# Supplementary material for: Phage-inducible chromosomal minimalist islands (PICMIs), a novel family of small marine satellites of virulent phages
Source: Nat Commun. 2024 Jan 22;15:664. doi: 10.1038/s41467-024-44965-1 (PMC10803314; doi:10.1038/s41467-024-44965-1)
Supplement: Supplementary file 5 — Supplementary Data 10 [file 41467_2024_44965_MOESM5_ESM.zip]

Archive with 22 entries (22 files):
- AlpA_34_P_115/alis_afdb50.m8
- AlpA_34_P_115/alis_afdb-proteome.m8
- AlpA_34_P_115/alis_afdb-swissprot.m8
- AlpA_34_P_115/alis_gmgcl_id.m8
- AlpA_34_P_115/alis_pdb100.m8
- AlpA_34_P_115/AlpA_34_P_115_0b1e2.a3m
- AlpA_34_P_115/AlpA_34_P_115_0b1e2_coverage.png
- AlpA_34_P_115/AlpA_34_P_115_0b1e2_PAE.png
- AlpA_34_P_115/AlpA_34_P_115_0b1e2_plddt.png
- AlpA_34_P_115/AlpA_34_P_115_0b1e2_predicted_aligned_error_v1.json
- AlpA_34_P_115/AlpA_34_P_115_0b1e2_unrelaxed_rank_1_model_1.pdb
- AlpA_34_P_115/AlpA_34_P_115_0b1e2_unrelaxed_rank_1_model_1_scores.json
- AlpA_34_P_115/AlpA_34_P_115_0b1e2_unrelaxed_rank_2_model_2.pdb
- AlpA_34_P_115/AlpA_34_P_115_0b1e2_unrelaxed_rank_2_model_2_scores.json
- AlpA_34_P_115/AlpA_34_P_115_0b1e2_unrelaxed_rank_3_model_3.pdb
- AlpA_34_P_115/AlpA_34_P_115_0b1e2_unrelaxed_rank_3_model_3_scores.json
- AlpA_34_P_115/AlpA_34_P_115_0b1e2_unrelaxed_rank_4_model_5.pdb
- AlpA_34_P_115/AlpA_34_P_115_0b1e2_unrelaxed_rank_4_model_5_scores.json
- AlpA_34_P_115/AlpA_34_P_115_0b1e2_unrelaxed_rank_5_model_4.pdb
- AlpA_34_P_115/AlpA_34_P_115_0b1e2_unrelaxed_rank_5_model_4_scores.json
- AlpA_34_P_115/cite.bibtex
- AlpA_34_P_115/config.json
