# Supplementary material for: Phage-inducible chromosomal minimalist islands (PICMIs), a novel family of small marine satellites of virulent phages
Source: Nat Commun. 2024 Jan 22;15:664. doi: 10.1038/s41467-024-44965-1 (PMC10803314; doi:10.1038/s41467-024-44965-1)
Supplement: Supplementary file 5 — Supplementary Data 10 [file 41467_2024_44965_MOESM5_ESM.zip › AlpA_34_P_115/alis_afdb50.m8]

job.pdb	AF-A0A3S5WYT5-F1-model_v3.cif	28.500	63	44	1	9	71	8	69	7.254E-01	72	76	69	KLQPTTTRLLTYADLTVMLNRDRRTIWSWVKKGIFPTPIKTPAGVCIGWRPADIQSWIDNNIG	SVPAAPTAIMKMAEICTLLGRSRQTVYRWVSEGELPPPLRTPNGRAIGWNRDEVMKYLNNQ-S	-4.030,30.668,-5.784,-6.823,28.699,-4.065,-5.665,25.910,-1.656,-8.776,23.884,-2.704,-7.393,23.339,-6.271,-4.880,20.775,-4.818,-7.797,18.262,-4.493,-8.668,18.241,-8.262,-7.103,14.878,-9.251,-6.898,14.463,-13.075,-8.799,11.313,-14.112,-6.837,8.069,-14.775,-5.067,5.677,-15.800,-3.038,3.452,-13.329,-3.021,4.901,-9.798,0.112,3.175,-8.389,0.183,4.215,-4.705,3.719,4.671,-3.290,4.846,3.477,0.157,4.520,7.…	MNILDYFSVPAAPTAIMKMAEICTLLGRSRQTVYRWVSEGELPPPLRTPNGRAIGWNRDEVMKYLNNQS	648	Aeromonas caviae
job.pdb	AF-A0A380TWU0-F1-model_v3.cif	28.100	71	45	5	5	73	1	67	7.200E-01	72	76	69	NQLSKLQPTTTRLLTYADLTVMLNRDRRTIWSWVKKGIFPTPIKTPAGVCIGWRPADIQSWIDNNIG--GS	MEAMK-AVFLPQYLNISDLCEMLKMNRSTIYRQVQEGIFPAPVKI-G-KCSRWLYAEISEFLEKQ-QQKRE	-19.229,27.500,-15.695,-18.098,24.271,-17.363,-17.227,21.977,-14.451,-14.093,20.222,-15.766,-14.956,16.546,-16.054,-11.356,15.602,-15.485,-10.961,12.345,-17.418,-10.204,10.204,-14.356,-7.346,8.193,-15.816,-6.490,5.291,-13.449,-4.039,7.282,-11.316,-1.103,5.238,-10.082,-0.071,6.414,-6.618,3.550,6.204,-5.538,4.627,5.464,-1.927,5.168,9.220,-1.225,1.605,10.077,-2.427,0.280,7.341,-0.076,2.516,8.638,2.7…	MEAMKAVFLPQYLNISDLCEMLKMNRSTIYRQVQEGIFPAPVKIGKCSRWLYAEISEFLEKQQQKREVH	720	Actinobacillus lignieresii
job.pdb	AF-A0A1G0XCA4-F1-model_v3.cif	26.000	73	51	3	1	73	6	75	7.185E-01	71	76	77	MSQNNQLSKLQPTTTRLLTYADLTVMLNRDRRTIWSWVKKGIFPTPIKTPAGVCIGWRPADIQSWIDNNIGGS	QEQRGDVLYEIT-QQ-VLFIDDLERMIGRSRVTLRRWWLIGKFPRPVKLNH-STLAWHRDAIEQWINQSIKLN	-57.920,-7.573,-7.062,-54.726,-7.749,-9.278,-51.582,-6.954,-8.539,-49.136,-5.763,-11.165,-45.602,-6.271,-9.943,-42.715,-3.973,-9.071,-40.473,-3.152,-12.065,-37.199,-2.343,-10.256,-34.793,-1.919,-13.221,-32.500,1.037,-12.538,-29.201,0.548,-14.417,-26.276,-0.689,-12.290,-23.864,2.177,-13.053,-20.612,0.200,-13.131,-18.145,2.713,-11.710,-14.887,1.865,-13.523,-12.537,1.866,-10.507,-8.748,1.701,-10.997…	MNTFKQEQRGDVLYEITQQVLFIDDLERMIGRSRVTLRRWWLIGKFPRPVKLNHSTLAWHRDAIEQWINQSIKLNEI	1798567	Legionellales bacterium RIFCSPHIGHO2_12_FULL_35_11
job.pdb	AF-A0A7Z8PEN0-F1-model_v3.cif	20.800	72	54	3	5	76	1	69	7.181E-01	71	76	69	NQLSKLQPTTTRLLTYADLTVMLNRDRRTIWSWVKKGIFPTPIKTPAGVCIGWRPADIQSWIDNNIGGSANA	MSAFQNEIE-DRFLTIKEVCEKLSVSRTKIYNMIRSNEFPAGIQLGE-RCTRWRLSAIVNWMQER-TPAKAA	-25.414,17.700,-18.535,-25.330,14.020,-17.585,-22.982,11.388,-17.625,-19.912,10.963,-15.463,-19.991,7.431,-16.890,-17.905,5.403,-14.481,-15.196,3.957,-16.576,-13.255,2.742,-13.631,-10.901,1.485,-16.315,-8.957,-1.098,-14.331,-5.975,1.256,-14.415,-2.625,0.234,-13.070,-1.673,2.610,-10.246,1.945,3.392,-9.369,3.133,3.160,-5.726,2.996,7.018,-5.720,-0.695,7.121,-6.764,-1.434,4.332,-4.210,0.363,6.436,-1.…	MSAFQNEIEDRFLTIKEVCEKLSVSRTKIYNMIRSNEFPAGIQLGERCTRWRLSAIVNWMQERTPAKAA	373	Agrobacterium vitis
job.pdb	AF-A0A330LUU7-F1-model_v3.cif	23.800	63	47	1	11	73	15	76	7.151E-01	71	76	76	QPTTTRLLTYADLTVMLNRDRRTIWSWVKKGIFPTPIKTPAGVCIGWRPADIQSWIDNNIGGS	ESSGIKIITKSQLAELLGVSPSTIYRMIKSGLLPPPLRSPKGYIQGWLSGTIEMWQSDH-NQY	33.091,8.141,-27.832,29.348,7.437,-28.356,27.618,6.620,-25.006,25.704,3.308,-25.501,22.077,3.974,-24.457,21.466,1.126,-21.999,18.051,-0.218,-23.078,16.315,-1.724,-20.047,14.238,-4.407,-21.828,12.583,-5.476,-18.528,11.398,-1.892,-17.871,10.153,-1.414,-21.470,8.097,-4.653,-21.270,6.586,-3.731,-17.833,5.678,-0.115,-18.783,3.334,-1.564,-21.477,1.750,-4.288,-19.255,-0.059,-1.839,-16.866,1.481,-3.679,-…	MAKRKHFDYCRFMTESSGIKIITKSQLAELLGVSPSTIYRMIKSGLLPPPLRSPKGYIQGWLSGTIEMWQSDHNQY	69539	Moritella yayanosii
job.pdb	AF-A0A1X6Y872-F1-model_v3.cif	24.600	69	48	4	5	73	1	65	7.141E-01	71	76	76	NQLSKLQPTTTRLLTYADLTVMLNRDRRTIWSWVKKGIFPTPIKTPAGVCIGWRPADIQSWIDNNIGGS	M-SSIVTECKTPLLTQVEVAALLKVSQRQVHRMVVDGRFPPPIKI-G-NQNRWSARCVSNYILSL-EGN	-8.847,33.198,-5.795,-8.682,29.410,-6.146,-5.892,27.926,-8.246,-6.090,24.208,-7.572,-4.208,23.239,-10.671,-5.056,19.558,-10.310,-2.013,18.397,-12.225,-3.144,14.956,-13.540,0.214,13.278,-12.723,-1.073,9.915,-11.416,1.016,9.985,-8.193,2.988,6.745,-7.996,3.224,5.955,-4.292,6.362,4.334,-2.903,6.246,1.369,-0.486,7.082,3.827,2.359,4.136,6.142,1.539,1.714,3.176,1.180,2.959,1.846,4.555,2.399,5.302,6.158,…	MSSIVTECKTPLLTQVEVAALLKVSQRQVHRMVVDGRFPPPIKIGNQNRWSARCVSNYILSLEGNSKSVCSKGQVL	1247867	Roseovarius albus
job.pdb	AF-A0A837PHQ1-F1-model_v3.cif	27.900	68	44	5	11	76	4	68	7.102E-01	71	76	68	QPTTTRLLTYADLTVMLNRDRRTIWSWVKK-GIFPTPIKTPAGVCIGWRPADIQSWIDNNIGGS-ANA	TNQLQPLISYKQMEVLTGRDRRSIWRWWAKDKTFPRPLMKG-GVAVGWTVEQYNGWLSSL-EAPN-HE	-31.203,12.382,-3.050,-27.716,11.173,-4.085,-25.306,11.533,-1.225,-22.360,9.928,-2.975,-20.330,9.594,0.199,-17.087,9.736,-1.877,-14.930,7.673,0.473,-12.015,7.630,-1.987,-11.469,3.827,-1.915,-8.028,3.513,-0.364,-6.772,0.033,-1.185,-5.728,-1.205,2.255,-2.992,-3.883,2.613,-5.683,-6.606,3.013,-7.393,-5.558,-0.251,-4.021,-5.315,-2.036,-3.296,-8.913,-0.889,-6.586,-10.083,-2.498,-6.023,-7.980,-5.688,-2.…	MTQTNQLQPLISYKQMEVLTGRDRRSIWRWWAKDKTFPRPLMKGGVAVGWTVEQYNGWLSSLEAPNHE	1689868	Shewanella sp. Sh95
job.pdb	AF-A0A1E4NRI7-F1-model_v3.cif	15.700	76	58	6	1	73	11	83	7.098E-01	70	76	166	M-SQNNQLSKLQ-PTTTRLLTYADLTVMLNRDRRTIWSWVKKGIFPTPIKTPAGVCIGWRPADIQSWIDNNIG-GS	AAAAHADHETSSP-ASRRLLSKAQVAARLGCSERSLERLVKQERFPEPRRY-G-RAVFWFESAVEHVLGLAEQEQL	30.141,-62.745,33.201,28.147,-60.403,30.928,27.863,-56.640,31.468,25.466,-54.428,29.544,27.102,-51.148,28.848,24.843,-48.332,27.503,23.474,-45.573,29.697,24.781,-43.056,27.154,21.823,-40.803,26.228,22.519,-37.673,28.166,21.024,-34.513,27.108,21.194,-33.618,23.360,17.673,-32.497,22.386,18.725,-28.894,22.752,16.050,-27.951,20.236,17.733,-25.842,17.605,16.036,-22.526,18.433,18.948,-20.968,16.801,16.…	MTAPTERARDAAAAHADHETSSPASRRLLSKAQVAARLGCSERSLERLVKQERFPEPRRYGRAVFWFESAVEHVLGLAEQEQLLWQPGTSAPHAAAALTAVAQEPLAPGMIPATHELEAEDAPQRRKPRKTREPRNAADTSERTKPPSLSSDELKALTASLGKLAI	1660139	Rubrivivax sp. SCN 70-15
job.pdb	AF-B8K6F4-F1-model_v3.cif	25.700	66	46	2	10	73	12	76	7.076E-01	70	76	76	LQP--TTTRLLTYADLTVMLNRDRRTIWSWVKKGIFPTPIKTPAGVCIGWRPADIQSWIDNNIGGS	AMTQEAPTKIVTKKQLAQETGKSLSTIGRMIKDGRVPEPLRTPRGNTGGWFRATINKWLEEQ-ETQ	21.989,29.321,-21.985,18.549,27.905,-22.921,17.771,24.694,-20.972,16.526,22.304,-23.683,13.564,20.670,-21.869,14.195,17.123,-23.101,10.642,15.748,-22.896,11.025,12.118,-21.791,8.162,10.457,-23.747,9.004,7.048,-22.167,8.518,8.527,-18.662,5.273,10.326,-19.641,3.758,7.074,-21.070,4.645,5.040,-17.910,3.261,7.550,-15.335,-0.393,6.386,-15.768,0.352,2.718,-16.500,-1.918,0.285,-14.504,1.318,-1.752,-13.94…	MGKTRYYDYSRAMTQEAPTKIVTKKQLAQETGKSLSTIGRMIKDGRVPEPLRTPRGNTGGWFRATINKWLEEQETQ	391586	Vibrio sp. 16
job.pdb	AF-A0A653KE88-F1-model_v3.cif	25.400	59	44	0	11	69	26	84	7.042E-01	70	76	84	QPTTTRLLTYADLTVMLNRDRRTIWSWVKKGIFPTPIKTPAGVCIGWRPADIQSWIDNN	SGTLQPILKHKDLQRVLGCSRTTIYRWIALAKLPSPLRHNNGRIMGWTKQQIEALLTQR	-21.677,-40.622,-15.792,-19.792,-38.623,-13.180,-20.849,-35.626,-11.063,-20.340,-31.896,-11.361,-19.853,-30.489,-7.919,-18.893,-26.825,-8.098,-18.941,-25.294,-5.337,-20.102,-21.608,-5.560,-19.078,-20.889,-1.947,-20.281,-17.363,-1.255,-17.117,-15.838,0.245,-18.717,-13.279,2.454,-15.209,-11.885,3.169,-15.934,-10.953,6.789,-15.015,-7.322,7.679,-12.008,-6.642,9.963,-10.458,-9.820,11.450,-8.590,-8.292…	MAGRADGGQIMAKSPFCYRTLAAADSGTLQPILKHKDLQRVLGCSRTTIYRWIALAKLPSPLRHNNGRIMGWTKQQIEALLTQR	645	Aeromonas salmonicida
job.pdb	AF-A0A7X9LIX5-F1-model_v3.cif	21.300	61	46	2	13	73	13	71	7.037E-01	70	76	74	TTTRLLTYADLTVMLNRDRRTIWSWVKKGIFPTPIKTPAGVCIGWRPADIQSWIDNNIGGS	DINPLIGITDMCAALQKSRATVHRWVKTQKLIAPVYR-NRRTLGWCPNEFKRWQLSQ-DNA	-10.470,-16.430,-47.742,-7.866,-13.815,-46.780,-6.435,-14.496,-43.320,-6.386,-11.161,-41.444,-3.359,-11.755,-39.205,-4.160,-9.179,-36.511,-0.804,-7.489,-35.866,-1.749,-6.643,-32.281,1.103,-4.506,-30.956,1.235,-5.568,-27.276,1.592,-2.283,-25.365,3.415,-3.201,-22.141,2.169,-0.894,-19.381,5.496,-0.478,-17.452,3.796,1.330,-14.558,6.126,1.213,-11.481,4.675,-0.443,-8.360,3.429,1.857,-5.579,6.041,1.543,…	MPSDRVNQSIEFDINPLIGITDMCAALQKSRATVHRWVKTQKLIAPVYRNRRTLGWCPNEFKRWQLSQDNAPKH	2723055	Shewanella sp. DNRA4
job.pdb	AF-A0A2N8ZES1-F1-model_v3.cif	22.700	66	48	3	10	73	11	75	7.029E-01	70	76	75	L-QPTT-TRLLTYADLTVMLNRDRRTIWSWVKKGIFPTPIKTPAGVCIGWRPADIQSWIDNNIGGS	AITKPDGIKIINKQSLAKKLGVSESTIYRMNKQKELPKPLLSPKGRIRGWLRSSIEAWITNS-QRN	28.130,-3.385,-35.780,25.138,-1.977,-33.808,25.857,-2.464,-30.080,22.471,-3.730,-28.872,22.726,-1.847,-25.534,20.298,-3.936,-23.487,18.981,-1.459,-20.894,19.426,-3.630,-17.774,18.172,-0.755,-15.547,14.829,-0.786,-17.462,14.681,-4.627,-17.472,15.134,-4.727,-13.638,12.581,-1.876,-13.012,9.949,-3.176,-15.530,8.592,-5.836,-13.065,5.546,-4.329,-11.288,6.998,-5.441,-7.880,9.117,-2.221,-7.407,6.167,0.16…	MKTNNFDYARAITKPDGIKIINKQSLAKKLGVSESTIYRMNKQKELPKPLLSPKGRIRGWLRSSIEAWITNSQRN	1671868	Vibrio tapetis subsp. tapetis
job.pdb	AF-A0A5R9B801-F1-model_v3.cif	21.700	78	55	5	1	76	49	122	7.016E-01	70	76	122	MSQNNQL-SKLQPT-TTRLLTYADLTVMLNRDRRTIWSWVKKGIFPTPIKTPAGVCIGWRPADIQSWIDNNIGGSANA	MSTPTIEQTSEDRTALPKLLTRQEAADYLGVSAKTMANWASSGLGPQYYTLCGGVT-RYDPQIIHQWLQNQ-CTP--D	17.245,67.154,-2.433,16.866,64.003,-0.771,17.262,61.418,1.396,18.605,58.691,3.811,18.397,55.510,4.532,18.376,51.615,4.695,20.251,48.449,4.287,18.879,45.418,4.570,15.504,44.124,3.140,15.890,40.660,1.708,13.844,37.848,3.234,11.827,37.604,6.316,10.118,34.257,5.488,8.033,33.670,8.545,4.603,31.930,8.703,2.013,30.460,6.520,0.557,27.586,8.438,-2.405,26.825,6.145,-4.894,25.478,8.679,-7.747,23.839,6.760,-…	MDAHPLNPDAVSSDHRITRHGHEVAAAPSASVLGRLWTPNETAGHYGPMSTPTIEQTSEDRTALPKLLTRQEAADYLGVSAKTMANWASSGLGPQYYTLCGGVTRYDPQIIHQWLQNQCTPD	1804987	Nesterenkonia salmonea
job.pdb	AF-A0A7W2NVY5-F1-model_v3.cif	35.900	64	38	3	11	73	1	62	7.007E-01	70	76	62	QPTTTRLLTYADLTVMLNRDRRTIWSWVKK-GIFPTPIKTPAGVCIGWRPADIQSWIDNNIGGS	M-LNNQIMSLADLAALINKSKVTIWRYWKKDRILPPPILL-NGKCLGWKTSVIEQWLDDNQGGA	-14.130,-18.913,2.267,-14.030,-15.075,2.311,-10.853,-14.425,4.314,-11.566,-10.712,4.947,-7.950,-10.384,6.163,-6.350,-6.960,6.183,-2.822,-7.227,4.808,-0.557,-4.912,6.800,2.222,-2.857,5.140,4.730,-5.365,6.610,2.967,-8.450,5.164,2.570,-6.728,1.765,6.287,-5.802,1.823,7.181,-9.462,2.623,4.781,-10.819,-0.082,6.233,-8.597,-2.882,9.762,-9.070,-1.365,10.193,-5.230,-1.302,11.008,-2.659,1.377,8.089,-0.886,3…	MLNNQIMSLADLAALINKSKVTIWRYWKKDRILPPPILLNGKCLGWKTSVIEQWLDDNQGGA	2759809	Colwellia sp. MB3u-64
job.pdb	AF-A0A655RYE8-F1-model_v3.cif	24.200	66	45	3	10	73	25	87	6.992E-01	69	76	87	L--QPTTTRLLTYADLTVMLNRDRRTIWSWVKKGIFPTPIKTPAGVCIGWRPADIQSWIDNNIGGS	KAA--MPLHIISKKELANLLHVNERTIHRMVKDKRLPEPMRTVGGNNGGWLLTTILEWQKSQ-KGH	-49.700,46.223,-38.043,-48.021,42.778,-38.118,-47.358,40.722,-34.925,-43.629,39.923,-34.646,-43.342,36.619,-32.773,-39.795,35.205,-33.152,-38.150,33.056,-30.541,-35.771,33.123,-27.508,-32.108,32.797,-28.584,-31.001,29.996,-26.244,-27.516,30.512,-27.711,-24.877,27.899,-26.933,-23.546,25.699,-24.215,-20.146,27.001,-22.993,-18.868,24.130,-20.763,-17.113,21.474,-22.922,-13.488,22.705,-22.912,-11.711,…	MARQTSRPIFGRSIMTFDLSRQCNKAAMPLHIISKKELANLLHVNERTIHRMVKDKRLPEPMRTVGGNNGGWLLTTILEWQKSQKGH	666	Vibrio cholerae
job.pdb	AF-A1SE73-F1-model_v3.cif	23.100	69	48	4	10	76	10	75	6.990E-01	69	76	75	LQP--TTTRLLTYADLTVMLNRDRRTIWSWVKKGIFPTPIKTPAGVCIGWRPADIQSWIDNNIGGSANA	VPSPAATEHLLTVPEICARLGVSRSTFYDWRQAHKAPPCLVLPN-AQLRVREADFDRWVDER-META-L	-26.757,3.496,-14.717,-24.289,0.631,-15.095,-21.168,0.774,-17.322,-19.711,-2.737,-17.819,-16.211,-3.685,-18.715,-12.951,-2.006,-19.376,-11.700,-4.972,-21.464,-9.464,-3.410,-24.062,-5.750,-3.361,-23.429,-3.808,-5.724,-25.694,-0.505,-6.642,-23.892,2.216,-4.822,-25.860,5.574,-6.606,-25.010,7.287,-3.294,-24.064,6.998,-3.945,-20.278,4.939,-1.025,-18.953,5.576,-1.810,-15.273,2.057,-1.338,-13.862,2.240,…	MDLPTNSDTVPSPAATEHLLTVPEICARLGVSRSTFYDWRQAHKAPPCLVLPNAQLRVREADFDRWVDERMETAL	196162	Nocardioides sp. JS614
job.pdb	AF-A0A261UE77-F1-model_v3.cif	20.500	73	54	4	1	73	1	69	6.961E-01	69	76	69	MSQNNQLSKLQPTTTRLLTYADLTVMLNRDRRTIWSWVKKGIFPTPIKTPAGVCIGWRPADIQSWIDNNIGGS	MNETMTNQPAAP-EKLLYRMKDLPRVVGISRSEIYRQLNAGKFPKGINLTP-KVVVWKAEDLRKWVDEL-V-P	-11.664,-41.965,15.243,-11.929,-40.076,11.938,-8.598,-38.569,10.867,-9.732,-36.496,7.877,-6.368,-34.842,7.322,-7.231,-33.214,3.987,-3.577,-32.969,2.923,-4.247,-31.058,-0.271,-1.196,-28.983,-1.243,-3.201,-25.781,-1.654,-1.572,-24.141,-4.716,1.567,-22.261,-3.507,0.281,-19.122,-1.807,1.219,-15.973,-3.729,4.202,-14.585,-1.749,4.306,-11.204,-3.576,1.553,-8.841,-4.787,1.923,-5.932,-7.254,-0.068,-2.660,…	MNETMTNQPAAPEKLLYRMKDLPRVVGISRSEIYRQLNAGKFPKGINLTPKVVVWKAEDLRKWVDELVP	1416808	Bordetella genomosp. 11
job.pdb	AF-A0A1B9PDB6-F1-model_v3.cif	19.600	66	49	2	10	71	13	78	6.927E-01	69	76	79	L-QPTT---TRLLTYADLTVMLNRDRRTIWSWVKKGIFPTPIKTPAGVCIGWRPADIQSWIDNNIG	ITRISNSGGMKIISKKEVAKQLGVSLSTVYRMNKAGQLPPPLKTHTGRIRGWFHQSLEEWLSLNGY	39.355,22.241,-11.401,35.873,21.879,-13.017,33.753,19.355,-11.054,31.954,17.598,-13.932,28.586,16.834,-12.272,28.227,13.243,-13.496,24.588,13.190,-14.639,23.359,9.701,-13.711,21.373,9.015,-16.909,20.335,5.532,-15.648,18.774,7.101,-12.500,17.006,9.832,-14.552,15.523,7.239,-16.975,14.376,5.030,-14.023,12.636,8.103,-12.493,10.979,9.084,-15.838,9.908,5.453,-16.658,8.277,4.973,-13.184,5.277,7.001,-14.…	MVKTKHFDYARSITRISNSGGMKIISKKEVAKQLGVSLSTVYRMNKAGQLPPPLKTHTGRIRGWFHQSLEEWLSLNGYP	668	Aliivibrio fischeri
job.pdb	AF-A0A329DVY9-F1-model_v3.cif	31.200	64	40	3	12	73	1	62	6.915E-01	69	76	62	PTTTRLLTYADLTVMLNRDRRTIWSWVKKGIFPTPIKTPAGVCIGWRPADIQSWIDNNIG--GS	MATQKLISIKQMTDLLNRNRRTLHVWVRDGKFPEPLKMNG-RTVGWPESVYHQWLSEQ-MEVGK	-2.292,22.305,-4.450,-2.557,18.741,-3.051,0.935,17.190,-3.406,-0.168,13.549,-3.736,2.817,11.763,-2.162,3.888,8.620,-4.004,4.788,5.725,-1.691,7.549,3.597,-3.245,7.514,-0.236,-2.758,10.232,0.160,-0.064,8.199,2.705,1.944,5.022,0.608,1.483,6.803,-2.458,2.952,8.066,-0.330,5.887,4.538,1.151,6.489,2.867,-2.293,6.371,5.762,-3.837,8.395,5.640,-6.627,5.738,8.186,-8.046,3.338,8.190,-7.253,-0.470,7.157,-10.8…	MATQKLISIKQMTDLLNRNRRTLHVWVRDGKFPEPLKMNGRTVGWPESVYHQWLSEQMEVGK	685	Vibrio diazotrophicus
job.pdb	AF-A0A3A6TUW4-F1-model_v3.cif	25.000	60	44	1	13	72	17	75	6.895E-01	68	76	75	TTTRLLTYADLTVMLNRDRRTIWSWVKKGIFPTPIKTPAGVCIGWRPADIQSWIDNNIGG	QPERLIRITEMTVLLGIHRSTLNRRVKRKQFPKPKVGANNRTLGWPVSVYNKWLKQA-SD	24.902,-11.091,34.029,23.468,-12.158,30.621,20.197,-10.446,29.503,21.623,-7.993,26.870,23.141,-10.576,24.422,19.937,-12.569,23.564,17.979,-9.474,22.354,20.742,-8.575,19.808,20.677,-12.062,18.141,16.835,-11.904,17.948,17.033,-8.409,16.314,19.624,-9.642,13.723,17.457,-12.655,12.700,14.367,-10.359,12.298,16.329,-8.230,9.732,16.808,-11.224,7.337,13.083,-11.782,6.627,11.945,-10.058,3.385,9.598,-7.295,…	MTMKQSAIIASMLKKQQPERLIRITEMTVLLGIHRSTLNRRVKRKQFPKPKVGANNRTLGWPVSVYNKWLKQASD	342950	Parashewanella spongiae
job.pdb	AF-A0A7Y5VZS6-F1-model_v3.cif	23.100	69	47	5	7	73	17	81	6.894E-01	68	76	88	LSKLQPTTTRLLTYADLTVMLNRDRRTIWSWVKKGIFPTPIKTPAGVCIGWRPADIQSWIDNNIG--GS	SVAR-GHPPALLRAVDVATLLAISVRCVWRLVASGDLPRPIKL-G-GSTRWRACDLEAFIAEC-RAERK	-0.331,56.096,-11.512,-1.523,52.653,-10.280,-1.209,49.925,-12.914,-3.810,47.361,-11.794,-3.104,43.638,-11.626,-5.420,41.651,-13.928,-7.395,39.454,-11.543,-9.052,36.699,-13.663,-9.019,32.841,-13.551,-9.139,30.697,-11.157,-7.957,27.632,-12.985,-9.428,25.500,-10.279,-8.426,22.206,-11.890,-11.625,20.531,-10.767,-10.556,16.874,-10.837,-14.029,16.161,-9.374,-14.932,13.322,-11.786,-14.877,9.998,-9.952,-…	MSTRHPTTSECQDDVSSVARGHPPALLRAVDVATLLAISVRCVWRLVASGDLPRPIKLGGSTRWRACDLEAFIAECRAERKTGVRVRR	2052180	Phycisphaerales bacterium
job.pdb	AF-A0A4R5C1N6-F1-model_v3.cif	20.500	68	51	3	7	74	16	80	6.878E-01	68	76	80	LSKLQPTTTRLLTYADLTVMLNRDRRTIWSWVKKGIFPTPIKTPAGVCIGWRPADIQSWIDNNIGGSA	TAV-KTRRREYLSIPDLCAELGISRDTFYKWRARGTAPRCTKLPN-GALRILRDDLEDWLNDR-KEVA	21.063,33.898,-15.828,17.968,32.595,-14.706,15.910,30.524,-13.524,14.375,29.181,-10.262,11.154,27.329,-11.294,9.206,24.405,-10.397,6.742,24.914,-7.606,3.201,23.457,-7.583,1.033,20.578,-7.500,-1.250,20.591,-5.164,-2.478,20.873,-1.560,-6.244,20.232,-1.672,-8.134,20.126,1.615,-11.355,18.190,0.791,-14.078,18.780,3.281,-16.200,15.816,4.453,-18.940,14.950,1.959,-20.661,11.561,2.598,-19.257,9.698,-0.462…	MTDRVRSLSSSRPKETAVKTRRREYLSIPDLCAELGISRDTFYKWRARGTAPRCTKLPNGALRILRDDLEDWLNDRKEVA	2530386	Saccharopolyspora karakumensis
job.pdb	AF-A0A7J5WGR4-F1-model_v3.cif	16.400	73	57	4	1	73	1	69	6.876E-01	68	76	72	MSQNNQLSKLQPTTTRLLTYADLTVMLNRDRRTIWSWVKKGIFPTPIKTPAGVCIGWRPADIQSWIDNNIGGS	M-SLLTFTT-PVQGDRFLRAREVCARLGISKSTLYKYITEGRLPAPKKLGS-RTSVWPCSQIDAVIMDI-VDG	-8.793,-21.491,-40.047,-6.726,-18.604,-38.583,-4.909,-19.235,-35.289,-5.169,-16.124,-33.104,-1.600,-15.853,-31.778,-2.285,-14.265,-28.393,0.985,-12.487,-27.655,1.192,-13.084,-23.893,3.083,-9.983,-22.667,6.058,-10.846,-20.446,5.243,-11.336,-16.712,7.319,-8.644,-15.068,5.207,-7.909,-11.977,4.245,-4.244,-12.557,5.273,-1.891,-9.764,2.357,0.208,-8.435,2.860,3.615,-6.763,0.947,4.603,-3.591,-1.567,6.590…	MSLLTFTTPVQGDRFLRAREVCARLGISKSTLYKYITEGRLPAPKKLGSRTSVWPCSQIDAVIMDIVDGEAA	2049043	Desulfovibrionaceae bacterium
job.pdb	AF-A0A7T0WLY4-F1-model_v3.cif	24.200	66	45	5	9	73	1	62	6.875E-01	68	76	62	KLQ-PTTTRLLTYADLTVMLNRDRRTIWSWVKKGIFPTPIKTPAGVCIGWRPADIQSWIDNNIGGS	M-NV-S-REILTTKQVCAMTNRSVSTINRWWKERRFPKPLQY-QGRSYGWDSDKVKAWFESQFDAK	-22.178,5.938,-7.726,-19.681,7.840,-9.949,-16.614,5.555,-9.794,-14.011,8.148,-10.766,-10.920,5.964,-11.404,-8.319,8.106,-9.683,-4.602,7.360,-9.454,-3.710,7.615,-5.761,-0.227,8.676,-4.695,1.455,6.594,-1.946,0.771,9.569,0.432,-3.007,9.413,-0.300,-2.948,5.598,0.186,-1.178,6.088,3.563,-3.789,8.700,4.619,-6.721,6.473,3.474,-5.391,3.297,5.187,-3.954,5.195,8.209,-0.629,3.314,7.634,3.032,4.172,7.054,4.71…	MNVSREILTTKQVCAMTNRSVSTINRWWKERRFPKPLQYQGRSYGWDSDKVKAWFESQFDAK	29495	Vibrio navarrensis
job.pdb	AF-A0A3B0JAI1-F1-model_v3.cif	33.300	63	40	2	11	73	56	116	6.858E-01	68	76	116	QPTTTRLLTYADLTVMLNRDRRTIWSWVKKGIFPTPIKTPAGVCIGWRPADIQSWIDNNIGGS	TFDTTRFMGYEEMETKLNKSRTTIWRMVKRGKFPKPKVTLGGLFLGWSEESYNKWVELQ-N-N	6.793,8.615,-40.482,7.601,12.315,-41.089,10.894,13.044,-39.211,11.714,16.651,-40.302,9.790,19.921,-41.069,11.163,19.781,-44.684,9.544,16.320,-45.210,6.069,17.832,-44.439,6.733,20.569,-47.071,7.440,17.974,-49.853,4.084,16.095,-49.624,1.883,19.167,-50.479,3.516,20.278,-53.809,2.461,18.611,-57.134,5.228,17.090,-59.340,5.945,19.732,-62.020,8.077,22.702,-60.793,11.743,22.810,-61.935,15.044,23.831,-60.…	MIKTFDDFLSETVPDGFGDMSERRYVWSHLRIEQARKVWLAAQRATKVNRQQTEATFDTTRFMGYEEMETKLNKSRTTIWRMVKRGKFPKPKVTLGGLFLGWSEESYNKWVELQNN	2152761	Arsenophonus endosymbiont of Aleurodicus floccissimus
job.pdb	AF-A0A502YEM0-F1-model_v3.cif	18.600	75	54	7	5	76	6	76	6.858E-01	68	76	85	NQLS-KLQPTTTRLLTYADLTVMLNRDRRTIWSWVKKG-I-FPTPIKTPAGVCIGWRPADIQSWIDNNIGGSANA	EITATSCR-PLETTLTAEMVCVRFEISEKTLWRWQKDAALAFPEPTYM-Q-GHRFWLESDVANWDTKL-WGQTFS	41.618,-8.277,15.432,37.968,-8.231,14.424,35.466,-10.665,16.013,33.192,-12.235,13.419,29.918,-11.271,15.077,27.594,-14.225,14.765,24.696,-13.595,12.420,22.386,-14.661,15.210,19.287,-15.146,13.117,17.066,-12.291,14.225,14.249,-14.683,14.812,11.352,-14.507,12.413,9.283,-12.521,14.918,6.069,-11.788,13.061,5.675,-8.803,15.335,2.375,-7.622,13.806,4.065,-4.609,12.208,1.533,-2.026,11.086,2.638,-0.404,7.…	MFKLQEITATSCRPLETTLTAEMVCVRFEISEKTLWRWQKDAALAFPEPTYMQGHRFWLESDVANWDTKLWGQTFSVSEEYSSKR	2589911	Mesorhizobium sp. B2-6-6
job.pdb	AF-A0A0Q9K954-F1-model_v3.cif	12.600	71	59	3	2	72	1	68	6.849E-01	68	76	73	SQNNQLSKLQPTTTRLLTYADLTVMLNRDRRTIWSWVKKGIFPTPIKTPAGVCIGWRPADIQSWIDNNIGG	MSMDETTTST-AAQVFIRTDALAERWGVSPKTLANLRTQGTGPTFHRVAG-GSIRYLMADIEAHERAG-RT	-17.835,13.437,-32.324,-14.303,12.003,-32.243,-14.326,8.533,-30.844,-10.656,7.661,-30.671,-10.739,4.493,-28.645,-7.050,3.607,-28.635,-6.338,1.387,-25.695,-3.204,1.963,-23.661,-3.533,-1.147,-21.519,0.047,-0.690,-20.275,-0.182,-2.173,-16.791,2.934,-0.268,-15.716,3.665,-2.022,-12.406,3.705,1.240,-10.410,5.503,0.567,-7.149,4.458,3.103,-4.502,6.135,3.647,-1.105,4.296,3.423,2.240,4.187,7.289,2.419,2.63…	MSMDETTTSTAAQVFIRTDALAERWGVSPKTLANLRTQGTGPTFHRVAGGSIRYLMADIEAHERAGRTEAVAV	1736393	Janibacter sp. Soil728
job.pdb	AF-H5WV08-F1-model_v3.cif	22.300	67	50	2	10	75	11	76	6.842E-01	68	76	83	LQPTT-TRLLTYADLTVMLNRDRRTIWSWVKKGIFPTPIKTPAGVCIGWRPADIQSWIDNNIGGSAN	PDARPAAAFLRLPVVMQITGLGRSTIYRLVADHRFPCPVRLGC-RAIGWRRLDIEAWSAERPSAGTV	1.554,-3.702,-47.570,-1.099,-3.317,-44.787,-0.382,-0.606,-42.174,-0.350,-2.050,-38.621,-2.671,-0.285,-36.089,-0.454,1.291,-33.342,-3.126,0.457,-30.632,-3.502,-3.357,-30.146,-1.629,-3.932,-26.909,-3.969,-6.356,-25.025,-5.417,-4.376,-22.020,-5.067,-7.768,-20.216,-1.310,-7.460,-19.745,-2.497,-6.381,-16.255,0.714,-6.645,-14.224,-1.049,-8.637,-11.455,1.726,-7.053,-9.285,1.145,-3.275,-9.631,3.552,-1.75…	MPAMPIHALPPDARPAAAFLRLPVVMQITGLGRSTIYRLVADHRFPCPVRLGCRAIGWRRLDIEAWSAERPSAGTVKPASSRA	864051	Burkholderiales bacterium JOSHI_001
job.pdb	AF-A0A1V5YQ87-F1-model_v3.cif	16.600	72	56	3	6	73	1	72	6.836E-01	68	76	72	QLSKLQPT--T-TRLLTYADLTVMLNRDRRTIWSWVKKGIFPTPIKTPAGVCIGWRPADIQSWIDNNIG-GS	MPKETYSLENHPSRLLSVDEVGAFLGVSGKTVRRYHNMHLLPEPIRLGGKLLLKWRLGDLDRWVSEQAEAAQ	-2.082,-32.910,-8.503,-4.044,-29.888,-9.795,-1.302,-27.605,-11.164,-1.715,-24.567,-8.924,-2.347,-21.941,-11.589,1.082,-20.206,-11.444,-0.307,-17.045,-13.045,2.165,-14.134,-13.029,-0.776,-12.248,-11.409,-0.422,-14.170,-8.076,3.385,-14.554,-8.068,4.933,-13.348,-4.711,7.518,-11.225,-6.642,4.724,-9.305,-8.516,5.082,-5.526,-8.023,1.849,-3.761,-6.977,1.106,-0.079,-7.629,-0.545,2.060,-4.886,-4.031,1.325…	MPKETYSLENHPSRLLSVDEVGAFLGVSGKTVRRYHNMHLLPEPIRLGGKLLLKWRLGDLDRWVSEQAEAAQ	1852849	Candidatus Hydrogenedentes bacterium ADurb.Bin179
job.pdb	AF-A0A522ECB5-F1-model_v3.cif	22.200	63	47	2	12	73	16	77	6.830E-01	68	76	77	PTTTRLLTYADLTVMLNRDRRTIWSWVKKGIFPTPIKTPAGVCIGWRPADIQSWIDNNIG-GS	LKAGSNLRVSALATRLGMSKSTIWRLVREGKFPKPTKLSE-KITVWSSDSVLAWLETKESANV	29.550,-8.379,-5.814,26.550,-6.985,-5.709,24.868,-5.826,-8.964,21.302,-5.451,-10.146,19.154,-2.492,-9.307,16.996,-2.234,-12.552,15.163,-3.930,-14.884,12.415,-4.680,-16.796,8.907,-5.676,-18.210,5.119,-5.189,-17.514,3.958,-8.741,-18.383,1.356,-11.146,-16.978,-1.535,-9.864,-15.064,-3.282,-13.255,-15.369,-6.747,-12.532,-16.942,-8.555,-15.268,-14.876,-8.756,-14.055,-11.190,-11.328,-11.864,-9.557,-9.16…	MKNNYTSPAPTTQDPLKAGSNLRVSALATRLGMSKSTIWRLVREGKFPKPTKLSEKITVWSSDSVLAWLETKESANV	1916980	Methylovulum sp.
job.pdb	AF-A0A2A5G4I6-F1-model_v3.cif	18.400	65	49	4	10	72	4	66	6.828E-01	68	76	66	L-QPT-TTRLLTYADLTVMLNRDRRTIWSWVKKGIFPTPIKTPAGVCIGWRPADIQSWIDNNIGG	KQ-NSNIDRVIDRSEFAELTGLSRTSVWRLINSGDAPKVVKIN-GRIIGFRESSYIEWLEKNTYA	-12.101,21.166,-23.695,-12.694,18.733,-20.819,-11.163,15.384,-21.726,-13.797,13.241,-19.964,-11.793,10.014,-19.970,-14.715,7.749,-19.002,-13.567,4.115,-18.757,-13.417,1.777,-15.718,-9.639,2.391,-15.144,-8.685,1.041,-11.746,-6.306,3.792,-10.555,-2.748,2.587,-9.885,-1.350,3.893,-6.586,2.492,4.130,-6.563,4.426,2.770,-3.513,5.062,6.358,-2.297,1.342,7.278,-2.484,0.504,3.909,-0.786,2.964,4.712,2.061,1.…	MEHKQNSNIDRVIDRSEFAELTGLSRTSVWRLINSGDAPKVVKINGRIIGFRESSYIEWLEKNTYA	2030882	Thiotrichaceae bacterium
job.pdb	AF-A0A291TYE4-F1-model_v3.cif	22.400	58	44	1	13	70	15	71	6.826E-01	68	76	71	TTTRLLTYADLTVMLNRDRRTIWSWVKKGIFPTPIKTPAGVCIGWRPADIQSWIDNNI	EPTSIIKMKELCTLFGCSRMTIYRWMEHHKLPAPIRHKNRRLIGWDRKSINIMLKR-N	2.729,34.151,-34.040,1.569,30.869,-35.653,1.555,27.667,-33.560,3.915,25.038,-35.056,2.086,21.846,-36.211,4.929,19.788,-34.613,3.751,20.977,-31.126,0.622,18.738,-31.521,2.744,15.619,-32.320,4.327,15.631,-28.819,2.828,12.546,-27.077,0.869,13.687,-23.977,3.257,13.301,-21.033,2.406,9.976,-19.305,-0.128,10.788,-16.561,1.795,10.957,-13.237,1.752,7.477,-11.635,-0.250,8.105,-8.457,1.978,6.793,-5.624,0.45…	MGNNILDYLKPPAPEPTSIIKMKELCTLFGCSRMTIYRWMEHHKLPAPIRHKNRRLIGWDRKSINIMLKRN	2033032	Aeromonas sp. CA23
job.pdb	AF-A0A2T3HUJ0-F1-model_v3.cif	28.800	59	40	2	13	71	17	73	6.824E-01	68	76	73	TTTRLLTYADLTVMLNRDRRTIWSWVKKGIFPTPIKTPAGVCIGWRPADIQSWIDNNIG	APIDIIPLAEMCLRLGKDRSTIWRWWHSGKFPRPWTIN-GRTIGWFRHQYEAWLQAQ-Q	25.357,5.386,-4.761,21.852,6.805,-4.096,19.864,6.759,-7.349,16.476,7.533,-5.739,14.798,10.426,-7.502,12.990,10.800,-10.576,9.623,9.385,-11.463,8.588,12.955,-12.306,5.973,13.518,-14.239,2.738,12.599,-16.118,1.208,9.232,-15.586,-2.103,10.300,-17.207,-4.912,7.796,-16.498,-7.412,7.799,-19.450,-9.578,10.498,-17.671,-7.186,13.555,-17.604,-6.802,13.732,-13.759,-3.419,13.783,-11.931,-2.631,10.265,-10.696…	MSNRQDISKDITTASGAPIDIIPLAEMCLRLGKDRSTIWRWWHSGKFPRPWTINGRTIGWFRHQYEAWLQAQQ	512643	Photobacterium aquimaris
job.pdb	AF-A0A3S8WHH1-F1-model_v3.cif	14.200	77	62	1	1	73	7	83	6.813E-01	68	76	105	MSQNNQLSKLQPTTTRLLTYADLTVMLNRDRRTIWSWVKKGIFPTPIKTPAGVCIGWRPADIQSWIDNNIG----GS	SVASVIQNPTSATRTAFLNVRGAAEYLGLSPRTLYVWRHRRHGPPSFRMGPRGRVMYRIEALDAWICEQERVDSRCN	-23.046,41.559,40.166,-22.943,38.817,37.772,-25.212,36.303,35.984,-23.635,33.350,33.997,-23.623,31.610,30.980,-21.458,29.849,28.674,-19.022,28.501,26.098,-16.783,28.895,23.299,-14.921,25.656,22.958,-11.562,26.707,21.586,-10.898,23.198,20.338,-7.353,22.438,21.541,-6.088,21.106,18.256,-2.786,20.094,19.578,-1.440,18.401,16.488,0.109,15.833,18.689,2.820,15.099,16.234,2.761,11.778,17.922,5.841,10.508,…	MPTRPPSVASVIQNPTSATRTAFLNVRGAAEYLGLSPRTLYVWRHRRHGPPSFRMGPRGRVMYRIEALDAWICEQERVDSRCNPALNPVSATPRRRADSRLADAR	2203205	Streptomyces sp. WAC 01529
job.pdb	AF-A0A7W5GXQ1-F1-model_v3.cif	17.600	68	53	3	10	76	8	73	6.810E-01	68	76	75	LQPTTTRLLTYADLTVMLNRDRRTIWSWVKKGIFPTPIKTPAGVCIGWRPADIQSWIDNNIG-GSANA	STALAAELLDKVSVCNRLSLSLRTLENMVQEGTFPPPVRV-G-RRVYWSEIAVRRWQQRLFAAQESWQ	12.791,19.724,-3.554,11.558,16.493,-5.204,10.776,16.933,-8.930,7.218,15.857,-9.625,7.408,13.828,-12.852,4.080,14.450,-14.612,4.446,12.268,-17.718,0.953,12.120,-19.163,0.456,9.020,-21.268,-3.226,8.234,-20.739,-3.507,4.401,-21.185,-1.078,2.947,-18.523,-1.912,3.038,-14.775,0.313,5.403,-12.730,3.339,3.642,-11.158,3.690,4.600,-7.489,7.079,4.246,-5.823,7.348,3.346,-2.116,7.371,7.056,-1.051,4.271,7.899,…	MSKVIPSSTALAAELLDKVSVCNRLSLSLRTLENMVQEGTFPPPVRVGRRVYWSEIAVRRWQQRLFAAQESWQPH	2587027	Variovorax sp. Sphag1AA
job.pdb	AF-A0A5K7XDI8-F1-model_v3.cif	25.900	77	46	9	6	76	1	72	6.809E-01	68	76	75	QLSK-LQPTTTRLLTYADLTVMLNRDRRTIWSWVKKGIFPTPIKTPAG-VCIGWRPADIQSWIDNNIG--GSA--NA	M-KPA-S-FNFDLLSADDLARMFNKSTATITRWVKKNRLPTPIRPGGPNSTPFWRAVDIEDFLRAG-SIHAYRRE-R	-20.666,-15.939,-13.641,-17.846,-13.965,-15.357,-14.385,-15.250,-14.250,-12.508,-12.616,-12.231,-10.307,-11.058,-14.924,-6.822,-11.323,-13.403,-6.034,-7.663,-14.031,-2.217,-7.591,-13.867,-2.883,-3.852,-13.338,-0.390,-2.075,-11.122,-2.288,0.432,-8.967,-0.486,3.638,-7.979,-0.853,5.451,-4.635,-3.186,7.904,-6.505,-5.453,5.045,-7.707,-5.664,3.744,-4.109,-6.346,7.321,-2.898,-9.331,7.494,-5.346,-10.525,…	MKPASFNFDLLSADDLARMFNKSTATITRWVKKNRLPTPIRPGGPNSTPFWRAVDIEDFLRAGSIHAYRRERRES	2650471	Lacipirellula parvula
job.pdb	AF-A0A2L0TPN3-F1-model_v3.cif	26.700	71	51	1	4	73	3	73	6.801E-01	68	76	75	NNQLSKLQPTT-TRLLTYADLTVMLNRDRRTIWSWVKKGIFPTPIKTPAGVCIGWRPADIQSWIDNNIGGS	FDHYEESFMKHETRLLNLAEVIECCTISRATIYRLIKKGDFPSSVQQKGCRRVMWRSSDIQGWMNALQYTK	-5.779,29.647,-28.644,-3.536,27.256,-26.658,-5.906,25.042,-24.637,-5.965,21.871,-26.829,-2.601,20.061,-26.166,-2.645,19.501,-22.348,-5.643,17.067,-22.315,-4.278,14.345,-24.714,-1.344,13.491,-22.345,-3.725,12.575,-19.439,-5.120,9.316,-20.959,-2.217,6.852,-21.156,-1.878,4.007,-18.604,-4.992,3.192,-16.465,-2.718,0.803,-14.440,0.348,2.344,-12.783,2.472,0.429,-10.290,2.445,2.042,-6.832,5.357,1.651,-4.…	MTFDHYEESFMKHETRLLNLAEVIECCTISRATIYRLIKKGDFPSSVQQKGCRRVMWRSSDIQGWMNALQYTKPE	1636606	Aeromonas sp. ASNIH1
job.pdb	AF-A0A7W8RHI4-F1-model_v3.cif	26.900	63	44	2	11	73	15	75	6.792E-01	67	76	75	QPTTTRLLTYADLTVMLNRDRRTIWSWVKKGIFPTPIKTPAGVCIGWRPADIQSWIDNNIGGS	THGGAAFYRMSRLTKLLDVGRSTLYEWIKAGRFPSPVKLGP-KAVGFRAEDVHAWIAAR-EVA	30.266,-17.483,18.479,27.416,-15.081,19.387,24.224,-16.609,18.006,21.877,-13.991,19.573,21.829,-10.951,17.168,19.014,-11.671,14.622,16.156,-11.923,17.067,14.447,-9.168,15.084,11.462,-11.292,14.183,8.866,-8.824,12.791,6.478,-8.603,15.766,3.570,-11.058,15.173,0.487,-10.624,13.045,-1.526,-12.256,15.847,-4.888,-12.636,14.046,-6.423,-16.050,13.392,-9.724,-15.753,11.445,-11.200,-13.122,9.091,-9.726,-10…	MSQDFYENAPSKPTTHGGAAFYRMSRLTKLLDVGRSTLYEWIKAGRFPSPVKLGPKAVGFRAEDVHAWIAAREVA	2723094	Paraburkholderia sp. Cpub6
job.pdb	AF-A0A5C1AJU1-F1-model_v3.cif	28.100	64	45	1	11	73	3	66	6.773E-01	67	76	69	QPTTTRLLTYADLTVMLNRDRRTIWSWVKKGIFPTPIKTPAGVCIGWRPADIQSWIDNNIG-GS	MTTLTEVLTVNDVTQTLGVGKTTLYRWIESGRFPRPISLAGGRVVRWTRATLEKWLSEQEATQT	-18.957,11.521,-23.201,-16.069,9.206,-22.252,-14.040,11.065,-19.627,-10.624,9.414,-20.037,-9.994,8.944,-16.303,-6.209,8.981,-15.961,-5.755,5.912,-13.739,-4.200,7.445,-10.618,-1.334,5.175,-9.526,-0.377,5.074,-5.847,3.160,4.419,-4.612,3.999,2.346,-1.517,4.393,5.712,0.271,0.920,6.977,-0.761,-0.682,3.660,0.341,1.162,3.744,3.717,0.226,7.423,4.251,-3.459,6.844,3.284,-3.734,3.734,5.533,-1.596,5.196,8.39…	MAMTTLTEVLTVNDVTQTLGVGKTTLYRWIESGRFPRPISLAGGRVVRWTRATLEKWLSEQEATQTPAR	2598579	Limnoglobus roseus
job.pdb	AF-A0A292E5B1-F1-model_v3.cif	18.100	66	53	1	8	73	8	72	6.769E-01	67	76	77	SKLQPTTTRLLTYADLTVMLNRDRRTIWSWVKKGIFPTPIKTPAGVCIGWRPADIQSWIDNNIGGS	GASDITRDPYLSAKQICSLIGCSAATLYNHVKAGHLPKGERVGP-KMIRWRQSVVQAYLSKFNRGG	16.142,-15.328,7.872,13.779,-14.179,10.633,12.690,-10.532,10.875,13.450,-9.545,14.537,10.303,-7.958,15.998,11.740,-5.729,18.754,9.301,-5.291,21.694,10.501,-1.849,22.860,8.172,1.002,23.742,9.810,4.436,22.922,8.771,6.027,19.519,5.763,8.385,19.848,7.336,10.491,16.975,8.350,8.178,14.036,5.810,7.589,11.243,7.521,4.545,9.621,7.171,3.963,5.889,5.610,0.537,5.254,6.590,-1.497,2.194,3.973,-3.284,0.028,4.97…	MSNPVHPGASDITRDPYLSAKQICSLIGCSAATLYNHVKAGHLPKGERVGPKMIRWRQSVVQAYLSKFNRGGPDEQS	1571470	Rhizobium sp. ACO-34A
job.pdb	AF-A0A176QE03-F1-model_v3.cif	15.000	73	58	4	1	72	1	70	6.762E-01	67	76	77	MSQNNQLSKLQP-TTTRLLTYADLTVMLNRDRRTIWSWVKKGIFPTPIKTPAGVCIGWRPADIQSWIDNNIGG	MHHAQTTDSPRPLEGDTLLTAREVAQLLRVSRTYVAQETRAGRLP-VIRL-GRSI-RYRHSAVEHYLTQATDR	-27.161,29.946,-14.578,-26.790,26.378,-16.101,-24.679,23.850,-16.386,-22.276,22.082,-13.969,-18.861,21.142,-15.426,-19.241,17.360,-15.283,-16.229,16.683,-17.435,-16.681,12.971,-17.192,-13.618,12.658,-19.355,-13.188,8.865,-19.645,-10.941,8.632,-16.531,-8.817,6.329,-18.511,-8.254,2.662,-18.077,-4.943,4.255,-16.739,-2.421,1.590,-15.727,-2.669,1.029,-11.961,0.190,3.148,-10.499,3.004,0.845,-9.356,4.12…	MHHAQTTDSPRPLEGDTLLTAREVAQLLRVSRTYVAQETRAGRLPVIRLGRSIRYRHSAVEHYLTQATDRGTQDGQG	262209	Janibacter melonis
job.pdb	AF-A0A3P8M9G3-F1-model_v3.cif	15.000	73	55	5	4	74	1	68	6.762E-01	67	76	72	NNQ-LSKLQ-PTTTRLLTYADLTVMLNRDRRTIWSWVKKGIFPTPIKTPAGVCIGWRPADIQSWIDNNIGGSA	MSIT-TFTPR---TGIATNKEVAEYRRMTTAQLAQERYLGRGPAYIKDAGGRRITYRWEDVHAYIEGS-VVTP	-34.455,9.645,-13.464,-30.626,9.645,-13.617,-28.931,6.808,-11.740,-25.516,8.140,-10.640,-23.331,5.184,-11.688,-20.256,5.126,-9.411,-17.406,4.265,-11.826,-14.763,2.452,-9.703,-11.151,3.498,-10.427,-9.777,1.104,-13.129,-6.331,0.381,-14.664,-2.911,1.205,-13.134,-2.470,3.316,-9.987,0.619,5.091,-8.656,1.883,4.819,-5.054,0.498,8.329,-4.349,-3.030,7.578,-5.648,-3.263,4.310,-3.622,-1.921,5.999,-0.459,-4.…	MSITTFTPRTGIATNKEVAEYRRMTTAQLAQERYLGRGPAYIKDAGGRRITYRWEDVHAYIEGSVVTPRGAA	2061	Tsukamurella paurometabola
job.pdb	AF-A0A245ZQK2-F1-model_v3.cif	13.800	72	58	4	4	74	1	69	6.757E-01	67	76	80	NNQLSKLQPTTTRLLTYADLTVMLNRDRRTIWSWVKKGIFPTPIKTPAGVCIGWRPADIQSWIDNNIG-GSA	MTSDNITEPAQRRYLDEAELAERLGLSVKFLRKQRHLQLPPAYARF-G-RRIRYPVSEIERFEASA-LQPLA	-30.532,-0.679,-21.441,-28.537,-0.906,-18.194,-25.344,-2.497,-19.508,-23.853,-4.556,-16.745,-21.356,-3.796,-14.368,-17.893,-4.605,-15.702,-16.671,-5.520,-12.233,-13.486,-6.706,-13.900,-12.186,-8.990,-11.114,-9.454,-6.686,-9.659,-7.168,-7.516,-12.607,-3.740,-8.584,-11.129,-2.391,-5.042,-11.565,0.969,-4.309,-10.046,1.618,-0.679,-9.061,5.156,0.709,-9.017,6.321,2.814,-5.963,5.214,6.100,-7.638,1.692,4…	MTSDNITEPAQRRYLDEAELAERLGLSVKFLRKQRHLQLPPAYARFGRRIRYPVSEIERFEASALQPLADQSPSARRKDS	370959	Sphingomonas mucosissima
job.pdb	AF-A0A522EZ75-F1-model_v3.cif	25.000	68	46	4	12	76	8	73	6.754E-01	67	76	73	PTTTRLLTYADLTVMLNRDRRTIWSWVKKGIFPTPIKTPAGVCIGWRPADIQSWIDNNIG-GSA--NA	KMSQQILFITDLEKLIGRNRLTLRRWWMNGKFPAPIKLNG-TTLAWHRETIHQWINLSLNQEMDMM-I	-32.153,-0.781,-19.450,-28.748,0.811,-20.210,-25.988,-0.637,-18.024,-22.398,0.740,-18.009,-20.614,3.951,-18.375,-18.880,4.652,-15.027,-15.770,5.486,-17.179,-14.396,8.159,-14.815,-12.232,5.875,-12.715,-9.399,8.400,-12.515,-6.811,5.619,-11.992,-4.778,7.653,-9.517,-1.805,5.476,-8.663,-0.334,6.117,-5.201,3.377,5.619,-4.719,4.965,4.435,-1.488,5.801,8.127,-0.727,2.098,9.087,-0.951,1.147,6.118,1.275,3.7…	MQALNNNKMSQQILFITDLEKLIGRNRLTLRRWWMNGKFPAPIKLNGTTLAWHRETIHQWINLSLNQEMDMMI	459	Legionella sp.
job.pdb	AF-A0A7K3MCR4-F1-model_v3.cif	30.300	66	42	4	11	76	10	71	6.753E-01	67	76	71	QPTTTRLLTYADLTVMLNRDRRTIWSWVKKGIFPTPIKTPAGVCIGWRPADIQSWIDNNIGGSANA	RQP-RRHLTVADICEELGISRSTFYEWRAKKTAPPCIKLPN-GELRVRAADLDAWIESW-TEHT-A	-33.720,-3.388,8.985,-30.817,-3.192,6.514,-29.271,-6.646,6.150,-25.511,-6.057,6.014,-25.061,-9.190,3.915,-21.265,-9.359,3.889,-21.061,-11.195,0.563,-18.334,-13.875,0.984,-15.811,-12.685,-1.669,-15.159,-16.179,-3.112,-13.277,-14.521,-6.030,-10.950,-16.896,-8.002,-7.149,-16.110,-7.655,-7.557,-12.398,-8.589,-4.627,-9.986,-8.395,-5.955,-6.627,-7.105,-4.477,-3.324,-8.320,-3.782,-0.367,-5.988,-7.002,1.…	MAAIQSTPHRQPRRHLTVADICEELGISRSTFYEWRAKKTAPPCIKLPNGELRVRAADLDAWIESWTEHTA	2650750	Phytoactinopolyspora mesophila
job.pdb	AF-L0DIR1-F1-model_v3.cif	21.500	65	48	3	11	73	18	81	6.751E-01	67	76	81	QPTTTRLLTYADLTVMLNRDRRTIWSWVKKGIFPTP-IKTPAGVCIGWRPADIQSWIDNNIG-GS	PADCQTLLSKAQVAAALSLSVRKVEEMISAAEFPKPDLRI-TGNLPRWRVGTLNAWIDAQSSKRN	36.658,25.411,-2.007,34.231,22.904,-2.178,31.989,21.067,-3.670,30.647,17.732,-4.797,30.915,14.762,-6.942,27.494,13.096,-7.344,25.831,10.760,-9.555,27.347,7.343,-10.179,24.099,5.647,-11.148,24.761,2.258,-9.539,23.153,0.259,-12.367,22.091,-2.844,-10.470,21.869,-5.245,-13.447,18.245,-5.185,-14.612,17.886,-8.963,-14.373,14.942,-9.673,-16.682,12.122,-11.208,-14.608,10.489,-14.394,-16.055,7.162,-13.581…	MSLKAKAEVNQREILALPADCQTLLSKAQVAAALSLSVRKVEEMISAAEFPKPDLRITGNLPRWRVGTLNAWIDAQSSKRN	886293	Singulisphaera acidiphila DSM 18658
job.pdb	AF-A0A2S8FZH7-F1-model_v3.cif	18.800	69	51	4	11	76	5	71	6.751E-01	67	76	121	QPTTTRLLTYADLTVMLNRDRRTIWSWVKKGIFPTPIKTPAGVCIGWRPADIQSWIDNNIG-GS--ANA	QGYQPIVLSLAQVAEMWSVSPRTVERWISSNEFPKPAKQ-G-SGSFWHYETLNLWARLQLLQANPDLAS	-1.473,29.475,24.966,0.114,27.158,22.370,-2.528,25.890,19.914,-1.932,22.131,19.928,-3.102,21.725,16.333,-4.442,18.201,16.871,-2.332,15.972,14.640,-5.172,13.874,13.209,-3.474,10.661,11.987,-4.228,10.254,8.254,-6.022,6.883,8.031,-6.394,5.193,4.627,-8.981,2.633,3.490,-8.133,-0.300,1.149,-9.550,1.664,-1.846,-7.418,4.784,-1.114,-4.315,2.571,-0.652,-5.032,0.912,-4.030,-5.478,4.361,-5.696,-2.230,5.719,-…	MAINQGYQPIVLSLAQVAEMWSVSPRTVERWISSNEFPKPAKQGSGSFWHYETLNLWARLQLLQANPDLASEVAQMDKTPLHPQPESSLVKKDRRRRSTPSDPDQKPFQPVTVTRRKGDTV	124	Blastopirellula marina
job.pdb	AF-A0A1J0TXG4-F1-model_v3.cif	20.600	63	48	2	11	73	6	66	6.746E-01	67	76	71	QPTTTRLLTYADLTVMLNRDRRTIWSWVKKGIFPTPIKTPAGVCIGWRPADIQSWIDNNIGGS	MSDTRPLATDPEFCAFAGISKQQSAQLRYLGTGPKFIRV-TGRQIRYRWSDIEEWCEKR-AYS	-31.212,5.055,-6.445,-29.713,3.735,-3.211,-26.358,2.249,-4.204,-26.097,-0.218,-1.335,-22.335,-0.095,-0.704,-21.717,-3.855,-0.502,-19.897,-4.139,2.809,-16.840,-5.780,1.319,-16.474,-8.128,4.313,-13.258,-9.382,2.649,-10.231,-9.316,4.964,-7.712,-6.552,4.195,-5.078,-7.787,1.728,-1.658,-8.659,3.157,1.672,-7.836,1.430,1.936,-11.417,-0.042,-1.703,-11.220,-1.325,-0.941,-7.850,-2.992,2.262,-9.375,-4.478,0.…	MEQMAMSDTRPLATDPEFCAFAGISKQQSAQLRYLGTGPKFIRVTGRQIRYRWSDIEEWCEKRAYSRSDQR	1570939	Rhodococcus sp. 2G
job.pdb	AF-A0A4Q2AC16-F1-model_v3.cif	21.200	66	49	3	8	73	25	87	6.746E-01	67	76	100	SKLQPTTTRLLTYADLTVMLNRDRRTIWSWVKKGIFPTPIKTPAGVCIGWRPADIQSWIDNNIGGS	VTDAKSENLYLSVDQVAQRFNVSKDSIWRWKRNGEFPKPFKL-G-GATRWHLSDIEDWESRL-TCG	-1.446,6.702,86.258,0.544,7.509,83.078,0.152,6.062,79.557,-1.371,7.300,76.457,-3.415,5.130,74.069,-0.896,3.866,71.552,-1.754,3.768,67.944,0.895,4.348,65.363,0.376,7.000,62.724,1.918,4.629,60.209,4.377,5.633,57.670,5.097,7.566,54.696,3.625,9.945,52.315,5.443,7.744,49.826,5.780,10.054,46.886,3.226,8.934,44.340,5.245,9.302,41.127,2.756,11.145,38.915,1.551,8.072,37.057,3.080,8.614,33.657,0.464,9.226,…	MPDQPSKRFGSADTVLPAQERRCRVTDAKSENLYLSVDQVAQRFNVSKDSIWRWKRNGEFPKPFKLGGATRWHLSDIEDWESRLTCGFVSALDVDALMAR	2109331	Roseovarius sp. A46
job.pdb	AF-A0A1I7C8T0-F1-model_v3.cif	24.600	65	47	2	10	73	16	79	6.742E-01	67	76	80	LQPTT-TRLLTYADLTVMLNRDRRTIWSWVKKGIFPTPIKTPAGVCIGWRPADIQSWIDNNIGGS	GASITDRAWLSVKQLSNRYGTHEATIWRWVREGRYPKPVKLAGGSLTRWSLSDVEDWEQDQ-REA	29.367,7.774,-16.288,26.209,8.294,-14.099,23.189,9.308,-16.182,20.753,10.522,-13.509,17.285,9.257,-14.661,14.585,10.942,-13.959,12.869,13.897,-12.172,9.583,12.906,-10.432,7.396,15.562,-12.079,3.962,13.964,-12.044,1.876,17.020,-12.836,-1.526,17.081,-11.133,-3.966,18.637,-13.709,-6.879,18.079,-15.173,-10.381,16.477,-15.121,-12.095,14.717,-18.097,-14.477,11.716,-17.790,-14.265,8.055,-18.467,-16.159,…	MAQATHRDTTAQESQGASITDRAWLSVKQLSNRYGTHEATIWRWVREGRYPKPVKLAGGSLTRWSLSDVEDWEQDQREAS	416872	Halomonas saccharevitans
job.pdb	AF-D6CND1-F1-model_v3.cif	24.600	65	47	2	12	76	7	69	6.741E-01	67	76	71	PTTTRLLTYADLTVMLNRDRRTIWSWVKKGIFPTPIKTPAGVCIGWRPADIQSWIDNNIGGSANA	NAPMELLKKSDVCELLNISARCLEYMVKEARFPPPVRV-G-RFNYWSAKAIDRWRARCFGAQENW	-25.405,-23.215,-15.834,-24.619,-19.751,-14.355,-21.409,-20.261,-12.358,-21.770,-18.854,-8.846,-18.966,-16.270,-8.834,-17.453,-17.072,-5.421,-17.046,-13.407,-4.436,-14.161,-13.975,-2.005,-14.492,-11.374,0.809,-12.601,-8.197,-0.159,-9.538,-8.179,2.109,-9.269,-4.712,3.710,-5.926,-3.613,5.180,-5.589,-0.888,7.830,-2.729,1.632,7.802,-0.739,-0.614,10.255,-1.081,-3.674,8.009,0.050,-1.697,4.895,3.076,-0.…	MKGIVMNAPMELLKKSDVCELLNISARCLEYMVKEARFPPPVRVGRFNYWSAKAIDRWRARCFGAQENWAP	426114	Thiomonas arsenitoxydans
job.pdb	AF-A0A7V2UHB4-F1-model_v3.cif	21.100	71	49	6	9	76	33	99	6.739E-01	67	76	150	KLQPTTTRLLTYADLTVMLNRDRRTIWSWVKKGIFPTPIKTPAGVCIGWRPADIQSWIDNNIG-GSA--NA	ANAA-PFKPLTKDDVASILGVSSRTIETWVVQRTIPAPCPI-G-GRVFWHPDVFYAWLDQRLRVQVFED-E	57.374,-30.310,-35.696,54.393,-31.742,-36.750,52.712,-34.197,-39.088,51.180,-34.518,-42.521,47.326,-34.227,-42.655,46.578,-37.209,-44.898,43.085,-37.007,-46.425,41.004,-39.642,-44.598,38.719,-41.122,-47.258,36.097,-43.235,-45.460,32.726,-42.026,-44.285,30.063,-44.580,-45.303,26.947,-43.968,-47.356,24.065,-43.298,-44.929,21.452,-45.391,-46.698,18.132,-43.564,-46.941,15.572,-45.686,-45.101,12.030,-…	MATDFGANKDLPEIILLPHSYTEGVQLSSPSMANAAPFKPLTKDDVASILGVSSRTIETWVVQRTIPAPCPIGGRVFWHPDVFYAWLDQRLRVQVFEDEVKASMPPGSDSNRPRASAEDRVRRQRKKREELLNAVSSPSGLTSPDSKTLQ	1891238	Burkholderiales bacterium
job.pdb	AF-A0A1F8LPQ2-F1-model_v3.cif	16.200	74	58	4	5	76	3	74	6.736E-01	67	76	75	N-QLSKLQP-TTTRLLTYADLTVMLNRDRRTIWSWVKKGIFPTPIKTPAGVCIGWRPADIQSWIDNNIGGSANA	YP-TLLNITNTTDPLLTVNEAAEFLHVHANTLRRWSDIGLL-VSYRVSARGDRRFFKEDLLRFLNEYSPYKVNK	-7.230,43.564,-10.234,-7.346,40.541,-11.325,-6.892,37.018,-9.858,-6.637,34.417,-12.665,-9.025,31.793,-11.377,-9.683,28.693,-12.985,-8.560,25.106,-13.265,-5.230,23.873,-12.440,-5.667,21.289,-15.182,-3.378,19.188,-13.098,-4.139,16.061,-14.941,-3.096,14.791,-11.502,-2.057,11.291,-12.142,-2.412,10.983,-8.349,1.071,9.718,-7.461,1.089,6.002,-6.730,1.958,5.766,-3.019,4.760,3.499,-1.789,4.084,0.938,0.996…	MAYPTLLNITNTTDPLLTVNEAAEFLHVHANTLRRWSDIGLLVSYRVSARGDRRFFKEDLLRFLNEYSPYKVNKD	1797619	Chloroflexi bacterium RBG_13_46_9
job.pdb	AF-A0A6G6Z347-F1-model_v3.cif	17.100	64	50	3	12	74	7	68	6.728E-01	67	76	98	PTT-TRLLTYADLTVMLNRDRRTIWSWVKKGIFPTPIKTPAGVCIGWRPADIQSWIDNNIGGSA	DEAPEALFTEKQVSNWLGISMPSLQRMRSKGSGPAFVQL-SARRIGYRKSAIEAWLSVR-TINR	-9.036,-25.512,28.988,-9.966,-22.023,27.846,-7.871,-20.085,25.288,-8.303,-16.329,25.876,-5.649,-14.749,23.580,-7.416,-11.353,23.925,-4.502,-9.447,22.221,-6.289,-9.364,18.823,-5.930,-5.597,18.612,-7.393,-5.152,15.075,-4.241,-5.114,12.889,-3.497,-1.386,12.895,-4.449,-0.106,9.429,-1.652,1.989,7.962,-2.671,5.427,6.689,-1.497,6.573,3.224,1.113,8.807,5.003,2.560,5.892,7.012,2.624,3.692,3.861,4.377,6.50…	MIVGRGDEAPEALFTEKQVSNWLGISMPSLQRMRSKGSGPAFVQLSARRIGYRKSAIEAWLSVRTINRVGEFTARPSIPNSSLGLEQCPPAAENGNAA	1197460	Bradyrhizobium sp. 6(2017)
job.pdb	AF-A0A7X4GD23-F1-model_v3.cif	29.000	62	42	2	15	76	7	66	6.722E-01	67	76	66	TRLLTYADLTVMLNRDRRTIWSWVKKGIFPTPIKTPAGVCIGWRPADIQSWIDNNIGGSANA	GRFLRINDIVAETSLSRSTIYRMVAKGQFPAPVQLSA-NRVAWMEGAVQGWKNQQAGGPP-I	-11.813,-11.203,-18.300,-10.898,-9.500,-14.948,-7.908,-7.263,-15.599,-7.344,-5.794,-12.100,-4.007,-4.629,-13.691,-5.583,-1.822,-15.812,-4.253,1.556,-14.524,-1.198,3.690,-13.550,1.385,2.949,-10.831,0.366,4.772,-7.614,2.967,5.846,-5.037,2.314,5.618,-1.295,1.506,9.397,-1.331,-1.247,9.023,-3.974,-2.719,6.126,-1.931,-2.547,8.168,1.335,-4.386,11.033,-0.430,-7.020,8.663,-1.947,-7.685,6.461,1.145,-7.057,…	MRNAASGRFLRINDIVAETSLSRSTIYRMVAKGQFPAPVQLSANRVAWMEGAVQGWKNQQAGGPPI	2692619	Novosphingobium silvae
job.pdb	AF-A0A1V0KTW6-F1-model_v3.cif	24.100	62	46	1	11	72	11	71	6.721E-01	67	76	72	QPTTTRLLTYADLTVMLNRDRRTIWSWVKKGIFPTPIKTPAGVCIGWRPADIQSWIDNNIGG	IPVEFRIIRIETVCSYLSISKRVLIQGINNGNFPPPLMIN-GKAIGWSYFIISHWMNNANIN	11.163,35.048,-14.870,10.805,32.303,-17.560,11.298,28.656,-16.577,12.202,27.016,-19.911,11.477,23.267,-19.675,13.072,21.821,-22.878,10.267,19.236,-23.469,6.521,20.048,-23.713,5.882,16.396,-22.903,2.852,16.874,-20.739,3.364,13.385,-19.297,-0.080,13.240,-17.673,1.115,12.366,-14.170,-1.911,10.097,-13.897,-2.807,10.827,-10.274,-4.118,7.308,-9.724,-5.131,6.281,-6.208,-4.785,2.514,-5.677,-7.040,0.893,-…	MKFTTLYDIEIPVEFRIIRIETVCSYLSISKRVLIQGINNGNFPPPLMINGKAIGWSYFIISHWMNNANINP	1816219	Colwellia sp. PAMC 21821
job.pdb	AF-A0A3N4UBF0-F1-model_v3.cif	17.300	69	53	4	8	75	34	99	6.719E-01	67	76	124	SKLQPTTTRLLTYADLTVMLNRDRRTIWSWVKKGIFPTPIKTPAGVCIGWRPADIQSWIDNNIG-GSAN	TTPASMVQKPLSRKDVCGLLGISVRTTQYWVEQGRLPEPLCI-G-RKRYWLPHQLEKLLQP-QAQELCK	2.182,-51.101,-50.193,0.900,-52.222,-46.743,2.646,-53.922,-43.838,1.168,-54.294,-40.341,3.071,-56.138,-37.604,1.798,-56.846,-34.091,3.555,-59.364,-31.656,4.572,-60.411,-28.611,4.317,-61.367,-25.177,5.519,-61.977,-21.686,8.299,-62.331,-19.357,7.943,-62.275,-15.550,11.488,-62.081,-14.073,11.470,-62.790,-10.343,15.092,-63.053,-9.040,15.799,-63.490,-5.718,17.692,-62.058,-2.741,21.076,-60.581,-2.039,2…	MTTTKSRQSTDDHLTDEVPPSAHDLPRNASSANTTPASMVQKPLSRKDVCGLLGISVRTTQYWVEQGRLPEPLCIGRKRYWLPHQLEKLLQPQAQELCKQSLEAAQPPGLPVTETHGLLTPTEN	1917811	Tibeticola sediminis
job.pdb	AF-A0A4Q5KXM6-F1-model_v3.cif	32.700	58	37	1	13	70	19	74	6.713E-01	67	76	77	TTTRLLTYADLTVMLNRDRRTIWSWVKKGIFPTPIKTPAGVCIGWRPADIQSWIDNNI	PLTPLIRKHELAEQLNISTKTIERWLEKGLLPAPFKTKTGRTVGWATHQIEAWSG--V	49.439,-1.629,29.783,45.730,-1.620,28.721,44.679,-4.716,26.713,42.388,-3.612,23.843,39.945,-6.534,23.447,38.958,-6.807,19.698,35.324,-8.063,19.427,32.841,-5.611,17.834,33.568,-5.719,14.031,31.920,-9.108,13.168,28.299,-8.086,14.059,28.222,-5.300,11.378,28.672,-7.575,8.274,25.706,-10.029,8.641,22.996,-7.308,8.077,24.000,-6.683,4.385,22.156,-9.636,2.682,18.439,-9.194,3.329,16.932,-8.662,-0.178,15.47…	MFQKNPTNDAAKRIVQSAPLTPLIRKHELAEQLNISTKTIERWLEKGLLPAPFKTKTGRTVGWATHQIEAWSGVTFK	511998	Aliivibrio finisterrensis
job.pdb	AF-A0A2D9FVD7-F1-model_v3.cif	21.100	71	51	5	9	76	6	74	6.710E-01	67	76	80	KLQ-PTT-TRLLTYADLTVMLNRDRRTIWSWVKKGIFPTPIKTPAGVCIGWRPADIQSWIDNNIGGSAN-A	NTGDLVKNLKIIRVKELCRLISVSPTTLWRMEKRGELPPRIKIST-RAVGWRESDIEEWLESR-SEPLNQE	-24.057,15.163,22.966,-20.213,15.363,22.852,-18.984,14.727,19.316,-15.403,13.818,20.237,-14.203,13.819,16.630,-10.630,12.832,17.461,-8.768,14.962,14.832,-6.518,11.914,14.085,-9.368,10.028,12.285,-10.096,12.830,9.752,-6.424,12.870,8.556,-6.201,9.036,8.026,-8.877,9.338,5.283,-6.629,11.868,3.396,-3.374,9.822,3.564,-2.542,7.827,0.422,-0.069,4.930,0.587,2.007,4.295,-2.574,3.277,0.851,-3.757,6.766,1.46…	MKIQTNTGDLVKNLKIIRVKELCRLISVSPTTLWRMEKRGELPPRIKISTRAVGWRESDIEEWLESRSEPLNQEADHETS	2024824	Balneola sp.
job.pdb	AF-A0A0C1WYK4-F1-model_v3.cif	18.400	65	50	3	10	73	23	85	6.708E-01	67	76	86	LQPTTTRLLTYADLTVMLNRDRRTIWSWVKKGIFPTPIKTPAGVCIGWRPADIQSWIDNNIG-GS	DL-TTEEWLTPKDVCMRTKIPVGTLGQWRHAGIGPKWTKFEG-SIVRYPLSGYREWLARQQQSAT	-3.857,-38.956,-21.226,-2.874,-35.877,-19.514,-2.847,-32.023,-19.630,-0.062,-29.398,-19.623,-1.537,-25.875,-19.379,0.244,-22.819,-20.927,2.723,-21.330,-18.394,1.938,-17.609,-18.906,3.657,-15.924,-15.953,7.405,-15.556,-15.423,6.982,-14.877,-11.717,10.224,-13.306,-10.440,11.808,-16.209,-8.541,11.090,-16.012,-4.766,14.373,-14.716,-3.292,15.626,-17.730,-1.366,14.246,-18.940,1.898,17.424,-18.080,3.743…	MPDVTTESGRAPEPPSTDQATSDLTTEEWLTPKDVCMRTKIPVGTLGQWRHAGIGPKWTKFEGSIVRYPLSGYREWLARQQQSATA	352211	Streptomyces sp. AcH 505
job.pdb	AF-A0A7T1BHF3-F1-model_v3.cif	27.500	58	42	0	12	69	12	69	6.704E-01	67	76	69	PTTTRLLTYADLTVMLNRDRRTIWSWVKKGIFPTPIKTPAGVCIGWRPADIQSWIDNN	RGSVKIIRKRELAKMLGVSESTIYRMIKSKQLPSPLLTPKGYISGWLPKTIDDWVTSH	2.107,-15.315,-42.903,0.962,-13.942,-39.493,4.112,-12.620,-37.775,4.094,-14.191,-34.309,4.716,-11.190,-32.030,6.992,-13.106,-29.580,7.507,-9.834,-27.617,3.791,-9.433,-26.707,3.646,-13.029,-25.324,6.505,-12.359,-22.822,5.221,-8.874,-21.684,2.124,-10.455,-19.923,3.419,-9.188,-16.515,2.201,-5.608,-16.038,3.833,-5.070,-12.587,0.748,-3.369,-11.093,1.804,-1.661,-7.852,-1.025,-1.571,-5.273,-1.035,1.926,…	MKGFDYIQLHTRGSVKIIRKRELAKMLGVSESTIYRMIKSKQLPSPLLTPKGYISGWLPKTIDDWVTSH	670	Vibrio parahaemolyticus
job.pdb	AF-A0A1H0ZWT5-F1-model_v3.cif	22.300	67	50	2	7	73	7	71	6.700E-01	66	76	75	LSKLQPTTTRLLTYADLTVMLNRDRRTIWSWVKKGIFPTPIKTPAGVCIGWRPADIQSWIDNNIGGS	RVDAPPAGPRLLRMKGVKDKIGFSQAMIYRWMANGTFPKPQKIGF-GS-VWLESDIDAWMRARFSDG	-27.312,7.834,38.458,-24.195,7.826,36.211,-25.161,7.731,32.526,-22.263,6.030,30.752,-20.913,8.433,28.061,-21.289,6.981,24.516,-18.136,4.823,24.052,-16.179,7.028,21.591,-13.880,4.053,20.883,-15.814,1.564,18.719,-13.972,1.718,15.333,-16.564,2.527,12.616,-18.271,-0.861,11.981,-17.693,-0.356,8.199,-14.901,-1.344,5.769,-11.964,1.118,5.858,-10.497,2.212,2.515,-6.758,2.953,2.242,-5.097,5.240,-0.316,-1.4…	MWRQPPRVDAPPAGPRLLRMKGVKDKIGFSQAMIYRWMANGTFPKPQKIGFGSVWLESDIDAWMRARFSDGRGLP	1881042	Pseudoxanthomonas sp. CF385
job.pdb	AF-A0A6M0QS95-F1-model_v3.cif	28.500	63	44	1	11	73	12	73	6.698E-01	66	76	73	QPTTTRLLTYADLTVMLNRDRRTIWSWVKKGIFPTPIKTPAGVCIGWRPADIQSWIDNNIGGS	PTDRPAYATDAALAAHFGVNKATIWGWVKRNGFPAPVKLSPQMT-RWRWADVAAWEAAQTAAA	-4.967,17.961,-29.328,-4.549,14.195,-28.822,-4.660,13.491,-25.075,-2.850,10.188,-24.242,-5.681,8.013,-22.894,-4.470,6.014,-19.838,-4.188,2.408,-21.124,-7.213,0.816,-19.420,-6.495,-2.901,-19.873,-9.916,-4.396,-19.100,-9.898,-8.203,-19.114,-12.824,-9.750,-17.148,-13.339,-12.759,-14.867,-11.153,-14.488,-12.206,-7.716,-12.914,-11.495,-6.383,-10.737,-8.608,-5.622,-7.543,-10.557,-2.164,-6.306,-9.509,-2…	MDAPMPKQISNPTDRPAYATDAALAAHFGVNKATIWGWVKRNGFPAPVKLSPQMTRWRWADVAAWEAAQTAAA	2710650	Tabrizicola oligotrophica
job.pdb	AF-A0A3B8R2C2-F1-model_v3.cif	26.800	67	46	3	11	76	5	69	6.697E-01	66	76	82	QPTTTRLLTYADLTVMLNRDRRTIWSWVKKGIFPTPIK-TPAGVCIGWRPADIQSWIDNNIGGSANA	N-TQNRIIRMKDLPSKIGLRPSTIYGLIVEKKFPAPHKLVPGGRAAGWLESTIDAWIEGQ-TPSLPS	-25.812,-5.803,-12.803,-23.247,-4.677,-10.225,-20.689,-2.462,-12.000,-17.784,-3.202,-9.660,-15.660,-0.187,-10.617,-12.540,-2.380,-10.756,-10.009,0.370,-10.128,-7.240,-1.278,-12.248,-5.066,1.593,-10.926,-1.699,0.465,-9.648,-0.417,2.302,-6.567,3.397,2.522,-6.182,5.358,2.704,-2.901,5.669,6.492,-3.580,1.857,7.061,-3.393,0.956,4.206,-0.977,2.003,6.163,2.232,-0.337,9.037,1.243,-3.299,6.607,0.835,-2.944…	MELKNTQNRIIRMKDLPSKIGLRPSTIYGLIVEKKFPAPHKLVPGGRAAGWLESTIDAWIEGQTPSLPSETSSLALNRGSKQ	1904441	Rhodobacteraceae bacterium
job.pdb	AF-A0A6I0ER39-F1-model_v3.cif	23.800	63	46	2	11	73	8	68	6.691E-01	66	76	83	QPTTTRLLTYADLTVMLNRDRRTIWSWVKKGIFPTPIKTPAGVCIGWRPADIQSWIDNNIGGS	APSAPRLLSMRDVVRLTTYARPSIYRLIRQGRFPMPLKLGE-TKIAFRADEVAAWLADR-QRA	20.955,7.580,-25.924,19.749,5.745,-22.762,18.335,2.505,-24.220,15.088,2.023,-22.287,14.993,-1.738,-21.483,11.799,-3.238,-22.933,10.078,-4.658,-19.817,7.920,-7.495,-21.192,6.264,-9.123,-18.096,5.328,-12.790,-18.485,6.456,-12.964,-14.793,4.169,-12.268,-11.736,3.703,-8.455,-11.806,5.223,-7.091,-8.612,4.296,-3.416,-8.139,6.892,-1.226,-6.452,5.642,1.370,-3.918,5.865,3.915,-6.828,3.525,1.828,-9.050,1.1…	MPSTPVHAPSAPRLLSMRDVVRLTTYARPSIYRLIRQGRFPMPLKLGETKIAFRADEVAAWLADRQRATIKLEDCTSPVESRP	82	Hyphomicrobium sp.
job.pdb	AF-A0A1X9N8H9-F1-model_v3.cif	25.800	62	45	1	12	73	6	66	6.688E-01	66	76	68	PTTTRLLTYADLTVMLNRDRRTIWSWVKKGIFPTPIKTPAGVCIGWRPADIQSWIDNNIGGS	QDEDRMLTETEVTAMISISPSSLRRWVAKSSFPAPVTLEGSRYKRWLMSDVQQWIQSK-RNT	-29.030,4.367,-13.201,-25.532,3.298,-12.063,-23.052,6.171,-12.117,-19.774,4.518,-13.168,-17.414,7.048,-11.517,-15.105,7.660,-14.539,-12.014,8.714,-12.403,-11.288,5.012,-11.674,-7.716,4.146,-13.012,-5.452,6.970,-11.770,-2.114,5.366,-10.839,-0.930,6.852,-7.525,2.714,7.029,-6.420,3.974,5.914,-2.963,4.089,9.649,-1.992,0.474,10.372,-3.104,-0.792,7.264,-1.239,1.117,8.246,1.951,-0.255,11.825,1.758,-3.91…	MMCVNQDEDRMLTETEVTAMISISPSSLRRWVAKSSFPAPVTLEGSRYKRWLMSDVQQWIQSKRNTST	716816	Oceanicoccus sagamiensis
job.pdb	AF-A0A4R2MFX5-F1-model_v3.cif	22.300	67	50	2	7	73	9	73	6.685E-01	66	76	74	LSKLQPTTTRLLTYADLTVMLNRDRRTIWSWVKKGIFPTPIKTPAGVCIGWRPADIQSWIDNNIGGS	NSAAAT-EPAFMRMASVVRFTGLGRTTIYRMVDEQCFPQPVRLGP-RAIAWRRADLERWSNERPSVN	-2.702,4.352,-51.309,-0.400,3.065,-48.416,-0.655,3.535,-45.003,2.164,3.341,-42.390,3.871,4.537,-39.956,5.998,5.550,-36.935,6.596,7.198,-34.173,4.973,9.298,-31.404,8.127,10.050,-29.341,8.767,6.891,-27.232,9.131,8.742,-23.874,5.620,7.774,-22.628,5.824,6.203,-19.200,8.654,4.505,-17.377,6.294,5.202,-14.461,7.013,2.366,-11.970,4.007,0.026,-12.339,4.531,-0.980,-8.660,4.805,1.351,-5.658,6.543,0.297,-2.3…	MRRDSKIPNSAAATEPAFMRMASVVRFTGLGRTTIYRMVDEQCFPQPVRLGPRAIAWRRADLERWSNERPSVNG	28068	Rubrivivax gelatinosus
job.pdb	AF-A0A521K6E5-F1-model_v3.cif	30.600	62	40	3	12	73	62	120	6.685E-01	66	76	122	PTTTRLLTYADLTVMLNRDRRTIWSWVKKGIFPTPIKTPAGVCIGWRPADIQSWIDNNIGGS	TPRPPLLRACDVAALLRVNARTIRQWRTDRVFPPCVAI-EGVV-RWREADIDEWIASR-VEG	-29.907,41.542,-47.048,-27.081,39.062,-46.172,-24.069,37.507,-46.872,-20.790,37.321,-46.423,-17.862,35.260,-47.812,-14.620,36.097,-46.002,-11.934,34.379,-48.068,-10.182,32.760,-45.089,-6.448,32.752,-45.809,-5.646,29.065,-45.494,-2.287,29.305,-43.770,-1.128,26.114,-45.507,0.640,24.560,-42.525,4.173,23.816,-43.800,4.444,20.979,-41.278,7.287,19.420,-43.249,7.010,15.850,-42.005,10.704,15.172,-41.318,…	MRRGASRVTAHADHAAAVVVTAPAAEIRDLRERLAAAHAEIARLHSELATTRAVPPPAAGATPRPPLLRACDVAALLRVNARTIRQWRTDRVFPPCVAIEGVVRWREADIDEWIASRVEGRK	2026780	Planctomycetes bacterium
job.pdb	AF-A0A2E0FI38-F1-model_v3.cif	25.000	64	44	2	13	73	14	76	6.683E-01	66	76	80	TTTRLLTYADLTVMLNRDRRTIWSWVKKGIFPTPIKTPAG---VCIGWRPADIQSWIDNNIGGS	RDTVFLTQPEVSEWLKISKSTLYRWVQEGAFPKPVVLGKPEKNGTSRWVESEVQEWLDNR-PRE	19.941,5.238,22.332,16.810,3.288,21.228,15.102,1.385,19.326,15.424,-2.352,19.561,13.456,-3.403,16.467,11.222,-5.771,18.431,10.562,-8.123,15.506,7.072,-9.271,16.370,7.286,-12.614,14.565,4.414,-12.260,12.114,3.029,-15.809,11.797,1.929,-16.230,8.168,-0.134,-19.305,7.168,0.696,-21.476,4.102,-2.491,-20.009,2.556,-1.166,-16.401,2.901,-1.253,-14.609,-0.481,1.756,-12.333,-1.116,1.436,-9.398,-3.544,4.280,…	MTKSHFEEKQSFSRDTVFLTQPEVSEWLKISKSTLYRWVQEGAFPKPVVLGKPEKNGTSRWVESEVQEWLDNRPREKADA	2026728	Crocinitomicaceae bacterium
job.pdb	AF-A0A2L0SM98-F1-model_v3.cif	22.000	68	51	2	7	73	4	70	6.683E-01	66	76	70	LSKLQPTTTRLLTYADLTVMLNRDRRTIWSWVKKGIFPTPIKTPAGVCIGWRPADIQSWIDNNIG-GS	QNTNAATPVRLLPIAEVCQIVGLGESTVWERTRAGTFPKPVKLSE-RTTRWVSTEVDQWVAEVIAKRA	4.381,-4.392,34.991,3.631,-3.981,31.298,0.962,-1.345,31.062,-2.045,-1.921,28.808,-2.358,1.577,27.362,-4.558,0.535,24.418,-5.004,4.012,22.958,-7.102,2.799,19.972,-5.958,5.401,17.419,-3.559,3.723,14.952,-1.010,6.564,14.609,-0.882,7.913,11.046,2.398,6.322,9.900,4.335,6.593,6.640,4.618,3.219,4.871,7.462,2.012,2.587,6.474,0.628,-0.841,7.336,-2.844,0.586,4.707,-2.559,3.412,2.183,-1.080,0.920,2.851,-4.1…	MHDQNTNAATPVRLLPIAEVCQIVGLGESTVWERTRAGTFPKPVKLSERTTRWVSTEVDQWVAEVIAKRA	128780	Stenotrophomonas acidaminiphila
job.pdb	AF-A0A358C7T0-F1-model_v3.cif	20.000	65	50	2	10	73	35	98	6.682E-01	66	76	106	LQPT-TTRLLTYADLTVMLNRDRRTIWSWVKKGIFPTPIKTPAGVCIGWRPADIQSWIDNNIGGS	IALAHDMKLLSYNDLGFRLSLSRATLERMVTRAEIPPPVQVSS-GAVRFIEDEIEAWLATRPRTK	18.011,-18.353,19.390,18.607,-16.451,16.145,17.277,-13.279,14.615,19.172,-12.906,11.317,20.003,-9.178,10.754,19.090,-8.272,7.159,22.076,-6.519,5.596,24.791,-4.205,6.432,26.457,-3.007,3.252,28.623,0.048,3.841,30.425,1.421,0.854,31.648,5.043,1.020,32.669,6.829,-2.177,33.078,10.509,-2.874,32.144,13.886,-4.083,30.058,16.636,-5.438,27.779,18.415,-7.894,24.914,19.083,-9.760,21.694,20.927,-10.363,18.632…	MGLRPWREKRAHVATHTLSGARTAHAIPYRHGPAIALAHDMKLLSYNDLGFRLSLSRATLERMVTRAEIPPPVQVSSGAVRFIEDEIEAWLATRPRTKTTTTHERK	924	Thiobacillus sp.
job.pdb	AF-A0A3N1DBV7-F1-model_v3.cif	29.500	61	41	2	12	72	15	73	6.680E-01	66	76	73	PTTTRLLTYADLTVMLNRDRRTIWSWVKKGIFPTPIKTPAGVCIGWRPADIQSWIDNNIGG	DEAPVLLSVPIVCAELGITRSTFYDWRAKGNAPRCVKLPN-GCIRVRRADLDLWLTER-EG	-2.955,-31.272,-40.042,-1.487,-28.920,-38.514,-1.394,-27.475,-35.348,-2.527,-24.436,-33.336,0.443,-24.667,-30.930,1.781,-21.171,-30.305,-0.418,-20.121,-27.324,1.002,-22.515,-24.671,4.656,-21.538,-23.900,4.362,-18.241,-21.845,2.434,-19.830,-18.925,5.013,-22.363,-17.534,7.685,-19.827,-16.374,5.323,-17.273,-14.734,4.561,-19.694,-11.827,7.992,-19.908,-10.011,9.085,-16.253,-9.807,8.525,-15.131,-6.148,…	MSDTSLARSRARFADEAPVLLSVPIVCAELGITRSTFYDWRAKGNAPRCVKLPNGCIRVRRADLDLWLTEREG	58109	Actinocorallia herbida
job.pdb	AF-A0A6C2YP03-F1-model_v3.cif	28.500	63	43	2	11	73	11	71	6.678E-01	66	76	217	QPTTTRLLTYADLTVMLNRDRRTIWSWVKKGIFPTPIKTPAGVCIGWRPADIQSWIDNNIGGS	GTNTMRLLTIREISKRICVPTRLIREWVQSGTFPSPTILPG-DLERWDFAEVQTWMLSL-RRG	20.605,29.331,-49.967,18.156,27.924,-47.376,18.295,24.975,-44.955,20.718,23.890,-42.387,19.187,24.695,-38.967,17.335,21.655,-37.601,19.124,18.732,-35.866,20.405,19.394,-32.277,17.455,18.852,-29.888,17.574,15.072,-29.440,18.256,15.560,-25.758,18.758,11.985,-24.494,15.270,11.115,-23.255,16.776,8.380,-21.064,13.815,5.972,-20.948,13.205,6.200,-17.210,12.046,2.707,-16.362,10.061,2.518,-13.092,9.555,-0…	MRQEQVLLLSGTNTMRLLTIREISKRICVPTRLIREWVQSGTFPSPTILPGDLERWDFAEVQTWMLSLRRGKEPNHRHRSSELSQSNSDISQNAPELSQSNSELSQNDTELSQTIREPDRPTGTAIDPRPTSLLSPSTQVLSELALEILQGLGDAGDWIVSGELAMSISDDADSTSGSWIRATKQLRLLGLIESNFRQGLRITADGQNYLNRWCNTG	692036	Tuwongella immobilis
job.pdb	AF-A0A0X8KA64-F1-model_v3.cif	11.100	81	60	4	6	76	51	129	6.675E-01	66	76	129	QLSKLQPTTTRLLTYADLTVMLNRDRRTIWSWVKKGIFPTPIK-TPAGVCIGWRPADIQSWIDNNIGG---------SANA	PPMPVDVPEERLLDVKQVAAMLRCSPRAAQQLMDSGN-LAYVLLDPSSNQRKVPYSWVVEYIHSLK-RYTGKLREKKEVST	21.169,-24.765,-77.453,24.205,-23.703,-75.386,24.716,-20.341,-73.613,27.334,-18.502,-75.713,30.273,-16.788,-73.924,28.436,-13.468,-74.682,25.377,-14.523,-72.591,27.624,-15.419,-69.614,29.377,-12.004,-69.942,25.970,-10.219,-70.080,24.794,-12.195,-66.975,28.033,-11.188,-65.121,27.613,-7.487,-66.098,23.936,-7.406,-64.936,24.967,-9.124,-61.663,27.699,-6.441,-61.209,25.084,-3.666,-61.741,22.635,-5.207…	MGKTATDAAADAFVAGLMVGFDRIADEKLTEKVDALEQRIVERLPKVVALPPMPVDVPEERLLDVKQVAAMLRCSPRAAQQLMDSGNLAYVLLDPSSNQRKVPYSWVVEYIHSLKRYTGKLREKKEVST	713030	Selenomonas sp. oral taxon 136
job.pdb	AF-A0A1I2BLT7-F1-model_v3.cif	19.200	78	53	8	4	76	1	73	6.673E-01	66	76	76	N-NQLSKLQPTTTRLLTYADLTVMLNRDRRTIWSWVKKGIFPTPIKTPAGVCIGWRPADIQSWIDNNIG--GSA--NA	MS-NKTR-DHNQIELLTYRQLADILGKSVGAVRNAVSRGFVPRGTRIAGIGV-RWRRDEIERWLKAQ-LEGGTRLA-A	-28.256,15.339,-8.800,-25.673,12.536,-8.494,-23.146,12.011,-11.309,-22.851,8.191,-11.401,-19.716,8.016,-13.572,-19.426,4.237,-13.916,-16.135,3.959,-15.826,-14.506,0.567,-15.155,-11.792,0.060,-17.759,-8.534,1.754,-16.612,-6.273,-0.750,-14.823,-4.750,1.870,-12.499,-1.405,0.586,-11.176,-0.665,2.054,-7.729,2.847,2.894,-6.553,3.926,2.511,-2.903,3.293,6.294,-2.480,-0.297,6.148,-3.798,-0.968,3.013,-1.69…	MSNKTRDHNQIELLTYRQLADILGKSVGAVRNAVSRGFVPRGTRIAGIGVRWRRDEIERWLKAQLEGGTRLAAKEV	54	Nannocystis exedens
job.pdb	AF-A0A261EWG6-F1-model_v3.cif	17.600	68	53	3	7	73	7	72	6.671E-01	66	76	84	LSKLQPTT-TRLLTYADLTVMLNRDRRTIWSWVKKGIFPTPIKTPAGVCIGWRPADIQSWIDNNIGGS	TINFGNDDGDRLISVKEFCAITGFSENRAAQMRKHGDGPIYRRL-APRHIVYRLGDVRDWIDAC-AHT	-31.948,26.986,-14.760,-28.814,25.315,-13.313,-27.375,22.806,-15.804,-26.724,19.555,-13.944,-23.229,18.829,-15.271,-23.115,15.247,-16.641,-21.774,13.308,-13.660,-19.582,11.004,-15.722,-20.431,7.823,-13.837,-17.099,6.148,-14.257,-18.254,2.648,-13.427,-14.706,2.555,-12.069,-13.208,-0.605,-10.758,-11.033,1.900,-8.788,-9.351,-1.376,-7.703,-7.308,-1.470,-10.980,-6.106,2.168,-10.807,-2.315,2.426,-10.54…	MTLLEPTINFGNDDGDRLISVKEFCAITGFSENRAAQMRKHGDGPIYRRLAPRHIVYRLGDVRDWIDACAHTSTSEYEKGKDEK	987066	Pseudoscardovia radai
job.pdb	AF-A0A506U432-F1-model_v3.cif	13.300	75	59	5	2	73	50	121	6.671E-01	66	76	125	SQN-NQLSKLQPTTTRLLTYADLTVMLNRDRRTIWSWVKKGIFPTPIKTPAG--VCIGWRPADIQSWIDNNIGGS	PRSWTRTGAGMEKNDRPLGVGEIAHELGCSEKTVRRLYAKGMIEAY-KI-GGRTSPIRMERKALERLKQKR-GDC	-16.145,-9.879,37.432,-12.436,-10.825,36.798,-9.689,-8.384,37.195,-7.951,-5.168,36.081,-4.314,-5.607,35.001,-2.340,-2.423,35.675,0.930,-2.389,33.674,3.144,0.357,34.229,4.602,3.672,32.819,7.303,3.763,30.097,10.514,5.616,31.190,12.113,8.950,30.402,15.805,8.783,29.353,18.281,10.604,27.340,20.470,10.649,24.259,22.047,13.490,23.195,23.841,13.097,19.870,26.641,15.597,19.457,29.028,15.029,16.524,30.888,…	MRPRTRLRPFPARLRQWRRCAASVTDTLPNGWGELPQASKCRATMCAISPRSWTRTGAGMEKNDRPLGVGEIAHELGCSEKTVRRLYAKGMIEAYKIGGRTSPIRMERKALERLKQKRGDCGDDG	2590451	Martelella alba
job.pdb	AF-A0A515D878-F1-model_v3.cif	19.100	73	53	5	6	76	14	82	6.668E-01	66	76	123	QLSKLQPTTTRLLTYADLTVMLNRDRRTIWSWVKKGIFPTPIKTPAGVCIGWRPADIQSWIDNNIGGSA--NA	PQSEAQA-PFKLLTRQDVAAIFSVSVRTIENWRAEGAIPPSVQI-G-GRVYWHPDTFIKAVNELCPPVTWE-T	29.146,-36.945,-52.289,26.023,-36.377,-50.180,25.627,-32.723,-49.164,22.485,-32.617,-47.022,20.918,-29.148,-47.195,19.429,-28.781,-43.691,16.535,-26.245,-43.600,17.951,-23.037,-42.068,16.297,-22.782,-38.634,14.073,-19.694,-38.495,15.502,-16.940,-36.205,13.902,-17.903,-32.884,13.236,-14.306,-31.764,14.350,-14.693,-28.085,13.062,-11.249,-27.005,9.248,-11.074,-26.796,9.384,-11.264,-23.030,5.867,-9.8…	MSESALPESAPSNPQSEAQAPFKLLTRQDVAAIFSVSVRTIENWRAEGAIPPSVQIGGRVYWHPDTFIKAVNELCPPVTWETAHSAKSTKTFVSTGVRPPKGSVALSKSNARDERRIAKLMAD	2509614	Rhodoferax sediminis
job.pdb	AF-A0A1H6QFD9-F1-model_v3.cif	26.400	68	45	5	9	74	1	65	6.667E-01	66	76	67	KLQPTT-TRLLTYADLTVMLNRDRRTIWSWVKKGIFPTPIKTPAGVCIGWRPADIQSWIDNNIGG-SA	MTE-LSNLKILRRRDIELIIGLSRSTIYKMIADGDFPQPIKIGA-RAVGWRESDVSEWLDSR-SQDDI	-13.654,21.139,3.161,-13.199,17.554,1.954,-11.849,15.367,-0.893,-8.100,15.619,-1.625,-7.151,12.486,0.463,-8.348,10.146,-2.368,-5.641,11.579,-4.743,-2.649,10.982,-2.425,-0.035,8.394,-3.376,1.986,6.804,-0.558,5.569,5.655,-1.253,6.997,2.432,0.252,8.726,4.495,3.015,5.398,6.133,3.992,3.738,2.661,4.093,6.577,1.291,6.322,6.001,4.221,8.743,2.151,3.947,8.688,1.806,0.151,9.165,5.087,-0.431,11.122,6.031,-3.…	MTELSNLKILRRRDIELIIGLSRSTIYKMIADGDFPQPIKIGARAVGWRESDVSEWLDSRSQDDIEP	1227549	Cribrihabitans marinus
job.pdb	AF-A0A066UG88-F1-model_v3.cif	23.400	64	46	3	11	74	8	68	6.666E-01	66	76	68	QPTTTRLLTYADLTVMLNRDRRTIWSWVKKGIFPTPIKTPAGVCIGWRPADIQSWIDNNIGGSA	TGS-RQLLKIAEVCEELSVAESTFYDWRAKNRGPRCIKLPN-GGVRVRRGDLDAWLETR-EEAA	-6.084,14.182,11.234,-8.518,11.933,9.440,-9.924,8.859,11.187,-11.967,7.792,8.135,-14.572,5.652,9.964,-16.080,4.427,6.663,-18.663,2.106,8.095,-20.751,0.587,5.208,-21.345,-0.723,2.099,-20.376,0.452,-1.460,-17.751,-0.924,-3.887,-14.958,1.704,-3.421,-11.838,1.366,-5.598,-8.899,2.655,-3.514,-5.652,3.906,-5.098,-2.277,2.558,-3.908,-1.746,5.976,-2.204,-5.053,5.669,-0.216,-4.133,2.086,0.856,-0.646,3.306,…	MAQQRNLTGSRQLLKIAEVCEELSVAESTFYDWRAKNRGPRCIKLPNGGVRVRRGDLDAWLETREEAA	287986	Amycolatopsis rifamycinica
job.pdb	AF-A0A1B1E920-F1-model_v3.cif	28.500	63	43	2	11	73	12	72	6.665E-01	66	76	72	QPTTTRLLTYADLTVMLNRDRRTIWSWVKKGIFPTPIKTPAGVCIGWRPADIQSWIDNNIGGS	S-GKLRVITKKELAKMLGVSERTIHRWIKSKRLPPPMRTEGGNNGGWLEFTILDFLKKQ-QGR	-28.362,11.876,-27.339,-24.876,10.258,-27.204,-23.751,10.543,-23.587,-20.206,11.963,-23.635,-18.919,9.427,-21.051,-15.382,10.676,-22.003,-15.523,13.955,-19.934,-16.162,12.314,-16.498,-12.676,10.677,-16.311,-11.011,14.104,-15.675,-12.040,14.324,-11.982,-8.995,15.376,-10.076,-5.461,13.923,-10.101,-3.828,11.169,-8.150,-1.896,8.732,-10.311,0.231,8.525,-7.134,2.177,5.286,-7.056,2.792,4.331,-3.410,5.66…	MTFDISRHCNISGKLRVITKKELAKMLGVSERTIHRWIKSKRLPPPMRTEGGNNGGWLEFTILDFLKKQQGR	691	Vibrio natriegens
job.pdb	AF-E6V3P8-F1-model_v3.cif	21.400	70	50	5	7	73	7	74	6.660E-01	66	76	78	LSK-LQPT-T-TRLLTYADLTVMLNRDRRTIWSWVKKGIFPTPIKTPAGVCIGWRPADIQSWIDNNIGGS	PGEAGELAGHPAALLRCSSVTALTGLSRSTLYAKIAVGAFPEPVRLGP-RCSRWRVRDVAAWLDA-LEPG	32.634,17.731,-33.239,29.215,17.823,-31.507,28.834,15.397,-28.611,25.232,14.218,-29.045,23.863,13.898,-25.529,20.576,11.922,-25.637,18.644,13.361,-22.629,16.354,10.290,-22.872,17.192,7.338,-20.537,17.708,8.589,-16.913,14.036,9.783,-16.521,12.242,6.485,-17.426,13.873,4.369,-14.629,12.897,6.862,-11.859,9.144,6.594,-12.757,8.956,2.996,-14.073,5.576,1.311,-13.124,7.471,-1.902,-12.146,9.764,0.102,-9.7…	MTIHQKPGEAGELAGHPAALLRCSSVTALTGLSRSTLYAKIAVGAFPEPVRLGPRCSRWRVRDVAAWLDALEPGRLPT	595537	Variovorax paradoxus EPS
job.pdb	AF-A0A354GES8-F1-model_v3.cif	25.300	63	44	3	13	73	12	73	6.660E-01	66	76	76	TTTRLLTYADLTVMLNRDRRTIWSWVKK-GIFPTPIKTPAGVCIGWRPADIQSWIDNNIG-GS	TIEPYVTVKDLCKIVGRSYSTIRRWYKQDKTLPEPDEING-LTLGWKQSVIEEWRENIHKRKN	36.242,6.228,16.259,34.402,4.200,13.598,30.621,4.745,13.746,29.677,1.291,12.416,25.850,1.521,12.379,24.842,-0.340,9.292,23.187,-3.366,10.820,22.420,-5.114,7.515,19.943,-7.811,8.740,20.581,-11.561,8.345,19.493,-13.277,5.065,15.951,-14.452,5.960,13.898,-14.684,2.711,11.209,-12.186,3.819,8.129,-12.112,1.524,7.324,-8.874,-0.288,3.849,-7.343,0.102,2.555,-5.925,-3.190,0.181,-2.902,-3.338,-2.643,-5.393,…	MNHNHQQQPKHTIEPYVTVKDLCKIVGRSYSTIRRWYKQDKTLPEPDEINGLTLGWKQSVIEEWRENIHKRKNVTY	1906242	Tenacibaculum sp.
job.pdb	AF-A0A6B8W9G6-F1-model_v3.cif	27.400	62	43	2	11	72	1	60	6.658E-01	66	76	60	QPTTTRLLTYADLTVMLNRDRRTIWSWVKKGIFPTPIKTPAGVCIGWRPADIQSWIDNNIGG	M-NNGELLSINELAALLGVSRSTVNAWRMDGAAPAEIKLDGGKLIRFRREDIDRWLESE-AA	11.241,-20.846,5.980,10.854,-19.280,2.505,9.258,-15.859,3.205,10.306,-14.318,-0.172,6.570,-13.589,-0.611,6.109,-10.666,-3.003,2.597,-9.244,-2.596,0.865,-7.337,-5.408,-1.244,-4.188,-4.752,-4.299,-6.536,-4.664,-2.804,-8.871,-2.048,-1.645,-5.856,0.028,-5.152,-4.307,-0.223,-6.766,-7.642,0.796,-4.222,-8.124,3.652,-4.889,-4.606,5.061,-8.692,-4.804,4.448,-8.518,-1.607,2.275,-9.378,-0.735,-1.335,-6.804,-…	MNNGELLSINELAALLGVSRSTVNAWRMDGAAPAEIKLDGGKLIRFRREDIDRWLESEAA	2675219	Corynebacterium occultum
job.pdb	AF-A0A3D5HTT5-F1-model_v3.cif	21.200	66	48	3	11	75	12	74	6.657E-01	66	76	77	QPTTTRLLTYADLTVMLNRDRRTIWSWVKKGIFPTPIKTPAGVCIGWRPADIQSWIDNNIG-GSAN	GN--KQWFRCKDLSEILSMGQSTIYKMVRNGTFPKPVAITP-KLSVWRRDLILCWMQDKTEGIDTS	14.144,25.972,-9.192,11.014,23.929,-8.472,11.493,20.195,-9.209,8.660,19.508,-11.654,9.533,15.805,-12.105,6.872,14.385,-14.278,3.848,12.653,-12.669,3.890,9.771,-15.268,6.275,6.938,-14.116,6.582,6.854,-10.235,5.300,3.217,-10.437,7.157,1.999,-13.606,5.978,-1.417,-14.959,5.925,-2.766,-11.341,2.803,-4.710,-10.237,4.020,-5.312,-6.638,5.476,-2.826,-4.113,7.371,-3.492,-0.865,7.121,-1.223,2.184,10.431,0.3…	MTEEKRGSSIFGNKQWFRCKDLSEILSMGQSTIYKMVRNGTFPKPVAITPKLSVWRRDLILCWMQDKTEGIDTSNHQ	2026790	Saprospirales bacterium
job.pdb	AF-A0A5J6NZC7-F1-model_v3.cif	22.300	76	51	6	3	74	12	83	6.654E-01	66	76	87	Q--NNQ--LSKLQPTTTRLLTYADLTVMLNRDRRTIWSWVKKGIFPTPIKTPAGVCIGWRPADIQSWIDNNIGGSA	HAI-TLHL-WRYP-MRETFLRTQQVCDRLNISATTLWRWRKAGHFPDAKSLPGSSIQGWAESTVDNWISQNFG-VK	-53.443,-6.790,16.935,-51.342,-4.651,14.466,-48.058,-3.666,16.298,-45.737,-6.634,15.417,-45.287,-6.156,11.599,-42.957,-3.072,11.710,-40.222,-4.585,13.984,-39.636,-7.738,11.841,-38.668,-5.643,8.753,-36.118,-3.613,10.785,-34.555,-6.897,12.057,-34.179,-8.375,8.514,-32.567,-5.126,7.200,-30.220,-4.877,10.271,-29.003,-8.532,9.936,-27.696,-8.071,6.321,-26.099,-4.536,6.443,-24.295,-4.354,9.876,-21.346,-6…	MCEISAVLFCFHAITLHLWRYPMRETFLRTQQVCDRLNISATTLWRWRKAGHFPDAKSLPGSSIQGWAESTVDNWISQNFGVKGGEL	454662	Cellvibrio sp. KY-YJ-3
job.pdb	AF-A0A2N2QA40-F1-model_v3.cif	11.200	71	57	5	8	76	14	80	6.654E-01	66	76	90	SKLQPTTTRLLTYADLTVMLNRDRRTIWSWVKKGIFPTPIKTPAGVCIGWRPADIQSWIDNNIG--GSANA	GRADA-GSAPLRKSEVCAELGISERTLNNLVTRKEFPPGVRI-G-KWAYWTRKALDNYRARA-FTMQENWT	-30.793,-37.481,-23.451,-28.537,-34.489,-24.156,-27.112,-32.818,-21.034,-27.096,-29.032,-21.404,-24.012,-28.070,-19.352,-25.041,-25.667,-16.575,-21.916,-23.513,-16.204,-22.022,-21.931,-12.687,-21.242,-18.322,-11.980,-18.469,-16.405,-13.653,-19.168,-13.477,-11.384,-16.701,-11.181,-13.157,-16.282,-8.441,-10.460,-15.077,-6.231,-13.310,-16.359,-2.664,-13.590,-16.110,-0.540,-10.399,-14.586,2.606,-11.9…	MTDHISLPASSIPGRADAGSAPLRKSEVCAELGISERTLNNLVTRKEFPPGVRIGKWAYWTRKALDNYRARAFTMQENWTPMTPGRGRLR	2013721	Betaproteobacteria bacterium HGW-Betaproteobacteria-9
job.pdb	AF-A0A366LKU5-F1-model_v3.cif	25.000	64	44	3	12	73	1	62	6.652E-01	66	76	62	PTTTRLLTYADLTVMLNRDRRTIWSWVKKGIFPTPIKTPAGVCIGWRPADIQSWIDNNIG--GS	MTDDDLMTIDDLRRCLKVPRSTLYKWLNTGRGPRSIKL-PNGSRRFRRSDYLQWLEER-EKGFA	10.381,-22.709,9.882,8.448,-19.585,8.873,7.768,-19.645,5.162,7.380,-15.851,5.010,4.981,-16.194,2.068,5.958,-13.204,-0.098,2.583,-11.603,-0.881,2.117,-9.591,-4.095,0.181,-6.358,-4.621,-2.610,-8.601,-6.079,-2.771,-10.588,-2.792,-2.948,-7.298,-0.817,-5.743,-6.170,-3.195,-7.628,-9.488,-2.587,-7.232,-9.259,1.227,-8.068,-5.522,1.611,-10.616,-5.422,-1.318,-9.119,-2.031,-2.404,-8.157,-0.906,-5.953,-4.474…	MTDDDLMTIDDLRRCLKVPRSTLYKWLNTGRGPRSIKLPNGSRRFRRSDYLQWLEEREKGFA	2248750	Spongiactinospora rosea
job.pdb	AF-A0A7W1M0V0-F1-model_v3.cif	21.100	71	52	3	5	73	1	69	6.642E-01	66	76	96	NQLSKLQPTTTRLLTYADLTVMLNRDRRTIWSWVKKGIFPTPIKTPAGVCIGWRPADIQSWIDNNIG--GS	ME-DAQSQTTLALLKPTVLAAQLGVSRSWLYEAAKTGRIPSIRIGGEDGPLRFVPEDVQQWLDDA-RAQWT	6.369,-34.538,-1.521,5.326,-31.902,-4.049,8.322,-29.863,-5.127,6.133,-26.932,-6.225,9.253,-24.995,-7.251,6.892,-22.381,-8.628,8.863,-20.947,-11.501,9.427,-17.349,-10.159,9.134,-15.788,-13.562,9.339,-12.209,-12.100,5.554,-11.693,-12.544,5.390,-8.230,-11.063,1.756,-7.578,-10.102,-0.079,-4.598,-11.551,-1.650,-2.234,-8.934,-5.169,-3.156,-10.205,-4.649,-6.927,-9.694,-3.143,-6.397,-6.225,-6.007,-4.041,…	MEDAQSQTTLALLKPTVLAAQLGVSRSWLYEAAKTGRIPSIRIGGEDGPLRFVPEDVQQWLDDARAQWTPGRSTRATRLAAEIPPIHSRARARARR	1909295	Solirubrobacterales bacterium
job.pdb	AF-A0A428MQP4-F1-model_v3.cif	20.800	67	48	5	9	74	18	80	6.642E-01	66	76	95	K-LQPTTTRLLTYADLTVMLNRDRRTIWSWVKKGIFPTPIKTPAGVCIGWRPADIQSWIDNNIGGSA	SF-P-TRKKLLRRQQVEEMTGLSCSTIYRKMEQGEFPRPVSLTR-NSVRWVEAEVLAWMDTL-APTQ	-59.410,-9.584,-28.640,-55.705,-10.588,-28.001,-54.517,-10.848,-24.774,-51.671,-9.402,-22.704,-48.256,-10.919,-22.428,-47.096,-9.593,-19.060,-43.380,-9.079,-18.849,-43.206,-6.696,-15.990,-39.555,-6.742,-15.131,-39.120,-3.354,-13.580,-35.468,-3.165,-12.635,-34.337,0.364,-11.927,-31.036,1.884,-13.113,-29.374,1.351,-16.384,-26.288,2.164,-14.314,-23.754,3.482,-16.756,-20.960,0.897,-16.372,-18.617,3.8…	MNVQVKSSESVMATEVPSFPTRKKLLRRQQVEEMTGLSCSTIYRKMEQGEFPRPVSLTRNSVRWVEAEVLAWMDTLAPTQPTIRIEGRARRASSK	570835	Edaphobacter aggregans
job.pdb	AF-A0A1M3C0E6-F1-model_v3.cif	20.800	72	48	8	6	73	1	67	6.638E-01	66	76	67	Q-LSK-LQPTTTRLLTYADLTVMLNRDRRTIWSWVKKGIFPTPIKTPAGVCIGWRPADIQSWIDNNIG--GS	MQ-TEN-IRP-PSLESVNDVSRRIGRSTRWVWAAVAKGDFPAPVRMSARCT-RWDGRAVDRWIEE-QLATAE	-28.393,-12.809,-3.901,-24.706,-12.109,-3.182,-23.356,-10.965,-6.569,-19.953,-12.660,-6.632,-18.275,-9.620,-8.232,-15.950,-11.369,-10.711,-14.205,-8.050,-11.466,-12.043,-8.294,-14.628,-8.296,-8.208,-13.671,-8.180,-4.465,-13.040,-5.071,-2.379,-12.604,-5.700,-0.397,-9.437,-4.135,2.938,-8.563,-2.601,3.451,-5.102,-5.676,5.662,-4.381,-8.139,2.814,-5.177,-6.048,0.358,-3.094,-5.892,2.942,-0.246,-9.729,3…	MQTENIRPPSLESVNDVSRRIGRSTRWVWAAVAKGDFPAPVRMSARCTRWDGRAVDRWIEEQLATAE	1895728	Burkholderiales bacterium 66-5
job.pdb	AF-A0A2S5UUE2-F1-model_v3.cif	19.100	68	48	5	13	76	106	170	6.635E-01	66	76	170	TTTRLLTYADLTVMLNRDRRTIWSWVKKGIFP-TPIKTPAGVCIGWRPADIQSWIDNNIG-GSA--NA	PLGRLYSVEDLAELTGLPKSTLYHFNSEGKGPKNPLKM--GKQIRFFESEVRAWLKTFLSGSNESA-A	-8.960,-19.905,-21.746,-7.673,-16.591,-20.266,-10.677,-14.912,-18.622,-10.278,-11.311,-19.780,-11.332,-9.722,-16.484,-13.936,-7.329,-17.926,-13.425,-4.861,-15.091,-15.884,-2.319,-16.448,-14.767,0.595,-18.688,-16.386,2.757,-15.885,-13.464,2.525,-13.356,-10.862,3.275,-16.082,-12.997,6.272,-17.275,-13.630,7.750,-13.745,-9.887,7.472,-12.888,-8.995,9.380,-16.120,-11.628,12.063,-15.202,-10.149,12.510,-…	MPVKCRWSHRVRCLWSDRQAQATVRNGTVSPRRSGRGSLLARAGGMPVLTGTVRNGPQRSGRPSSLFLASSRIGSDMSTQNASSTSTRSRKVAGAPQPVELGAGAPLGRLYSVEDLAELTGLPKSTLYHFNSEGKGPKNPLKMGKQIRFFESEVRAWLKTFLSGSNESAA	2080584	Pseudoclavibacter sp. AY1H1
job.pdb	AF-F4CYT8-F1-model_v3.cif	24.600	65	45	3	12	76	9	69	6.633E-01	66	76	69	PTTTRLLTYADLTVMLNRDRRTIWSWVKKGIFPTPIKTPAGVCIGWRPADIQSWIDNNIGGSANA	RTVVEQLTVDQLCDELQIARSTFYQWRQVGKAPRCVRLPN-GAIRVRRDDLDAWLAGL-SDV--A	-24.196,5.304,-42.632,-22.180,6.773,-39.700,-20.881,4.156,-37.223,-21.158,5.615,-33.716,-17.790,4.797,-32.096,-18.742,3.006,-28.847,-16.814,4.767,-26.065,-15.595,1.726,-24.132,-15.238,3.127,-20.622,-12.068,1.350,-19.553,-12.892,1.013,-15.851,-9.469,1.721,-14.319,-9.226,-1.062,-11.732,-8.757,0.390,-8.225,-7.956,-1.410,-4.981,-9.039,-0.363,-1.503,-6.419,-0.502,1.279,-8.107,-3.794,2.339,-7.866,-5.40…	MTRAARIVRTVVEQLTVDQLCDELQIARSTFYQWRQVGKAPRCVRLPNGAIRVRRDDLDAWLAGLSDVA	675635	Pseudonocardia dioxanivorans CB1190
job.pdb	AF-A0A2F0A4Q7-F1-model_v3.cif	15.700	70	57	2	5	73	1	69	6.632E-01	66	76	72	NQLSKL-QPTTTRLLTYADLTVMLNRDRRTIWSWVKKGIFPTPIKTPAGVCIGWRPADIQSWIDNNIGGS	MNYEALATVSKYQWLRRKQVEALTSLSRSSIYRLMGKGKFPQSKGILGGNIVIWEKKEVEDWMEEQ-IKI	19.097,-18.757,27.254,18.424,-14.982,26.980,16.657,-13.921,23.702,17.860,-10.266,24.139,19.834,-10.816,20.848,16.836,-10.118,18.491,18.551,-6.640,18.338,18.940,-6.606,14.496,15.492,-5.919,13.101,16.867,-4.189,9.968,16.647,-0.371,10.469,14.682,-0.267,7.182,11.870,-2.615,6.113,11.166,-2.181,2.397,8.531,-3.898,0.267,8.852,-4.749,-3.427,5.738,-4.407,-5.643,5.048,-8.204,-5.414,5.140,-8.047,-1.570,2.79…	MNYEALATVSKYQWLRRKQVEALTSLSRSSIYRLMGKGKFPQSKGILGGNIVIWEKKEVEDWMEEQIKIAVA	2026788	Rickettsiales bacterium
job.pdb	AF-A0A0M2LPT6-F1-model_v3.cif	22.000	68	49	3	11	76	10	75	6.631E-01	66	76	77	QPTT--TRLLTYADLTVMLNRDRRTIWSWVKKGIFPTPIKTPAGVCIGWRPADIQSWIDNNIGGSANA	GRQSAFGRFLRINDVIASTGLSRATIYRLVANRDFPAQHQLTK-RSIGWWESDVDAWLRSR-LGQPHE	12.336,-4.031,-23.127,10.920,-0.488,-23.638,8.505,0.848,-20.948,7.102,3.250,-23.621,4.346,1.500,-25.728,1.261,1.606,-23.400,-0.356,4.772,-24.849,-2.810,2.845,-27.086,-6.545,2.111,-26.565,-8.920,3.097,-23.694,-8.793,-0.570,-22.513,-8.526,-0.625,-18.735,-5.845,-3.149,-17.625,-7.346,-6.602,-16.808,-5.990,-5.854,-13.255,-7.967,-2.555,-12.837,-6.408,0.854,-11.992,-2.744,1.292,-11.024,-2.756,2.744,-7.4…	MKVAEAKQDGRQSAFGRFLRINDVIASTGLSRATIYRLVANRDFPAQHQLTKRSIGWWESDVDAWLRSRLGQPHETA	1642949	Sphingomonas sp. Ag1
job.pdb	AF-A0A5N5RM68-F1-model_v3.cif	24.200	66	46	3	14	76	1	65	6.628E-01	66	76	70	TTRLLTYADLTVMLNRDRRTIWSWVKKGIFPTPIKTPAGVCIGWRPADIQSWIDNNIGGS-AN--A	MDALLSYADVTEHYGITVPSMRNRVLRGDAPTPVLGRGGRVRGWRREEIERYDRVHTMSRE-QYLY	11.374,-16.682,4.597,8.047,-14.817,4.754,6.952,-14.149,1.173,6.606,-10.377,0.644,3.279,-9.326,-0.882,3.764,-7.593,-4.246,2.086,-4.409,-5.510,-0.476,-6.685,-7.270,-1.503,-8.571,-4.077,-1.775,-5.322,-2.059,-3.756,-3.504,-4.805,-6.194,-6.436,-5.076,-6.674,-6.368,-1.251,-7.517,-2.610,-1.312,-9.510,-2.680,-4.621,-7.237,0.071,-6.125,-4.775,0.443,-9.047,-0.936,0.047,-8.823,-0.399,3.787,-9.725,-2.860,4.7…	MDALLSYADVTEHYGITVPSMRNRVLRGDAPTPVLGRGGRVRGWRREEIERYDRVHTMSREQYLYKKRTR	2490545	Bifidobacterium jacchi
job.pdb	AF-A0A0M8YD48-F1-model_v3.cif	24.600	65	48	1	9	73	7	70	6.625E-01	66	76	70	KLQPTTTRLLTYADLTVMLNRDRRTIWSWVKKGIFPTPIKTPAGVCIGWRPADIQSWIDNNIGGS	SATRRSEEKLTVDELCVELLISRSTFYDWRQKGRAPRCVKLPN-GSLRVRRSDLENWLTDCEAAA	7.299,28.534,8.510,4.431,27.713,10.956,4.342,23.971,11.793,0.614,23.734,12.582,-0.112,21.185,15.376,-2.426,18.595,13.758,-5.492,18.107,16.040,-5.633,14.449,17.207,-9.349,13.951,16.103,-9.270,14.005,12.205,-6.560,11.290,11.741,-9.192,8.739,10.535,-10.323,10.772,7.423,-6.877,11.743,6.037,-6.411,10.359,2.506,-2.661,9.657,2.201,-0.747,10.545,-0.956,1.469,7.851,-2.545,4.424,9.922,-1.221,3.144,9.915,2.…	MRRSPISATRRSEEKLTVDELCVELLISRSTFYDWRQKGRAPRCVKLPNGSLRVRRSDLENWLTDCEAAA	1519495	Streptomyces sp. NRRL F-6491
job.pdb	AF-A0A2I0DQA9-F1-model_v3.cif	25.000	60	40	2	13	72	15	69	6.624E-01	66	76	69	TTTRLLTYADLTVMLNRDRRTIWSWVKKGIFPTPIKTPAGVCIGWRPADIQSWIDNNIGG	DLEPLITIKQMCKKLDISRSTLYRRVKAGRVISPVMK-NNRTIGWNPELIQAYT----TV	31.869,40.618,19.701,28.531,38.664,19.390,27.126,35.897,18.023,25.681,32.891,18.065,25.406,29.339,19.527,23.160,27.547,16.990,21.400,25.030,19.224,19.913,22.589,16.710,16.935,21.757,18.983,15.132,20.155,16.044,12.349,17.873,17.149,11.833,16.116,13.809,8.072,15.753,13.978,8.017,12.509,11.976,4.433,12.636,10.783,3.980,8.847,10.844,1.700,9.056,7.812,-0.693,6.131,8.383,0.271,3.166,6.186,-2.119,2.695,…	MMASSIKLTGFVQVDLEPLITIKQMCKKLDISRSTLYRRVKAGRVISPVMKNNRTIGWNPELIQAYTTV	2058316	Shewanella sp. GutDb-MelDb
job.pdb	AF-A0A6M3ZNY7-F1-model_v3.cif	17.500	74	56	5	3	75	7	76	6.622E-01	66	76	77	Q-NNQLSKLQPTTTRLLTYADLTVMLNRDRRTIWSWVKKGIFPTPIKTPAGVCIGWRPADIQSWIDNNIGGSAN	FI-SAPILTP-KTMKALNIKQVAEKLSLGQSAIYRMIAKGEFPKPFSLGG-NRTAWLEEDVNRWLAEK-AGVIS	-41.258,38.100,-24.667,-38.878,35.362,-25.592,-38.144,33.176,-22.620,-35.832,30.414,-23.900,-34.601,28.051,-21.124,-32.474,24.925,-21.465,-30.490,23.323,-18.724,-26.979,22.038,-18.771,-27.327,20.111,-15.575,-24.301,17.960,-16.147,-20.976,18.221,-14.334,-18.781,17.978,-17.453,-17.455,14.434,-16.862,-14.138,15.351,-15.289,-11.622,12.988,-16.890,-10.834,10.779,-13.888,-7.104,11.569,-13.887,-5.532,8.…	MEERPIFISAPILTPKTMKALNIKQVAEKLSLGQSAIYRMIAKGEFPKPFSLGGNRTAWLEEDVNRWLAEKAGVISK	1235827	Herbaspirillum rubrisubalbicans Os34
job.pdb	AF-A0A7S8C631-F1-model_v3.cif	27.600	65	42	4	13	75	8	69	6.622E-01	66	76	70	TTTRLLTYADLTVMLNRDRRTIWSWVKKGIFPTPIKTPAGVCIGWRPADIQSWIDNNIG--GSAN	DPIELMRLAELAEKLGVSEWTIRRWVKAGHFPKPIEL-SEQTKAWRRRDVERWLHER-SAEAM-D	-32.377,-15.295,-0.721,-28.791,-16.628,-0.489,-26.907,-14.584,2.079,-23.561,-15.173,0.412,-21.343,-15.373,3.492,-18.277,-13.238,2.746,-16.047,-16.046,4.155,-12.791,-15.143,2.373,-9.941,-14.688,4.909,-8.987,-10.999,5.123,-5.362,-11.152,3.927,-3.794,-7.698,4.379,-0.164,-6.796,3.594,1.636,-3.795,5.146,3.787,-1.436,3.045,7.078,-2.996,4.304,5.886,-6.602,3.670,4.531,-5.610,0.225,7.860,-3.881,-0.639,9.7…	MRRERFTDPIELMRLAELAEKLGVSEWTIRRWVKAGHFPKPIELSEQTKAWRRRDVERWLHERSAEAMDA	2593653	Kaustia mangrovi
job.pdb	AF-A0A542MUP4-F1-model_v3.cif	23.000	65	47	3	10	73	36	98	6.618E-01	66	76	100	LQPTTTRLLTYADLTVMLNRDRRTIWSWVKKGIFPTPIKTPAGVCIGWRPADIQSWIDNNIG-GS	GAPMFDPLLTIDDLSLWLGKPRGTLYQWRTRGLGPRAIKV-G-NDLRYQRSEVEAWLASQLDTRE	-5.204,23.526,20.038,-7.439,23.163,16.911,-7.731,20.487,14.192,-9.821,21.709,11.237,-11.631,18.908,9.490,-12.289,19.841,5.859,-15.640,18.701,4.559,-16.893,16.930,1.477,-17.589,18.858,-1.722,-19.798,17.523,-4.509,-19.747,16.664,-8.120,-23.017,15.921,-10.051,-24.063,13.710,-12.948,-23.676,12.606,-16.016,-22.122,11.105,-19.152,-22.375,8.025,-21.299,-22.818,4.354,-21.201,-20.056,2.533,-22.976,-19.694…	MGRPSKAARHLRTASSVDTSEAPIAPHSSVPLDHTGAPMFDPLLTIDDLSLWLGKPRGTLYQWRTRGLGPRAIKVGNDLRYQRSEVEAWLASQLDTRESA	2768462	Nocardioides sp. SLBN-172
job.pdb	AF-A0A7Z2JM67-F1-model_v3.cif	22.800	70	51	2	3	72	1	67	6.614E-01	66	76	67	QNNQLSKLQPTTTRLLTYADLTVMLNRDRRTIWSWVKKGIFPTPIKTPAGVCIGWRPADIQSWIDNNIGG	MMTVEQNRVE--IRILSMRDLTEKLGIGKSTIYNMIGEGRFPRGTRITA-QKTGWLSSQVDEWICSKFAA	-35.267,17.160,-6.760,-32.866,14.188,-6.723,-29.140,15.018,-6.415,-27.262,12.063,-7.888,-24.288,11.935,-5.503,-21.568,11.508,-8.113,-19.320,9.059,-6.230,-16.188,10.386,-7.974,-13.759,7.547,-7.366,-10.850,9.977,-7.081,-8.143,8.300,-9.170,-5.189,9.441,-7.039,-1.664,8.033,-7.147,-0.692,6.596,-3.739,2.983,6.478,-2.713,4.544,3.753,-0.521,3.958,6.146,2.463,0.226,6.508,1.665,0.011,2.680,1.382,1.715,2.23…	MMTVEQNRVEIRILSMRDLTEKLGIGKSTIYNMIGEGRFPRGTRITAQKTGWLSSQVDEWICSKFAA	644	Aeromonas hydrophila
job.pdb	AF-A0A661V6Q5-F1-model_v3.cif	20.800	72	54	3	7	76	9	79	6.611E-01	66	76	80	LSKLQPTTTRLLTYADLTVMLNRDRRTIWSWVKKGIFPTPIKTPAG-VCIGWRPADIQSWIDNNIG-GSANA	TNSQSPSYRAFYSPADLVELLGVSIRTVRSWIRSGDLA-HYRLGPGERLIRVRHEDLEEFLNRRYHSSSGMK	-15.761,45.092,10.510,-15.509,42.301,8.794,-15.657,38.446,8.415,-13.779,35.854,6.508,-15.638,32.872,7.049,-14.901,29.363,6.128,-13.773,27.289,3.254,-12.904,23.660,3.685,-11.411,22.643,0.336,-10.532,19.063,0.980,-9.954,18.710,-2.788,-7.598,15.790,-2.731,-8.880,14.775,-6.141,-7.555,11.152,-6.463,-5.901,11.964,-9.808,-3.665,9.908,-10.968,-1.754,6.561,-10.287,-0.474,7.050,-6.715,2.148,4.309,-6.108,2.…	MAHQTTTSTNSQSPSYRAFYSPADLVELLGVSIRTVRSWIRSGDLAHYRLGPGERLIRVRHEDLEEFLNRRYHSSSGMKH	2026724	Chloroflexi bacterium
job.pdb	AF-A0A1V3QQ95-F1-model_v3.cif	15.000	60	50	1	14	73	65	123	6.610E-01	66	76	146	TTRLLTYADLTVMLNRDRRTIWSWVKKGIFPTPIKTPAGVCIGWRPADIQSWIDNNIGGS	DDQYYTQSEVADLFRCSIKTLERWRLAGIGPTVSRFHEGARPLYLGAHLREAMKAA-IEP	-25.702,37.572,-10.562,-27.852,34.493,-11.339,-27.003,30.977,-9.978,-27.088,28.589,-12.986,-28.797,25.411,-11.679,-26.872,22.549,-13.334,-29.603,19.972,-14.090,-27.876,16.562,-14.400,-29.815,14.244,-16.792,-30.979,11.021,-15.061,-28.885,8.239,-16.656,-31.302,5.419,-17.509,-30.883,2.350,-15.303,-31.567,-0.109,-18.104,-29.587,-3.291,-17.804,-31.499,-5.521,-15.435,-31.167,-8.493,-17.730,-33.775,-10.…	MARKKITVPRLATENTAPAENYPGAPYVNPWPEPAGVKLEKPISASATDDPSLPAYRVQVWMVIDDQYYTQSEVADLFRCSIKTLERWRLAGIGPTVSRFHEGARPLYLGAHLREAMKAAIEPRPGEKVGSSAFDRARLSSRGFRA	1945861	Sinorhizobium sp. A49
job.pdb	AF-A0A142BCV8-F1-model_v3.cif	18.400	65	49	3	13	76	26	87	6.608E-01	66	76	103	TTTRLLTYADLTVMLNRDRRTIWSWVKKGIFPTPIKTPAGVCIGWRPADIQSWIDNNIGGSA-NA	RIDEFLTRDEVCDRLKVTRETLRKRIRSGEFPEAVKVA--GQERWPTSLINQHIYKT-NHHLTAS	14.361,38.164,-5.554,12.037,39.367,-8.343,8.324,38.391,-8.669,9.416,36.216,-11.651,11.992,34.238,-9.554,9.356,33.673,-6.837,6.770,32.517,-9.448,9.380,30.145,-10.983,10.180,28.794,-7.469,6.455,28.329,-6.577,5.863,26.574,-9.957,8.967,24.358,-9.360,7.724,23.505,-5.821,4.204,22.964,-7.216,5.658,20.457,-9.816,7.706,18.741,-7.052,4.530,18.470,-4.868,2.422,17.553,-7.994,4.767,14.703,-8.775,1.304,13.280,…	MTEDEMTLFINRLARLLTSSNDVDIRIDEFLTRDEVCDRLKVTRETLRKRIRSGEFPEAVKVAGQERWPTSLINQHIYKTNHHLTASRDLRNEARAAIEEAMA	570277	Endozoicomonas montiporae CL-33
job.pdb	AF-A0A6N8ZJQ5-F1-model_v3.cif	27.400	62	43	2	13	73	12	72	6.607E-01	66	76	89	TTTRLLTYADLTVMLNRDRRTIWSWVKKGIFPTPIKTPAGVCIGWRPADIQSWIDNNIG-GS	EPVRFLRASEIQARLGVSRGTIYGWVAAGLFPRPIPLGP-RVVGWVESEFEEWVQNRVENQA	-29.561,32.727,-3.340,-27.647,29.588,-4.473,-24.302,28.593,-3.149,-24.457,25.858,-5.823,-23.177,22.549,-4.298,-20.014,21.962,-6.352,-20.823,19.076,-8.680,-18.534,16.118,-7.779,-16.684,16.037,-11.132,-13.203,16.902,-9.827,-10.567,14.736,-11.478,-8.682,14.374,-8.179,-5.040,13.963,-9.265,-4.237,10.252,-8.768,-1.555,10.492,-6.068,1.044,7.718,-6.044,2.655,6.616,-2.760,6.260,5.360,-2.652,7.329,2.350,-0…	MTDRPREKGATEPVRFLRASEIQARLGVSRGTIYGWVAAGLFPRPIPLGPRVVGWVESEFEEWVQNRVENQADTARGGAEPNPNRERTE	1913989	Gammaproteobacteria bacterium
job.pdb	AF-A0A059KNH1-F1-model_v3.cif	13.200	68	54	4	11	76	5	69	6.605E-01	66	76	69	QPTTTRLLTYADLTVMLNRDRRTIWSWVKKGIFPTP-IKTPAGVCIGWRPADIQSWIDNNIGGS-ANA	GLADMARLSIKEIAALAGLCEQSIRNKIKTGEFPAADYRS-GPRCVRWSAGVVRQWLESTRTPTE--Q	-8.104,-18.529,-14.010,-6.447,-18.955,-10.595,-3.217,-16.918,-10.163,-3.217,-17.134,-6.325,0.124,-19.064,-6.050,2.694,-16.563,-7.498,1.237,-13.646,-5.490,3.540,-14.191,-2.416,6.768,-13.181,-4.283,4.906,-10.661,-6.495,6.402,-7.140,-6.453,3.133,-5.192,-6.279,2.782,-1.784,-7.914,0.796,1.031,-6.209,-2.100,0.309,-8.644,-2.307,-3.353,-7.519,-2.077,-2.303,-3.831,-4.873,0.236,-4.472,-6.997,-2.526,-6.118,…	MIDSGLADMARLSIKEIAALAGLCEQSIRNKIKTGEFPAADYRSGPRCVRWSAGVVRQWLESTRTPTEQ	1286631	Sphaerotilus natans subsp. natans DSM 6575
job.pdb	AF-A0A1C3JRB2-F1-model_v3.cif	23.000	65	46	2	12	74	18	80	6.604E-01	66	76	87	PTTTRLLTYADLTVMLNRDRRTIWSWVKKGIFPTPIKTP--AGVCIGWRPADIQSWIDNNIGGSA	CMSEKVMRINEVCALLKISDTTLWRWRRAKSFPEPRSIPGS--SVKGWTASAINGWIAENFGDEQ	26.636,32.177,30.120,26.769,29.839,27.097,25.154,31.542,24.078,27.075,31.244,20.863,25.661,28.098,19.283,28.754,27.301,17.287,28.929,27.828,13.506,29.466,23.988,13.573,25.734,23.024,14.051,24.450,24.378,10.640,26.315,21.820,8.458,24.677,18.900,10.403,21.261,19.541,8.680,22.456,18.828,5.056,23.141,15.066,5.780,19.502,13.848,5.717,20.999,11.490,3.255,20.599,9.943,-0.041,19.036,7.265,2.265,18.146,4.…	MNDKVSRANRAQLEIRGCMSEKVMRINEVCALLKISDTTLWRWRRAKSFPEPRSIPGSSVKGWTASAINGWIAENFGDEQEAENERL	1806667	Marinomonas gallaica
job.pdb	AF-A0A1L9GPP6-F1-model_v3.cif	23.800	63	46	2	14	75	12	73	6.604E-01	66	76	73	TTRLLTYADLTVMLNRDRRTIWSWVKKGIFPTPIK-TPAGVCIGWRPADIQSWIDNNIGGSAN	QGRILRMRQLVEKLSLSDSHIYALIQHNQFPKPFTLVHGGRAMGWYESDIDVWLAQR-SGETK	-16.150,-32.916,-10.872,-17.707,-29.415,-10.207,-14.378,-28.128,-8.999,-12.791,-26.254,-11.993,-15.335,-23.505,-12.796,-13.990,-21.147,-10.104,-14.079,-18.137,-12.402,-11.020,-16.204,-13.421,-12.842,-13.263,-11.796,-10.928,-10.545,-13.596,-10.630,-7.901,-10.888,-11.509,-4.509,-12.407,-10.514,-1.143,-10.939,-7.960,1.639,-10.590,-4.390,0.486,-9.962,-2.307,2.339,-7.374,1.478,2.610,-7.765,3.670,3.148…	MKDKLLTLTVKQGRILRMRQLVEKLSLSDSHIYALIQHNQFPKPFTLVHGGRAMGWYESDIDVWLAQRSGETK	1819727	Polynucleobacter sp. MWH-Adler-W8
job.pdb	AF-A0A431MY66-F1-model_v3.cif	21.500	79	52	8	2	76	1	73	6.603E-01	66	76	73	SQNNQLSKLQPTTTRLLTYADLTVMLNRDRRTIWSWVKKGIFPTPIKTPAGVCIGWRPADIQSWIDNNIG--GSA--NA	M-ENR-FTRSSEPKRFLRIRDVSESIGFSRGHIYELMKKGQFPKPVKV-GHAS-LWPSSEIDEWSARQ-VAQRDSAA-A	-24.533,-27.902,-5.896,-21.913,-26.316,-3.608,-19.292,-24.523,-5.659,-16.575,-24.704,-2.999,-14.208,-22.367,-4.790,-11.015,-24.066,-3.635,-9.338,-21.540,-1.344,-5.598,-20.995,-1.961,-3.281,-19.889,-4.504,-3.686,-16.700,-6.536,-0.404,-16.509,-8.518,1.940,-14.324,-6.421,2.334,-11.501,-8.953,4.457,-8.393,-8.831,2.419,-5.167,-8.636,3.590,-1.801,-10.010,2.992,1.359,-7.919,-0.149,2.035,-10.066,-1.681,-…	MENRFTRSSEPKRFLRIRDVSESIGFSRGHIYELMKKGQFPKPVKVGHASLWPSSEIDEWSARQVAQRDSAAA	1909294	Hyphomicrobiales bacterium
job.pdb	AF-A0A512JBA4-F1-model_v3.cif	15.000	73	56	4	5	73	1	71	6.601E-01	66	76	72	NQLSKL-QPTT-TRLLTYADLTVMLNRDRRTIWSWVKKGIFPTPIKTPAGVCIGWRPADIQSWIDNNIG--GS	MALASAQANTAMLGFITIKQFAAMANLSVRQVWRLNAAGRTPQRVKHG--HWMKYRRSEAEASLAQRQARSRT	27.601,-20.081,7.866,26.615,-16.396,7.227,24.359,-16.432,4.084,20.877,-15.884,5.682,21.473,-12.149,6.523,22.050,-10.993,2.885,18.565,-12.183,1.710,16.842,-10.354,4.627,18.479,-7.041,3.516,17.396,-7.409,-0.173,13.779,-7.895,1.052,14.057,-4.328,2.569,14.533,-2.799,-0.980,11.641,-4.550,-2.840,8.712,-3.284,-4.937,5.256,-4.492,-3.782,2.037,-4.706,-5.813,-1.251,-3.044,-4.793,-2.560,-6.549,-3.827,0.396,…	MALASAQANTAMLGFITIKQFAAMANLSVRQVWRLNAAGRTPQRVKHGHWMKYRRSEAEASLAQRQARSRTP	944322	Methylobacterium oxalidis
job.pdb	AF-A0A849TX97-F1-model_v3.cif	28.300	60	43	0	12	71	33	92	6.601E-01	66	76	95	PTTTRLLTYADLTVMLNRDRRTIWSWVKKGIFPTPIKTPAGVCIGWRPADIQSWIDNNIG	SANAEFYRVSDLTDLLGICRQTIWQQVRRGYFPAPTIRHKNGRPLWDRATIADWQRKHPR	-34.454,49.105,18.400,-31.144,50.363,16.939,-28.000,48.361,16.122,-24.701,48.280,18.068,-22.058,48.727,15.348,-18.888,47.433,17.063,-16.144,49.198,15.094,-13.290,46.778,15.890,-10.318,49.171,15.595,-7.907,46.207,15.181,-4.355,47.601,14.976,-2.490,46.257,11.842,0.042,44.774,14.346,-2.711,42.476,15.801,-3.727,41.345,12.278,-0.042,40.339,11.853,-0.145,38.338,15.167,-3.469,36.650,14.229,-1.971,35.811…	MAAISVTLNVEPAELSRLLLLLHSANSPTTLTSANAEFYRVSDLTDLLGICRQTIWQQVRRGYFPAPTIRHKNGRPLWDRATIADWQRKHPRVGK	2015799	Hyphomicrobiaceae bacterium
job.pdb	AF-A0A358Y0B4-F1-model_v3.cif	25.300	63	43	3	13	73	1	61	6.597E-01	65	76	63	TTTRLLTYADLTVMLNRDRRTIWSWVKKGIFPTPIKTPAGVCIGWRPADIQSWIDNNIGG--S	MHKQFLRIDDLTSALGLSKSTIYSLINTGDFPRQIRLSR-RVVGWSAQEIEEWAETR-KDHHR	-23.065,-1.855,-4.227,-20.401,-4.374,-5.385,-17.240,-3.813,-3.293,-14.578,-5.117,-5.681,-11.524,-6.662,-4.016,-8.222,-6.324,-5.891,-5.490,-9.005,-5.785,-1.789,-8.176,-5.611,-1.561,-8.823,-9.407,-4.444,-6.352,-10.046,-2.598,-3.757,-7.880,0.699,-4.284,-9.767,-1.160,-3.885,-13.096,-3.245,-0.852,-11.992,-0.452,1.061,-10.152,2.627,0.009,-12.223,4.284,-0.806,-8.844,6.214,-3.994,-8.094,4.929,-6.423,-5.3…	MHKQFLRIDDLTSALGLSKSTIYSLINTGDFPRQIRLSRRVVGWSAQEIEEWAETRKDHHRVD	1913989	Gammaproteobacteria bacterium
job.pdb	AF-A0A1Q3Z4M3-F1-model_v3.cif	17.900	67	52	3	9	73	1	66	6.596E-01	65	76	67	KLQPT-TTRLLTYADLTVMLNRDRRTIWSWVKKGIFPTPIKTPAGVCIGWRPADIQSWIDNNIG-GS	MPK-ATGEELLRIHSVSKKTGIPTSTLYAMVAAGTFPRPIGIKGMRIKAWPLSRVEKWIAEQMAEEV	-1.265,26.860,-12.028,0.175,23.801,-13.845,0.256,21.028,-11.199,3.385,19.251,-12.467,2.676,16.244,-14.723,4.539,13.931,-12.287,2.563,11.567,-10.048,4.501,11.356,-6.767,5.463,7.694,-6.349,5.236,6.656,-2.696,7.275,3.695,-1.434,5.545,1.192,0.883,7.089,2.980,3.938,5.547,6.344,2.875,2.207,4.586,2.183,2.426,2.930,5.648,3.152,6.336,7.274,0.192,7.982,5.400,-2.393,5.239,6.107,-1.030,4.266,9.574,-1.117,0.6…	MPKATGEELLRIHSVSKKTGIPTSTLYAMVAAGTFPRPIGIKGMRIKAWPLSRVEKWIAEQMAEEVG	1895754	Devosia sp. 67-54
job.pdb	AF-A0A5B8B501-F1-model_v3.cif	19.600	66	50	3	10	73	8	72	6.595E-01	65	76	75	LQP-T-TTRLLTYADLTVMLNRDRRTIWSWVKKGIFPTPIKTPAGVCIGWRPADIQSWIDNNIGGS	LAAVAGCEPLLTTKQAAALLGYAPQTLANMRAAGRGPAFIKLGN-GATRYKPSAIRDWAGGATTVH	17.601,2.996,15.383,15.032,1.692,17.901,13.602,-1.667,16.909,10.260,-0.962,18.600,9.516,-4.697,18.913,6.098,-4.447,20.444,5.467,-8.205,20.653,2.401,-8.159,18.437,0.806,-11.420,19.653,-0.269,-9.673,22.936,-2.896,-7.351,21.284,-5.335,-10.134,20.213,-7.180,-7.792,17.709,-4.805,-4.959,16.526,-3.048,-5.750,13.249,0.220,-3.722,12.958,-0.105,-0.944,10.401,2.757,-1.515,7.930,4.689,1.434,6.520,4.929,1.856…	MAANIIDLAAVAGCEPLLTTKQAAALLGYAPQTLANMRAAGRGPAFIKLGNGATRYKPSAIRDWAGGATTVHEAA	2584466	Mesorhizobium sp. 8
job.pdb	AF-A0A4Y6KZH2-F1-model_v3.cif	30.300	66	43	3	12	76	10	73	6.592E-01	65	76	75	PTTTRLLTYADLTVMLNRDRRTIWSWVKKGIFPTPIKTPAGVCIGWRPADIQSWIDNNIG-GSANA	QQLAKLLDKATLCERLNISPRTIENMVKDGSFPPPVRV-G-KYVYWSEVAIQTWQRRLFAAQEAWT	-13.371,-41.372,3.128,-12.285,-38.318,5.159,-13.346,-35.039,3.461,-10.145,-33.217,2.473,-10.478,-29.705,3.968,-10.840,-27.690,0.741,-7.900,-25.209,0.866,-10.617,-22.658,-0.124,-11.717,-22.491,3.572,-11.340,-18.919,4.693,-7.914,-17.378,5.033,-9.155,-13.922,6.110,-6.801,-11.722,4.060,-4.227,-10.268,6.498,-5.216,-6.638,7.126,-2.432,-4.034,7.125,-2.923,-0.801,9.017,-1.290,2.382,7.695,1.742,2.159,10.0…	MTPTPSRDAQQLAKLLDKATLCERLNISPRTIENMVKDGSFPPPVRVGKYVYWSEVAIQTWQRRLFAAQEAWTGH	2027405	Azoarcus sp. DD4
job.pdb	AF-A0A840BHB6-F1-model_v3.cif	15.300	78	56	7	1	73	2	74	6.591E-01	65	76	79	MSQNN-Q---LSK-LQPTTTRLLTYADLTVMLNRDRRTIWSWVKKGIFPTPIKTPAGVCIGWRPADIQSWIDNNIGGS	QDNPKQFPQG--GY-VPQLRYLIDLKRTQAVLGVSRAKVYDMLAKGELPAPVKV-G-ASTRFYADEIAAFIDALPRAT	-9.103,-31.229,-41.694,-9.288,-30.473,-37.931,-9.477,-26.797,-37.001,-7.572,-27.324,-33.741,-8.388,-24.263,-31.553,-5.029,-23.142,-30.079,-5.605,-24.527,-26.585,-3.602,-22.171,-24.464,-2.838,-24.796,-21.761,-5.108,-23.735,-18.834,-2.084,-23.444,-16.423,0.398,-20.921,-17.898,2.252,-18.967,-15.216,2.002,-15.436,-16.507,5.340,-14.020,-15.299,3.780,-11.757,-12.653,5.710,-8.718,-13.905,6.681,-7.035,-1…	MQDNPKQFPQGGYVPQLRYLIDLKRTQAVLGVSRAKVYDMLAKGELPAPVKVGASTRFYADEIAAFIDALPRATKGGVQ	1193620	Niveibacterium umoris
job.pdb	AF-A0A7T5ISA2-F1-model_v3.cif	22.200	63	45	3	13	73	13	73	6.591E-01	65	76	73	TTTRLLTYADLTVMLNRDRRTIWSWVKKGIFPTPIKTPAGVCIGWRPADIQSWIDNNIG--GS	VDTQYLTTKEVTKILKISTTTLWRMVNNGSFPKPLNFFG-NVKRYELKAVLDYIENI-KKAVA	-26.620,13.950,-41.080,-24.310,15.324,-38.361,-20.735,14.019,-37.894,-19.930,12.158,-34.645,-16.293,13.184,-34.202,-15.454,10.808,-31.317,-12.031,12.082,-30.258,-9.686,9.112,-29.506,-8.887,10.829,-26.167,-10.579,8.513,-23.691,-8.664,6.202,-21.271,-5.600,7.529,-19.720,-6.764,6.543,-16.322,-3.414,7.839,-15.004,-2.634,4.474,-13.423,-1.176,6.094,-10.350,1.627,3.972,-8.918,2.365,4.311,-5.203,5.706,3.5…	MQNLQTNPTDLKVDTQYLTTKEVTKILKISTTTLWRMVNNGSFPKPLNFFGNVKRYELKAVLDYIENIKKAVA	32020	Campylobacter fetus subsp. venerealis
job.pdb	AF-A0A8A8P1E8-F1-model_v3.cif	15.700	70	51	8	10	76	9	73	6.589E-01	65	76	77	L-QP-TTTRLLTYADLTVMLNRDRRTIWSWVKKGIFPTPIKTPAGVCIGWRPADIQSWIDNNIGGSA-NA	EA-VAILPKLMNQRELANYLGKSTAWCERARWAGEGPRFIKL-G-RHVRYRADDVLEWLEEN-ARTST-T	-47.846,15.343,4.896,-45.035,12.927,5.860,-41.849,13.165,3.743,-40.392,9.620,3.773,-36.617,10.169,3.759,-35.241,6.829,2.536,-32.333,5.888,4.870,-28.951,5.757,2.931,-27.977,2.643,4.969,-27.923,-0.091,2.251,-25.094,1.218,0.098,-23.344,-2.156,-0.121,-20.048,-0.918,1.407,-17.957,-2.907,-1.043,-14.394,-2.771,0.339,-12.639,-0.131,-1.785,-10.241,-2.082,-4.013,-7.115,0.049,-4.498,-5.112,-0.317,-7.702,-1.…	MSTTTLPPEAVAILPKLMNQRELANYLGKSTAWCERARWAGEGPRFIKLGRHVRYRADDVLEWLEENARTSTTGGDG	2733484	Halomonas sulfidoxydans
job.pdb	AF-A0A087NQP4-F1-model_v3.cif	13.600	73	59	4	2	73	2	71	6.589E-01	65	76	71	SQNNQLSKLQPTTTRLLTYADLTVMLNRDRRTIWSWVKKGIFPTPIKTPAGVCIGWRPADIQSWIDNNIG-GS	HTPLQSPPAAPATVKLYKVREVMRQLSISKTTVYRLVGAG-KLRLVKIGTRSS-YITAESVDAFLAE-IKAAN	-1.139,40.036,-25.232,-3.001,37.199,-23.417,-1.292,34.225,-21.632,-1.550,30.686,-22.932,-2.316,28.766,-19.728,0.281,25.999,-19.968,-1.698,22.987,-18.716,0.741,20.905,-16.597,1.814,17.957,-18.820,-0.184,14.858,-17.898,2.952,12.988,-16.812,3.414,9.700,-18.750,1.910,6.665,-16.968,5.392,5.569,-15.846,4.807,2.517,-13.646,5.422,4.574,-10.475,7.154,2.234,-8.067,7.336,3.947,-4.680,9.996,3.041,-2.113,8.51…	MHTPLQSPPAAPATVKLYKVREVMRQLSISKTTVYRLVGAGKLRLVKIGTRSSYITAESVDAFLAEIKAAN	60550	Burkholderia pyrrocinia
job.pdb	AF-A0A3C1JLY1-F1-model_v3.cif	21.800	64	48	2	10	72	11	73	6.589E-01	65	76	80	LQPTTTRLLTYADLTVMLNRDRRTIWSWVKKGIFPTPIKTPAGVCIGWRPADIQSWIDN-NIGG	AIAKQTRPLSIQDMEQALGATRNNLIWWAGQGKIPKATVDAQ-GRQTWELKDIQEWAATEEGRA	-29.000,-38.824,8.438,-28.689,-35.666,6.202,-25.179,-34.688,7.292,-23.098,-31.728,6.294,-24.210,-29.419,3.393,-25.699,-26.518,5.481,-22.666,-25.551,7.706,-19.824,-25.022,5.174,-21.476,-22.393,2.873,-21.608,-19.547,5.478,-18.201,-19.748,7.303,-16.296,-18.146,4.346,-16.478,-14.774,5.952,-12.919,-14.620,4.542,-10.862,-13.379,7.482,-9.519,-10.394,5.500,-6.973,-9.847,8.234,-5.485,-6.344,7.949,-1.997,-…	MRNSEDKERMAIAKQTRPLSIQDMEQALGATRNNLIWWAGQGKIPKATVDAQGRQTWELKDIQEWAATEEGRALIAKQVH	2026724	Chloroflexi bacterium
job.pdb	AF-A0A838CFU1-F1-model_v3.cif	20.500	68	52	2	9	76	43	108	6.587E-01	65	76	125	KLQPTTTRLLTYADLTVMLNRDRRTIWSWVKKGIFPTPIKTPAGVCIGWRPADIQSWIDNNIGGSANA	HHGGRQVKALRIKDVATKIGLGQSTIYRLVAQGDFPKPFEIMP-KRNAWIEEDVDAWLAKR-AGRTQA	69.898,45.662,3.841,66.814,45.629,2.609,65.258,43.945,0.268,61.544,44.121,0.601,60.063,43.513,-2.903,56.442,44.119,-3.616,54.873,44.716,-6.394,52.394,43.742,-8.995,49.259,43.022,-10.204,45.816,44.585,-9.857,42.669,43.418,-11.397,39.264,43.480,-10.561,36.223,42.262,-9.322,33.305,39.833,-9.375,31.232,37.927,-11.679,29.003,35.027,-10.571,28.667,31.801,-12.605,27.776,28.600,-10.763,27.890,26.070,-13.…	MERNADPGARRARADAGETAVRPHLGQAKQHALDHLHEAGAHHHGGRQVKALRIKDVATKIGLGQSTIYRLVAQGDFPKPFEIMPKRNAWIEEDVDAWLAKRAGRTQAADADRSNITTFPASPAQ	28095	Burkholderia gladioli
job.pdb	AF-A0A192CG15-F1-model_v3.cif	18.100	66	50	4	13	76	47	110	6.585E-01	65	76	111	TT-TRLLTYADLTVMLNRDRRTIWSWVKKGIFPTPIKTPAGVCIGWRPADIQSWIDNNIG-GSANA	RADDPLIDMNYITSFTGMTDKWFYRLISEGHFPKPIKL-G-RSSRWYKSEVEQWMQQRIEESRGAA	-68.151,-40.351,24.143,-65.439,-39.536,22.704,-64.660,-36.563,21.285,-62.458,-34.543,18.819,-62.181,-32.071,16.947,-62.865,-28.585,15.739,-61.986,-26.189,13.387,-63.772,-22.914,12.831,-62.278,-21.148,9.768,-61.896,-17.714,11.388,-62.526,-14.459,9.494,-59.592,-12.379,8.278,-60.868,-9.148,6.910,-57.727,-7.111,7.684,-58.295,-3.652,6.196,-54.805,-2.259,5.543,-54.114,0.881,7.669,-53.683,3.988,5.478,-5…	MPCRQSRLAVLKAARHPIPRITPFFINLTEDILTMLTTTSHDSVWLRADDPLIDMNYITSFTGMTDKWFYRLISEGHFPKPIKLGRSSRWYKSEVEQWMQQRIEESRGAAA	941280	Escherichia coli O25b:H4
job.pdb	AF-A0A1S1SSG8-F1-model_v3.cif	15.800	63	51	2	11	73	16	76	6.583E-01	65	76	88	QPTTTRLLTYADLTVMLNRDRRTIWSWVKKGIFPTPIKTPAGVCIGWRPADIQSWIDNNIGGS	RP-KKRPLDTKEVSELLGLSTDTLEGYRQRGVGPRYFRPRGTCREWYAERDIMAWMLSG-LRH	-14.604,1.160,1.840,-14.043,4.940,1.751,-10.555,6.314,2.568,-11.908,7.870,5.820,-13.252,4.455,6.983,-9.822,2.864,6.299,-8.075,5.653,8.264,-10.527,5.145,11.192,-10.056,1.323,11.129,-6.228,1.609,11.251,-6.285,4.658,13.640,-4.182,6.209,10.861,-3.797,9.976,10.765,-3.095,10.937,7.099,0.424,12.379,7.501,0.027,14.733,4.455,-2.514,17.387,3.325,-0.655,17.220,-0.076,-2.451,14.998,-2.687,0.832,13.182,-3.654…	MSFEQLCELFSYTPKRPKKRPLDTKEVSELLGLSTDTLEGYRQRGVGPRYFRPRGTCREWYAERDIMAWMLSGLRHSTSDQPGEMAAA	1848292	Ensifer sp. LCM 4579
job.pdb	AF-A0A849ZXR4-F1-model_v3.cif	25.700	66	44	5	9	73	2	63	6.581E-01	65	76	69	KLQPTTTRLLTYADLTVMLNRDRRTIWSWVKKGIFPTP-IKTPAGVCIGWRPADIQSWIDNNIGGS	NDP-P-EKLLTTTEVCELLSIGKRTLWKWLAARSLPPPDARL-KGKWLRWRASTIQTWIEEQ-KCH	-12.342,22.628,-8.512,-8.867,22.068,-6.995,-8.065,18.464,-7.816,-5.223,18.163,-5.246,-2.030,16.966,-7.044,-2.404,13.145,-7.210,-0.362,12.389,-4.073,1.714,9.247,-4.606,1.810,7.632,-1.161,4.873,5.561,-0.300,4.663,2.187,1.516,5.361,4.134,4.776,2.661,6.799,4.171,0.082,4.064,3.294,1.172,2.264,6.509,0.636,5.466,8.603,-2.667,6.344,6.834,-4.044,2.832,7.562,-2.326,2.808,11.039,-0.994,-0.707,10.194,2.534,-…	MNDPPEKLLTTTEVCELLSIGKRTLWKWLAARSLPPPDARLKGKWLRWRASTIQTWIEEQKCHNNGTHK	2026778	Phycisphaerae bacterium
job.pdb	AF-A0A523FGY3-F1-model_v3.cif	24.600	65	45	3	13	75	12	74	6.580E-01	65	76	90	TTTRLLTYADLTVMLNRDRRTIWSWVKKGIFPTPIKTPAGVCIGWRPADIQSWIDNNIGGS--AN	LPLRFLSGREVCKFTSLSRTTIWRRARSGDFPTPVQISP-GRIAWLEHEISAWIET-RIPADHRL	-5.293,-6.254,-28.704,-6.592,-2.726,-27.951,-8.647,-2.766,-24.710,-11.660,-0.577,-25.590,-12.359,1.279,-22.306,-16.095,2.183,-22.486,-16.652,5.868,-21.526,-19.551,5.923,-19.011,-17.757,6.023,-15.631,-14.137,7.329,-15.657,-12.229,4.665,-13.708,-10.588,6.605,-10.881,-7.375,7.812,-12.619,-5.029,4.848,-13.289,-2.298,6.238,-11.016,0.682,4.279,-9.789,1.669,4.705,-6.126,5.315,4.315,-5.126,6.000,2.216,-1…	MKREYSISNPPLPLRFLSGREVCKFTSLSRTTIWRRARSGDFPTPVQISPGRIAWLEHEISAWIETRIPADHRLVTTVLCATANRKIPKS	1913988	Alphaproteobacteria bacterium
job.pdb	AF-A0A5B2TGH3-F1-model_v3.cif	22.500	62	46	2	12	73	15	74	6.579E-01	65	76	79	PTTTRLLTYADLTVMLNRDRRTIWSWVKKGIFPTPIKTPAGVCIGWRPADIQSWIDNNIGGS	PHHPPLLTPEDVAARLGVSRKALERWRCTGDGPRFVRL-GHKTVRYRHQDIETFISAR-IVA	10.498,-13.526,56.898,10.055,-14.363,53.224,7.117,-13.719,51.129,7.999,-14.712,47.541,7.896,-12.807,44.220,4.779,-14.380,42.645,6.076,-16.212,39.568,4.196,-14.804,36.567,2.796,-18.055,35.132,3.531,-17.659,31.419,0.047,-17.087,30.013,-0.330,-19.332,26.923,0.874,-17.519,23.731,-2.240,-15.538,22.835,-2.484,-15.710,19.020,-0.902,-12.333,18.303,-2.460,-11.643,14.957,0.381,-9.917,13.064,-0.007,-6.117,1…	MEQPKLAIRAAAPTPHHPPLLTPEDVAARLGVSRKALERWRCTGDGPRFVRLGHKTVRYRHQDIETFISARIVASTAMS	1608942	Roseomonas oryzae
job.pdb	AF-A0A1G8RDU2-F1-model_v3.cif	28.100	64	43	3	13	76	19	79	6.579E-01	65	76	79	TTTRLLTYADLTVMLNRDRRTIWSWVKKGIFPTPIKTPAGVCIGWRPADIQSWIDNNIGGSANA	KQESLLRRHMVEARTGLSRSTIYDWMKRGEFPKPVKLGA-RLVAWRESEINAWLESR-EPRR-A	-51.138,31.064,3.274,-51.127,27.402,1.978,-47.889,25.459,1.671,-48.114,22.167,-0.365,-45.199,20.083,-1.229,-44.086,18.620,-4.455,-41.570,16.737,-3.446,-39.849,15.965,-6.618,-37.749,13.578,-4.669,-35.879,12.239,-7.688,-35.675,8.572,-6.617,-32.243,7.901,-8.086,-32.069,4.676,-6.141,-29.824,3.119,-8.818,-28.200,0.169,-7.160,-25.014,-0.261,-9.285,-23.044,2.982,-9.577,-19.647,1.621,-10.758,-17.696,2.60…	MSNTQRDLARPNARAGEPKQESLLRRHMVEARTGLSRSTIYDWMKRGEFPKPVKLGARLVAWRESEINAWLESREPRRA	490829	Lutimaribacter saemankumensis
job.pdb	AF-A0A7C5MKC8-F1-model_v3.cif	26.900	63	43	3	12	73	12	72	6.575E-01	65	76	77	PTTTRLLTYADLTVMLNRDRRTIWSWVKKGIFPTPIKTPAGVCIGWRPADIQSWIDNNIG-GS	QLDIELLSIEDLQELMRLSRSKIYQMIREDGFPSPVKF-G-VCSRWRRQKVLSWLDAAEATQR	-34.319,-4.710,-22.087,-30.540,-5.056,-22.166,-28.341,-4.012,-19.277,-26.367,-0.781,-19.447,-23.530,-2.271,-17.348,-22.071,1.171,-16.640,-18.521,0.874,-15.437,-16.300,1.680,-18.384,-14.619,4.817,-17.112,-12.763,5.632,-20.330,-10.701,7.705,-17.853,-7.253,8.581,-19.014,-4.666,6.008,-17.832,-2.476,8.312,-15.771,-0.802,5.248,-14.201,-0.160,6.949,-10.842,2.159,4.634,-8.884,2.226,5.176,-5.115,5.376,4.3…	MDTQTQKTPEQQLDIELLSIEDLQELMRLSRSKIYQMIREDGFPSPVKFGVCSRWRRQKVLSWLDAAEATQRRGCRS	1978231	Acidobacteria bacterium
job.pdb	AF-A0A509MMP0-F1-model_v3.cif	17.400	63	48	4	11	72	6	65	6.574E-01	65	76	65	Q-PTTTRLLTYADLTVMLNRDRRTIWSWVKKGIFPTPIKTPAGVCIGWRPADIQSWIDNNIGG	QT-NPDRIISRAQFRELTGISRTTEWRLSQEGKLPAVIEVNG-RVLGYLASAYTDWLKQY-SA	-21.392,-16.308,-12.011,-19.568,-13.299,-13.547,-15.835,-13.191,-12.844,-15.336,-9.569,-13.938,-11.564,-9.636,-13.787,-11.705,-6.054,-15.041,-8.434,-5.437,-16.948,-7.999,-2.104,-15.184,-4.273,-1.225,-15.279,-3.242,-1.987,-11.680,-3.205,1.504,-10.166,0.110,2.482,-8.614,-0.337,3.979,-5.140,2.523,6.439,-4.524,4.155,6.307,-1.030,2.422,9.627,-0.181,-1.048,8.198,-1.036,-0.216,4.947,0.825,0.553,7.007,3.…	MNSQQQTNPDRIISRAQFRELTGISRTTEWRLSQEGKLPAVIEVNGRVLGYLASAYTDWLKQYSA	2528979	Marinobacter halodurans
job.pdb	AF-A0A1B3B8Z7-F1-model_v3.cif	27.600	65	45	2	10	73	17	80	6.574E-01	65	76	83	LQPTTTRLLTYADLTVMLNRDRRTIWSWVKKGIFPTPIKTPAGVCIGWRPADIQSWIDNNIG-GS	LARQPHRVLRLKDVMAKLGVSRSTVYKLVADNKLPKPISLGA-RSIGWIEKSIDSWLEKQEEKAN	14.293,-36.144,-40.361,12.969,-34.899,-36.963,15.634,-33.370,-34.663,15.751,-33.796,-30.856,13.474,-32.891,-27.992,16.066,-33.977,-25.371,16.137,-33.096,-21.653,14.889,-30.844,-19.063,14.248,-33.253,-16.218,15.564,-30.652,-13.775,14.341,-31.637,-10.268,14.046,-28.090,-8.839,16.821,-27.987,-6.167,15.393,-27.815,-2.577,17.291,-24.494,-2.041,15.742,-22.553,-5.051,12.152,-22.743,-3.564,13.164,-19.891…	MNTVNSKSKDPISRQELARQPHRVLRLKDVMAKLGVSRSTVYKLVADNKLPKPISLGARSIGWIEKSIDSWLEKQEEKANQRG	1144748	Kangiella sediminilitoris
job.pdb	AF-A0A2D6KKR3-F1-model_v3.cif	24.200	66	47	3	8	73	59	121	6.574E-01	65	76	121	SKLQPTTTRLLTYADLTVMLNRDRRTIWSWVKKGIFPTPIKTPAGVCIGWRPADIQSWIDNNIGGS	APVA-TDDRLLTAAEVAEHLRITTKTLANWSSAGIAPPSIRL-PSRSRRYRASDLATWLSTA-EAA	30.136,14.695,40.053,30.576,15.206,36.268,27.433,14.805,34.118,28.235,12.753,30.971,26.821,15.090,28.281,26.335,12.648,25.384,27.122,14.792,22.276,23.844,15.556,20.456,24.144,14.481,16.782,24.489,17.726,14.772,21.214,17.846,12.803,22.044,18.895,9.200,20.916,22.533,8.855,17.708,22.541,6.843,18.140,25.271,4.253,14.661,26.899,4.079,13.800,26.594,0.380,11.483,29.645,-0.248,9.317,27.617,-2.727,7.927,2…	MAALSKPRPRLPQACPDPLGTNPYRYCTPAGPPDGEGMITSGKTPTPAHEQHDATTPQAPVATDDRLLTAAEVAEHLRITTKTLANWSSAGIAPPSIRLPSRSRRYRASDLATWLSTAEAA	2024894	Acidimicrobiaceae bacterium
job.pdb	AF-A0A7Y3NFW5-F1-model_v3.cif	25.300	63	44	3	12	73	60	120	6.571E-01	65	76	125	PTTTRLLTYADLTVMLNRDRRTIWSWVKKGIFPTPIKTPAGVCIGWRPADIQSWIDNNIG-GS	NLDIELLSIEDLQELMRLSRSKIYQLIREDDFPSPVKI-G-VASRWRRQKVRSWLDAAEAKQA	21.461,29.112,15.137,19.163,27.881,12.351,17.309,30.639,10.510,14.454,29.259,8.436,13.091,32.194,6.510,10.231,32.038,3.933,6.582,32.080,4.526,5.166,31.111,1.066,2.567,33.698,0.002,-1.113,33.028,-0.743,-3.410,32.963,-3.793,-4.614,34.566,-6.823,-7.072,33.058,-9.329,-7.604,33.295,-13.074,-10.231,31.288,-14.937,-11.060,32.485,-18.450,-14.810,31.999,-18.966,-16.518,31.636,-22.402,-17.163,32.122,-25.87…	MFTWLSIRGRRQQSTPFMAGKDVSSKSLHVSPLFWPDFWSMSRFNTPMDAQTHASTPGRNLDIELLSIEDLQELMRLSRSKIYQLIREDDFPSPVKIGVASRWRRQKVRSWLDAAEAKQACARCS	1891238	Burkholderiales bacterium
job.pdb	AF-A0A7W5JSG0-F1-model_v3.cif	10.200	68	56	5	10	75	10	74	6.566E-01	65	76	75	LQP-TTTRLLTYADLTVMLNRDRRTIWSWVKKGIFPTPIKTPAGVCIGWRPADIQSWIDNNIGGS-AN	ETGADAPMWLKAVELAARHACSVGTLANLRAKRQGVPFVHLPGVGI-RYAMDDVLAWEAAA-REPV-A	-17.201,3.660,-27.429,-17.287,1.777,-24.109,-13.746,0.410,-23.672,-14.548,-2.070,-20.882,-10.905,-3.180,-20.442,-11.763,-5.414,-17.459,-9.589,-8.392,-18.467,-7.408,-9.913,-15.750,-7.500,-12.647,-14.173,-8.971,-16.006,-13.158,-9.318,-17.551,-9.686,-5.876,-19.136,-9.144,-6.334,-20.370,-5.568,-2.774,-21.181,-4.420,-0.313,-18.347,-5.430,0.298,-15.358,-3.063,-1.365,-12.606,-5.115,1.190,-9.739,-5.180,-…	MADTKARNLETGADAPMWLKAVELAARHACSVGTLANLRAKRQGVPFVHLPGVGIRYAMDDVLAWEAAAREPVAA	53388	Microlunatus antarcticus
job.pdb	AF-A0A800C7S7-F1-model_v3.cif	15.100	66	53	2	13	76	11	75	6.562E-01	65	76	506	TTTRLLTYADLTVMLNRDRRTIWSWVKKGIFPTPIKTPAGVCIGWRPADIQSWIDNNIGGSAN--A	SEEQLMTVAEVAAFLRISPNTVRALTDRGELR-CYRIGGRKERRFSRADVQAYLDRHSQATYSPTE	56.670,20.479,8.819,53.342,18.588,8.788,53.437,14.764,8.541,52.010,13.185,5.374,50.480,9.849,6.420,51.428,7.713,3.429,49.417,4.546,4.067,51.368,1.876,2.158,49.259,0.164,-0.528,50.808,-3.302,-1.129,52.552,-3.325,-4.561,50.682,-6.406,-6.011,46.927,-5.476,-5.968,45.788,-4.693,-9.558,43.491,-1.673,-9.035,40.142,-1.918,-10.867,38.785,0.713,-13.298,35.251,2.204,-13.039,34.135,-0.235,-15.814,35.600,-3.3…	MAHKSNSSVNSEEQLMTVAEVAAFLRISPNTVRALTDRGELRCYRIGGRKERRFSRADVQAYLDRHSQATYSPTEIAHYVKEPPPSLNLSPTAVLNRGLHVHDWYLLPQSFSEPLVVEAIERFNIEIGDTILDPFVGAGTTAVTGVLRGINVLGLEINPFLCFAAQVKLDWTVDLTDFRATLTRVLDKAYPLLKVMSVEKDLFTEHLPPDAEEQGRAILAEVDEPQMPRLYKWMSPVVVHKVLVLRHLIEHDVPQQMRQYFLLALAAILRPASNMKLTPHAFGSRKHKQDAPVYDLFSQKLFKMANDLEYLQSLKYQTGTGEIICCDARAANHVQSDMLPASLAITSPPYLNNLDYTMQTRMELFFLRFVDNMADLRDLRKKMVVCDAKAMYRDIEDSE…	2044940	Desulfobacterales bacterium
job.pdb	AF-A0A368NYY4-F1-model_v3.cif	13.800	65	53	3	10	73	15	77	6.559E-01	65	76	77	LQPTTTRLLTYADLTVMLNRDRRTIWSWVKKGIFPTPIKTPAG-VCIGWRPADIQSWIDNNIGGS	MKNENDDTLGIKEIAAELGCSTRTVRRYHAKGQIATFKAG-SSTSPIKMSRVNLRLLQKK-RGKR	-6.784,22.413,34.556,-3.854,20.290,33.374,-3.873,17.719,30.465,-1.406,17.227,28.199,1.962,17.572,28.190,2.592,14.710,25.881,5.400,15.566,23.529,7.412,17.753,22.208,8.998,14.523,20.971,11.378,15.266,18.250,12.066,17.284,15.502,13.785,14.185,14.031,14.218,15.664,10.720,17.080,13.171,10.750,18.860,14.044,7.697,19.815,10.352,7.418,20.604,8.958,4.059,20.386,9.685,0.429,19.770,5.974,-0.210,16.619,4.401…	MATLLFDLIELDLSMKNENDDTLGIKEIAAELGCSTRTVRRYHAKGQIATFKAGSSTSPIKMSRVNLRLLQKKRGKR	373	Agrobacterium vitis
job.pdb	AF-A0A839FLV6-F1-model_v3.cif	24.600	65	46	3	10	73	10	72	6.554E-01	65	76	77	LQPTTTRLLTYADLTVMLNRDRRTIWSWVKKGIFPTPIKTPAGVCIGWRPADIQSWIDNNIG-GS	SWMMDPKLRSIEDFADMTGVPVPTIRHWRIRGECPPAIRM-G-KRLYWREQDILDWIDSKFAEVE	-13.463,42.936,-4.509,-12.581,39.874,-5.938,-11.607,38.682,-9.317,-10.988,34.988,-8.725,-8.782,33.827,-11.597,-10.757,30.821,-12.788,-8.040,28.170,-13.214,-10.182,26.360,-15.765,-7.696,23.571,-16.589,-7.330,20.761,-13.960,-10.241,18.786,-15.514,-8.243,15.739,-16.469,-7.479,14.175,-13.095,-3.801,13.368,-13.611,-4.000,9.769,-12.359,-1.849,10.169,-9.227,0.435,7.253,-10.001,1.810,6.052,-6.658,5.057,4…	MTTERITGGSWMMDPKLRSIEDFADMTGVPVPTIRHWRIRGECPPAIRMGKRLYWREQDILDWIDSKFAEVEKQVSS	317018	Nesterenkonia jeotgali
job.pdb	AF-A0A844TXG9-F1-model_v3.cif	21.800	64	47	3	11	74	10	70	6.550E-01	65	76	78	QPTTTRLLTYADLTVMLNRDRRTIWSWVKKGIFPTPIKTPAGVCIGWRPADIQSWIDNNIGGSA	LTG-DGLLKFQQVADMLGIHRATLYDWIHKEEFPEPIQI-R-GRNFYRVGTFTNWLNTHAPEAR	5.194,-21.483,13.914,6.124,-18.251,15.761,5.915,-15.398,13.216,7.487,-12.722,15.385,6.166,-9.491,13.811,9.586,-7.741,13.502,9.171,-4.557,15.592,8.446,-2.167,12.705,10.407,0.912,13.799,8.086,3.550,12.172,10.215,6.467,13.507,11.453,8.558,10.539,10.980,8.695,6.689,10.331,4.934,6.734,10.297,2.862,3.549,7.867,-0.044,3.836,8.625,-3.052,1.643,5.750,-4.342,-0.506,5.518,-7.457,1.741,5.292,-5.314,4.937,2.4…	MNTAIPAVNLTGDGLLKFQQVADMLGIHRATLYDWIHKEEFPEPIQIRGRNFYRVGTFTNWLNTHAPEARFDRTIVKH	2683195	Bordetella sp. 02P26C-1
job.pdb	AF-A0A654CWD4-F1-model_v3.cif	23.800	63	46	2	11	73	7	67	6.550E-01	65	76	67	QPTTTRLLTYADLTVMLNRDRRTIWSWVKKGIFPTPIKTPAGVCIGWRPADIQSWIDNNIGGS	IQQPEKLLRINEVLNIVPMGKSTFYAWVQAGKAPSPVRF-GSRCSMWRHADIMKFIEK-HANK	-15.604,-15.687,-33.795,-12.949,-13.042,-33.002,-11.556,-13.729,-29.523,-11.046,-10.388,-27.758,-7.423,-10.402,-26.581,-8.005,-8.941,-23.105,-4.837,-6.806,-22.794,-4.922,-6.942,-18.998,-2.758,-3.873,-18.315,0.673,-5.212,-17.162,0.266,-5.413,-13.368,1.946,-2.175,-12.202,4.429,-2.680,-9.368,4.657,0.300,-7.004,7.620,1.483,-4.930,6.956,2.632,-1.339,6.952,6.335,-2.408,4.303,5.605,-5.118,2.195,3.691,-2…	MTQQVNIQQPEKLLRINEVLNIVPMGKSTFYAWVQAGKAPSPVRFGSRCSMWRHADIMKFIEKHANK	2653184	Enterobacterales bacterium 8AC
job.pdb	AF-A0A516NIY5-F1-model_v3.cif	17.600	68	50	3	11	76	11	74	6.547E-01	65	76	74	QPTTTRLLTYADLTVMLNRDRRTIWSWVKK--GIFPTPIKTPAGVCIGWRPADIQSWIDNNIGGSANA	EAVGPTWLTREEVAQRTRFTVKTLANWAAQHPPKGPRFVKV--GSRCRYPLADLVAWQQAQGGEA--A	10.181,19.679,-17.026,8.280,17.223,-18.153,5.599,17.104,-15.610,2.404,15.252,-16.682,1.717,11.819,-17.678,-0.439,10.817,-14.804,-3.245,10.077,-17.200,-5.794,9.493,-14.447,-7.874,7.293,-16.762,-10.940,7.215,-14.559,-13.548,4.628,-15.768,-11.849,1.322,-16.740,-12.776,-1.734,-14.585,-9.256,-3.087,-15.322,-6.332,-3.942,-12.941,-5.705,-0.464,-11.409,-1.947,-0.229,-10.709,-1.475,2.150,-7.763,1.741,3.96…	MEGREQQYDSEAVGPTWLTREEVAQRTRFTVKTLANWAAQHPPKGPRFVKVGSRCRYPLADLVAWQQAQGGEAA	1823	Nocardia otitidiscaviarum
job.pdb	AF-A0A318JRF2-F1-model_v3.cif	23.800	67	47	4	10	74	5	69	6.546E-01	65	76	71	L-QPTTTRLLTYADLTVMLNRDRRTIWSWVKKGIFPTPIKTPAGVCIGWRPADIQSWIDNNIG-GSA	DH-ALNIAFIREATAAQMLGVSKRTIQRWEKEGGFPRKIKLGK-NTSAYKLEEINKWIEERCNADKS	25.146,1.538,23.394,26.036,1.145,19.672,25.276,4.254,17.546,24.060,2.167,14.535,20.257,2.220,15.246,19.776,5.116,12.742,19.729,2.677,9.861,17.021,4.620,8.017,15.145,1.381,7.321,13.495,2.875,4.233,11.095,-0.045,3.907,9.425,0.028,0.491,6.097,-1.841,0.306,4.352,-2.878,-2.935,0.753,-1.850,-3.751,-0.296,-5.453,-2.931,1.300,-5.210,0.562,-0.175,-1.727,1.219,-3.618,-3.059,0.138,-3.299,-6.047,2.559,-2.070…	MNANDHALNIAFIREATAAQMLGVSKRTIQRWEKEGGFPRKIKLGKNTSAYKLEEINKWIEERCNADKSKS	332411	Aquitalea magnusonii
job.pdb	AF-A0A7X3PHL6-F1-model_v3.cif	28.500	63	42	2	13	73	12	73	6.545E-01	65	76	75	TTTRLLTYADLTVMLNRDRRTIWSWVKKGIFPTPIKTPAGVCIGWRPADIQSWIDNNIG--GS	EPIRFIRASEIAARLGVARPTIYGWVEAGRFPPPIHLGP-RAVGWIRSEFDAWIHNRIAETRG	-19.353,4.366,38.907,-19.214,6.124,35.539,-18.245,3.860,32.636,-16.872,6.724,30.504,-17.336,5.683,26.834,-13.800,5.247,25.429,-13.461,8.491,23.474,-11.457,7.059,20.572,-7.920,8.188,21.484,-6.575,9.882,18.310,-3.038,9.070,19.643,-2.437,5.629,18.089,0.902,6.211,16.270,0.350,6.058,12.486,2.139,2.822,11.533,3.630,2.762,8.054,4.049,-0.491,6.077,6.577,-0.965,3.199,5.911,-2.472,-0.261,8.135,-5.468,0.712…	MADRPSEKRTDEPIRFIRASEIAARLGVARPTIYGWVEAGRFPPPIHLGPRAVGWIRSEFDAWIHNRIAETRGGG	2448054	Gemmatimonadales bacterium
job.pdb	AF-A0A6H9YDS1-F1-model_v3.cif	23.400	64	45	3	13	74	59	120	6.544E-01	65	76	123	TTTRLLTYADLTVMLNRDRRTIWSWVKKGIFPTPIKTPAGVCIGWRPADIQSWIDNNIG--GSA	QDKSILRADDIVAILNIAKPTFYRWIKEGRFPAGVKYGP-NTTGWPRHVVDGWLAAK-ESAQPA	20.299,19.513,18.427,16.943,19.431,16.495,13.904,18.932,18.594,10.331,19.423,17.338,7.450,17.963,18.748,4.299,16.113,17.868,2.957,14.781,21.119,-0.420,16.308,21.941,-4.174,16.132,21.880,-7.266,14.654,21.240,-8.217,14.214,24.905,-11.822,13.691,25.941,-14.758,16.015,26.444,-18.038,17.048,24.906,-20.889,16.059,27.158,-24.235,17.681,26.663,-27.514,15.824,26.489,-30.726,17.472,25.472,-34.039,15.703,26…	MRAILNLRVVLICSQKGSKNHLGSFPDSWDISPSACTSLGRCPETVARSSTVLGVPTMQDKSILRADDIVAILNIAKPTFYRWIKEGRFPAGVKYGPNTTGWPRHVVDGWLAAKESAQPAPAQ	2651627	Betaproteobacteria bacterium SCN1
job.pdb	AF-A0A7Y0MGX0-F1-model_v3.cif	14.000	71	57	4	6	73	12	81	6.544E-01	65	76	98	QLSKLQPT-TTRLLTYADLTVMLNRDRRTIWSWVKKGIFPTPIKTPA-GVCIGWRPADIQSWIDNNIG-GS	PALEPEKPRFPRLLTLAQVKEILNVGMPAVYALVSSGELR-ALQLSGGRRMWRVSEDDLEAYLERCYQETE	-26.741,7.269,-58.298,-26.449,4.635,-55.494,-27.882,5.850,-52.145,-25.397,5.879,-49.238,-27.772,4.086,-46.840,-28.077,4.476,-43.246,-25.240,2.295,-41.703,-23.438,5.038,-39.612,-25.531,4.130,-36.481,-23.763,1.387,-34.523,-20.100,1.640,-33.962,-20.260,-0.067,-30.547,-17.853,2.211,-28.697,-15.082,-0.368,-28.225,-14.859,-0.280,-24.438,-11.085,0.266,-24.059,-10.006,-3.400,-24.053,-9.089,-4.154,-20.419…	MPKWSKDIERTPALEPEKPRFPRLLTLAQVKEILNVGMPAVYALVSSGELRALQLSGGRRMWRVSEDDLEAYLERCYQETEERIAAGTIKAEALDGED	2726743	Arthrobacter sp. SF27
job.pdb	AF-A0A3M6CA49-F1-model_v3.cif	17.100	70	56	2	5	74	44	111	6.542E-01	65	76	111	NQLSKLQPTTTRLLTYADLTVMLNRDRRTIWSWVKKGIFPTPIKTPAGVCIGWRPADIQSWIDNNIGGSA	ASDNQPSLE-RHIMRRDEVERKTGFKRAHIYNLMKEGKFPQAKRIGL-RAVGWDSLEIEQWINERLAQQA	-36.503,33.196,33.638,-38.187,35.955,33.264,-39.733,38.356,30.741,-39.513,42.119,31.176,-43.074,43.310,30.728,-44.191,46.863,29.877,-44.701,49.528,28.351,-46.169,52.253,26.309,-45.881,54.651,23.416,-49.035,55.487,21.454,-49.290,58.356,19.082,-51.596,58.417,16.025,-53.060,59.921,13.608,-54.219,59.790,10.039,-55.439,62.348,7.591,-58.071,61.937,4.897,-60.392,60.339,3.004,-61.110,60.144,-0.624,-63.58…	MRCNHSRCGAMTPVLFCYSILVTSHYAHAAPRSVDMLSQTAPNASDNQPSLERHIMRRDEVERKTGFKRAHIYNLMKEGKFPQAKRIGLRAVGWDSLEIEQWINERLAQQA	59511	Pseudomonas syringae pv. maculicola
job.pdb	AF-A0A4Y9SMT8-F1-model_v3.cif	18.600	75	57	4	4	76	2	74	6.542E-01	65	76	78	NNQLSKLQPTTTRLLTYADLTVMLNRDRRTIWSWVKKGIFPTPIKTPAGVCIGWRPADIQSWIDNNIGG-S-ANA	IERRAHPRDDTPALMRLKDVMRVSGLSRATLYRQVQAGTFPSPVKIGG-RASAWVKHEVEGWITRRMRERLP-RK	11.363,28.196,-25.417,8.154,26.969,-23.747,8.938,23.339,-22.962,5.318,22.189,-23.019,5.572,19.742,-20.105,3.942,16.731,-21.602,1.968,15.591,-18.636,1.418,12.264,-20.328,-1.489,11.251,-18.115,0.646,9.137,-15.768,-1.447,6.059,-16.802,1.763,4.183,-17.763,1.390,0.765,-16.070,4.002,0.858,-13.284,4.856,-1.612,-10.492,5.565,-0.359,-6.946,7.885,-2.227,-4.544,6.808,-2.867,-0.920,8.962,0.116,0.292,7.191,2.…	MIERRAHPRDDTPALMRLKDVMRVSGLSRATLYRQVQAGTFPSPVKIGGRASAWVKHEVEGWITRRMRERLPRKSTAH	2561931	Massilia arenosa
job.pdb	AF-A0A1V3ICT6-F1-model_v3.cif	20.900	62	46	3	12	73	6	64	6.537E-01	65	76	73	PTTTRLLTYADLTVMLNRDRRTIWSWVKKGIFPTPIKTPAGVCIGWRPADIQSWIDNNIGGS	DSQQRYYSTATLCEMLQVSRSWLWEQSKAGKFPKPVKF-G-RLARYPVEAVERYLAQQ-NHT	-22.187,0.114,-24.501,-18.479,0.954,-24.814,-16.267,-1.417,-22.825,-13.992,1.131,-21.035,-11.675,-1.367,-19.401,-9.424,1.233,-17.934,-9.064,-0.787,-14.831,-5.821,1.080,-14.320,-4.829,-1.611,-11.808,-2.661,0.949,-10.039,-0.249,-0.796,-7.738,1.478,0.828,-4.806,5.112,-0.116,-4.422,6.364,-1.060,-0.947,8.258,2.292,-0.794,5.109,4.327,-1.699,3.161,2.531,1.075,6.077,3.161,3.492,5.803,6.931,2.799,1.960,7.…	MEKTIDSQQRYYSTATLCEMLQVSRSWLWEQSKAGKFPKPVKFGRLARYPVEAVERYLAQQNHTAEKPHVPFF	1908260	Rodentibacter rarus
job.pdb	AF-A0A4Q3YXI1-F1-model_v3.cif	20.800	67	51	2	11	76	9	74	6.535E-01	65	76	81	QPTTTRLLTYADLTVMLNRDRRTIWSWVKKGIFPTPIKTPAGVCIGWRPADIQSWIDNNIGG-SANA	TRIIDPILNIRQVEASVGYSTSQIYRLISKGVFPDRVRLGP-GRVGWRTSAIAGWLDTRPSGAESPA	-22.942,5.518,-41.088,-19.293,4.846,-39.967,-18.416,2.608,-37.258,-15.577,2.337,-34.618,-13.544,2.701,-32.165,-13.607,2.982,-28.350,-9.847,3.100,-27.786,-9.850,1.054,-24.548,-6.677,2.575,-23.076,-5.147,-0.407,-21.240,-5.201,0.744,-17.616,-1.840,-0.633,-16.502,-2.131,-1.227,-12.741,1.267,0.132,-11.592,3.232,-1.773,-8.957,4.158,0.326,-5.921,7.411,-0.285,-4.044,7.525,-0.250,-0.193,8.461,3.504,-0.144…	MQMNATASTRIIDPILNIRQVEASVGYSTSQIYRLISKGVFPDRVRLGPGRVGWRTSAIAGWLDTRPSGAESPARSSGDGA	1913988	Alphaproteobacteria bacterium
job.pdb	AF-A0A0Q6RUZ4-F1-model_v3.cif	25.000	64	47	1	10	73	6	68	6.534E-01	65	76	74	LQPTTTRLLTYADLTVMLNRDRRTIWSWVKKGIFPTPIKTPAGVCIGWRPADIQSWIDNNIGGS	NIQSIDPFLKLKEVVDIVKVQSSTIYRWIDAGTFPRPRQLGA-NCVRWRASEIRAWQDNRPEAV	-20.582,31.864,-11.303,-18.177,29.791,-9.151,-15.943,27.618,-11.389,-15.839,24.469,-9.225,-12.672,22.916,-10.686,-13.517,19.195,-10.775,-9.989,17.925,-9.892,-11.410,14.557,-8.797,-8.941,11.889,-7.792,-5.291,11.826,-8.811,-4.277,8.621,-6.956,-0.727,9.551,-5.809,1.908,6.874,-6.380,3.709,6.165,-3.080,7.381,5.091,-2.992,8.638,2.359,-0.614,9.837,5.099,1.834,6.346,6.712,1.938,4.667,3.295,2.419,7.176,2.…	MQEQSNIQSIDPFLKLKEVVDIVKVQSSTIYRWIDAGTFPRPRQLGANCVRWRASEIRAWQDNRPEAVAVKKAS	1736427	Rhizobium sp. Root1203
job.pdb	AF-A0A1V5REC1-F1-model_v3.cif	21.500	65	47	4	11	73	11	73	6.532E-01	65	76	105	QPTT-TRLLTYADLTVMLNRDRRTIWSWVKKGIFPTPIKT-PAGVCIGWRPADIQSWIDNNIGGS	PVPPALQLFTITETAVILGVSRRLVSNWIQEGALP-AIRLGPGQRLVRVTIGDLEAFIDQA-RQK	2.674,-29.275,15.402,1.560,-25.817,16.706,-1.913,-24.984,15.267,-2.069,-21.556,13.596,-4.919,-19.672,15.364,-7.110,-18.925,12.295,-8.960,-15.928,13.758,-12.568,-16.363,12.482,-13.212,-13.072,10.614,-16.032,-11.372,12.485,-17.896,-9.742,9.532,-17.010,-6.147,10.429,-18.968,-3.521,8.455,-16.725,-2.339,5.543,-16.424,1.169,7.120,-14.491,-0.365,10.127,-12.155,-2.653,8.107,-8.531,-2.210,9.195,-6.006,-3.…	MPEAITKRPIPVPPALQLFTITETAVILGVSRRLVSNWIQEGALPAIRLGPGQRLVRVTIGDLEAFIDQARQKHLTLADFQEADRAFAAKLAAEAAAAESNADES	1852859	Chloroflexi bacterium ADurb.Bin325
job.pdb	AF-A0A526RZ92-F1-model_v3.cif	16.600	66	51	3	11	74	1	64	6.531E-01	65	76	65	QPTTTRLLTYADLTVMLNRDRRTIWSWVKKGIFPTPIKTPAGVCIGWRPADIQSWIDNNIG--GSA	MD-TPQLISIKEASRLTSLSRGAINIMRRQGTFPVAVSLTGQKRVAFVRAEVEAWIAQ-RIASREA	-4.533,14.859,-17.350,-3.412,11.225,-17.648,-3.246,9.696,-14.174,-0.043,7.596,-13.863,-0.906,3.862,-13.770,2.217,3.168,-11.650,2.607,4.980,-8.307,5.747,5.207,-6.144,5.879,4.010,-2.492,5.747,7.758,-1.568,2.434,8.119,-3.438,0.994,4.821,-2.073,1.951,6.165,1.420,0.029,9.411,0.624,-3.096,7.492,-0.561,-3.201,5.066,2.429,-1.732,7.320,5.202,0.663,4.380,5.927,4.410,4.839,6.508,6.816,3.518,3.798,8.065,1.01…	MDTPQLISIKEASRLTSLSRGAINIMRRQGTFPVAVSLTGQKRVAFVRAEVEAWIAQRIASREAA	1871066	Mesorhizobium sp.
job.pdb	AF-B1XZ70-F1-model_v3.cif	14.700	68	54	4	9	73	22	88	6.527E-01	65	76	90	KLQP-TT-TRLLTYADLTVMLNRDRRTIWSWVKKGIFPTP-IKTPAGVCIGWRPADIQSWIDNNIGGS	LASNDLADMQRLTIREVSVLVGRSASNIRELIAEKRFPAADYRDGP-RCVRWSAGLVKRWLAQTTTQG	70.478,-25.873,22.463,67.366,-25.586,24.648,63.891,-26.636,23.405,61.094,-24.054,23.839,57.875,-25.480,25.407,54.856,-24.179,23.431,51.814,-23.852,25.728,48.704,-24.599,23.564,45.583,-23.057,25.138,42.422,-24.764,23.724,40.519,-22.159,21.687,36.900,-23.058,22.536,34.962,-25.087,19.940,32.585,-22.733,18.096,29.395,-24.795,18.171,27.627,-24.380,14.795,24.513,-22.564,16.046,22.071,-24.523,13.894,19.…	MNTAKQHISPLKASTPRTVPVLASNDLADMQRLTIREVSVLVGRSASNIRELIAEKRFPAADYRDGPRCVRWSAGLVKRWLAQTTTQGPK	395495	Leptothrix cholodnii SP-6
job.pdb	AF-A0A844I3S4-F1-model_v3.cif	29.600	64	42	3	11	73	3	64	6.525E-01	65	76	64	QPTTTRLLTYADLTVMLNRDRRTIWSWVKKGIFPTPIKTPAGVCIGWRPADIQSWIDNNIG-GS	REQKEKYLSDRELATRYEVSRVTPWRWAKKGSFPSPVKLGP-NCTRWKLSDIEAWEACK-GAAA	11.091,29.249,6.109,10.866,26.436,3.493,8.747,23.586,4.811,9.923,21.275,2.059,6.934,18.976,2.562,8.722,15.914,1.112,5.870,13.878,-0.365,6.850,10.471,1.088,6.522,7.600,-1.380,5.879,4.127,0.092,6.813,0.806,-1.566,4.662,-2.316,-1.681,7.114,-3.510,1.077,6.446,-0.568,3.396,2.694,-0.975,2.745,2.953,-4.741,3.420,4.739,-4.012,6.743,2.292,-1.164,7.710,-0.789,-3.418,7.288,0.836,-6.790,8.239,-0.148,-8.112,4…	MNREQKEKYLSDRELATRYEVSRVTPWRWAKKGSFPSPVKLGPNCTRWKLSDIEAWEACKGAAA	1033846	Marinobacter adhaerens
job.pdb	AF-A0A4T2CAR6-F1-model_v3.cif	8.200	97	61	7	3	73	7	101	6.525E-01	65	76	101	Q--NNQ--LSK--L-------------------QPTTTRLLTYADLTVMLNRDRRTIWSWVKKGIFPTPIK-TPAGVCIGWRPADIQSWIDNNIGGS	ILR-QIIREELVAVTGRNFQRDGLGQCPSAAAPFHDPTALLSVRQVAELLGTSLDYVYDVMKSGELR-VIELGRGRSKRRVTRVDFEKFVTSRLAVV	12.836,36.087,17.154,13.149,32.719,15.393,9.711,31.529,14.289,8.422,28.066,15.296,9.039,27.032,11.626,12.773,27.935,11.980,12.942,25.682,15.090,11.249,22.792,13.197,13.645,23.291,10.209,16.672,23.389,12.568,15.654,20.076,14.264,15.119,18.342,10.857,18.551,19.577,9.568,20.626,18.188,12.504,19.108,14.667,12.000,19.930,14.561,8.215,23.775,14.873,8.534,24.221,11.668,10.646,22.413,9.203,8.262,24.476,9…	MSTFEDILRQIIREELVAVTGRNFQRDGLGQCPSAAAPFHDPTALLSVRQVAELLGTSLDYVYDVMKSGELRVIELGRGRSKRRVTRVDFEKFVTSRLAVV	2056433	Subtercola vilae
job.pdb	AF-I3DCR0-F1-model_v3.cif	17.700	62	49	2	13	73	13	73	6.524E-01	65	76	73	TTTRLLTYADLTVMLNRDRRTIWSWVKKGIFPTPIKTPAGVCIGWRPADIQSWIDNNIG-GS	PQQKLISGETACHIVGFGRTKLNELVKAKKFPQPIRF-SQNFVRWDLEEVNQWIEEQKAARA	-0.348,29.458,7.775,3.062,29.727,6.079,4.219,28.339,2.676,7.430,27.279,4.552,5.421,24.388,6.172,4.301,23.084,2.698,7.973,22.621,1.624,8.977,20.565,4.746,6.923,17.491,3.575,9.361,16.269,0.847,12.836,15.198,1.783,13.042,13.071,4.936,16.628,11.611,4.594,15.117,8.585,6.475,13.067,7.388,3.394,13.430,3.666,4.235,12.562,2.155,0.881,11.172,-1.276,1.758,11.135,-4.274,-0.591,7.810,-5.852,-1.648,8.664,-8.76…	MNEAQKLNLKLNPQQKLISGETACHIVGFGRTKLNELVKAKKFPQPIRFSQNFVRWDLEEVNQWIEEQKAARA	1095749	Pasteurella bettyae CCUG 2042
job.pdb	AF-A0A5N1K4L1-F1-model_v3.cif	26.900	63	44	2	11	73	15	75	6.523E-01	65	76	75	QPTTTRLLTYADLTVMLNRDRRTIWSWVKKGIFPTPIKTPAGVCIGWRPADIQSWIDNNIGGS	HIKAPRLLDVNDVKRLTTLGKTTIYQYVKDDKFPKPLRLGA-NKIRWREDEIVEWLESL-PRA	-39.121,-47.271,-25.551,-35.590,-46.055,-24.701,-32.656,-44.114,-25.526,-30.887,-41.388,-24.206,-29.069,-38.374,-25.400,-26.944,-37.744,-22.337,-25.151,-34.819,-20.955,-24.608,-31.336,-22.142,-23.808,-30.179,-18.645,-23.110,-26.469,-19.269,-19.332,-26.458,-18.815,-19.490,-22.694,-18.628,-15.778,-22.000,-18.430,-16.072,-20.041,-15.179,-13.598,-17.368,-16.197,-9.874,-17.815,-15.698,-10.230,-14.789,…	MQSQISTVQQRSLDHIKAPRLLDVNDVKRLTTLGKTTIYQYVKDDKFPKPLRLGANKIRWREDEIVEWLESLPRA	271865	[Ochrobactrum] quorumnocens
job.pdb	AF-D9Y6B9-F1-model_v3.cif	28.100	64	43	3	11	73	10	71	6.522E-01	65	76	74	QPTTTRLLTYADLTVMLNRDRRTIWSWVKKGIFPTPIKTPAGVCIGWRPADIQSWIDNNIG-GS	DL-GVLLLDVKQVAELLNIGVSTVWALVKVGRFPEPIRL-TTRCSRWRRVDVVAWSKTLGSEKE	14.844,17.207,-8.637,11.881,17.221,-11.108,8.669,16.495,-9.146,6.842,14.412,-11.769,3.342,15.655,-10.970,1.830,12.260,-11.790,-1.439,13.834,-12.767,-2.566,10.443,-14.093,-6.198,10.867,-14.128,-7.278,9.198,-16.754,-5.179,6.239,-18.113,-5.953,3.417,-15.615,-2.454,3.492,-13.923,-1.587,-0.231,-13.480,1.199,0.541,-10.914,0.647,2.907,-7.941,3.321,4.886,-6.068,3.239,4.870,-2.219,1.593,8.352,-2.281,-1.13…	MRKRKSDSSDLGVLLLDVKQVAELLNIGVSTVWALVKVGRFPEPIRLTTRCSRWRRVDVVAWSKTLGSEKEATV	469610	Burkholderiales bacterium 1_1_47
job.pdb	AF-A0A1Y4G9W2-F1-model_v3.cif	21.600	74	55	3	1	72	1	73	6.518E-01	65	76	78	MSQNNQLSKLQPT-TTRLLTYADLTVMLNRDRRTIWSWVKKGIFPTPIKTPA-GVCIGWRPADIQSWIDNNIGG	M-DAIQKIDESMQRPPRLLGENEAGKYLGVSGRTLRDWRDKGIGPEYLKLEGNEKLTRYDIRELDKYIDEHPRR	-37.861,14.970,-11.698,-34.854,14.619,-10.626,-33.890,13.531,-7.054,-30.191,12.696,-7.793,-28.318,15.053,-5.483,-27.444,13.588,-2.001,-26.254,10.089,-1.608,-22.906,9.997,0.271,-21.006,13.249,1.076,-19.265,11.543,4.112,-16.131,9.946,4.861,-17.002,6.241,5.713,-15.306,4.150,3.052,-13.853,1.568,5.504,-10.082,2.121,5.957,-9.315,-0.774,3.573,-5.864,-1.044,5.074,-4.368,-3.507,2.609,-1.704,-5.961,3.719,1…	MDAIQKIDESMQRPPRLLGENEAGKYLGVSGRTLRDWRDKGIGPEYLKLEGNEKLTRYDIRELDKYIDEHPRRKERRQ	1965591	Cloacibacillus sp. An23
job.pdb	AF-A0A6P2WTG5-F1-model_v3.cif	16.400	73	55	4	5	75	13	81	6.518E-01	65	76	91	N--QLSKLQPTTTRLLTYADLTVMLNRDRRTIWSWVKKGIFPTPIKTPAGVCIGWRPADIQSWIDNNIGGSAN	AQE--KQSEERKVRAIRIKEVSNKVGLGESTLYRMMAEGRFPKPFEIVP-KRNAWIESDIDDWIAER-AGRRG	-61.405,32.499,11.630,-58.377,30.284,10.738,-55.086,30.054,10.106,-52.695,28.038,8.017,-49.589,28.074,7.345,-46.989,25.960,5.496,-46.126,26.149,1.756,-42.271,26.401,1.825,-40.650,23.129,3.164,-40.451,20.334,0.496,-37.902,21.221,-2.274,-34.471,21.032,-0.465,-34.200,17.340,0.643,-33.338,15.450,-2.634,-29.707,16.336,-3.662,-27.771,14.299,-0.967,-27.888,10.812,-2.655,-25.145,10.893,-5.364,-21.970,11.…	MNSNGGGQRVVEAQEKQSEERKVRAIRIKEVSNKVGLGESTLYRMMAEGRFPKPFEIVPKRNAWIESDIDDWIAERAGRRGTQVKPARRDL	482957	Burkholderia lata
job.pdb	AF-A0A0Q8VLQ0-F1-model_v3.cif	13.600	66	52	4	11	74	12	74	6.518E-01	65	76	82	QP--TTTRLLTYADLTVMLNRDRRTIWSWVKKGIFPTPIKTPAGVCIGWRPADIQSWIDNNIGGSA	TTPGGLEPLMSLEELSEYLHVPIKTLYDWRLTGKGPCAVRV-G-RQLRFFVGDVHDWLASQ-REQQ	27.776,-3.550,17.584,24.237,-2.297,16.691,21.716,-3.788,19.120,18.189,-2.804,17.907,15.418,-4.746,18.746,12.860,-7.202,17.326,9.666,-6.107,15.511,7.269,-7.113,18.277,4.697,-4.581,16.973,1.460,-6.335,17.518,-0.317,-2.933,17.312,-3.142,-3.823,19.733,-5.544,-1.072,18.611,-7.425,-0.098,21.827,-11.165,-0.210,20.914,-11.905,-2.867,18.196,-10.787,-0.579,15.327,-8.930,-2.140,12.370,-5.144,-1.441,12.621,-…	MKTTSAPETATTTPGGLEPLMSLEELSEYLHVPIKTLYDWRLTGKGPCAVRVGRQLRFFVGDVHDWLASQREQQPGITSSGA	1736600	Nocardioides sp. Root79
job.pdb	AF-A0A2A2I242-F1-model_v3.cif	27.800	61	43	1	13	73	12	71	6.515E-01	65	76	71	TTTRLLTYADLTVMLNRDRRTIWSWVKKGIFPTPIKTPAGVCIGWRPADIQSWIDNNIGGS	QTETFLRRHEVEKLTGLGRSTIYLWMRQGHFPRPFKIGP-RAVAWKRSSIQAWMDQRGGAA	-19.888,15.585,-22.042,-19.685,15.251,-18.236,-16.794,14.110,-16.083,-16.692,16.612,-13.222,-13.524,15.671,-11.319,-15.178,16.979,-8.169,-11.969,17.426,-6.102,-14.138,17.904,-3.015,-12.324,19.945,-0.265,-11.182,17.191,2.162,-7.495,18.004,2.207,-6.467,15.309,4.720,-2.876,14.545,3.563,-3.346,11.290,1.600,-0.014,9.645,2.505,1.725,7.488,-0.104,3.451,4.410,1.353,6.543,2.965,-0.353,7.000,-0.830,-0.586,…	MLKETNTSPHDQTETFLRRHEVEKLTGLGRSTIYLWMRQGHFPRPFKIGPRAVAWKRSSIQAWMDQRGGAA	1484056	Tamilnaduibacter salinus
job.pdb	AF-A0A840JNQ9-F1-model_v3.cif	13.800	72	54	7	9	76	7	74	6.514E-01	65	76	77	KLQ-PTTTRLLTYADLTVMLNRDRRTIWSWVKKGIFPTPIKTPAGVCIGWRPADIQSWIDNNIG-GSA--NA	T-ML-P-YHFMRLPEVIATVGVSKSTLYAWAAAGKFPKPVQFPGGNIAAWVSTEVAGWMSAAVEARNGTH-G	-32.048,-1.833,-20.144,-28.284,-1.182,-20.351,-27.061,0.938,-17.468,-23.494,-0.146,-16.898,-21.228,2.881,-17.356,-18.429,0.798,-15.832,-15.768,3.534,-15.605,-12.672,1.642,-16.746,-10.307,2.679,-13.955,-7.083,2.103,-15.956,-5.483,-1.083,-14.593,-1.956,0.329,-14.182,1.014,-0.273,-11.903,1.710,2.607,-9.528,5.372,3.106,-8.540,6.337,3.989,-4.932,6.373,7.848,-5.521,2.926,7.707,-7.237,1.436,5.582,-4.405…	MTSQSQTMLPYHFMRLPEVIATVGVSKSTLYAWAAAGKFPKPVQFPGGNIAAWVSTEVAGWMSAAVEARNGTHGLAA	56448	Xanthomonas arboricola
job.pdb	AF-A0A7W7UKH6-F1-model_v3.cif	15.700	76	57	7	2	75	20	90	6.514E-01	65	76	90	S-QNNQLSK-LQPTTTRLLTYADLTVMLNRDRRTIWSWVKKGIFPTPIKTPAGVCIGWRPADIQSWIDNNIGGSAN	AP-HAKPLSS-TEPSFRFLDIKEVLALIPVSKTTWYDGIRKGIYPKKCSLGG-RRVAWRSCDIEDLMQK-LVGG-V	-45.876,37.298,-58.538,-44.214,37.197,-55.110,-41.374,35.725,-53.038,-38.467,35.130,-51.519,-36.080,36.536,-49.263,-32.844,37.903,-47.627,-30.534,40.414,-47.622,-26.946,41.376,-47.259,-23.249,40.869,-47.911,-20.243,39.259,-46.548,-18.493,41.138,-43.721,-14.850,40.070,-43.925,-12.361,41.440,-41.332,-11.891,41.325,-37.708,-10.589,39.020,-35.223,-7.521,36.708,-35.344,-8.321,35.111,-31.917,-9.174,31.…	MNQKATRSPHIKEAEHLHAAPHAKPLSSTEPSFRFLDIKEVLALIPVSKTTWYDGIRKGIYPKKCSLGGRRVAWRSCDIEDLMQKLVGGV	591962	Aeromonas fluvialis
job.pdb	AF-A0A1M1TGS9-F1-model_v3.cif	28.800	59	40	2	13	71	16	72	6.513E-01	65	76	72	TTTRLLTYADLTVMLNRDRRTIWSWVKKGIFPTPIKTPAGVCIGWRPADIQSWIDNNIG	EPQRLIRINHMIELLAVSRTTLWRWVNEGIFPEPRKIQG-RTLGWTASQYEEWLSKS-H	-46.126,-21.709,-0.795,-43.028,-20.915,-0.654,-40.713,-20.100,2.262,-40.164,-17.493,4.934,-36.854,-15.745,5.341,-37.673,-13.711,8.425,-33.892,-13.755,9.090,-31.902,-10.702,10.144,-32.909,-7.301,11.003,-29.891,-8.208,13.307,-26.916,-10.313,11.838,-25.280,-10.169,8.349,-22.644,-7.420,8.611,-20.133,-10.192,8.699,-18.189,-7.571,6.755,-16.123,-9.669,4.318,-12.913,-10.600,6.214,-10.972,-7.459,5.209,-8.…	MEQENTFSSNIRFFHEPQRLIRINHMIELLAVSRTTLWRWVNEGIFPEPRKIQGRTLGWTASQYEEWLSKSH	562	Escherichia coli
job.pdb	AF-A0A1E3ZTR2-F1-model_v3.cif	29.200	65	41	5	11	73	9	70	6.513E-01	65	76	72	Q-PTTTRLLTYADLTVMLNRDRRTIWSWVKKGIFPTPIKTPAGVCIGWRPADIQSWIDNNIG-GS	VQ-A-QALLRIDQVAERVQYGRSSIWAMVKAGTFPAPTKLSR-RCTRWTNVQVDEWIQQRIHSGS	-36.725,-12.715,1.977,-34.755,-10.830,-0.672,-31.056,-10.310,0.001,-30.273,-8.330,-3.160,-26.631,-9.147,-3.938,-25.288,-5.613,-4.484,-22.705,-6.379,-7.170,-21.130,-2.925,-7.124,-18.829,-2.968,-10.174,-15.827,-1.711,-8.206,-13.605,-0.036,-10.806,-10.690,-2.505,-10.835,-7.552,-0.352,-10.919,-3.949,-1.603,-10.904,-1.741,0.289,-8.440,1.995,0.962,-8.558,4.006,0.693,-5.309,3.903,4.550,-5.103,0.057,4.63…	MEVELQSTVQAQALLRIDQVAERVQYGRSSIWAMVKAGTFPAPTKLSRRCTRWTNVQVDEWIQQRIHSGSSK	1660086	Acidovorax sp. SCN 65-28
job.pdb	AF-A0A1Y6F3H4-F1-model_v3.cif	19.000	63	49	2	11	73	4	64	6.512E-01	65	76	67	QPTTTRLLTYADLTVMLNRDRRTIWSWVKKGIFPTPIKTPAGVCIGWRPADIQSWIDNNIGGS	YTSTAPLLDSKSVATFLGVSEATLCRMRQDGSGPAFIDV-R-GRPRYREAALAVWLDDQERHT	-12.634,-17.803,-27.585,-13.142,-14.808,-25.225,-9.850,-12.897,-24.919,-10.657,-10.564,-22.021,-7.714,-8.138,-22.143,-8.091,-7.393,-18.416,-6.447,-3.982,-18.246,-6.886,-4.280,-14.460,-6.911,-0.595,-13.378,-3.756,0.619,-11.620,-4.990,1.745,-8.172,-3.780,5.123,-6.917,-2.351,5.610,-3.393,-5.672,6.995,-2.013,-7.684,4.016,-3.312,-5.049,1.642,-1.794,-4.950,3.535,1.529,-8.787,3.296,1.685,-8.725,-0.421,0…	MTTYTSTAPLLDSKSVATFLGVSEATLCRMRQDGSGPAFIDVRGRPRYREAALAVWLDDQERHTRTE	199708	Plantibacter sp. VKM Ac-1784
job.pdb	AF-A0A5A7M5Z0-F1-model_v3.cif	29.200	65	45	1	13	76	37	101	6.511E-01	65	76	109	TTTRLLTYADLTVMLNRDRRTIWSWVKKGIFPTPIKTPAGVCIGWRPADIQSWIDNNIG-GSANA	PGDRLLPLAEVERMTSAKKSWIYYRIGQGLFPRPIRLCAGRRVAWSERAIQAWIEAQSAGAGEPA	-7.185,-40.704,37.182,-3.675,-40.006,36.133,-2.227,-36.473,36.454,1.312,-36.036,35.003,2.648,-33.506,32.752,3.099,-29.794,33.605,5.436,-27.888,31.141,5.871,-27.766,27.489,6.100,-24.135,26.285,4.311,-23.210,22.998,7.053,-23.742,20.390,8.541,-20.596,18.733,7.673,-22.075,15.265,5.077,-20.206,13.178,7.677,-18.272,11.073,7.291,-20.666,8.057,4.754,-19.643,5.382,6.362,-16.700,3.450,8.136,-18.822,0.778,6…	MNVHDINAAPSRQDAETCKKRRRSVPVAVYAKGGLQPGDRLLPLAEVERMTSAKKSWIYYRIGQGLFPRPIRLCAGRRVAWSERAIQAWIEAQSAGAGEPAADLPTPTE	285	Comamonas testosteroni
job.pdb	AF-A0A1E4CKV5-F1-model_v3.cif	20.600	63	48	2	11	73	11	71	6.511E-01	65	76	87	QPTTTRLLTYADLTVMLNRDRRTIWSWVKKGIFPTPIKTPAGVCIGWRPADIQSWIDNNIGGS	VTHLERLLDVRELKAITTLSKHQIYRLIRARRFPRPLALSP-QRVAWRASDVASWMAALP-KG	-43.240,-3.200,-5.683,-40.015,-3.581,-7.704,-36.775,-3.284,-5.660,-34.712,-0.434,-7.112,-32.089,-2.287,-9.206,-31.067,1.007,-10.854,-27.855,2.432,-9.522,-27.377,4.582,-12.620,-23.592,5.295,-12.840,-24.475,8.993,-13.407,-21.184,10.592,-12.450,-18.047,10.204,-14.620,-15.991,9.865,-11.407,-12.347,10.200,-12.426,-10.909,7.243,-10.487,-8.408,8.847,-8.090,-4.960,7.296,-8.412,-2.988,6.970,-5.168,0.802,7…	MAPQAAQAPSVTHLERLLDVRELKAITTLSKHQIYRLIRARRFPRPLALSPQRVAWRASDVASWMAALPKGGIRTKKAQAASEGSIA	1660102	Hyphomicrobium sp. SCN 65-11
job.pdb	AF-A0A1I5XG39-F1-model_v3.cif	27.400	62	42	3	13	73	10	69	6.509E-01	65	76	69	TTTRLLTYADLTVMLNRDRRTIWSWVKKGIFPTPIKTPAGVCIGWRPADIQSWIDNNIG-GS	SPERLLKMPEVTHMTGFARSQVYAMISTGAFPRPIKL-G-RCSRWPESEVLSWIEDRKCERQ	4.192,41.001,-6.981,3.339,37.454,-5.805,6.490,35.387,-5.152,6.737,32.087,-7.111,5.052,29.638,-4.720,7.896,27.126,-4.531,5.750,24.084,-5.249,6.927,21.990,-2.293,6.775,18.808,-4.317,8.289,16.892,-1.457,9.480,13.895,-3.542,6.591,11.477,-2.893,8.198,9.065,-0.428,8.444,5.654,-2.086,8.026,2.967,0.607,9.718,-0.432,0.254,7.886,-3.730,0.934,9.276,-3.925,4.575,8.013,-0.345,5.298,4.546,-1.226,3.889,4.580,-4…	MQSPTYNQASPERLLKMPEVTHMTGFARSQVYAMISTGAFPRPIKLGRCSRWPESEVLSWIEDRKCERQ	93684	Roseivivax halotolerans
job.pdb	AF-A0A7V9TQ58-F1-model_v3.cif	20.000	60	47	1	14	73	1	59	6.505E-01	65	76	69	TTRLLTYADLTVMLNRDRRTIWSWVKKGIFPTPIKTPAGVCIGWRPADIQSWIDNNIGGS	MPENMTTAEVAELCRVSEVTVRWWRHVGRGPRALVIPGGRRVLYRRQDVESWLVSG-LAE	-13.754,12.129,8.858,-11.729,10.273,6.162,-8.742,8.883,8.077,-5.871,8.900,5.583,-3.125,6.350,6.309,0.510,6.492,5.165,2.362,3.503,3.645,3.839,2.817,7.137,0.417,2.773,8.894,-0.986,0.427,6.171,2.067,-1.853,6.581,1.515,-1.910,10.386,-2.255,-2.602,10.000,-1.617,-5.436,7.487,1.402,-6.798,9.527,3.659,-6.565,6.403,6.737,-4.560,5.345,6.381,-1.077,3.749,8.234,-2.635,0.750,5.336,-5.142,0.373,2.802,-2.233,0.…	MPENMTTAEVAELCRVSEVTVRWWRHVGRGPRALVIPGGRRVLYRRQDVESWLVSGLAEESPVPLAGTR	1883427	Actinomycetia bacterium
job.pdb	AF-A0A2G1WD80-F1-model_v3.cif	20.500	68	50	4	7	73	2	66	6.504E-01	65	76	87	LSKLQPTTTRLLTYADLTVMLNRDRRTIWSWVKKGIFPTPIKTPAG-VCIGWRPADIQSWIDNNIGGS	KEDESE-PSRMLTVTDVAQWLSVSSSLVYQLVESGKLP-VYRIGNGRGAIRFQPRDINQYIQSC-RSE	-8.966,27.109,0.906,-8.376,25.148,-2.344,-5.225,23.014,-1.996,-5.926,19.790,-3.920,-4.691,20.299,-7.536,-1.316,18.717,-7.983,-2.071,15.584,-9.964,0.942,13.326,-9.406,1.333,12.087,-12.995,4.147,10.215,-11.113,3.980,6.605,-9.942,4.054,6.284,-6.129,6.632,4.284,-4.136,5.817,1.906,-1.247,6.899,4.759,1.110,4.580,7.334,-0.545,1.645,4.848,-0.315,2.491,4.065,3.345,2.454,7.821,4.137,-0.792,8.403,2.137,-2.6…	MKEDESEPSRMLTVTDVAQWLSVSSSLVYQLVESGKLPVYRIGNGRGAIRFQPRDINQYIQSCRSESSQPPSPRRKLRPNLKHIQLD	2014065	Rhodopirellula bahusiensis
job.pdb	AF-A0A852RAV8-F1-model_v3.cif	25.000	64	47	1	10	73	17	79	6.504E-01	65	76	92	LQPTTTRLLTYADLTVMLNRDRRTIWSWVKKGIFPTPIKTPAGVCIGWRPADIQSWIDNNIGGS	PVPDLPLVLSPAQLSELLTVSVKTITRWREDKVGPPAFKLPGGRFYRYRRDEVIAWIDDL-AKK	6.757,35.135,-26.232,7.191,31.339,-25.936,3.988,29.418,-25.254,4.410,26.692,-22.607,2.774,23.537,-24.024,0.936,22.541,-20.872,-0.170,18.984,-21.595,-3.685,18.869,-20.048,-3.536,16.336,-17.181,-5.437,13.726,-19.204,-7.056,11.248,-16.892,-6.042,8.229,-19.037,-8.870,7.485,-21.458,-9.877,3.832,-21.603,-12.627,2.113,-19.765,-11.448,-0.851,-21.895,-11.961,-4.032,-19.813,-8.249,-4.908,-19.816,-8.650,-8.…	MSEVIQFPNAKPPTDDPVPDLPLVLSPAQLSELLTVSVKTITRWREDKVGPPAFKLPGGRFYRYRRDEVIAWIDDLAKKKPGAATPGQNTNL	283878	Leucobacter aridicollis
job.pdb	AF-A0A1H6E080-F1-model_v3.cif	22.700	66	50	1	8	73	1	65	6.504E-01	65	76	66	SKLQPTTTRLLTYADLTVMLNRDRRTIWSWVKKGIFPTPIKTPAGVCIGWRPADIQSWIDNNIGGS	MKQSNRQNEKLTVAEVCAELKIARSTFYDWRAKGLAPKCTRIPN-GDLRILRADLDEWWNSLQETA	-16.770,-2.427,22.776,-14.038,-3.584,20.284,-12.644,-0.481,18.510,-9.469,0.540,20.388,-6.677,-1.149,18.282,-7.682,-1.487,14.545,-5.684,1.654,13.593,-2.337,-0.110,14.369,-3.323,-3.132,12.200,-0.738,-3.947,9.475,-2.603,-4.974,6.316,-1.029,-6.797,3.362,-1.492,-5.498,-0.199,-3.921,-8.456,-0.601,-6.065,-7.330,2.399,-6.101,-3.683,1.151,-7.035,-4.982,-2.335,-9.903,-7.069,-0.832,-11.152,-4.139,1.361,-11.…	MKQSNRQNEKLTVAEVCAELKIARSTFYDWRAKGLAPKCTRIPNGDLRILRADLDEWWNSLQETAA	1992	Thermomonospora echinospora
job.pdb	AF-H0JV44-F1-model_v3.cif	20.900	62	48	1	12	73	15	75	6.499E-01	64	76	80	PTTTRLLTYADLTVMLNRDRRTIWSWVKKGIFPTPIKTPAGVCIGWRPADIQSWIDNNIGGS	DGRRALADAKKVSAYLDKPVQTLAIWRMKGVGPRFLKLENGSV-RYRWEDVDAWLEAQATGG	-11.658,12.630,-12.377,-9.597,9.447,-11.773,-11.813,6.427,-12.438,-11.143,3.857,-9.676,-10.912,0.731,-11.813,-10.820,-1.980,-9.128,-9.991,-5.264,-10.924,-11.167,-8.247,-8.831,-8.036,-9.467,-6.996,-8.088,-12.948,-8.502,-7.587,-15.406,-5.609,-4.046,-16.660,-6.285,-3.406,-19.268,-3.607,0.199,-20.083,-4.618,1.203,-23.218,-2.848,1.010,-23.700,0.978,3.683,-21.027,1.856,2.466,-17.417,2.354,2.866,-16.029…	MTVNHAPEVERQIVDGRRALADAKKVSAYLDKPVQTLAIWRMKGVGPRFLKLENGSVRYRWEDVDAWLEAQATGGSPAHD	1114960	Rhodococcus pyridinivorans AK37
job.pdb	AF-C7Q1Y2-F1-model_v3.cif	16.400	67	53	3	8	74	11	74	6.498E-01	64	76	75	SKLQPTTTRLLTYADLTVMLNRDRRTIWSWVKKGIFPTPIKTPAGVCIGWRPADIQSWIDNNIGGSA	IR-SSADDSLLSIPQVITELGISRATFYRWRSLRKGPASLRLPN-GSIRIRRSDLDAFLTAC-EEPR	26.254,-9.724,-0.897,22.569,-8.925,-0.101,21.683,-8.407,3.634,20.069,-11.405,5.419,16.719,-10.004,6.554,14.882,-12.693,8.475,11.964,-11.263,10.409,10.602,-14.008,12.600,6.869,-14.581,13.199,5.815,-11.963,15.818,2.153,-12.358,16.679,0.929,-9.409,18.868,1.750,-6.301,20.619,0.455,-2.779,19.792,3.665,-0.665,20.211,6.319,-1.757,17.617,6.201,1.133,15.123,8.192,-0.921,12.531,8.480,1.234,9.395,8.388,-1.2…	MPPRHVPIRSIRSSADDSLLSIPQVITELGISRATFYRWRSLRKGPASLRLPNGSIRIRRSDLDAFLTACEEPRH	479433	Catenulispora acidiphila DSM 44928
job.pdb	AF-A0A7X9W1S0-F1-model_v3.cif	25.300	63	45	2	11	73	1	61	6.496E-01	64	76	70	QPTTTRLLTYADLTVMLNRDRRTIWSWVKKGIFPTPIKTPAGVCIGWRPADIQSWIDNNIGGS	M-SDQLVYRLADLVRVLNLSKTTIYELIQRRDFPSPVKLTA-RSVGWRAREVTAWLESRPHSK	-7.786,-18.800,-12.861,-4.999,-16.199,-12.896,-6.060,-13.296,-10.664,-3.085,-11.210,-11.851,-4.427,-7.783,-10.793,-1.669,-5.511,-9.397,-2.546,-2.386,-7.388,-0.458,0.796,-7.689,-0.060,3.071,-4.657,-2.779,5.352,-6.130,-5.179,2.363,-6.344,-4.343,1.333,-2.726,-5.107,4.891,-1.496,-8.523,4.709,-3.253,-9.540,1.115,-2.335,-8.257,1.153,1.292,-9.156,4.850,1.878,-5.670,5.173,3.504,-3.140,7.972,3.016,0.152,7…	MSDQLVYRLADLVRVLNLSKTTIYELIQRRDFPSPVKLTARSVGWRAREVTAWLESRPHSKEWHPAQDSV	2727415	Achromobacter sp. Bel
job.pdb	AF-A0A5E4YZJ1-F1-model_v3.cif	22.000	68	48	3	12	76	5	70	6.495E-01	64	76	81	PTTTRLLTYADLTVMLNRDRRTIWSWVKKGIFPTPIKTPAGVCIGWRPADIQSWIDNNIGG---SANA	NNVERLLKLKDVVDQVGFGKTAIYKRVKDGTFPRPVNIGY-AS-RWLESEVQQWIAKQVAAARGGLVE	11.576,10.887,25.354,12.570,7.272,24.686,12.880,7.170,20.913,11.752,3.531,20.828,14.532,1.957,18.743,11.983,0.781,16.140,14.212,-0.959,13.594,12.124,0.073,10.568,11.924,-3.032,8.378,12.260,-2.546,4.640,9.766,-4.769,2.792,10.441,-6.076,-0.729,7.649,-6.002,-3.340,7.016,-9.756,-2.641,6.421,-9.168,1.116,4.159,-6.176,0.298,2.142,-8.376,-2.163,1.803,-11.040,0.578,0.700,-8.532,3.286,-1.827,-6.580,1.135,…	MEKSNNVERLLKLKDVVDQVGFGKTAIYKRVKDGTFPRPVNIGYASRWLESEVQQWIAKQVAAARGGLVEDADSGTVQAAH	2508295	Pandoraea anhela
job.pdb	AF-A0A0Q5J0X5-F1-model_v3.cif	22.700	66	47	3	9	73	10	72	6.495E-01	64	76	75	K-LQPTTTRLLTYADLTVMLNRDRRTIWSWVKKGIFPTPIKTPAGVCIGWRPADIQSWIDNNIGGS	DR-STARRRLWTPDELAEYLGVTLHCIYAWSSRGDGPKVLHVG--GRLRYRPEDVDEWLDRVTDGR	-39.488,-4.589,-29.994,-36.661,-4.278,-27.434,-33.449,-2.973,-29.050,-30.432,-3.660,-26.822,-27.096,-2.097,-25.940,-24.528,-0.146,-25.310,-22.644,-0.202,-21.992,-20.425,2.903,-22.140,-16.935,1.457,-21.768,-15.405,3.786,-19.182,-12.299,4.721,-21.215,-11.031,6.361,-17.977,-7.839,4.316,-18.176,-6.726,7.998,-18.076,-3.163,7.836,-16.690,-3.861,6.431,-13.182,-1.236,8.229,-11.065,1.361,5.744,-9.851,1.67…	MSTTSTGTTDRSTARRRLWTPDELAEYLGVTLHCIYAWSSRGDGPKVLHVGGRLRYRPEDVDEWLDRVTDGREEG	1736339	Cellulomonas sp. Leaf334
job.pdb	AF-A0A4P1ANP9-F1-model_v3.cif	21.200	66	46	5	13	76	22	83	6.492E-01	64	76	83	TTTRLLTYADLTVMLNRDRRTIWSWVKKGIFPTPIKTPAGVCIGWRPADIQSWIDNNIG-GS-ANA	TKDRLVNMTFITAYTGLTDKWFYKLIKDGEFPKPIKL-G-SSSRWTESEVKSWLKQRMEKSRG--N	19.311,-28.981,54.059,16.021,-26.988,53.958,14.111,-25.215,51.330,13.797,-21.604,50.342,10.528,-21.730,48.420,9.903,-20.008,45.083,8.400,-16.521,45.025,7.211,-15.940,41.479,7.046,-12.654,39.895,8.929,-11.990,36.730,6.210,-10.511,34.528,7.089,-12.322,31.293,6.388,-9.432,28.925,6.693,-11.740,25.901,4.884,-9.597,23.316,7.221,-9.895,20.298,6.395,-13.234,18.640,4.885,-13.148,15.227,7.296,-11.799,12.54…	MKEHASVFNHKNNNHMSDTDLTKDRLVNMTFITAYTGLTDKWFYKLIKDGEFPKPIKLGSSSRWTESEVKSWLKQRMEKSRGN	54291	Raoultella ornithinolytica
job.pdb	AF-A0A011QUG7-F1-model_v3.cif	15.400	71	53	4	7	73	6	73	6.491E-01	64	76	86	LSKLQP-TTTRLLTYADLTVMLNRDRRTIWSWVKKGIFPTPIKTPAGVCIGWRPA---DIQSWIDNNIGGS	IPTPLAPAERRFLSESELANRWGLSPKTLQRWRAQGTGPLFAKF--SKKVSYPLEGQGGILDWEQRI-LYS	20.790,35.550,7.246,18.696,33.053,5.288,19.291,30.578,2.484,16.365,30.863,0.026,16.371,27.173,-0.919,13.078,27.368,-2.745,12.635,23.608,-3.429,12.046,23.714,-7.209,8.486,22.291,-7.688,9.112,20.627,-11.130,10.411,17.062,-11.297,7.396,15.218,-12.815,7.495,11.849,-11.033,10.167,11.253,-8.538,8.163,7.985,-8.432,8.385,7.572,-4.654,8.859,3.804,-4.524,8.063,2.556,-1.007,9.608,-0.730,0.120,7.183,-3.259,1…	MTHPSIPTPLAPAERRFLSESELANRWGLSPKTLQRWRAQGTGPLFAKFSKKVSYPLEGQGGILDWEQRILYSSTSERVFVSGGRS	1454005	Candidatus Accumulibacter sp. BA-94
job.pdb	AF-A0A831ZVM9-F1-model_v3.cif	13.200	68	56	3	9	74	11	77	6.489E-01	64	76	80	KLQ-PTTTRLLTYADLTVMLNRDRRTIWSWVKKGIFPTPIKTPAGVCIGWRPADIQSWIDNNIG-GSA	FVDEEALDQILSPAEVCSLLRIGRSTLWRYERDGLLPKRVHLSR-RKTGFLASEVREVLERLANGRAS	3.579,24.633,16.108,4.488,21.709,13.890,3.408,18.245,14.986,6.191,15.742,15.621,4.867,12.673,13.786,6.392,10.074,16.159,7.751,7.431,13.769,7.098,4.231,15.703,10.274,2.319,14.947,8.794,-0.689,16.740,10.511,-3.971,16.008,7.265,-5.897,15.310,6.609,-9.068,17.294,5.073,-11.809,15.090,1.409,-11.656,16.415,0.266,-7.990,16.079,-3.188,-7.371,14.488,-3.052,-6.656,10.718,-1.325,-3.269,10.821,-2.840,-0.379,8…	MDSVNTKNHGFVDEEALDQILSPAEVCSLLRIGRSTLWRYERDGLLPKRVHLSRRKTGFLASEVREVLERLANGRASASA	35837	Desulfacinum infernum
job.pdb	AF-F9ZPV0-F1-model_v3.cif	25.300	63	47	0	13	75	1	63	6.489E-01	64	76	64	TTTRLLTYADLTVMLNRDRRTIWSWVKKGIFPTPIKTPAGVCIGWRPADIQSWIDNNIGGSAN	MQPTIIDLAEVKRLTTLSRSSIYALAKMGRFPQPYRIKGTSRTVWKTADVQKWIDENVIAEGQ	-9.430,-5.282,-17.421,-5.690,-4.551,-16.855,-4.349,-4.910,-13.253,-3.871,-1.333,-12.007,-0.643,-1.048,-10.001,-0.288,1.702,-7.356,2.731,3.189,-5.574,3.298,3.902,-1.860,1.934,7.487,-2.190,-1.404,6.200,-3.523,-1.535,3.326,-0.948,-1.091,5.958,1.824,-3.868,8.101,0.234,-6.293,5.123,0.081,-5.529,3.641,3.555,-4.597,6.862,5.500,-1.735,4.756,6.974,1.830,5.978,7.472,4.676,4.465,5.360,6.101,2.789,8.499,2.67…	MQPTIIDLAEVKRLTTLSRSSIYALAKMGRFPQPYRIKGTSRTVWKTADVQKWIDENVIAEGQS	990288	Acidithiobacillus caldus SM-1
job.pdb	AF-A0A1C4ICM3-F1-model_v3.cif	19.600	61	47	2	13	73	5	63	6.488E-01	64	76	64	TTTRLLTYADLTVMLNRDRRTIWSWVKKGIFPTPIKTPAGVCIGWRPADIQSWIDNNIGGS	TPDEKMTISEVIADLKVAPATFYRWRQLGRAPRSIKLPN-GAVRIRRSEYERWLSER-EDA	-19.525,-7.339,18.799,-16.759,-6.695,16.196,-13.525,-8.076,17.694,-11.042,-5.192,17.971,-8.115,-7.240,16.752,-5.672,-4.298,16.586,-5.427,-4.211,12.776,-1.804,-5.428,12.463,-0.231,-2.506,10.611,2.364,-4.020,8.287,5.067,-1.683,6.999,5.996,-1.528,3.295,9.134,-3.483,4.395,7.040,-6.362,5.838,4.723,-6.466,2.760,7.701,-6.594,0.318,9.355,-9.313,2.478,6.103,-11.386,2.540,5.477,-11.016,-1.249,9.272,-11.466…	MPTRTPDEKMTISEVIADLKVAPATFYRWRQLGRAPRSIKLPNGAVRIRRSEYERWLSEREDAA	1839763	Streptomyces sp. TverLS-915
job.pdb	AF-A0A1H9PD98-F1-model_v3.cif	28.100	64	43	3	11	73	15	76	6.487E-01	64	76	76	QPTTTRLLTYADLTVMLNRDRRTIWSWVKKGIFPTPIKTPAGVCIGWRPADIQSWIDNNIG-GS	TQPSERLLTIAEVAASVGFKSSSIYLKIQQGTFPKPLKI-G-TASRWRESEVQAWIKKQIQGGA	-61.806,0.051,-20.708,-58.024,0.332,-20.106,-55.264,0.053,-22.667,-51.997,1.234,-21.068,-49.396,3.199,-23.048,-46.117,1.340,-23.721,-43.396,0.593,-21.146,-40.177,1.849,-22.806,-37.215,-0.592,-22.433,-34.761,1.280,-20.181,-31.290,0.441,-21.502,-29.734,0.796,-18.031,-26.125,0.913,-19.147,-24.470,-0.736,-16.199,-21.466,1.590,-16.383,-19.535,-0.958,-14.359,-16.558,1.267,-13.453,-13.646,-0.321,-15.324…	MSLSTAVTPQHHQHTQPSERLLTIAEVAASVGFKSSSIYLKIQQGTFPKPLKIGTASRWRESEVQAWIKKQIQGGA	133720	Nitrosomonas sp. Nm51
job.pdb	AF-A0A094LTB4-F1-model_v3.cif	21.200	66	49	2	10	73	6	70	6.486E-01	64	76	73	LQPTTTRLLTYADLTVMLNRDRRTIWSWVKKGIFPTPIKTPAGVCIGWRPADIQSWIDNNIG--GS	NPPAKPRLIRMNEVTQRIGLCKASVYNRINSGDFPKPVSIGG-GRVAWLESDIDQWIESRLSAAGH	-21.072,25.330,-28.981,-18.304,22.711,-28.801,-18.325,20.538,-25.686,-14.721,20.815,-24.516,-14.716,17.184,-23.429,-12.507,17.640,-20.405,-9.574,15.290,-21.238,-10.376,12.357,-18.882,-8.119,13.173,-15.931,-5.091,11.048,-16.857,-4.883,8.079,-14.419,-1.948,9.173,-12.226,0.359,6.306,-11.337,1.819,6.896,-7.869,5.004,5.179,-6.631,5.493,3.345,-3.297,6.952,6.612,-1.858,3.794,8.638,-2.730,1.579,5.752,-1.…	MMDYTNPPAKPRLIRMNEVTQRIGLCKASVYNRINSGDFPKPVSIGGGRVAWLESDIDQWIESRLSAAGHEAA	1515746	Shewanella mangrovi
job.pdb	AF-R7XWJ5-F1-model_v3.cif	15.200	72	55	6	5	73	6	74	6.485E-01	64	76	110	NQL-SKLQPTTTRLLTYADLTVMLNRDRRTIWSWVK-K-GIFPTPIKTPAGVCIGWRPADIQSWIDNNIGGS	SMSDSVVSMVRDPFLNTEEACGYLGVPKATLLTWRVRRPGYGPRAVKA-G-GRLKYRLSELDRWLSAH-EES	-9.471,-23.161,37.910,-10.396,-22.113,34.337,-13.183,-20.456,32.576,-11.862,-19.469,29.244,-10.613,-16.200,27.792,-13.451,-16.078,25.213,-12.005,-13.091,23.370,-15.415,-11.963,22.039,-14.503,-9.521,19.263,-15.675,-12.125,16.667,-18.968,-10.483,15.555,-19.511,-8.930,12.175,-16.954,-7.494,9.836,-19.765,-8.478,7.439,-19.020,-6.746,4.094,-16.849,-3.630,4.526,-13.592,-4.121,2.709,-11.853,-1.101,4.326,…	MSTDMSMSDSVVSMVRDPFLNTEEACGYLGVPKATLLTWRVRRPGYGPRAVKAGGRLKYRLSELDRWLSAHEESFAEDPDSDEDPSREVVRTRRRASRVRGAALGPTDPG	110319	Nocardioides sp. CF8
job.pdb	AF-B6JJF5-F1-model_v3.cif	20.300	64	48	3	10	73	16	76	6.485E-01	64	76	81	LQPTTTRLLTYADLTVMLNRDRRTIWSWVKKGIFPTPIKTPAGVCIGWRPADIQSWIDNNIGGS	LPQANPVLLTSKEAARLLNLSVSWLAKRRLAGDGPAYIKM-G-GAVRYSQAALQQWMKAQ-QRM	-41.373,-29.354,45.701,-39.508,-27.974,43.106,-38.142,-28.056,40.215,-37.899,-25.878,37.092,-36.368,-27.527,34.040,-34.938,-24.462,32.324,-34.905,-23.771,28.609,-31.283,-24.085,27.489,-30.680,-20.517,26.407,-29.122,-21.492,23.083,-26.566,-18.715,23.122,-26.132,-18.220,19.350,-22.565,-19.536,18.880,-20.539,-16.858,17.155,-21.410,-13.629,15.903,-17.923,-14.203,14.429,-16.466,-10.650,14.380,-17.936,…	MSSKLSNPSGTPPSALPQANPVLLTSKEAARLLNLSVSWLAKRRLAGDGPAYIKMGGAVRYSQAALQQWMKAQQRMSTSGP	504832	Afipia carboxidovorans OM5
job.pdb	AF-E6X1T0-F1-model_v3.cif	23.800	63	45	2	11	73	6	65	6.483E-01	64	76	66	QPTTTRLLTYADLTVMLNRDRRTIWSWVKKGIFPTPIKTPAGVCIGWRPADIQSWIDNNIGGS	MGRVDRLLNIKQVSEKTSLGQTKIYEMIKLNEFPPPVKLG--RSRRWRESDIDRWIASLP-LA	-28.125,-0.121,-27.306,-24.494,0.637,-27.999,-21.484,-1.009,-26.376,-20.033,1.473,-24.029,-17.531,-1.260,-23.397,-16.229,1.098,-20.733,-12.516,0.542,-20.938,-12.245,0.682,-17.149,-8.578,1.547,-17.292,-7.718,0.220,-13.850,-6.532,3.401,-12.111,-3.042,3.097,-10.681,-3.053,4.521,-7.130,0.052,5.922,-5.417,0.945,5.116,-1.753,-0.679,8.493,-0.780,-3.983,7.671,-2.550,-3.922,4.109,-1.125,-3.338,5.628,2.363…	MSLEYMGRVDRLLNIKQVSEKTSLGQTKIYEMIKLNEFPPPVKLGRSRRWRESDIDRWIASLPLAV	749222	Nitratifractor salsuginis DSM 16511
job.pdb	AF-A0A6I6DXX5-F1-model_v3.cif	26.500	64	43	3	12	73	8	69	6.482E-01	64	76	76	PTTT--RLLTYADLTVMLNRDRRTIWSWVKKGIFPTPIKTPAGVCIGWRPADIQSWIDNNIGGS	STPLLDSLITPETLAARLETSTRTLSEWRVTGRGPDYIRAG-GRRIFYRPAAVDEWLLAQ-EFT	0.321,30.674,-24.085,0.263,28.053,-21.313,1.622,24.771,-22.688,-0.369,22.535,-20.349,1.591,19.345,-21.040,-1.143,16.750,-21.841,-0.807,13.347,-20.055,0.287,13.550,-16.488,-1.743,10.529,-15.417,-1.458,11.744,-11.765,-2.321,8.176,-10.706,0.714,6.617,-12.530,3.141,9.356,-11.313,2.010,8.679,-7.717,2.509,4.855,-7.954,5.303,3.717,-5.628,7.365,0.657,-6.629,8.126,-1.973,-3.910,11.794,-0.852,-4.036,10.852…	MCIVNPISTPLLDSLITPETLAARLETSTRTLSEWRVTGRGPDYIRAGGRRIFYRPAAVDEWLLAQEFTSTSEEMR	743009	Microbacterium oryzae
job.pdb	AF-A0A252C7L9-F1-model_v3.cif	18.700	64	50	2	11	74	12	73	6.482E-01	64	76	86	QPTTTRLLTYADLTVMLNRDRRTIWSWVKKGIFPTPIKTPAGVCIGWRPADIQSWIDNNIGGSA	PEDGARVLTEKQASEFLGISGRTLQNWRRTGDGPSYVQIS-QRRIGYSLKALRDWVAAR-SVRS	12.788,-16.370,23.657,11.375,-13.363,21.693,7.851,-12.254,22.643,5.288,-12.839,19.860,3.119,-9.836,20.824,-0.104,-10.943,19.133,-2.251,-7.786,18.754,-5.362,-8.665,20.715,-8.619,-7.639,18.950,-8.888,-7.255,15.236,-12.696,-6.708,15.498,-14.508,-7.634,12.189,-16.530,-4.296,11.885,-13.564,-2.668,10.066,-14.905,-2.516,6.464,-13.491,1.078,6.317,-10.253,0.724,8.427,-7.078,2.185,7.035,-4.273,0.149,8.643,…	MNLHSMPSQLSPEDGARVLTEKQASEFLGISGRTLQNWRRTGDGPSYVQISQRRIGYSLKALRDWVAARSVRSTSHATVRLIGGAT	1514894	Acetobacter sp. DsW_063
job.pdb	AF-A0A132HNR2-F1-model_v3.cif	30.600	62	42	1	13	74	6	66	6.481E-01	64	76	66	TTTRLLTYADLTVMLNRDRRTIWSWVKKGIFPTPIKTPAGVCIGWRPADIQSWIDNNIGGSA	AKRKVLRARDIAEMTGLARPTIYYYVKLGQFPKPIPLGA-KAVGWLASEVEAWLDARIQARK	-24.598,1.071,-19.503,-23.305,3.147,-16.593,-19.651,3.235,-17.586,-18.441,3.518,-13.997,-15.235,5.161,-15.164,-14.821,5.954,-11.449,-11.309,7.496,-11.578,-8.664,4.759,-12.046,-6.078,6.594,-9.904,-2.817,4.674,-9.402,-0.921,5.408,-6.151,2.843,4.990,-5.598,4.211,3.488,-2.356,4.956,7.091,-1.143,1.332,8.270,-1.610,0.086,5.063,0.136,2.528,5.679,3.040,1.129,9.241,3.422,-2.493,7.949,3.132,-2.145,4.951,5.…	MHSDTAKRKVLRARDIAEMTGLARPTIYYYVKLGQFPKPIPLGAKAVGWLASEVEAWLDARIQARK	119219	Cupriavidus metallidurans
job.pdb	AF-A0A378PM14-F1-model_v3.cif	26.400	68	42	7	11	74	7	70	6.479E-01	64	76	81	Q-PT-TTRLLTYADLTVMLNRDRRTIWSWVKKGIFPTPIKTPAGVCIGWRPADIQSWIDNNIG--GSA	TF-PA-QGISRIKSVCMMTGLSKSTIYAWVKAGKFPAPIKLSPTMT-VWRNSDILDWINRL-ETADDC	24.580,-11.451,-18.011,21.825,-8.848,-17.384,18.618,-10.720,-16.509,15.937,-8.182,-17.502,13.237,-9.281,-15.008,11.264,-5.977,-14.933,8.068,-8.056,-15.478,5.752,-7.467,-12.501,4.277,-10.993,-12.083,0.429,-11.016,-11.980,0.793,-13.669,-9.231,2.753,-13.185,-5.959,3.522,-10.560,-3.284,5.199,-7.142,-3.679,6.867,-4.889,-1.090,6.035,-1.157,-0.664,9.105,-0.260,-2.870,7.846,-2.290,-5.892,4.263,-1.025,-5.…	MTHSNDTFPAQGISRIKSVCMMTGLSKSTIYAWVKAGKFPAPIKLSPTMTVWRNSDILDWINRLETADDCPAISQTTSTKQ	29433	Moraxella ovis
job.pdb	AF-A0A241VCL4-F1-model_v3.cif	23.900	71	49	4	9	76	35	103	6.479E-01	64	76	104	KLQPTTTRLLTYADLTVMLNRDRRTIWSWVKKGIFPTPIKTPAGVCIGWRPADIQSWIDNNIG-GSA--NA	QIEIRKMKLLNLAQVTAKTSLSKNTVYVLMRKGEFPRPIRITEIRT-AWLESDIEQWINERIQNSKSEV-Q	-5.383,55.913,-6.003,-1.809,56.904,-7.132,1.488,56.406,-7.331,3.486,55.901,-10.134,7.199,56.140,-9.874,9.005,55.228,-13.094,12.754,54.899,-12.768,14.552,54.554,-16.051,18.285,54.131,-15.404,20.720,54.226,-17.802,22.449,53.026,-20.950,26.187,52.643,-20.197,28.182,52.104,-23.440,30.606,49.272,-23.901,32.858,46.764,-22.754,32.970,43.806,-25.154,33.387,40.221,-24.105,32.236,37.660,-26.675,31.393,34.4…	MKSLINNFAFFSPGNGNRAGGFQKDEILPYANNEQIEIRKMKLLNLAQVTAKTSLSKNTVYVLMRKGEFPRPIRITEIRTAWLESDIEQWINERIQNSKSEVQA	1977880	Acinetobacter sp. ANC 4218
job.pdb	AF-A0A4V3ICJ7-F1-model_v3.cif	13.800	65	53	2	11	73	9	72	6.478E-01	64	76	77	QPTT--TRLLTYADLTVMLNRDRRTIWSWVKKGIFPTPIKTPAGVCIGWRPADIQSWIDNNIGGS	PVAEPKRRALTPAETAERLRLSSRDLARLRHRGEGPAFVAL-SRKTVRYLRSSVDEWEARHTAWD	6.049,-27.792,33.198,4.296,-25.017,31.210,3.643,-25.911,27.556,5.246,-23.069,25.618,2.563,-22.269,23.022,4.894,-22.781,20.050,4.156,-19.772,17.858,3.489,-21.536,14.507,6.476,-21.130,12.125,6.175,-17.710,10.474,3.046,-17.530,8.255,4.130,-18.694,4.758,6.136,-15.758,3.264,3.632,-15.329,0.337,0.682,-14.905,2.809,2.659,-12.370,4.914,0.778,-9.092,5.395,3.158,-6.152,4.728,2.851,-2.639,6.139,2.823,0.407,…	MGVAKSRPPVAEPKRRALTPAETAERLRLSSRDLARLRHRGEGPAFVALSRKTVRYLRSSVDEWEARHTAWDGDRPA	1259189	Cryobacterium sp. RHLS22-1
job.pdb	AF-A0A2V7L8W3-F1-model_v3.cif	11.000	100	54	3	7	74	9	105	6.477E-01	64	76	109	LSKL--------------------------------QPTTTRLLTYADLTVMLNRDRRTIWSWVKKGIFPTPIKTPAGVCIGWRPADIQSWIDNNIGGSA	FCYRTGGGMRNDSNLRGRAPRTVSQLSAERPRARSA--TIKAMASLKDVASCFRVSRQAVWRWVKLGQL-RGRKSRRDGVLRVSRSEIQRFARRSHRPLL	8.613,0.452,-26.560,9.402,0.328,-22.772,11.242,-2.333,-21.035,9.041,-4.378,-18.536,10.756,-7.764,-19.355,13.521,-8.015,-16.675,12.559,-8.666,-12.978,11.486,-12.318,-12.705,14.880,-13.924,-12.185,13.758,-17.308,-10.909,16.231,-18.411,-8.259,17.768,-21.800,-8.838,16.251,-25.236,-8.842,19.365,-27.261,-9.291,18.839,-30.982,-8.886,17.214,-34.128,-10.046,17.416,-35.884,-13.406,15.284,-38.990,-12.598,16…	MPAWRTLFFCYRTGGGMRNDSNLRGRAPRTVSQLSAERPRARSATIKAMASLKDVASCFRVSRQAVWRWVKLGQLRGRKSRRDGVLRVSRSEIQRFARRSHRPLLGGGR	2026742	Gemmatimonadetes bacterium
job.pdb	AF-A0A829L4V7-F1-model_v3.cif	16.900	65	49	4	13	76	13	73	6.475E-01	64	76	73	TTTRLLTYADLTVMLNRDRRTIWSWVKKGIFPTPIKTPAGVCIGWRPADIQSWIDNNIG-GSANA	MDDQMVDMSFITQLTGLTDKWFYKLIKDGAFPAPIKL-G-RSSRWLKSEVEAWLQARITQSR--P	-25.174,-21.184,6.750,-22.106,-19.657,4.996,-22.385,-15.868,5.131,-21.268,-15.077,1.562,-20.283,-11.467,2.130,-20.863,-10.285,-1.440,-17.408,-9.130,-2.451,-18.888,-7.755,-5.675,-15.657,-7.721,-7.715,-15.112,-3.986,-8.080,-14.885,-3.744,-11.869,-11.188,-3.813,-12.870,-12.045,-0.377,-14.410,-13.453,1.060,-11.105,-10.330,0.424,-8.923,-7.063,2.358,-9.186,-3.580,0.904,-8.719,-1.570,2.958,-6.181,2.180,…	RRNIFMNTPVSLMDDQMVDMSFITQLTGLTDKWFYKLIKDGAFPAPIKLGRSSRWLKSEVEAWLQARITQSRP	1268989	Escherichia coli 907889
job.pdb	AF-A0A5C6E5T3-F1-model_v3.cif	10.700	65	53	4	10	73	23	83	6.473E-01	64	76	108	LQPTTTRLLTYADLTVMLNRDRRTIWSWVKKGIFPTPIKTPA-GVCIGWRPADIQSWIDNNIGGS	AM--KSSMLTVNEVADRLNVAPSTVYGLLSQGRLK-CYRIGLGRGTIRVSEDELARFLAAT-VSD	-18.581,-9.825,-20.084,-18.632,-10.474,-16.312,-16.724,-9.686,-13.327,-16.365,-12.885,-11.240,-16.007,-12.111,-7.615,-16.356,-15.121,-5.189,-15.389,-18.526,-4.131,-14.353,-19.479,-0.950,-12.618,-22.657,0.458,-9.522,-24.359,0.981,-8.235,-24.893,4.150,-4.896,-24.777,5.621,-4.465,-24.031,8.830,-1.239,-22.559,9.863,-1.652,-20.684,13.133,1.183,-18.262,12.593,1.199,-16.731,16.016,3.737,-13.932,15.589,4…	MLFRWIDLRQCQAEVHLPESESAMKSSMLTVNEVADRLNVAPSTVYGLLSQGRLKCYRIGLGRGTIRVSEDELARFLAATVSDPSEHETEQPQEPRQSLKHIKMPRHA	2527966	Novipirellula aureliae
job.pdb	AF-A0A4S5EPD6-F1-model_v3.cif	17.700	62	48	3	13	72	6	66	6.471E-01	64	76	163	TTTRLLTYADLTVMLNRDRRTIWSWVKKGIFPTP-IKTPAGVCIGWRPADIQSWIDNN-IGG	DNDPLIGYAEMGRRAGIRPGTLSGYLQAGRLPRPDDVS-VSDRPRWRLSTFERWMAARPGPG	-7.490,17.160,-36.511,-5.223,15.249,-34.047,-1.541,15.520,-35.136,-0.179,12.458,-33.279,2.051,10.380,-35.609,5.783,11.300,-36.229,7.594,12.715,-33.100,6.825,10.071,-30.418,10.186,9.198,-28.745,10.803,5.444,-28.394,11.645,4.835,-24.705,13.356,1.733,-23.263,13.226,0.224,-19.736,15.804,2.673,-18.276,13.814,5.777,-19.336,10.468,4.161,-18.377,11.969,3.289,-14.973,13.146,6.905,-14.472,9.684,8.312,-15.4…	MSTVSDNDPLIGYAEMGRRAGIRPGTLSGYLQAGRLPRPDDVSVSDRPRWRLSTFERWMAARPGPGRRFPDTSDDPLLSITEMAALAKMHRQSIYTLRSKGEFPAPDDTAVRTRPRWRKSTFDRWMADRLKSGVRMTPRCKQALGRTEIGDQEDDQSDPSRRP	2699483	Candidatus Frankia alpina
job.pdb	AF-A0A534HWP7-F1-model_v3.cif	22.300	67	46	3	9	73	36	98	6.471E-01	64	76	111	KLQPTTTRLLTYADLTVMLNRDRRTIWSWVKKGIFPTPIK-TPAGVCIGWRPADIQSWIDNNIG-GS	QRVAGIDQVLGTHDIERITSRHRCTIYRWVRAGTFPEKRAGG----GRGWLRSDVERWLHGAALAEG	10.832,-37.322,12.228,12.198,-33.946,13.317,9.786,-31.537,15.005,11.971,-28.541,16.028,10.133,-26.491,18.552,12.357,-24.247,20.570,12.048,-20.831,21.753,13.057,-17.225,21.570,15.899,-15.911,23.655,18.795,-13.446,22.881,22.178,-12.670,23.613,23.905,-9.493,22.411,27.753,-9.414,21.805,30.033,-9.534,19.600,32.968,-9.178,17.095,34.454,-8.904,14.230,35.796,-7.746,10.805,35.710,-6.399,7.793,34.312,-4.15…	MADDEQQFQLPFAGARVRTRSSAVSTDRGLQRAVPQRVAGIDQVLGTHDIERITSRHRCTIYRWVRAGTFPEKRAGGGRGWLRSDVERWLHGAALAEGTAAASERRLLPIS	1913989	Gammaproteobacteria bacterium
job.pdb	AF-A0A5C2HG87-F1-model_v3.cif	18.400	65	47	4	11	73	14	74	6.471E-01	64	76	74	QPTTTRLLTYADLTVMLNRDRRTIWSWVKKGIFPTPIKTPAGVCIGWRPADIQSWIDNNIG--GS	HG--QQFVRIGQFCKLSTLSRSTVWRKIKRGELPPLVKLST-QTKAFRVVDILDWFDRI-EEGLK	23.390,-14.384,-10.770,22.398,-13.654,-7.122,18.632,-13.894,-6.773,18.856,-12.547,-3.230,16.217,-14.329,-1.139,13.971,-11.273,-0.711,10.779,-12.774,0.743,8.290,-11.833,-1.968,5.927,-8.938,-1.088,3.329,-11.784,-0.935,5.286,-13.555,1.898,5.857,-10.291,3.900,2.108,-9.499,3.636,0.938,-13.059,4.514,-1.941,-12.860,7.073,-2.307,-9.024,6.763,-5.554,-7.601,5.297,-4.300,-3.973,5.360,-0.969,-2.155,4.819,-0.…	MRTGNYPTLKEKLHGQQFVRIGQFCKLSTLSRSTVWRKIKRGELPPLVKLSTQTKAFRVVDILDWFDRIEEGLK	947515	Ectothiorhodospiraceae bacterium BW-2
job.pdb	AF-A0A1V6F3Q4-F1-model_v3.cif	24.600	69	48	3	8	73	2	69	6.468E-01	64	76	69	S-KLQP--TTTRLLTYADLTVMLNRDRRTIWSWVKKGIFPTPIKTPAGVCIGWRPADIQSWIDNNIGGS	TQ-TELQNHRARLLSIKEVAQLAGVSTRTIRRYHDMGILPPPIRLAGLSLLKWRQGDVINWIDDQADER	-8.847,20.238,-12.814,-11.015,19.069,-9.891,-9.283,18.163,-6.556,-10.753,14.584,-6.896,-8.887,13.655,-10.158,-5.455,14.191,-8.503,-6.559,12.145,-5.433,-7.321,9.069,-7.648,-4.182,9.198,-9.826,-2.443,5.740,-10.098,1.042,7.324,-9.673,-0.011,8.847,-6.274,2.180,7.877,-3.303,0.161,6.540,-0.326,1.264,6.515,3.318,0.629,3.442,5.506,-2.532,5.202,6.872,-3.931,5.728,3.348,-3.088,2.080,2.403,-4.913,0.922,5.57…	MTQTELQNHRARLLSIKEVAQLAGVSTRTIRRYHDMGILPPPIRLAGLSLLKWRQGDVINWIDDQADER	1852847	Candidatus Hydrogenedentes bacterium ADurb.Bin101
job.pdb	AF-A0A4Q9VRL1-F1-model_v3.cif	15.300	65	53	2	9	73	11	73	6.465E-01	64	76	80	KLQPTTTRLLTYADLTVMLNRDRRTIWSWVKKGIFPTPIKTPAGVCIGWRPADIQSWIDNNIGGS	MNASTLPAMLSTTEAAARLNVSPRTLEKWRTVGGGPRYHLVGV-RRVAYAESDLVAFVEKG-ARA	-10.476,-19.438,26.282,-10.561,-15.782,25.139,-13.472,-14.355,23.074,-12.980,-14.471,19.286,-12.469,-10.847,18.124,-15.238,-10.852,15.495,-14.820,-7.482,13.781,-18.386,-6.894,12.662,-17.864,-4.409,9.799,-20.864,-2.079,10.104,-21.716,-1.115,6.509,-22.826,2.537,6.476,-22.092,5.971,5.063,-20.104,8.413,3.284,-19.250,9.261,-0.406,-15.484,9.710,-0.078,-13.215,6.985,-1.551,-11.915,4.957,1.417,-8.394,6.4…	MGPTRTKEVSMNASTLPAMLSTTEAAARLNVSPRTLEKWRTVGGGPRYHLVGVRRVAYAESDLVAFVEKGARAHTSEVAR	1549641	Siculibacillus lacustris
job.pdb	AF-A0A7X7AQ75-F1-model_v3.cif	24.600	65	47	2	9	73	6	68	6.465E-01	64	76	77	KLQPTTTRLLTYADLTVMLNRDRRTIWSWVKKGIFPTPIKTPAGVCIGWRPADIQSWIDNNIGGS	TEKGITTRILRKKDILQLTGLSHSTLYRMMHEGKFPKPLRLTP-GTVGWTSDSISSWIRGL-EQV	-28.621,8.695,-26.953,-25.349,6.767,-26.800,-24.009,6.134,-23.316,-20.819,4.318,-22.814,-18.095,4.799,-20.244,-15.790,7.097,-18.512,-12.190,6.941,-19.640,-10.762,6.043,-16.238,-7.265,6.461,-17.664,-5.726,3.609,-15.646,-3.034,5.717,-13.921,-1.734,2.878,-11.740,1.036,4.819,-9.949,3.918,3.156,-8.125,3.906,4.223,-4.458,7.218,4.172,-2.561,7.576,3.108,1.069,7.518,6.826,2.108,4.198,7.485,0.278,2.635,4.3…	MSHINTEKGITTRILRKKDILQLTGLSHSTLYRMMHEGKFPKPLRLTPGTVGWTSDSISSWIRGLEQVKLGMEEADM	1898204	Clostridiaceae bacterium
job.pdb	AF-A0A6A8VYJ3-F1-model_v3.cif	21.500	65	49	2	9	73	2	64	6.462E-01	64	76	66	KLQPTTTRLLTYADLTVMLNRDRRTIWSWVKKGIFPTPIKTPAGVCIGWRPADIQSWIDNNIGGS	QSNQTANRLLRLPSVSAQTGLSKSEIYRRIKSGTFPQPLKLGA-RAVAWQASAVDDWAASL-QKR	-20.831,21.291,-8.053,-17.882,19.928,-6.004,-15.363,18.497,-8.489,-14.344,15.304,-6.620,-10.831,15.489,-8.257,-8.946,13.532,-5.485,-10.289,10.187,-6.856,-7.851,10.078,-9.859,-4.531,11.044,-8.167,-1.912,8.285,-8.140,0.691,8.714,-5.368,4.241,7.363,-5.689,6.060,5.806,-2.706,7.758,9.177,-1.724,4.352,10.996,-1.774,2.689,8.201,0.263,5.634,8.309,2.731,5.327,12.120,3.068,1.499,11.977,3.477,1.400,9.093,6.…	MQSNQTANRLLRLPSVSAQTGLSKSEIYRRIKSGTFPQPLKLGARAVAWQASAVDDWAASLQKREG	1890295	Pseudoduganella danionis
job.pdb	AF-A0A1M5I7H0-F1-model_v3.cif	24.600	69	44	5	12	76	4	68	6.461E-01	64	76	68	PTTTRLLTYADLTVMLNRDRRTIWSWVKKGIFPTPIKTPAGVCIGWRPADIQSWIDNNIG--GS--ANA	AANRRTLRIWQVVEKVGLSGPTIWRLCSSGEFPKPIKISK-GCTAWLEHEIDQLIDAK-AAEREPT--A	-26.967,4.261,-14.554,-23.302,3.343,-15.165,-21.280,5.486,-12.762,-18.151,6.112,-14.851,-15.840,4.696,-12.170,-13.148,7.382,-12.221,-10.142,4.972,-12.205,-7.694,7.472,-10.712,-4.295,5.988,-9.955,-2.410,7.344,-6.928,1.401,7.613,-6.913,3.322,6.729,-3.709,3.373,10.434,-2.607,-0.455,10.716,-2.991,-0.917,7.403,-1.113,1.400,8.768,1.660,-0.715,11.968,1.869,-4.054,10.046,1.763,-3.237,7.282,4.330,-0.873,9…	MTAAANRRTLRIWQVVEKVGLSGPTIWRLCSSGEFPKPIKISKGCTAWLEHEIDQLIDAKAAEREPTA	1437360	Bradyrhizobium erythrophlei
job.pdb	AF-A0A540VNC3-F1-model_v3.cif	25.300	63	43	3	13	73	7	67	6.459E-01	64	76	67	TTTRLLTYADLTVMLNRDRRTIWSWVKKGIFPTPIKTPAGVCIGWRPADIQSWIDNNIG--GS	AETLWLSDKDLATRYGVSRVSIWRWSRSGQFPPPRKLSARIT-RWSAAEVDAHDQRK-LGAEA	-8.568,-5.868,-33.403,-6.899,-4.321,-30.298,-9.414,-1.792,-28.920,-7.709,-1.642,-25.516,-9.538,1.175,-23.725,-6.526,3.105,-22.421,-8.214,4.584,-19.414,-5.111,6.682,-18.532,-3.487,4.227,-16.091,-2.228,6.618,-13.446,0.381,4.573,-11.602,0.498,5.436,-7.888,3.696,5.021,-5.880,3.735,3.773,-2.285,4.451,7.458,-1.363,1.308,8.754,-3.141,-0.757,6.080,-1.348,0.948,6.835,2.007,0.043,10.554,1.559,-3.538,9.753,…	MHNETQAETLWLSDKDLATRYGVSRVSIWRWSRSGQFPPPRKLSARITRWSAAEVDAHDQRKLGAEA	1335746	Spiribacter salinus
job.pdb	AF-A0A219B5P7-F1-model_v3.cif	26.800	67	45	3	9	73	7	71	6.458E-01	64	76	71	KLQPTTTRLLTYADLTVMLNRDRRTIWSWVKKGIFPTPIKTPAGVCIGWRPADIQSWIDNNIG--GS	TTRRSPGRYLKLADVTAETSLHRATIYRRASRGEFPKPVPIGG-RRVAWRECDIERWKAD-QEAAAS	-3.566,34.009,-2.321,-6.406,31.581,-3.056,-5.640,28.207,-1.563,-7.363,26.322,-4.376,-9.035,23.236,-2.870,-7.191,20.376,-4.661,-10.436,19.015,-6.149,-8.689,16.101,-7.832,-11.738,14.975,-9.843,-12.109,11.343,-8.546,-11.023,9.559,-11.716,-11.762,5.796,-11.264,-8.803,4.962,-13.628,-5.948,6.660,-11.650,-3.047,4.490,-10.468,-0.844,5.601,-7.542,2.861,4.728,-7.303,4.300,3.603,-3.941,5.613,7.187,-3.374,2.…	MSAEPKTTRRSPGRYLKLADVTAETSLHRATIYRRASRGEFPKPVPIGGRRVAWRECDIERWKADQEAAAS	1234595	Pacificimonas flava
job.pdb	AF-A0A139DKU1-F1-model_v3.cif	26.200	61	43	2	13	73	9	67	6.457E-01	64	76	69	TTTRLLTYADLTVMLNRDRRTIWSWVKKGIFPTPIKTPAGVCIGWRPADIQSWIDNNIGGS	DFDRFVRIPEVAHVTGLSRSTIYNCVEDGTFPAPVRLTA-RAIAWKESEIREWMDNR-KRE	-18.288,-17.916,-16.555,-15.338,-15.647,-17.295,-16.199,-11.993,-17.858,-14.941,-9.166,-16.982,-11.327,-8.196,-16.074,-11.351,-5.576,-18.833,-10.982,-2.254,-17.172,-8.443,-0.641,-19.450,-8.390,2.194,-16.913,-4.821,3.470,-16.481,-4.918,2.521,-12.786,-2.179,4.640,-11.283,0.434,2.433,-9.677,1.182,4.050,-6.297,4.437,3.129,-4.466,4.730,2.474,-0.700,5.716,6.157,0.121,2.622,7.422,-1.799,0.406,4.726,-0.1…	MGQQDQKGDFDRFVRIPEVAHVTGLSRSTIYNCVEDGTFPAPVRLTARAIAWKESEIREWMDNRKREVA	1794906	Marinobacter sp. T13-3
job.pdb	AF-A0A349MNL4-F1-model_v3.cif	21.600	60	46	1	14	73	13	71	6.455E-01	64	76	78	TTRLLTYADLTVMLNRDRRTIWSWVKKGIFPTPIKTPAGVCIGWRPADIQSWIDNNIGGS	QLKIYRKKELCQLLGISSATLYRMVKAGSFPGSIRISE-NMVGWLAGDVDEWLHSLPKNK	-33.548,-4.812,-19.206,-30.207,-3.954,-17.541,-30.120,-1.028,-15.120,-26.678,-0.113,-16.454,-23.873,0.919,-14.127,-23.755,2.265,-10.617,-20.953,4.596,-11.811,-20.249,5.805,-8.273,-17.322,8.004,-9.060,-16.951,8.607,-5.353,-14.037,11.121,-5.014,-11.044,8.765,-5.503,-8.079,10.734,-4.160,-5.853,11.341,-7.279,-2.861,11.164,-4.883,-0.230,8.500,-5.594,1.798,7.077,-2.708,5.423,6.128,-3.327,6.874,2.936,-1…	MTWLVKRRYCMKQLKIYRKKELCQLLGISSATLYRMVKAGSFPGSIRISENMVGWLAGDVDEWLHSLPKNKLEEREND	1891241	Betaproteobacteria bacterium
job.pdb	AF-A0A5E4W7G2-F1-model_v3.cif	18.400	65	49	4	11	73	24	86	6.454E-01	64	76	87	Q-PTTTRLLTYADLTVMLNRDRRTIWSWVKKGIFPTPIKTPAGVCIGWRPADIQSWIDNNIG-GS	QS-EPERFMRLPEVMAVCGLPMSTVYDGVRRGDFPKPVPLTG-KSVAWLASEIRNWMEARIAARQ	-13.046,71.570,-0.611,-15.572,68.712,-0.511,-18.704,67.366,-1.298,-19.665,63.712,-1.851,-23.008,61.801,-2.313,-24.752,59.537,-3.962,-26.542,57.430,-6.672,-27.096,53.649,-6.646,-27.429,50.941,-9.169,-27.460,47.258,-8.525,-26.071,44.160,-8.006,-24.771,41.649,-10.290,-24.747,39.051,-7.686,-23.569,36.165,-9.794,-25.457,33.314,-8.058,-23.822,29.888,-8.642,-21.488,27.831,-8.265,-19.916,26.898,-4.956,-1…	MSRSHVGTSNHRETPGVRLNQAGQSEPERFMRLPEVMAVCGLPMSTVYDGVRRGDFPKPVPLTGKSVAWLASEIRNWMEARIAARQL	2508288	Pandoraea iniqua
job.pdb	AF-A0A1Y2QEV9-F1-model_v3.cif	15.900	69	50	7	9	73	6	70	6.452E-01	64	76	71	K-LQPT-TTRLLTYADLTVMLNRDRRTIWSWVKKGIFPTPIKTPAGVCIGWRPADIQSWIDNNIG--GS	SA-NIHP-ETRLRLEAVESLVGIKKTKLYDLIKLGQFPAPEKL-SPRCSRWRAGDVLAHLEAR-RGAAH	3.286,13.997,-33.769,1.990,14.256,-30.180,2.296,10.753,-28.700,-0.411,10.859,-26.016,0.831,9.436,-22.687,0.056,5.716,-22.538,1.169,5.146,-18.963,1.691,1.436,-19.662,1.750,0.402,-15.984,4.055,-2.601,-16.475,3.611,-5.223,-13.649,7.364,-4.850,-12.823,6.865,-1.065,-12.287,7.666,0.150,-8.754,4.863,2.420,-7.543,5.332,5.225,-5.005,2.864,5.770,-2.127,1.202,8.692,-4.066,0.580,6.430,-7.113,-0.802,3.586,-4.…	MLQTLSANIHPETRLRLEAVESLVGIKKTKLYDLIKLGQFPAPEKLSPRCSRWRAGDVLAHLEARRGAAHV	1985170	Hydrogenophaga sp. IBVHS2
job.pdb	AF-A0A2E0Z3G7-F1-model_v3.cif	26.500	64	44	3	11	74	1	61	6.450E-01	64	76	61	QPTTTRLLTYADLTVMLNRDRRTIWSWVKKGIFPTPIKTPAGVCIGWRPADIQSWIDNNIGGSA	M-T-SRILRLKDVKAMTGLSRSTIYAEIAKGKFPRQISLTGARSVGWHESAIIQWVES-RQRVG	12.323,9.980,12.509,13.350,6.900,10.456,11.969,7.185,6.882,11.397,3.411,6.466,10.334,2.139,3.031,7.730,-0.650,3.203,7.664,-3.399,0.539,4.377,-4.848,-0.781,4.636,-7.715,1.803,4.762,-5.209,4.711,1.991,-2.987,3.220,-0.259,-6.090,2.864,0.499,-7.126,6.478,-0.217,-3.587,7.781,-3.410,-2.876,5.738,-4.871,-6.436,5.514,-5.460,-5.684,1.782,-4.759,-8.024,-1.134,-2.165,-6.990,-3.791,-5.015,-6.519,-6.323,-6.98…	MTSRILRLKDVKAMTGLSRSTIYAEIAKGKFPRQISLTGARSVGWHESAIIQWVESRQRVG	2024834	Halioglobus sp.
job.pdb	AF-F8G4W0-F1-model_v3.cif	16.200	74	60	2	1	74	8	79	6.447E-01	64	76	79	MSQNNQLSKLQPTTTRLLTYADLTVMLNRDRRTIWSWVKKGIFPTPIKTPAGVCIGWRPADIQSWIDNNIGGSA	MQPVSPTTPVS-VDRHIMRRDEVEQKTGFKRSHIYNLMKAGQFPKCRRIGTRAV-GWDSLEIEQWIQDRLSVQE	-40.222,47.337,-0.905,-38.658,44.514,-2.463,-36.768,42.339,-3.980,-33.564,40.532,-2.997,-33.683,38.126,-5.957,-32.114,34.961,-4.718,-29.905,33.902,-7.625,-29.706,30.268,-6.595,-26.047,29.271,-6.774,-25.378,26.350,-9.093,-24.067,24.097,-6.329,-21.242,22.707,-8.454,-21.482,18.920,-7.917,-18.793,18.286,-5.280,-16.042,17.070,-7.615,-15.160,13.617,-6.232,-11.441,14.055,-5.464,-10.363,12.015,-8.473,-7.…	MALWSDTMQPVSPTTPVSVDRHIMRRDEVEQKTGFKRSHIYNLMKAGQFPKCRRIGTRAVGWDSLEIEQWIQDRLSVQE	1042876	Pseudomonas putida S16
job.pdb	AF-A0A2A9F3X1-F1-model_v3.cif	23.800	63	43	3	12	71	9	69	6.446E-01	64	76	69	P-T--TTRLLTYADLTVMLNRDRRTIWSWVKKGIFPTPIKTPAGVCIGWRPADIQSWIDNNIG	AVSKDSLALVRKKELAQRLNVSVRTIHRMVERGEIKKPLISKKGYIRGWPEKDLYSLFL--KT	21.637,0.593,-26.451,19.363,-2.070,-24.892,19.344,-1.698,-21.075,19.210,-5.431,-20.359,17.691,-5.584,-16.855,19.548,-8.730,-15.685,17.942,-8.430,-12.212,14.410,-8.625,-13.703,15.434,-11.430,-16.143,16.780,-13.641,-13.271,14.077,-12.930,-10.627,11.293,-15.598,-10.925,9.127,-13.223,-8.826,7.528,-10.401,-10.835,8.370,-7.547,-8.389,5.252,-5.785,-9.738,4.756,-3.064,-7.142,1.194,-1.727,-6.889,1.227,1.9…	MSNYDFANAVSKDSLALVRKKELAQRLNVSVRTIHRMVERGEIKKPLISKKGYIRGWPEKDLYSLFLKT	1761909	Vibrio sp. ES.051
job.pdb	AF-A0A3E0N0Y5-F1-model_v3.cif	9.800	81	59	9	1	73	29	103	6.445E-01	64	76	118	M---SQ--NNQ--LSKLQPTTTRLLTYADLTVMLNRDRRTIWSWVKKGIFPTPIK-TPAGVCIGWRPADIQSWIDNNIGGS	MLTL-GAI-MAGR--QEEAVEKQFFTVTEAAEWLNISERALRDLMADDSIR-FHRLGSGRGTIRFTLKNLQDYVDVT-ASP	20.541,33.987,22.223,17.779,36.463,21.394,14.038,36.064,21.821,12.195,37.517,18.791,9.460,39.690,20.316,5.856,39.661,19.014,5.246,43.491,19.002,5.467,45.272,15.558,2.414,44.376,13.368,-0.144,46.482,15.333,1.020,50.079,14.494,0.885,50.009,10.625,-2.755,48.767,10.207,-4.480,51.818,11.847,-3.599,54.639,9.322,-5.121,53.289,6.048,-8.848,53.712,6.936,-9.529,57.468,6.297,-8.638,58.338,2.653,-10.584,56.6…	MTTIECDSVSAAFKRFHEETGGDVASAAMLTLGAIMAGRQEEAVEKQFFTVTEAAEWLNISERALRDLMADDSIRFHRLGSGRGTIRFTLKNLQDYVDVTASPPPKPTTAKQRKYLKI	2026780	Planctomycetes bacterium
job.pdb	AF-A0A522KQC5-F1-model_v3.cif	16.600	84	48	4	1	73	22	94	6.444E-01	64	76	95	MSQ-----------NNQLSKLQPTTTRLLTYADLTVMLNRDRRTIWSWVKKGIFPTPIKTPAGVCIGWRPADIQSWIDNNIGGS	ASHLGIALANESAP---------PTDRILRLPEVLEIVGIGRTSLYGMVKTGRFPAPLHLSE-RMRGWKLSAILKYLASL-EAE	12.743,-79.048,14.835,11.183,-78.844,18.334,11.724,-75.949,20.893,10.794,-73.262,22.325,8.617,-71.188,24.730,5.990,-70.651,26.621,6.403,-67.511,28.646,4.064,-66.121,30.593,1.756,-63.471,31.980,1.829,-59.714,32.286,-0.713,-58.079,34.608,-1.565,-55.501,36.187,-3.132,-52.024,36.252,-1.585,-48.701,36.632,-4.280,-46.115,37.002,-1.946,-43.216,37.899,-1.782,-40.063,35.995,-4.390,-37.880,37.428,-2.215,-3…	MSRTSEVDARPPSNCANCTPIASHLGIALANESAPPTDRILRLPEVLEIVGIGRTSLYGMVKTGRFPAPLHLSERMRGWKLSAILKYLASLEAEQ	1926495	Paraburkholderia sp.
job.pdb	AF-A0A7W9DQB2-F1-model_v3.cif	16.000	75	55	6	3	73	27	97	6.444E-01	64	76	349	Q---NNQLSKLQPTTTRLLTYADLTVMLNRDRRTIWSWVKKGIFPTPIKT-PAGVCIGWRPADIQSWIDNNIGGS	LMCT-LGGNKPEQVEEQWWDRHEIASYLKVKPATVSSYIHRQQFPKHEEFR-G-RKQVWRRTTIETWRGQQR-GS	59.952,20.131,-95.578,59.934,17.320,-92.911,59.822,18.950,-89.412,56.194,20.266,-89.004,54.297,16.931,-88.472,55.628,16.172,-84.927,53.963,19.238,-83.287,50.451,18.270,-84.534,50.534,14.728,-82.983,51.494,16.062,-79.489,48.539,18.567,-79.614,45.817,15.916,-80.348,46.964,13.816,-77.319,46.098,16.737,-74.953,42.686,17.295,-76.601,41.833,13.554,-76.151,42.821,13.716,-72.422,40.715,16.855,-71.812,37.…	MREDVSHLVLSMGKLMSDVNVLALLLLMCTLGGNKPEQVEEQWWDRHEIASYLKVKPATVSSYIHRQQFPKHEEFRGRKQVWRRTTIETWRGQQRGSVIVAETVEVRSPDSPREPTVQNPDGTFGHLTDHDTAYGVVQARLDLCEAARSLSESAKQLAAIPTNEQPDTSTKILKQAKDLRLKAEEIIDKAAVYKRMCGAPRPGVYQSIGFTSEAARRDYQKAGQRIHNRLHIGNVEALEKLQDKQAKELDRWHGETGSSTAQGIRRLRLLITLNRLRKQELAMNASNLQQAKQLHRIIRHQAVIYAELTRLDGAEIEWFAAASSARDKAEDLRAYIHQQLKDDLNLGPA	763782	Sphaerisporangium krabiense
job.pdb	AF-A0A1G8TI66-F1-model_v3.cif	17.100	64	50	3	10	72	3	64	6.444E-01	64	76	66	LQPTTTRLLTYADLTVMLNRDRRTIWSWVKKGIFPTPIKT-PAGVCIGWRPADIQSWIDNNIGG	KSNKTPPLLTVRDIARLDNVSEKTVRRAIASGDLE-AIRIGPGKRLLRIHPEAHAAYRRAHR-S	3.017,-28.056,15.711,2.125,-24.500,16.861,1.058,-22.309,13.889,2.684,-18.952,14.756,-0.471,-16.786,14.325,1.463,-13.617,13.392,-0.758,-11.802,10.908,1.896,-10.283,8.599,2.286,-6.539,9.342,0.161,-4.155,7.266,2.185,-2.454,4.506,2.388,1.290,3.863,2.333,2.999,0.435,6.116,3.547,0.918,6.790,-0.167,1.592,4.986,-1.218,-1.636,6.757,1.566,-3.581,10.104,0.033,-2.427,9.014,-3.612,-3.060,7.766,-2.860,-6.608,1…	MTKSNKTPPLLTVRDIARLDNVSEKTVRRAIASGDLEAIRIGPGKRLLRIHPEAHAAYRRAHRSWA	490829	Lutimaribacter saemankumensis
job.pdb	AF-A0A1I3S4B0-F1-model_v3.cif	16.400	73	54	6	7	76	6	74	6.444E-01	64	76	76	LSKLQPTTTRLLTYADLTVMLNRDRRTIWSWVKK--GIFPTPIKTPAGVCIGWRPADIQSWIDNNIGGSA-NA	AKTSATITTEYLTTPEAAGYLKVSPQYLEGARSRGDGTGPPYVKL-ERAV-RYRRHDLDAWMASR-IHAAD-K	-13.328,-32.541,15.523,-13.141,-31.468,11.816,-15.652,-29.302,9.885,-16.398,-29.821,6.338,-14.990,-30.020,2.844,-15.461,-27.316,0.247,-12.569,-26.291,-2.032,-13.814,-24.759,-5.371,-15.409,-21.540,-6.243,-12.683,-19.226,-7.573,-14.501,-15.925,-7.130,-11.848,-13.512,-8.443,-12.824,-11.120,-5.648,-10.407,-8.255,-6.372,-9.660,-7.950,-2.653,-8.649,-4.366,-1.795,-6.456,-4.558,1.310,-5.774,-1.605,3.638,…	MQNSTAKTSATITTEYLTTPEAAGYLKVSPQYLEGARSRGDGTGPPYVKLERAVRYRRHDLDAWMASRIHAADKPI	1855318	Bradyrhizobium sp. Gha
job.pdb	AF-A0A2T3QV85-F1-model_v3.cif	25.000	64	44	4	9	72	15	74	6.443E-01	64	76	75	KLQPTTTRLLTYADLTVMLNRDRRTIWSWVKKGIFPTPIKTPAGVCIGWRPADIQSWIDNNIGG	K-T-DSKKLIRKSALAKSYNVCVRTIDNRIKSSKLPSPIRR-NERVVGWMEDTLAEWFKNN-KD	-14.729,-4.833,28.695,-12.436,-2.221,27.122,-12.363,-2.350,23.324,-8.710,-2.773,22.203,-9.095,-0.570,19.116,-5.782,-1.521,17.441,-4.679,2.047,16.567,-2.077,1.439,13.801,-1.364,5.233,14.097,0.801,4.577,17.255,3.217,2.086,15.573,4.475,4.539,12.884,7.281,6.759,14.304,6.793,10.150,12.489,10.463,11.321,12.607,12.299,11.422,9.397,12.106,13.269,6.028,12.359,9.806,4.363,10.062,9.218,1.400,10.057,5.540,2.…	MTDKTFDISRHISWKTDSKKLIRKSALAKSYNVCVRTIDNRIKSSKLPSPIRRNERVVGWMEDTLAEWFKNNKDL	318456	Photobacterium kishitanii
job.pdb	AF-A0A6H1KAC2-F1-model_v3.cif	22.700	66	49	2	8	73	3	66	6.443E-01	64	76	67	SKLQPTTTRLLTYADLTVMLNRDRRTIWSWVKKGIFPTPIKTPAGVCIGWRPADIQSWIDNNIGGS	TSTVRSRDEKLTLAEVCEELKVSRSTFYDWRAKRRAPRCIKL-PNGDLRIRRSDLDHWLDDR-EDA	-5.472,-27.837,17.248,-5.132,-25.910,13.951,-7.641,-23.076,14.251,-7.807,-21.652,10.727,-9.208,-18.281,11.814,-11.375,-17.174,8.871,-10.019,-13.608,8.809,-13.163,-11.729,7.773,-12.902,-11.183,3.978,-13.904,-7.451,4.523,-11.021,-6.642,6.975,-9.332,-3.403,5.830,-5.559,-3.485,6.273,-3.503,-0.325,6.638,-0.491,0.288,4.385,1.685,-0.618,7.426,0.036,-4.069,7.879,0.315,-4.833,4.116,4.008,-3.808,4.196,4.62…	MTTSTVRSRDEKLTLAEVCEELKVSRSTFYDWRAKRRAPRCIKLPNGDLRIRRSDLDHWLDDREDAA	2721244	Streptomyces sp. RPA4-2
job.pdb	AF-A0A222EW85-F1-model_v3.cif	17.400	63	48	3	13	73	5	65	6.443E-01	64	76	65	TTTRLLTYADLTVMLNRDRRTIWSWVKKGIFPTPIKTPAGVCIGWRPADIQSWIDNNIG--GS	APGRFLSKKEVAAQTSLSKATIDRRRREGTFPEPLSLGG-GRVAWTERSIEDWKRT-MLEAAN	-28.283,3.398,-10.865,-24.931,2.203,-9.618,-22.257,3.036,-12.187,-19.438,1.187,-10.370,-16.880,2.026,-12.996,-13.683,0.343,-11.563,-12.393,3.975,-11.403,-8.806,4.844,-12.319,-5.818,2.535,-11.909,-3.811,3.884,-8.960,-0.034,3.563,-8.904,1.714,2.638,-5.607,2.570,6.392,-5.298,-1.101,7.481,-5.580,-2.216,4.740,-3.146,0.439,5.996,-0.663,-0.819,9.603,-1.065,-4.516,8.574,-0.702,-4.067,6.297,2.366,-1.366,8…	MTEVAPGRFLSKKEVAAQTSLSKATIDRRRREGTFPEPLSLGGGRVAWTERSIEDWKRTMLEAAN	192812	Qipengyuania flava
job.pdb	AF-A0A161IJW1-F1-model_v3.cif	18.900	74	48	7	6	73	6	73	6.442E-01	64	76	75	Q---LSKL-QP-TTTRLLTYADLTVMLNRDRRTIWSWVKKGIFPTPIKTPAGVCIGWRPADIQSWIDNNIG-GS	VSQI---DR-TSTRRRLMTPDELADYLGVSLHCVYAWSSRGGGPNVVRVG--ARLRYRPDDVEAWLDRVTDDRA	-24.517,16.793,-38.701,-23.439,14.473,-36.205,-22.279,13.670,-32.998,-19.619,12.557,-30.542,-20.214,12.554,-27.209,-18.241,11.482,-24.060,-16.959,12.285,-21.219,-18.308,13.858,-18.094,-15.144,14.548,-16.054,-16.537,13.464,-12.700,-16.243,16.724,-10.678,-16.329,14.599,-7.568,-12.639,15.048,-6.848,-12.732,11.394,-5.828,-10.727,11.258,-2.604,-9.051,8.102,-3.983,-9.385,5.711,-1.053,-5.983,5.296,0.577…	MSTTSVSQIDRTSTRRRLMTPDELADYLGVSLHCVYAWSSRGGGPNVVRVGARLRYRPDDVEAWLDRVTDDRAVG	1300344	Isoptericola dokdonensis DS-3
job.pdb	AF-A0A3B9BNP3-F1-model_v3.cif	15.700	76	59	4	1	73	1	74	6.442E-01	64	76	76	M-SQNNQLSKLQPTTTRLLTYADLTVMLNRDRRTIWSWVKKGIFPTPIKTPAGVCIGWRPADIQSWIDNNIG--GS	MA-NITPDKLSSTQVEKLLKIQDVMDHLGCARSKVYSLIDNGTLPQPLYI-SSNMPRFRASEYNAAIEKLSKAKAK	35.934,16.085,32.780,34.155,16.936,29.489,30.744,15.237,29.082,30.360,14.598,25.340,26.617,13.947,25.055,25.975,12.275,21.635,22.794,14.359,21.113,21.517,14.242,17.551,23.496,13.378,14.593,21.194,15.350,12.312,20.207,12.354,10.230,19.617,13.701,6.805,16.671,11.286,6.822,17.645,9.337,3.724,13.983,8.568,3.082,14.194,4.778,3.050,12.348,3.767,-0.076,10.930,0.295,0.658,10.401,-2.068,-2.293,7.193,-4.09…	MANITPDKLSSTQVEKLLKIQDVMDHLGCARSKVYSLIDNGTLPQPLYISSNMPRFRASEYNAAIEKLSKAKAKHL	1904441	Rhodobacteraceae bacterium
job.pdb	AF-A0A7U3UXN1-F1-model_v3.cif	20.900	62	47	2	13	73	12	72	6.441E-01	64	76	73	TTTRLLTYADLTVMLNRDRRTIWSWVKKGIFPTPIKTPAGVCIGWRPADIQSWIDNNIG-GS	QEDILLTPKEVSDVLRVPVGTLGQWRHRGTGPRSIKYESGGI-RYRRSIVLAWLAEQELNST	6.042,-17.983,35.926,3.750,-18.687,32.942,5.591,-19.215,29.668,3.910,-17.224,26.860,5.846,-18.532,23.902,4.481,-16.424,21.076,5.292,-19.416,18.868,5.535,-17.601,15.550,4.859,-20.840,13.679,5.647,-19.303,10.249,7.900,-21.816,8.592,4.784,-22.445,6.411,5.625,-21.080,2.895,4.900,-17.345,3.336,2.963,-16.680,0.103,4.756,-13.966,-1.860,2.169,-11.475,-3.108,2.672,-9.171,-6.096,1.982,-5.395,-5.673,-1.330,…	MIMTVLTTESGQEDILLTPKEVSDVLRVPVGTLGQWRHRGTGPRSIKYESGGIRYRRSIVLAWLAEQELNSTD	659352	Streptomyces sp. SN-593
job.pdb	AF-A0A1H6A7S1-F1-model_v3.cif	19.000	63	48	2	12	73	13	73	6.439E-01	64	76	75	PTTTRLLTYADLTVMLNRDRRTIWSWVKKGIFPTPIKTPAGVCIGWRPADIQSWIDNNIG-GS	ADEARHLTPDDLAARLGISVGAVYQMNRRRTGPQYLKI--GRRVRYKLTDVIEWENAHYRARS	-2.596,-22.917,-28.944,-2.035,-20.689,-26.728,-3.790,-21.462,-23.404,-5.056,-18.821,-20.913,-2.323,-19.219,-18.236,-4.453,-18.442,-15.228,-1.913,-19.397,-12.546,-4.352,-20.178,-9.764,-3.191,-20.900,-6.314,-1.054,-21.178,-3.527,-0.677,-19.043,-0.343,2.194,-21.355,0.746,2.987,-20.755,4.435,4.822,-17.318,4.136,2.004,-14.933,5.242,4.911,-13.955,7.594,7.298,-12.115,5.130,6.149,-9.647,2.411,3.220,-9.07…	MEEPTATSGQPTADEARHLTPDDLAARLGISVGAVYQMNRRRTGPQYLKIGRRVRYKLTDVIEWENAHYRARSAS	1992	Thermomonospora echinospora
job.pdb	AF-D7AX72-F1-model_v3.cif	20.600	63	46	4	11	73	21	79	6.438E-01	64	76	80	QPTTTRLLTYADLTVMLNRDRRTIWSWVKKGIFPTPIKTPAGVCIGWRPADIQSWIDNNIGGS	RS-QS-WLTVEEFCGELLISRDTFYDWRKKGRAPKCAKLPN-GSLRIRRTEFEKFMSMA-EDN	-35.775,-22.103,-24.949,-33.977,-19.481,-24.151,-33.056,-17.244,-21.163,-31.678,-13.762,-21.895,-31.221,-11.987,-18.560,-30.525,-8.258,-18.985,-28.346,-7.111,-16.083,-29.099,-5.458,-12.737,-27.331,-2.032,-12.967,-24.307,-2.659,-10.742,-23.637,0.461,-8.647,-20.768,2.082,-10.513,-19.539,4.074,-7.522,-17.798,6.824,-9.474,-14.283,7.231,-7.962,-14.815,9.759,-5.204,-11.332,11.241,-5.382,-11.772,12.332,…	MTDRRKPRPELAKAPKIPAQRSQSWLTVEEFCGELLISRDTFYDWRKKGRAPKCAKLPNGSLRIRRTEFEKFMSMAEDNA	446468	Nocardiopsis dassonvillei subsp. dassonvillei DSM 43111
job.pdb	AF-A0A6S6PGE1-F1-model_v3.cif	20.900	62	48	1	13	73	1	62	6.437E-01	64	76	63	TTTRLLTYADLTVMLNRDRRTIWSWVKKGIFPTPIKTPAGVCIGWRPADIQSWIDNNIG-GS	MAENLLTIAQVCERVSMSASHIRKRIKLGKFPAATHRLSTRMVRWSESSINEWIEKTHEQKK	14.684,13.914,10.165,15.381,11.228,7.523,12.188,9.670,6.092,12.476,5.860,6.142,11.388,4.639,2.698,10.069,1.060,2.801,10.319,-1.406,-0.090,7.358,-3.655,-0.994,9.140,-6.562,0.815,9.431,-4.557,4.091,5.787,-3.432,3.703,4.678,-7.089,3.150,6.501,-8.103,6.373,5.015,-5.240,8.501,1.416,-5.730,7.292,1.698,-9.583,7.053,0.286,-9.386,3.474,1.518,-10.531,0.052,2.666,-7.945,-2.538,-0.258,-9.011,-4.819,-2.773,-8…	MAENLLTIAQVCERVSMSASHIRKRIKLGKFPAATHRLSTRMVRWSESSINEWIEKTHEQKKH	435	Acetobacter aceti
job.pdb	AF-A0A1Q4XNK2-F1-model_v3.cif	22.200	63	46	3	11	73	21	80	6.437E-01	64	76	81	QPTTTRLLTYADLTVMLNRDRRTIWSWVKKGIFPTPIKTPAGVCIGWRPADIQSWIDNNIGGS	QRA-RGWLTVDEFCGELMISRDTFYDWRKKGRAPKCAKLPN-GSLRIRRSEFEKFMTTA-EDN	3.601,-39.703,-24.691,3.653,-36.413,-24.539,2.065,-33.484,-22.696,1.576,-29.913,-23.703,-0.415,-27.232,-22.115,-3.982,-25.880,-21.815,-3.967,-22.202,-22.991,-4.121,-20.119,-19.782,-7.293,-18.007,-20.295,-5.938,-14.440,-20.029,-8.621,-12.577,-18.071,-9.365,-9.463,-20.193,-7.729,-6.451,-18.528,-10.538,-4.121,-17.410,-9.692,-0.713,-18.900,-9.710,1.685,-15.901,-12.377,4.180,-16.873,-11.388,6.710,-14.…	MTDRTKPRRVRPAKTPTVPAQRARGWLTVDEFCGELMISRDTFYDWRKKGRAPKCAKLPNGSLRIRRSEFEKFMTTAEDNA	1718951	Nocardiopsis sp. TSRI0078
job.pdb	AF-A0A2V9D9N7-F1-model_v3.cif	16.600	66	52	3	10	74	9	72	6.436E-01	64	76	81	LQP-TTTRLLTYADLTVMLNRDRRTIWSWVKKGIFPTPIKTPAGVCIGWRPADIQSWIDNNIGGSA	ASISSGVPLLTPGEVAQITGLSIETLAQWRSQRRGIPFVKV-SRNCVRYRQSDLDRWLEE-RIVSV	-22.728,23.076,-15.312,-22.037,19.320,-15.446,-20.317,16.688,-15.259,-20.336,13.866,-12.806,-19.104,10.848,-14.798,-17.714,8.146,-12.512,-19.625,5.346,-14.279,-17.887,2.938,-16.565,-18.165,-0.547,-15.162,-16.426,-2.223,-18.102,-16.163,-5.751,-16.648,-12.941,-6.800,-18.371,-12.620,-10.525,-17.439,-8.913,-9.844,-16.630,-7.405,-9.747,-13.120,-7.484,-5.958,-12.396,-3.812,-4.909,-12.238,-3.532,-1.562,…	MTSLSKTTASISSGVPLLTPGEVAQITGLSIETLAQWRSQRRGIPFVKVSRNCVRYRQSDLDRWLEERIVSVVVGTTTDRR	1978231	Acidobacteria bacterium
job.pdb	AF-A0A6B2TZH6-F1-model_v3.cif	26.500	64	46	1	10	73	36	98	6.435E-01	64	76	98	LQPTTTRLLTYADLTVMLNRDRRTIWSWVKKGIFPTPIKTPAGVCIGWRPADIQSWIDNNIGGS	TAITSRARLTVTEVCEDLGVSRSTFYEWRTKGVGPRCIKLPN-GEIRVRRVELERWLDSREEAA	-8.894,-12.891,29.473,-8.672,-11.544,26.263,-8.105,-8.825,24.468,-5.042,-6.919,22.993,-4.451,-7.804,19.257,-5.540,-4.356,17.871,-2.125,-2.545,18.258,-1.110,-2.901,14.518,-3.624,-0.304,13.161,-2.590,2.506,15.620,0.750,3.547,13.912,-0.636,5.786,11.182,-2.760,8.176,13.322,0.215,10.410,14.077,0.101,13.787,12.297,0.338,15.610,8.882,-1.686,17.762,7.556,-4.772,20.101,7.641,-6.484,20.986,4.310,-4.771,23.…	MTTEVLSVLSVLSGHLRPRAVLEHQKETPDVSATTTAITSRARLTVTEVCEDLGVSRSTFYEWRTKGVGPRCIKLPNGEIRVRRVELERWLDSREEAA	2706046	Streptomyces sp. SID13031
job.pdb	AF-A0A7W8PCA6-F1-model_v3.cif	21.700	69	49	5	9	74	2	68	6.434E-01	64	76	76	KL-QPTTTRLLTYADLTVMLNRDRRTIWSWVKKGIFPTPIKTPAGVCIGWRPADIQSWIDNNIGG-S-A	ENT-QFGLRLYRLPDVCGLTGLRKSSIYVMIKSGSFPAAVRIGR-RAVAWRQEDIGRWIDSRLSTGGDS	-28.631,11.257,0.859,-26.169,8.428,0.198,-23.849,7.825,3.153,-20.395,8.388,1.656,-18.529,5.774,3.690,-15.143,7.354,2.841,-13.275,4.424,4.293,-11.023,4.846,7.308,-10.012,1.309,6.122,-6.297,0.683,5.868,-4.919,-2.347,4.014,-1.840,-4.151,5.316,0.738,-5.618,2.941,-0.969,-9.125,2.943,-4.366,-7.542,2.034,-2.734,-5.420,-0.729,-1.004,-8.599,-2.026,-4.419,-10.386,-2.082,-6.263,-7.451,-3.757,-3.620,-6.716,-…	MENTQFGLRLYRLPDVCGLTGLRKSSIYVMIKSGSFPAAVRIGRRAVAWRQEDIGRWIDSRLSTGGDSLSLYEVSK	2723095	Paraburkholderia sp. HC6.4b
job.pdb	AF-A0A495Y3A7-F1-model_v3.cif	17.700	62	48	3	13	73	14	73	6.433E-01	64	76	77	TTTRLLTYADLTVMLNRDRRTIWSWVKKGIFPTPIKTPAGVCIGWRPADIQSWIDNNIG-GS	FNTPLLTTDEVAALCRTVPATVRYWRHVGTGPQGFKV-G-RRVLYASDDVSTWLEGRRVADG	-25.835,38.851,14.063,-23.767,36.180,12.323,-22.856,32.810,13.671,-20.738,31.896,10.630,-20.834,28.185,11.381,-18.337,27.549,8.591,-19.755,24.572,6.650,-16.170,23.444,5.770,-15.972,20.653,8.427,-18.046,17.737,6.973,-15.646,15.569,5.095,-17.629,12.639,6.589,-15.351,11.372,9.396,-16.317,7.666,9.072,-15.876,4.876,6.699,-12.818,4.720,4.381,-12.863,0.932,3.690,-9.727,-0.792,4.946,-8.268,-3.050,2.271,-…	MSNEFSNTALKSTFNTPLLTTDEVAALCRTVPATVRYWRHVGTGPQGFKVGRRVLYASDDVSTWLEGRRVADGAVAR	53356	Terracoccus luteus
job.pdb	AF-A0A6D0DAV1-F1-model_v3.cif	20.900	62	47	2	13	74	3	62	6.430E-01	64	76	65	TTTRLLTYADLTVMLNRDRRTIWSWVKKGIFPTPIKTPAGVCIGWRPADIQSWIDNNIGGSA	ELK-LIKRQAVLERCAVSRATLYRMVAAGTFPRPVSLTGGRAVAWLQHDVEAWIAS-RVPTG	-17.877,10.612,-9.436,-14.755,8.361,-9.611,-11.813,10.771,-9.226,-8.764,9.499,-11.197,-6.304,10.530,-8.478,-3.009,8.715,-7.944,-1.408,8.534,-4.481,2.252,7.650,-3.829,3.324,4.780,-1.508,3.990,7.249,1.368,0.374,8.547,1.372,-0.884,4.900,1.193,1.208,3.959,4.282,-0.114,7.032,6.180,-3.787,6.356,5.210,-3.621,2.609,5.975,-1.437,2.970,9.157,0.783,0.028,7.973,4.500,-0.563,7.439,6.004,-0.826,3.914,6.686,-4.…	MNELKLIKRQAVLERCAVSRATLYRMVAAGTFPRPVSLTGGRAVAWLQHDVEAWIASRVPTGQRK	562	Escherichia coli
job.pdb	AF-A0A4P5QBD8-F1-model_v3.cif	23.200	73	51	4	5	74	3	73	6.430E-01	64	76	75	NQLSKLQPT--TTRLLTYADLTVMLNRDRRTIWSWVKKGIFPTPIKTPAGVCIGWRPADIQSWIDNNIGG-SA	L-LPTGNAHPENMRLIRIADVMNITGLKKSTIYMKVKSNEFPTQVQIGS-NSVAWVENEVQQWIKGNVKRRDE	-32.681,-29.146,-10.088,-29.111,-28.194,-11.091,-27.051,-27.204,-8.038,-24.596,-24.879,-9.762,-21.189,-25.260,-8.039,-20.683,-22.374,-5.596,-19.211,-19.222,-7.191,-15.531,-19.333,-6.096,-15.373,-19.426,-2.281,-11.674,-20.342,-2.723,-9.829,-18.905,0.373,-6.670,-19.098,-1.885,-7.486,-16.213,-4.319,-3.985,-14.777,-5.055,-5.453,-11.663,-6.705,-2.868,-8.999,-7.531,-4.035,-5.459,-6.634,-2.485,-2.133,-7…	MSLLPTGNAHPENMRLIRIADVMNITGLKKSTIYMKVKSNEFPTQVQIGSNSVAWVENEVQQWIKGNVKRRDENS	2563088	Buttiauxella sp. A111
job.pdb	AF-A0A165Z516-F1-model_v3.cif	21.700	69	51	3	7	73	8	75	6.429E-01	64	76	75	L-SKLQPTTTRLLTYADLTVMLNRDRRTIWSWVKKGIFPTPIKTPAGVCIGWRPADIQSWIDNNIG-GS	IDSKPPLHELRILRLSDVEQKTGLKRSFLYSLMGQGKFPKSVRLGV-RAVGWNAMEVDQWITDRSNDRS	-9.764,45.036,-8.259,-8.107,41.773,-9.520,-5.249,40.054,-10.600,-3.933,37.081,-8.629,-2.032,34.752,-11.006,-4.059,31.600,-10.412,-1.285,29.064,-11.072,-3.350,26.694,-13.183,-1.188,23.630,-12.696,-2.865,22.254,-15.837,-1.718,18.731,-15.180,-4.647,16.759,-16.657,-5.763,14.854,-13.565,-3.690,11.637,-14.033,-6.272,10.247,-11.558,-7.201,6.989,-13.351,-3.849,5.114,-13.873,-1.311,6.590,-11.412,1.131,4.0…	MSTMPMHIDSKPPLHELRILRLSDVEQKTGLKRSFLYSLMGQGKFPKSVRLGVRAVGWNAMEVDQWITDRSNDRS	294	Pseudomonas fluorescens
job.pdb	AF-A0A7Y7LZW5-F1-model_v3.cif	18.700	64	48	4	9	72	10	69	6.427E-01	64	76	84	KLQPTTTRLLTYADLTVMLNRDRRTIWSWVKKGIFPTPIKTPAGVCIGWRPADIQSWIDNNIGG	GPLEP-AKWMSPRDICNELHIPRQTYYQWRAKRLGPPAYKF-G-KLIRINREDFNSWMASH-AE	9.481,-16.890,-17.700,8.742,-15.108,-14.372,6.884,-16.923,-11.639,9.344,-17.937,-8.951,6.993,-18.505,-6.008,8.358,-21.905,-4.932,9.807,-23.089,-1.752,9.961,-23.539,2.004,8.322,-22.343,5.129,10.684,-24.427,7.272,11.098,-23.240,10.911,13.831,-20.443,11.029,13.260,-18.397,7.762,15.199,-15.018,7.798,13.392,-11.726,6.858,11.093,-12.787,3.949,11.481,-9.999,1.342,8.005,-9.398,-0.137,7.441,-7.809,-3.544,…	MTTDHGLAAGPLEPAKWMSPRDICNELHIPRQTYYQWRAKRLGPPAYKFGKLIRINREDFNSWMASHAEVTRAADHGSQIANEA	2713570	Arthrobacter wenxiniae
job.pdb	AF-A0A1E3UVS3-F1-model_v3.cif	19.600	66	47	4	13	76	4	65	6.427E-01	64	76	65	TTTRLLTYADLTVMLNRDRRTIWSWVKKGIFPTPIKTPAGVCIGWRPADIQSWIDNNIG--GSANA	NPNQIISIKAMCKNLNKGRTTLFCYVRDGKFPPPLRVGK-KTLGWSQKQYQQWLESK-EATNH--E	7.365,0.147,21.602,6.387,3.063,19.312,4.196,2.148,16.310,5.026,5.306,14.277,1.778,6.009,12.262,3.481,8.117,9.542,4.994,5.823,6.799,2.108,4.750,4.575,3.493,4.442,1.048,0.671,5.614,-1.240,0.284,3.800,-4.626,1.987,6.738,-6.433,4.968,6.669,-4.011,5.236,2.840,-4.333,5.229,3.167,-8.158,8.067,5.777,-7.817,10.113,3.674,-5.307,9.897,0.514,-7.471,10.386,2.532,-10.717,7.482,0.357,-12.025,4.101,1.295,-13.484…	MQINPNQIISIKAMCKNLNKGRTTLFCYVRDGKFPPPLRVGKKTLGWSQKQYQQWLESKEATNHE	332186	Shewanella xiamenensis
job.pdb	AF-A0A522ISL5-F1-model_v3.cif	25.300	63	44	3	12	73	12	72	6.426E-01	64	76	73	PTTTRLLTYADLTVMLNRDRRTIWSWVKKGIFPTPIKTPAGVCIGWRPADIQSWIDNNIG-GS	PT-TGFIRASNLVKVLGISSPTLYRWMDTGVFPKSVQIGP-KATGWNVDVVRTWIDARSSGGA	26.246,-11.455,-5.503,22.653,-12.345,-6.477,21.401,-11.254,-9.937,19.173,-8.169,-10.032,16.777,-9.529,-12.630,15.526,-6.646,-14.757,12.165,-8.400,-14.946,9.483,-5.855,-15.758,7.241,-6.582,-12.721,4.311,-8.119,-14.622,1.535,-7.749,-12.052,0.336,-11.389,-11.726,-3.348,-11.534,-12.876,-4.240,-12.704,-9.305,-2.261,-12.543,-6.011,-0.919,-10.285,-3.246,1.475,-7.299,-3.406,3.805,-6.459,-0.461,4.508,-2.9…	MIEKSGEAYVMPTTGFIRASNLVKVLGISSPTLYRWMDTGVFPKSVQIGPKATGWNVDVVRTWIDARSSGGAA	1926495	Paraburkholderia sp.
job.pdb	AF-A0A4R8E7T9-F1-model_v3.cif	22.200	63	47	2	12	73	13	74	6.426E-01	64	76	75	PTTTRLLTYADLTVMLNRDRRTIWSWVKKGIFPTPIKTPAGVCIGWRPADIQSWIDNNIG-GS	QQLERMLRRKEVEEITGLSRSSIYAAMEAGTMPRPVKISA-RAVAWPESSIRNWIAERMEGGK	-33.379,-4.188,-32.732,-29.618,-4.813,-32.575,-27.126,-3.081,-30.366,-26.469,0.510,-31.627,-25.177,2.299,-28.415,-21.651,0.858,-27.580,-19.535,3.414,-29.523,-19.916,7.097,-28.396,-17.866,8.972,-26.013,-14.029,9.118,-25.803,-11.428,6.503,-25.391,-10.481,8.513,-22.274,-6.988,7.226,-22.068,-7.535,7.628,-18.316,-3.856,7.689,-17.500,-4.276,5.489,-14.453,-2.907,7.569,-11.582,0.106,5.858,-10.017,0.060,6…	MTSQKKTLQNHRQQLERMLRRKEVEEITGLSRSSIYAAMEAGTMPRPVKISARAVAWPESSIRNWIAERMEGGKA	1761797	Marinobacter sp. lvr2a5a20
job.pdb	AF-A0A7C4E4H3-F1-model_v3.cif	22.700	66	48	3	13	76	7	71	6.426E-01	64	76	71	TTTRLLTYADLTVMLNRDRRTIWSWVKKGIFPTPIKTPAGVCIGWRPADIQSWIDNNIG-GSA-NA	HPDRLLRLSEVMRIVPLTRASIYRAIRAGRFPRPTKLLGGRASAWSSAEIAAWVAARLAARGGD-R	-27.497,13.141,13.897,-25.036,12.909,11.012,-21.514,14.176,11.668,-19.552,12.667,8.811,-16.549,14.710,9.914,-14.703,14.291,6.583,-11.243,14.130,8.116,-8.701,14.600,5.274,-7.608,11.032,4.546,-3.968,10.690,5.621,-1.604,10.281,2.677,0.981,7.534,3.301,4.429,7.409,1.667,5.817,4.096,0.327,7.965,3.771,3.511,4.817,3.953,5.726,2.911,1.518,3.438,5.865,-0.936,3.836,5.483,-0.658,7.682,1.739,-1.504,7.506,2.13…	MDQTTTHPDRLLRLSEVMRIVPLTRASIYRAIRAGRFPRPTKLLGGRASAWSSAEIAAWVAARLAARGGDR	1891241	Betaproteobacteria bacterium
job.pdb	AF-F8JA35-F1-model_v3.cif	21.500	65	48	2	10	72	7	70	6.425E-01	64	76	76	LQP--TTTRLLTYADLTVMLNRDRRTIWSWVKKGIFPTPIKTPAGVCIGWRPADIQSWIDNNIGG	PSVASWPNRMLNIREVVAVTGLSKATIYEWMPKGMFPASRRLGP-NRVGWLARDIEDFCNNCPVN	-22.193,-10.489,-27.862,-21.914,-10.197,-24.060,-18.329,-10.786,-22.879,-19.315,-12.527,-19.654,-16.084,-11.965,-17.726,-15.429,-15.207,-15.763,-16.016,-14.884,-11.939,-12.388,-16.188,-11.579,-10.315,-12.927,-11.593,-12.144,-11.079,-8.761,-11.120,-13.844,-6.271,-7.330,-13.992,-6.860,-5.691,-13.362,-3.406,-2.512,-12.677,-5.480,-3.896,-9.584,-7.302,-1.244,-6.866,-7.519,-2.438,-3.423,-6.378,-0.951,-…	MSRSLPPSVASWPNRMLNIREVVAVTGLSKATIYEWMPKGMFPASRRLGPNRVGWLARDIEDFCNNCPVNEKAKAA	717785	Hyphomicrobium sp. MC1
job.pdb	AF-A0A6I3KHG4-F1-model_v3.cif	16.600	66	51	4	9	73	5	67	6.424E-01	64	76	77	K-LQPTTTRLLTYADLTVMLNRDRRTIWSWVKKGIFPTPIKTPAGVCIGWRPADIQSWIDNNIGGS	EA-RRTFMKMLSKKQVSELTGLSRSTIDRLRARGLFPQARKASP-GRVVFLEDEIEAWRLTLP-HV	15.922,-36.693,-2.674,14.487,-34.172,-0.156,14.938,-30.410,-0.309,12.456,-28.646,1.359,10.631,-25.966,1.805,7.179,-24.826,1.128,8.472,-21.366,1.957,5.330,-20.294,3.655,6.047,-16.837,2.313,4.610,-15.214,5.387,2.091,-13.024,3.505,3.398,-9.901,5.246,0.645,-7.420,5.885,2.056,-4.044,4.835,0.656,-0.770,6.155,0.063,2.040,3.599,3.284,3.626,5.011,5.350,0.468,4.290,3.791,0.183,0.778,4.741,3.857,0.157,8.355…	MIVLEARRTFMKMLSKKQVSELTGLSRSTIDRLRARGLFPQARKASPGRVVFLEDEIEAWRLTLPHVVGDTTHAPEL	2665159	Hyphomicrobium album
job.pdb	AF-A0A256BYW4-F1-model_v3.cif	26.500	64	41	5	13	73	11	71	6.424E-01	64	76	72	TT-TRLLTYADLTVMLNRDRRTIWSWVKKGIFPTPIKTPAGVCIGWRPADIQSWIDNNIG--GS	EDRHILWNKEQVTELLGISVSGLYSAMNRGQFPKPIKI-G-GVSRWRKSDVLSFIDNC-QQELA	-33.281,6.957,1.540,-29.741,5.685,2.149,-27.193,8.103,0.728,-24.788,5.616,-0.895,-21.241,6.400,0.332,-20.172,6.490,-3.351,-17.423,9.114,-2.857,-14.626,6.904,-4.185,-13.250,9.814,-6.227,-13.093,8.329,-9.791,-10.007,10.524,-10.474,-7.713,8.678,-7.979,-8.058,5.259,-9.794,-5.373,6.222,-12.355,-2.967,7.717,-9.750,-0.204,5.258,-8.822,1.784,5.551,-5.578,5.235,4.105,-4.895,6.158,2.316,-1.621,7.598,5.540,…	MEIKKENLNVEDRHILWNKEQVTELLGISVSGLYSAMNRGQFPKPIKIGGVSRWRKSDVLSFIDNCQQELAR	400946	Wohlfahrtiimonas chitiniclastica
job.pdb	AF-A0A7Z0IUS2-F1-model_v3.cif	13.800	65	53	3	10	73	15	77	6.424E-01	64	76	90	LQPTTTRLLTYADLTVMLNRDRRTIWSWVKKGIFPTPIKTPAGVCIGWRPADIQSWIDNNIG-GS	DEHGLNAVMSISELAAYLHVAVQTIYDLRCQGRGPRGFRV-G-REIRFRLREVEAWLSRMEHDDA	18.250,-11.266,27.993,15.236,-13.065,26.652,14.261,-12.155,23.092,10.488,-12.676,23.256,9.653,-14.662,20.193,5.947,-13.849,20.683,3.648,-15.531,18.204,2.435,-14.337,14.851,-0.771,-16.387,15.070,-1.711,-16.805,11.397,-5.237,-15.363,11.568,-7.303,-17.645,9.406,-9.688,-15.248,7.710,-11.232,-17.304,4.997,-13.929,-14.825,3.990,-16.345,-17.600,2.908,-18.670,-14.587,2.265,-18.084,-13.465,-1.353,-18.332,…	MDTKSTHLTLASATDEHGLNAVMSISELAAYLHVAVQTIYDLRCQGRGPRGFRVGREIRFRLREVEAWLSRMEHDDADRHMAGRTPEEPR	860243	Nocardioides panzhihuensis
job.pdb	AF-A0A6N7ED58-F1-model_v3.cif	20.300	64	49	1	10	73	38	99	6.424E-01	64	76	113	LQPTTTRLLTYADLTVMLNRDRRTIWSWVKKGIFPTPIKTPAGVCIGWRPADIQSWIDNNIGGS	EPLSHTPMWTLDELCAKVHATRRMVHHWRQAGNAPKAYKV--GKHLLFDEADVRAWLEARQTTI	-12.563,-59.191,49.435,-15.357,-56.554,49.065,-17.026,-53.542,48.978,-20.101,-52.539,47.494,-21.954,-49.985,49.186,-23.902,-47.054,47.561,-25.208,-43.989,49.421,-28.312,-42.589,48.884,-30.679,-40.536,48.154,-33.368,-38.356,46.587,-35.023,-35.578,46.267,-37.442,-33.095,44.796,-38.959,-31.312,41.987,-38.540,-27.559,42.047,-41.466,-26.226,40.070,-40.965,-22.713,38.708,-42.484,-21.498,36.205,-41.878,…	MPRFVPRYRASKQGANGYFRPVCHAHLPHMSDKTPTQEPLSHTPMWTLDELCAKVHATRRMVHHWRQAGNAPKAYKVGKHLLFDEADVRAWLEARQTTIPADVERRADDGTGW	1622177	Georgenia subflava
job.pdb	AF-A0A376RP43-F1-model_v3.cif	16.400	67	54	2	9	74	16	81	6.422E-01	64	76	107	KLQPT-TTRLLTYADLTVMLNRDRRTIWSWVKKGIFPTPIKTPAGVCIGWRPADIQSWIDNNIGGSA	LPVPTQQERFIRLPEVMHLCGLSRSTIYDLISRDAFPQQISLGGKMLPGYSRRSVHGWRRE-LQPAS	25.262,35.074,-55.157,25.157,32.236,-52.511,27.830,29.545,-52.123,25.908,26.970,-50.084,28.288,24.437,-48.578,28.123,22.751,-45.327,28.460,23.927,-41.808,30.326,20.954,-40.335,28.053,18.336,-38.705,29.207,18.867,-35.112,30.218,15.245,-34.371,28.592,14.240,-31.128,28.484,16.424,-28.211,28.383,13.133,-26.236,24.735,13.197,-25.293,25.612,12.565,-21.668,24.212,9.039,-21.181,20.980,10.337,-19.625,21.7…	MHTISVSTPAPAAPVLPVPTQQERFIRLPEVMHLCGLSRSTIYDLISRDAFPQQISLGGKMLPGYSRRSVHGWRRELQPASKETMRESGFAVSSLFLWLASWQPFQL	562	Escherichia coli
job.pdb	AF-A0A4V1V1X6-F1-model_v3.cif	22.500	62	47	1	13	74	39	99	6.422E-01	64	76	100	TTTRLLTYADLTVMLNRDRRTIWSWVKKGIFPTPIKTPAGVCIGWRPADIQSWIDNNIGGSA	TPARFVTVKELIARSTLSRATIYAGIAAARIPRPTRLSP-RRVGWPAEVVDAWLAARAGESD	-26.167,46.247,-50.653,-26.555,43.224,-52.969,-26.444,43.461,-56.847,-26.268,41.320,-59.333,-27.100,38.412,-61.027,-26.308,36.834,-63.711,-23.966,34.583,-65.749,-26.194,32.803,-68.316,-24.060,30.766,-70.721,-23.090,27.629,-71.852,-22.285,24.623,-71.416,-19.795,22.007,-72.433,-20.206,18.262,-72.158,-16.931,16.850,-70.792,-16.824,13.061,-71.361,-16.414,10.739,-68.358,-13.213,8.727,-68.036,-14.310,5…	MIRASDCPTCGVRGRAPSHAASEVYRHPMEPEMVQQTPTPARFVTVKELIARSTLSRATIYAGIAAARIPRPTRLSPRRVGWPAEVVDAWLAARAGESDQ	1913988	Alphaproteobacteria bacterium
job.pdb	AF-A0A519MMB0-F1-model_v3.cif	25.000	68	47	4	9	75	19	83	6.421E-01	64	76	107	KLQPTTTRLLTYADLTVMLNRDRRTIWSWVKKGIFPTPIKTPAGVCIGWRPADIQSWIDNNIGGS-AN	DVRPYRERLLRIDDVCFMTGLGRSTIYAKIKAGDFPSAVQLHG-TSVAWRETEVDAWIAAR-PAVG-A	-17.123,-69.988,13.050,-15.677,-66.472,12.865,-12.444,-65.183,14.490,-12.871,-61.413,14.390,-9.380,-59.944,14.074,-9.780,-56.663,15.984,-7.863,-54.195,13.802,-6.722,-51.911,16.637,-5.614,-49.131,14.273,-2.499,-47.594,15.856,-2.256,-43.816,16.154,-3.803,-41.445,13.729,-3.895,-38.442,15.818,-3.987,-36.632,12.554,-3.377,-33.154,13.663,-6.452,-32.207,11.703,-5.815,-28.942,9.810,-6.804,-27.446,13.252,…	MQRTVTQTTPIQASPGPSDVRPYRERLLRIDDVCFMTGLGRSTIYAKIKAGDFPSAVQLHGTSVAWRETEVDAWIAARPAVGATPPVPPAQPAKPGRAALASAAGVL	1872122	Acidovorax sp.
job.pdb	AF-A0A1E4KG42-F1-model_v3.cif	20.600	63	48	2	13	74	6	67	6.417E-01	64	76	71	TTTRLLTYADLTVMLNRDRRTIWSWVKKGIFPTPIKTPAGVCIGWRPADIQSWIDNNIG-GSA	KISRLLRIDQVEELTAISRSHIYHLASIGQFPRQVNLFG-RSVRWISDEVEEWIANRCARRSS	-29.788,6.623,1.995,-27.085,9.017,0.788,-24.114,6.825,-0.052,-21.622,9.504,1.025,-18.990,9.321,-1.730,-15.987,9.572,0.628,-13.267,11.026,-1.612,-10.452,8.768,-0.398,-7.074,10.554,-0.455,-4.640,9.400,-3.138,-1.218,8.452,-1.734,2.107,8.575,-3.621,4.650,5.719,-3.343,6.710,7.936,-0.917,3.638,8.361,1.360,2.841,4.614,1.206,6.519,3.891,2.076,6.301,6.340,5.049,2.943,4.893,6.303,3.857,1.186,5.888,7.622,1.…	MEEQKKISRLLRIDQVEELTAISRSHIYHLASIGQFPRQVNLFGRSVRWISDEVEEWIANRCARRSSGEAA	1660170	Xanthomonadaceae bacterium SCN 69-123
job.pdb	AF-A0A810L610-F1-model_v3.cif	7.500	66	59	2	10	74	12	76	6.417E-01	64	76	80	LQPTTTRLLTYADLTVMLNRDRRTIWSWVKKGIFPTPIKTPAGVCIGWRPADIQSWIDNNIGG-SA	STVPAVRPYRVKQVAELLDVHPATVYRAIESGRLAALRVGAGRGGLRITRQAFEAFLAA-IATSVD	18.057,45.463,18.518,16.685,44.157,15.159,15.930,41.039,14.631,16.375,38.938,11.552,16.004,35.310,12.311,15.005,34.621,8.704,13.143,31.222,8.940,13.191,30.874,5.109,15.860,28.156,4.440,14.218,24.908,5.458,15.425,23.729,2.065,13.499,20.480,2.278,16.099,18.201,0.802,13.348,15.734,0.017,15.472,12.612,0.566,15.087,10.585,-2.653,12.713,8.134,-0.913,13.452,4.781,-2.511,10.144,2.974,-3.152,9.662,-0.087,…	MQDQRSPEDVVSTVPAVRPYRVKQVAELLDVHPATVYRAIESGRLAALRVGAGRGGLRITRQAFEAFLAAIATSVDGEVA	390989	Actinocatenispora sera
job.pdb	AF-A0A7U4JEH0-F1-model_v3.cif	23.400	64	47	2	10	73	8	69	6.415E-01	64	76	76	LQPTTTRLLTYADLTVMLNRDRRTIWSWVKKGIFPTPIKTPAGVCIGWRPADIQSWIDNNIGGS	NLIALDAYLSLKEVLAMVKVGSSTLYRWMDDGDFPRPRQLGE-RCVRWTVADIKGWQDSR-QTV	13.967,26.366,11.540,10.975,26.756,9.173,10.731,24.051,6.534,7.474,22.452,7.512,6.557,21.419,3.943,2.919,22.410,3.720,0.503,19.486,3.589,0.324,19.005,-0.189,-3.291,17.790,-0.497,-2.484,14.254,-1.526,-4.364,13.792,-4.800,-5.798,10.234,-4.543,-3.774,9.478,-7.762,-0.423,10.070,-5.965,2.113,7.214,-6.186,3.819,6.007,-2.973,7.286,4.434,-2.856,7.964,1.375,-0.654,9.609,3.723,1.932,6.478,5.944,2.095,4.152…	MSDTPAQNLIALDAYLSLKEVLAMVKVGSSTLYRWMDDGDFPRPRQLGERCVRWTVADIKGWQDSRQTVGRLKKAS	1183401	Agrobacterium fabacearum
job.pdb	AF-A0A2W6WLW8-F1-model_v3.cif	14.700	61	51	1	13	73	21	80	6.413E-01	64	76	108	TTTRLLTYADLTVMLNRDRRTIWSWVKKGIFPTPIKTPAGVCIGWRPADIQSWIDNNIGGS	MNSTPITRQKAAEILGVSVRTISNHIRAGVLPPPQSLGG-RRVYWKSDVFWAAVNDRLEPT	-17.286,40.452,-24.612,-15.874,36.892,-24.297,-17.814,35.280,-21.434,-15.660,32.356,-20.328,-18.534,30.468,-18.650,-17.532,30.513,-14.931,-19.373,27.154,-14.420,-17.029,25.149,-16.744,-13.810,26.097,-14.833,-15.211,25.066,-11.375,-15.946,21.440,-12.480,-12.330,20.974,-13.753,-10.844,22.389,-10.486,-12.902,19.972,-8.273,-11.639,16.903,-10.250,-7.894,17.871,-10.187,-7.630,18.804,-6.426,-8.359,15.37…	MSGINRGAIEAVIHCATVVTMNSTPITRQKAAEILGVSVRTISNHIRAGVLPPPQSLGGRRVYWKSDVFWAAVNDRLEPTLRQKSPPTLARATENRRGPGRPRKSAKL	1905334	Thauera sp.
job.pdb	AF-A0A534GTA8-F1-model_v3.cif	20.300	64	45	4	14	73	45	106	6.409E-01	64	76	162	T-TRLLTYADLTVMLNRDRRTIWSWVKKGIFPTPIKT-PAGVCIGWRPADIQSWIDNNIG--GS	SYSDLLSAHDVARLTRRPRLVVLGMMLIGRFPRKQSFHGR--RIGWLRSEVLDWLSRDVAFEHS	18.964,12.179,24.009,15.290,12.041,25.102,14.051,8.592,26.089,10.445,7.744,25.144,8.501,6.623,28.253,6.872,3.215,27.774,3.216,3.009,26.739,1.215,2.991,29.976,-2.198,1.681,28.877,-4.535,4.265,30.391,-7.967,2.954,29.370,-9.873,6.227,29.605,-13.518,5.007,29.692,-15.963,7.723,28.554,-19.213,7.481,30.580,-22.176,9.275,28.942,-24.966,10.136,31.420,-28.071,10.988,29.364,-30.275,13.000,31.756,-33.705,12.…	MLSWPRSLRERAMITFSAELNEFDPSLPRRANITLPAWVNEPLPSYSDLLSAHDVARLTRRPRLVVLGMMLIGRFPRKQSFHGRRIGWLRSEVLDWLSRDVAFEHSSAELKPLTRHCTKVSSRQPRLPFECAAPCGRPQEACSGRRRGISQRPTRDRRVRGQ	1913989	Gammaproteobacteria bacterium
job.pdb	AF-A0A4Q3KEL2-F1-model_v3.cif	26.500	64	46	1	10	73	20	82	6.408E-01	64	76	100	LQPTTTRLLTYADLTVMLNRDRRTIWSWVKKGIFPTPIKTPAGVCIGWRPADIQSWIDNNIGGS	ARAYRERLLRIDDVCFFTGLGRSTVYAKVKAGDFPGPVQLHG-SCVAWRETEVDAWIAARPAAL	-44.742,-35.541,40.806,-44.176,-35.169,37.718,-43.402,-32.190,35.376,-44.868,-31.347,32.070,-43.408,-28.055,31.129,-44.269,-27.486,27.478,-40.911,-28.143,25.905,-39.924,-25.099,23.906,-39.903,-27.134,20.687,-36.552,-26.124,19.423,-36.862,-28.176,16.252,-34.454,-26.587,13.808,-34.008,-25.893,10.026,-33.411,-23.037,8.670,-32.834,-19.622,10.354,-30.978,-17.441,7.819,-27.314,-16.927,6.875,-25.814,-16…	MPKTLPAPTQTAAEPAPTQARAYRERLLRIDDVCFFTGLGRSTVYAKVKAGDFPGPVQLHGSCVAWRETEVDAWIAARPAALPVHSPRVATRSTHAGSRV	1871071	Comamonadaceae bacterium
job.pdb	AF-A0A480BRV2-F1-model_v3.cif	24.200	66	47	3	11	74	15	79	6.408E-01	64	76	87	Q-PTTTRLLTYADLTVMLNRDRRTIWSWVKKGIFPTPIKTPAGVCIGWRPADIQSWIDNNIG-GSA	QS-PAPRFLTRAEVERRVGLRRSAIYRRMREGRFPQPVHDIDSATVWWLESEIEAWQRARIAAREA	-34.591,39.585,-29.358,-32.324,37.309,-27.190,-30.285,34.597,-27.373,-28.484,33.411,-24.773,-25.564,32.023,-23.823,-25.112,32.274,-20.134,-22.311,30.242,-18.593,-19.147,28.765,-19.359,-18.112,28.276,-15.806,-14.459,27.261,-15.968,-15.278,23.694,-14.942,-11.972,22.661,-13.278,-10.730,20.280,-15.963,-10.525,16.616,-14.861,-6.943,16.675,-13.536,-6.682,12.961,-13.022,-3.142,13.248,-11.571,-0.902,10.9…	MRPDHAAQADAPSEQSPAPRFLTRAEVERRVGLRRSAIYRRMREGRFPQPVHDIDSATVWWLESEIEAWQRARIAAREAPTDARSGR	1913989	Gammaproteobacteria bacterium
job.pdb	AF-A0A6S7BD85-F1-model_v3.cif	10.900	64	55	2	11	73	7	69	6.406E-01	64	76	70	QPTTTRLLTYADLTVMLNRDRRTIWSWVKKGIFPTPIKTPAGVCIGWRPADIQSWIDNNIG-GS	HQPVHHYVTIAQFCERFGISRAFYYKLRDAGDGPDELRMGS-RKVIIASDDLATWEKKRTKLST	33.396,12.600,-21.222,31.360,9.553,-20.183,28.112,9.296,-22.236,24.893,7.893,-20.707,24.732,7.166,-17.060,21.494,5.295,-17.865,19.558,6.912,-14.954,16.598,4.610,-15.328,14.482,5.715,-12.361,14.872,2.471,-10.422,11.157,2.397,-9.626,11.591,0.825,-6.195,8.688,-1.604,-5.826,7.982,-2.926,-2.319,6.058,-6.087,-1.437,3.296,-6.169,1.227,5.853,-7.905,3.523,8.492,-5.139,3.085,5.752,-2.501,3.545,4.649,-4.199…	MDPAANHQPVHHYVTIAQFCERFGISRAFYYKLRDAGDGPDELRMGSRKVIIASDDLATWEKKRTKLSTS	1544867	Paraburkholderia ultramafica
job.pdb	AF-A0A5P2BA64-F1-model_v3.cif	26.900	63	44	2	11	73	5	65	6.405E-01	64	76	65	QPTTTRLLTYADLTVMLNRDRRTIWSWVKKGIFPTPIKTPAGVCIGWRPADIQSWIDNNIGGS	VRT-GEKLTVDDVCDELGVARSTFYDWRQKGRGPRCIRLPN-GSLRIRRSDFENWLSDCEDAS	-16.798,-19.488,-7.737,-18.730,-17.150,-5.383,-16.319,-14.899,-3.419,-17.842,-14.906,0.073,-17.345,-11.317,1.342,-16.667,-12.089,5.019,-17.761,-8.822,6.658,-15.008,-8.407,9.303,-11.602,-9.959,8.610,-8.477,-8.286,7.334,-7.406,-9.508,3.821,-3.939,-11.001,3.166,-1.719,-9.936,0.244,-2.794,-13.289,-1.259,-6.547,-12.598,-0.911,-6.053,-9.159,-2.583,-3.905,-10.822,-5.296,-6.704,-13.394,-5.951,-9.532,-10.…	MTVAVRTGEKLTVDDVCDELGVARSTFYDWRQKGRGPRCIRLPNGSLRIRRSDFENWLSDCEDAS	54571	Streptomyces venezuelae
job.pdb	AF-A0A5C8B5U6-F1-model_v3.cif	21.700	69	50	4	7	73	1	67	6.403E-01	64	76	74	LSKLQPTTTRLLTYADLTVMLNRDRRTIWSWVKKGIFPTP-IKTPAGVCIGWRPADIQSWIDNNIG-GS	MK-SDNKQDNILLAKDVANQLHIHVVTIWRYIEQGIFPKPDLIIGK-VKRAWYKTTIDNYIKEQEKKLR	14.585,27.738,1.660,13.651,24.036,1.977,13.267,22.847,-1.624,9.647,21.752,-2.141,10.884,18.752,-4.104,8.073,17.622,-6.519,9.522,14.076,-5.926,8.095,13.979,-2.301,4.667,12.788,-3.613,5.703,9.324,-4.958,6.443,6.389,-2.617,8.185,3.216,-3.860,7.112,-0.201,-2.488,10.136,-0.062,-0.068,9.175,3.381,1.337,5.524,2.267,1.770,6.701,-0.962,3.491,8.917,1.057,5.879,6.070,3.553,6.644,3.686,0.660,7.495,6.404,-1.3…	MKSDNKQDNILLAKDVANQLHIHVVTIWRYIEQGIFPKPDLIIGKVKRAWYKTTIDNYIKEQEKKLREQKEHAA	2053582	Neisseriales bacterium
job.pdb	AF-A0A1H3K8W7-F1-model_v3.cif	32.200	59	39	1	15	73	1	58	6.401E-01	64	76	58	TRLLTYADLTVMLNRDRRTIWSWVKKGIFPTPIKTPAGVCIGWRPADIQSWIDNNIGGS	MRLMTDTDVAQMLGIHRSTVWRWAKDGRLPAPIRPLRARIARWRVEEIEAAILAHT-EQ	0.216,12.077,-12.609,2.142,11.964,-9.293,3.927,8.616,-8.722,4.819,7.454,-5.194,7.111,4.656,-3.936,6.169,2.042,-1.299,7.927,4.258,1.324,5.899,7.365,0.360,2.613,5.347,0.465,3.744,3.919,3.845,4.449,7.427,5.276,1.170,8.860,3.856,-0.824,6.024,5.508,1.279,6.015,8.746,1.824,2.224,8.177,4.838,-0.029,7.621,5.950,-0.719,3.960,5.167,-4.451,4.473,1.496,-3.555,5.213,1.327,-1.574,1.910,2.444,-4.731,0.037,0.011…	MRLMTDTDVAQMLGIHRSTVWRWAKDGRLPAPIRPLRARIARWRVEEIEAAILAHTEQ	1244108	Jannaschia faecimaris
job.pdb	AF-R4YK39-F1-model_v3.cif	20.300	64	49	2	12	74	2	64	6.401E-01	64	76	66	PTTTRLLTYADLTVMLNRDRRTIWSWVKKGIFPTPIKTPAGVCIGWRPADIQSWIDNNIGGS-A	KKGVHEALTKEVQHLTGLSCTTIYDRMAKNEFPKSIKLGNGRMVGWTLSSIENWIEQ-QCAQAN	-9.987,14.323,-27.246,-7.764,11.852,-25.311,-10.325,10.463,-22.858,-7.777,7.772,-21.952,-7.352,6.335,-18.454,-7.147,8.158,-15.111,-4.000,6.199,-14.058,-3.037,6.918,-10.446,0.779,6.794,-10.140,2.274,5.427,-6.845,2.516,9.056,-5.536,-1.200,9.737,-6.183,-2.201,6.385,-4.584,-0.117,7.310,-1.484,-1.928,10.687,-1.358,-5.419,9.109,-1.797,-4.890,6.195,0.654,-2.509,7.892,3.167,-0.435,4.653,2.956,3.349,4.579…	MKKGVHEALTKEVQHLTGLSCTTIYDRMAKNEFPKSIKLGNGRMVGWTLSSIENWIEQQCAQANDQ	698738	Oleispira antarctica RB-8
job.pdb	AF-A0A3Q9JJ40-F1-model_v3.cif	25.800	62	45	1	13	73	1	62	6.400E-01	64	76	63	TTTRLLTYADLTVMLNRDRRTIWSWVKKGIFPTPIKTPAGVCIGWRPADIQSWIDNNIG-GS	MSDRFLTKEQVSEKVGLAVSTIYKYMKLGEFPKQHKIIGGKSARWSENQINEWIEEQIKNNA	-16.116,8.402,-12.141,-12.427,8.620,-13.138,-10.313,6.054,-11.258,-6.791,7.509,-10.833,-3.811,5.187,-11.279,-1.101,5.551,-8.591,2.619,4.649,-8.917,4.506,2.624,-6.264,5.920,5.941,-4.896,2.434,7.525,-4.620,1.022,4.396,-2.919,4.042,4.366,-0.524,3.452,8.038,0.405,-0.338,7.479,0.763,-0.173,4.386,3.058,2.996,5.580,4.920,4.641,2.178,4.135,7.993,1.555,2.446,7.700,0.145,-1.141,9.453,-3.065,0.073,6.778,-3.…	MSDRFLTKEQVSEKVGLAVSTIYKYMKLGEFPKQHKIIGGKSARWSENQINEWIEEQIKNNAA	2213226	Entomomonas moraniae
job.pdb	AF-A0A251WXZ2-F1-model_v3.cif	16.100	68	50	6	9	73	2	65	6.400E-01	64	76	69	K-LQPTTTRLLTYADLTVMLNRDRRTIWSWVKKGIFPTPIKTPAGVCIGWRPADIQSWIDNNIG--GS	TN-TIFPTRFVPIDVVAKRYSVSEDSIRRLVREKKFPPGYKIGG-ST-RWKIADLDEFDENL-STAQP	19.707,-19.504,12.424,17.664,-18.923,9.224,18.863,-15.572,7.914,15.925,-15.237,5.487,17.194,-12.858,2.822,13.673,-11.974,1.639,14.258,-11.290,-2.088,13.034,-7.661,-2.600,9.627,-8.858,-3.814,7.419,-6.107,-5.119,3.659,-6.800,-5.117,1.097,-4.991,-7.338,-1.838,-3.022,-5.822,-4.403,-5.831,-6.517,-2.376,-8.272,-4.328,-2.106,-5.599,-1.570,-5.868,-4.859,-1.845,-6.592,-8.629,-1.459,-4.171,-8.931,1.566,-6.…	MTNTIFPTRFVPIDVVAKRYSVSEDSIRRLVREKKFPPGYKIGGSTRWKIADLDEFDENLSTAQPALAA	1930667	Marivivens niveibacter
job.pdb	AF-G0JL31-F1-model_v3.cif	24.100	62	46	1	13	74	28	88	6.400E-01	63	76	89	TTTRLLTYADLTVMLNRDRRTIWSWVKKGIFPTPIKTPAGVCIGWRPADIQSWIDNNIGGSA	TADRILRIDEVSKIVGISRSSIYNYMKEGSFPEKIRLGV-RMVGWLESHVQTWITEHTPSRE	63.501,-31.883,30.282,60.400,-31.474,29.178,57.358,-29.091,29.271,53.829,-29.666,28.289,51.143,-27.154,29.138,47.582,-27.076,28.620,45.050,-25.341,30.875,42.001,-24.347,28.816,39.686,-22.063,30.823,36.192,-21.045,30.106,32.748,-22.196,31.021,30.738,-19.975,28.645,26.946,-20.314,28.814,25.432,-22.709,26.234,22.021,-21.122,25.834,21.076,-21.866,22.173,20.462,-18.863,19.834,16.723,-19.731,19.275,15.…	MTTHTNGNRKATSRQPEITQNLRAEQNTADRILRIDEVSKIVGISRSSIYNYMKEGSFPEKIRLGVRMVGWLESHVQTWITEHTPSRES	743299	Acidithiobacillus ferrivorans SS3
job.pdb	AF-A0A542Z9S7-F1-model_v3.cif	17.400	63	50	2	10	72	4	64	6.400E-01	63	76	77	LQPTTTRLLTYADLTVMLNRDRRTIWSWVKKGIFPTPIKTPAGVCIGWRPADIQSWIDNNIGG	EWNVREPLLNVQQVADYLGVCKRTVYNLRNEGNFAPGTKI-G-RKVMWRESVLKAWLEEATEA	15.467,-25.806,19.730,13.866,-24.369,16.644,15.294,-21.383,15.282,14.617,-17.952,16.783,15.231,-16.728,13.180,14.628,-13.134,12.847,11.039,-11.810,12.476,12.063,-9.267,9.805,8.780,-7.812,8.681,8.562,-8.369,4.888,9.049,-5.368,2.613,6.092,-4.872,0.240,6.645,-3.486,-3.266,4.159,-1.092,-4.998,2.237,-4.030,-6.599,1.887,-5.889,-3.262,0.808,-2.594,-1.612,-1.776,-2.053,-4.389,-3.023,-5.665,-3.915,-3.045,…	MDSEWNVREPLLNVQQVADYLGVCKRTVYNLRNEGNFAPGTKIGRKVMWRESVLKAWLEEATEAPGESAVYKFRSAG	297536	Oryzihumus leptocrescens
job.pdb	AF-A0A2N7DTQ9-F1-model_v3.cif	17.100	64	51	2	12	74	8	70	6.397E-01	63	76	72	PTTTRLLTYADLTVMLNRDRRTIWSWVKKGIFPTPIKTPAGVCIGWRPADIQSWIDNNIG-GSA	SEHFQLLKIRQVMKVTCLARSTVYKYCADNNFPKPIQLGKRNA-AWVESEVKEWIEQKMLQRAQ	-7.077,17.622,33.426,-6.482,14.732,30.968,-4.454,14.549,27.899,-1.877,11.756,27.943,0.249,12.126,24.867,2.508,10.105,23.735,0.752,9.570,20.431,2.799,6.424,19.796,2.419,6.861,16.026,3.904,3.499,15.129,4.403,4.394,11.452,4.326,0.843,10.075,6.085,0.726,6.712,4.982,-2.013,4.307,7.509,-3.403,1.815,6.174,-4.279,-1.685,5.747,-7.950,-0.499,3.408,-6.814,2.324,1.529,-4.377,0.017,0.927,-7.292,-2.427,-0.389,…	MNTLQPTSEHFQLLKIRQVMKVTCLARSTVYKYCADNNFPKPIQLGKRNAAWVESEVKEWIEQKMLQRAQPR	1880834	Shewanella sp. 10N.286.48.B5
job.pdb	AF-A0A3D5DTL0-F1-model_v3.cif	16.100	68	53	3	8	73	25	90	6.397E-01	63	76	96	SKLQPTTTRLLTYADLTVMLNRDRRTIWSWVKKGIFPTPIKTPAGVCIGWRPADIQSWIDNNIG--GS	RPAR-R-DEWLTVEEVCDELKVSRRTFDRWRAQRTGPRSVRLGGAGPVRVRRSWLEEWLEEWLEETGQ	-19.200,-31.125,-33.693,-16.194,-29.994,-31.525,-16.635,-27.046,-29.068,-13.466,-25.825,-27.329,-11.365,-26.691,-24.361,-10.060,-23.653,-22.499,-7.359,-24.658,-20.018,-7.481,-23.630,-16.380,-4.074,-21.899,-16.336,-3.910,-21.775,-12.564,-0.780,-19.591,-12.449,1.616,-21.359,-10.090,2.200,-18.318,-7.903,5.314,-19.880,-6.351,4.888,-19.196,-2.588,7.693,-16.679,-1.838,8.998,-16.451,1.667,7.351,-17.930,…	MPGKSAAATQTRQSRPGARDALSGRPARRDEWLTVEEVCDELKVSRRTFDRWRAQRTGPRSVRLGGAGPVRVRRSWLEEWLEEWLEETGQAWRDQR	1883427	Actinomycetia bacterium
job.pdb	AF-A0A4Q7FZT3-F1-model_v3.cif	21.800	64	49	1	13	75	7	70	6.396E-01	63	76	94	TTTRLLTYADLTVMLNRDRRTIWSWVKKGIFPTPIKTPAGVCIGWRPADIQSWIDNNIG-GSAN	DLARVVRAREVCRLIGLSRPTLWRLVQRDQFPKPFRLSSSAAVGWLETDILAWIAARAAQRDSP	-10.693,-29.811,-13.053,-9.092,-27.097,-10.865,-6.750,-25.229,-13.234,-3.876,-24.034,-11.065,-3.744,-20.280,-11.788,-0.217,-19.733,-10.552,-0.749,-15.984,-10.138,2.954,-15.000,-10.024,2.174,-12.430,-7.321,4.779,-9.698,-7.972,6.119,-8.056,-4.824,6.178,-4.233,-4.803,8.331,-2.306,-2.253,7.332,0.859,-0.318,9.080,2.971,-3.047,7.018,1.403,-5.862,3.819,1.588,-3.750,4.583,5.324,-3.201,5.015,5.700,-7.028,…	MPEQSSDLARVVRAREVCRLIGLSRPTLWRLVQRDQFPKPFRLSSSAAVGWLETDILAWIAARAAQRDSPKIEPRPSPPAPGAANKSIPKPAPA	1571195	Bradyrhizobium sp. Leo121
job.pdb	AF-B8L4N0-F1-model_v3.cif	21.800	64	48	2	11	73	7	69	6.395E-01	63	76	79	QPTTTRLLTYADLTVMLNRDRRTIWSWVKKGIFPTPIKTPAGVCIGWRPADIQSWIDNNIGG-S	LPRVPNLLRLKEVSARTGLAKNTIYDRIRRGEFPAQIDLGG-NCSAWSEDEINAWIRSKMEARN	-29.957,11.244,-26.234,-26.475,12.242,-24.989,-24.929,9.153,-23.427,-22.223,11.091,-21.489,-18.938,9.755,-22.922,-17.960,7.330,-20.142,-14.263,7.716,-20.892,-12.642,4.451,-19.714,-11.573,5.864,-16.326,-7.968,4.726,-16.486,-7.454,3.323,-12.966,-5.239,5.834,-11.133,-1.943,4.102,-10.338,-0.604,5.281,-6.969,3.192,5.228,-6.395,4.772,4.076,-3.081,4.925,7.772,-1.946,1.172,8.241,-2.579,0.237,4.879,-0.983…	MNDPITLPRVPNLLRLKEVSARTGLAKNTIYDRIRRGEFPAQIDLGGNCSAWSEDEINAWIRSKMEARNVDERGLPKAA	391601	Stenotrophomonas sp. SKA14
job.pdb	AF-A0A3M1FL63-F1-model_v3.cif	22.500	62	46	2	13	73	14	74	6.395E-01	63	76	77	TTTRLLTYADLTVMLNRDRRTIWSWVKKGIFPTPIKTPAGVCIGWRPADIQSWIDNNIGG-S	DPGRYMRISQLTQYISLGRTTIYRLAREGKFPKPIKLTENTT-VWDVNEVDAWVEARRNAQG	8.095,7.309,-25.963,6.258,4.909,-23.585,4.139,2.581,-25.715,0.966,1.362,-24.068,-0.564,-2.115,-24.463,-1.242,-5.588,-22.927,-0.460,-7.999,-20.209,-2.671,-11.101,-20.471,-3.708,-13.203,-17.502,-2.978,-15.910,-14.933,-4.996,-16.257,-12.331,-8.299,-14.743,-10.955,-10.025,-13.245,-8.619,-12.028,-10.403,-10.284,-11.313,-8.450,-13.573,-11.346,-5.209,-11.588,-8.058,-3.104,-11.416,-4.407,-3.798,-10.644,-…	MPEIIKANQAEAPDPGRYMRISQLTQYISLGRTTIYRLAREGKFPKPIKLTENTTVWDVNEVDAWVEARRNAQGGAA	2762014	Candidatus Parcubacteria bacterium
job.pdb	AF-A0A831SIL5-F1-model_v3.cif	18.000	72	55	4	4	73	5	74	6.394E-01	63	76	74	NNQLSKLQ-P-TTTRLLTYADLTVMLNRDRRTIWSWVKKGIFPTPIKTPAGVCIGWRPADIQSWIDNNIGGS	KSMAKTTENQREIPQLLTLKEASEILKCHPNTLRQWDKKGIL-VAVRFGERKDRRYRKEDILKLLEK-KQKT	1.489,36.975,22.352,0.492,34.998,19.232,-0.700,35.820,15.796,-0.058,33.050,13.256,-2.018,34.368,10.217,-2.202,32.884,7.327,-1.430,29.650,5.430,-3.038,30.343,2.059,-5.624,27.718,1.090,-4.855,27.363,-2.645,-7.726,25.473,-4.248,-6.645,24.789,-7.865,-8.297,22.298,-10.251,-5.194,20.429,-11.468,-5.390,16.964,-13.068,-3.936,15.785,-9.742,-1.166,13.391,-10.672,-2.118,10.876,-7.958,0.520,11.279,-5.245,2.1…	MLSKKSMAKTTENQREIPQLLTLKEASEILKCHPNTLRQWDKKGILVAVRFGERKDRRYRKEDILKLLEKKQKT	2053509	Candidatus Atribacteria bacterium
job.pdb	AF-A0A3M1ERF5-F1-model_v3.cif	17.400	63	50	2	11	72	14	75	6.393E-01	63	76	99	QPTTTRLLTYADLTVMLNRDRRTIWSWVKKGIFPTPIKTPA-GVCIGWRPADIQSWIDNNIGG	RPPSLELYTIGETAAILGVSRRSVSNWIRQGALK-AIRLGPGQRMVRIQLAELEAFIQRYQFK	-2.946,-27.944,17.138,-0.932,-25.671,14.787,-0.182,-23.192,12.948,-0.960,-19.524,12.401,2.765,-18.714,12.139,3.025,-15.088,13.266,5.848,-13.908,11.025,6.363,-11.144,13.590,9.633,-9.943,12.230,9.635,-6.207,12.796,9.800,-4.952,16.367,12.702,-2.949,14.880,12.423,0.858,15.025,14.430,1.281,11.798,15.831,4.782,11.160,13.418,6.808,8.926,15.685,7.456,5.897,14.597,4.752,3.305,11.685,2.616,4.596,10.527,0.3…	MSNYHPRHKHDIPRPPSLELYTIGETAAILGVSRRSVSNWIRQGALKAIRLGPGQRMVRIQLAELEAFIQRYQFKPPAARPPGRPYDPVNNPNHETNRP	2026724	Chloroflexi bacterium
job.pdb	AF-A0A6L7I6G2-F1-model_v3.cif	25.400	59	40	3	13	71	14	68	6.393E-01	63	76	69	TTTRLLTYADLTVMLNRDRRTIWSWVKKGIFPTPIKTPAGVCIGWRPADIQSWIDNNIG	ELKKLVTLTEASQLLKCHRSTVHRRVKAKKLPHPITR-KNRTIGWRLEDLK-PFI--KQ	0.440,37.552,-38.135,2.752,35.266,-36.110,2.277,35.028,-32.341,5.643,33.860,-30.967,4.523,31.010,-28.693,7.085,31.247,-25.862,7.961,27.514,-25.451,9.435,28.092,-21.944,6.991,26.439,-19.580,9.390,25.245,-16.821,8.459,21.561,-16.509,7.769,21.662,-12.760,8.553,18.003,-12.149,7.042,18.178,-8.697,8.444,14.817,-7.586,5.167,13.969,-5.801,6.419,12.175,-2.679,5.459,8.491,-2.762,3.470,7.042,0.146,5.782,4.4…	MKNSLSLNQPFNFELKKLVTLTEASQLLKCHRSTVHRRVKAKKLPHPITRKNRTIGWRLEDLKPFIKQQ	2681496	Shewanella insulae
job.pdb	AF-A0A127MA08-F1-model_v3.cif	18.400	65	48	4	12	73	1	63	6.390E-01	63	76	65	PTTTRLLTYADLTVMLNRDRRTIWSWVKKGIFPTPIKT-PAGVCIGWRPADIQSWIDNNIG--GS	MPEEKIFHITDLMKILGVSRTTIWRFERDGDIPPSRYFARG-KIKGWTRDDLNKILE-SSKSEAN	4.404,5.863,-22.630,2.247,7.201,-19.770,4.181,6.850,-16.516,2.065,4.192,-14.770,1.426,5.886,-11.404,3.062,3.689,-8.753,1.576,4.084,-5.269,4.104,3.842,-2.428,3.494,2.593,1.126,3.168,6.295,2.140,0.300,6.727,-0.365,-1.476,3.621,1.038,-1.000,5.042,4.587,-2.687,8.339,3.495,-5.485,6.598,1.509,-6.342,3.972,4.175,-5.572,6.235,7.199,-3.354,3.479,8.751,0.228,3.031,9.972,3.100,1.531,7.906,3.094,-1.480,10.28…	MPEEKIFHITDLMKILGVSRTTIWRFERDGDIPPSRYFARGKIKGWTRDDLNKILESSKSEANGG	1470434	Zhongshania aliphaticivorans
job.pdb	AF-A0A3D9WX80-F1-model_v3.cif	20.800	67	46	7	9	73	4	65	6.390E-01	63	76	67	K-LQPTTTRLLTYADLTVMLNRDRRTIWSWVKKGIFPTPIKT-PAGVCIGWRPADIQSWIDNNIGGS	TP-L-P-RTILRIHDLQKVMGLSRTKIYELMAEGKFPKGKPIAGL-HVVGWDSIAVQDWINN-QLDQ	-25.301,3.974,-4.273,-22.788,1.732,-6.089,-19.281,3.244,-5.952,-17.809,2.722,-9.462,-14.654,0.704,-8.593,-11.625,2.709,-9.746,-10.047,0.736,-12.642,-7.640,-1.864,-11.216,-4.210,-0.223,-11.516,-0.721,-0.728,-10.112,0.003,1.959,-7.504,3.593,3.021,-6.719,4.892,4.187,-3.328,4.414,7.837,-4.456,0.745,7.120,-5.374,0.207,5.435,-1.968,1.571,8.581,-0.243,-0.878,10.773,-2.269,-3.939,8.495,-1.863,-3.421,7.66…	MSATPLPRTILRIHDLQKVMGLSRTKIYELMAEGKFPKGKPIAGLHVVGWDSIAVQDWINNQLDQPQ	2135584	Pseudomonas sp. OV081
job.pdb	AF-A0A7J0BK01-F1-model_v3.cif	22.300	67	47	5	9	73	11	74	6.389E-01	63	76	75	K-LQPTTTRLLTYADLTVMLNRDRRTIWSWVKKGIFPTPIKTPAGVCIGWRPADIQSWIDNNIG-GS	SQ-NGTQDRLLRLPEVLSKVPFSRATLYRRIENGEFPAPKKD-G-HISFWHLSAINAWIEAKKNGLD	32.472,4.385,39.685,29.594,4.763,37.165,26.765,2.366,38.106,23.655,2.893,35.993,20.944,0.335,36.793,18.067,1.956,34.881,15.421,-0.622,34.030,13.618,-0.461,30.756,13.709,-3.131,28.102,11.902,-1.409,25.196,12.431,-2.675,21.728,14.934,-2.474,19.013,11.923,-2.336,16.639,14.146,-2.388,13.583,11.325,-1.124,11.353,10.596,-4.149,9.180,10.380,-2.064,5.974,9.219,-5.288,4.376,8.875,-4.774,0.634,5.460,-6.182…	MQTQPATTTASQNGTQDRLLRLPEVLSKVPFSRATLYRRIENGEFPAPKKDGHISFWHLSAINAWIEAKKNGLDN	2718620	Desulfovibrio subterraneus
job.pdb	AF-A0A2P6M5E1-F1-model_v3.cif	23.800	63	47	1	10	72	4	65	6.389E-01	63	76	65	LQPTTTRLLTYADLTVMLNRDRRTIWSWVKKGIFPTPIKTPAGVCIGWRPADIQSWIDNNIGG	GEAGAIHLLRPPDVCRQVGLGRSSIFQLLDLGRFPAPNKLGA-RAVAWLQSDVDAWIESKATI	-22.815,21.581,-17.132,-21.221,19.330,-14.501,-18.967,16.918,-16.376,-19.747,13.710,-14.490,-17.357,13.041,-11.621,-16.699,9.695,-13.320,-14.711,7.697,-10.748,-11.313,9.422,-10.840,-9.104,6.448,-9.920,-6.616,8.266,-7.660,-3.172,6.613,-7.592,-0.891,7.256,-4.587,2.899,7.094,-5.050,5.061,5.507,-2.260,5.790,8.956,-0.622,2.032,9.836,-0.585,1.065,6.407,0.841,3.754,6.919,3.551,2.133,10.308,4.409,-1.437,…	MAYGEAGAIHLLRPPDVCRQVGLGRSSIFQLLDLGRFPAPNKLGARAVAWLQSDVDAWIESKATI	2058085	Arenimonas caeni
job.pdb	AF-A0A2G2BBC8-F1-model_v3.cif	20.300	64	48	3	10	73	19	79	6.388E-01	63	76	101	LQPTTTRLLTYADLTVMLNRDRRTIWSWVKKGIFPTPIKTPAGVCIGWRPADIQSWIDNNIGGS	VG-G-CVFVRPIDVQNATGMARSTLYAKIDDGLFPPPVKLGA-RFACWPDTELETWMQARIAGH	-21.182,34.068,37.016,-19.820,34.351,33.452,-20.040,31.161,31.410,-16.829,29.705,30.001,-18.628,28.378,26.902,-16.398,25.858,25.286,-13.243,25.398,24.099,-13.802,22.748,21.310,-14.107,24.067,17.800,-10.927,22.560,16.442,-12.772,21.675,13.308,-9.554,19.999,12.174,-11.359,19.386,8.917,-8.154,18.510,7.140,-10.133,17.977,3.945,-7.366,16.020,2.289,-8.799,17.096,-1.032,-6.842,14.869,-3.473,-5.114,17.68…	MNALTNSTAIATTIEATPVGGCVFVRPIDVQNATGMARSTLYAKIDDGLFPPPVKLGARFACWPDTELETWMQARIAGHSDEDIRALVVEIVKARKQGRKA	2030815	Marinosulfonomonas sp.
job.pdb	AF-A0A3S9PMK6-F1-model_v3.cif	16.300	61	50	1	13	73	4	63	6.388E-01	63	76	63	TTTRLLTYADLTVMLNRDRRTIWSWVKKGIFPTPIKTPAGVCIGWRPADIQSWIDNNIGGS	PLDENLTIDEVIAEIRVPRSTFYRWRQLKKGPKSCKLPN-GQIRIKRSELNRWWAEMEENA	-13.883,20.407,7.669,-13.907,16.623,8.280,-11.374,15.201,5.797,-13.618,13.061,3.512,-13.412,9.517,4.964,-10.055,8.304,3.552,-11.192,5.836,0.885,-10.143,2.302,1.854,-9.021,0.626,-1.393,-8.575,-3.111,-1.975,-5.383,-4.551,-3.508,-7.356,-4.945,-6.791,-8.341,-1.228,-6.863,-4.729,-0.185,-6.038,-3.216,-2.323,-8.862,-5.916,-1.105,-11.308,-5.131,2.557,-10.455,-1.321,2.241,-10.746,-1.660,-0.193,-13.737,0.8…	MPKPLDENLTIDEVIAEIRVPRSTFYRWRQLKKGPKSCKLPNGQIRIKRSELNRWWAEMEENA	66425	Streptomyces luteoverticillatus
job.pdb	AF-A0A4S1DEL4-F1-model_v3.cif	32.200	62	39	3	13	73	17	76	6.387E-01	63	76	81	TTTRLLTYADLTVMLNRDRRTIWSWVKKGIFPTPIKTPAGVCIGWRPADIQSWIDNNIG-GS	PKTGYASLNDMLPYLPIKRSTVWKWVKDGRFPVPVKI-HTLT-RWRCVDIHAWLNQYADTGA	16.433,-9.329,-22.311,13.964,-6.389,-22.252,12.333,-6.276,-18.829,10.017,-3.472,-19.969,8.580,-2.607,-16.559,5.587,-0.563,-17.765,6.256,2.705,-15.969,2.915,4.098,-17.100,3.915,7.612,-16.055,0.700,9.272,-17.145,1.292,12.532,-15.311,-1.956,14.369,-16.004,-4.240,15.890,-13.364,-5.000,15.488,-9.715,-6.894,12.085,-9.309,-5.806,8.446,-8.689,-5.765,6.483,-12.021,-8.798,4.090,-12.129,-6.565,1.051,-12.968…	MQYSVQQNDNVESATLPKTGYASLNDMLPYLPIKRSTVWKWVKDGRFPVPVKIHTLTRWRCVDIHAWLNQYADTGACNGGV	48296	Acinetobacter pittii
job.pdb	AF-A0A1F9MH80-F1-model_v3.cif	12.600	63	54	1	13	74	9	71	6.385E-01	63	76	75	TTTRLLTYADLTVMLNRDRRTIWSWVKKGIFPTPIKTPAGVCIGWRPADIQSWIDNNIGG-SA	QKPRFIRKTEVCHRTGFGNSVLYKMIQERKFPAPIHPHGTRSAFWEEAAVDRWLSDRLAEAGQ	-15.798,-16.298,-35.141,-15.551,-15.509,-31.417,-12.093,-14.224,-30.653,-12.798,-13.599,-27.002,-9.953,-11.208,-26.318,-9.693,-12.417,-22.737,-8.288,-8.981,-21.917,-4.808,-9.766,-20.577,-5.023,-6.854,-18.144,-1.414,-5.629,-18.205,-0.157,-5.551,-14.572,-0.493,-1.839,-13.739,2.090,-0.522,-11.312,1.328,2.467,-9.071,3.848,4.726,-7.277,3.992,5.474,-3.518,2.133,8.810,-4.051,-0.866,7.009,-5.637,-0.827,4…	MNTEHAAVQKPRFIRKTEVCHRTGFGNSVLYKMIQERKFPAPIHPHGTRSAFWEEAAVDRWLSDRLAEAGQQVAA	1797903	Deltaproteobacteria bacterium RIFOXYD12_FULL_53_23
job.pdb	AF-A0A1G7UUY4-F1-model_v3.cif	19.400	67	49	4	11	75	89	152	6.382E-01	63	76	153	QPTTTRLLTYADLTVMLNRDRRTIWSWVKKGIFPTPIKTPAGVCIGWRPADIQSWIDNNIG--GSAN	S-ASDRIIRLPELLAILQISRTVVYDLQKKKILPHSVSITGGRAVGWKLSDIDRYLASL-SKEAR-D	56.822,43.580,-22.585,55.074,40.647,-20.794,53.736,37.961,-23.163,50.106,37.370,-23.852,47.029,35.965,-22.226,45.289,33.061,-23.778,42.709,31.217,-21.692,39.930,29.039,-23.286,38.664,26.467,-25.122,37.328,22.902,-24.597,37.468,19.704,-26.714,35.822,18.544,-29.893,34.558,14.913,-30.017,36.069,12.099,-32.108,34.350,8.910,-32.767,34.739,5.500,-31.149,36.153,3.324,-33.966,34.252,0.003,-34.018,36.571,…	MPSQFLNAMRTPKHTAVTPPVCAAPIYRDANSASADVPPTINVVSGTAQTPVKFDDLPRDMRRRINSNERPKNPMSDKNMAASKTPTLSASDRIIRLPELLAILQISRTVVYDLQKKKILPHSVSITGGRAVGWKLSDIDRYLASLSKEARDD	60549	Paraburkholderia phenazinium
job.pdb	AF-A0A1F2Q947-F1-model_v3.cif	12.500	64	54	2	10	73	14	75	6.381E-01	63	76	82	LQPTTTRLLTYADLTVMLNRDRRTIWSWVKKGIFPTPIKTPAGVCIGWRPADIQSWIDNNIGGS	VASDMEQYLTTRQVSEKINVPVGTLKFWRHRGEGPESLIL-GRKRVYYKLSKLEAWLSAQ-EAN	-35.100,3.325,44.769,-34.263,4.350,41.181,-31.283,2.420,39.794,-29.701,4.301,36.835,-30.332,2.519,33.476,-27.471,0.019,33.016,-26.048,1.172,29.681,-25.540,-2.149,27.871,-22.568,-1.062,25.755,-22.969,-3.669,23.012,-19.227,-3.765,22.075,-20.301,-6.224,19.325,-19.197,-4.560,16.036,-16.563,-1.729,16.640,-13.743,-3.435,14.671,-14.703,-0.978,11.824,-14.020,2.485,13.386,-10.424,3.488,12.359,-10.009,2.76…	MTSPPTYVRNHSDVASDMEQYLTTRQVSEKINVPVGTLKFWRHRGEGPESLILGRKRVYYKLSKLEAWLSAQEANGVRGGVA	1833	Rhodococcus erythropolis
job.pdb	AF-A1WW70-F1-model_v3.cif	34.400	61	38	2	13	73	11	69	6.381E-01	63	76	71	TTTRLLTYADLTVMLNRDRRTIWSWVKKGIFPTPIKTPAGVCIGWRPADIQSWIDNNIGGS	PNERLLRINSVIKRVGLGRSTIYKKVKEGGFPKPIKLGE-RAIAWRESDIEEWISRR-HQA	-16.678,-18.953,6.030,-16.661,-17.821,2.373,-14.618,-15.160,0.652,-15.382,-16.499,-2.878,-14.294,-13.655,-5.097,-11.215,-14.146,-7.103,-12.519,-10.838,-8.487,-11.048,-10.525,-11.955,-9.881,-6.918,-12.492,-13.161,-4.938,-12.778,-13.151,-3.205,-16.249,-13.125,0.203,-14.394,-10.704,-0.742,-11.537,-8.010,1.901,-10.932,-4.462,0.607,-10.502,-2.495,2.624,-7.912,1.308,2.935,-8.193,3.416,2.822,-4.991,3.45…	MAHPETAGIKPNERLLRINSVIKRVGLGRSTIYKKVKEGGFPKPIKLGERAIAWRESDIEEWISRRHQADF	349124	Halorhodospira halophila SL1
job.pdb	AF-A0A6L7WPV2-F1-model_v3.cif	30.600	62	41	2	13	73	10	70	6.381E-01	63	76	73	TTTRLLTYADLTVMLNRDRRTIWSWVKKGIFPTPIKTPAGVCIGWRPADIQSWIDNNIG-GS	TTDRLMTIAEVSRRVGLGRSAIYDMMARGGFPRPYRLGA-KAVRWSEAEIEKWISNLQKSTG	-18.888,3.346,-26.474,-16.005,5.397,-24.970,-16.004,6.673,-21.404,-12.945,5.206,-19.765,-12.901,8.135,-17.329,-9.327,8.142,-16.154,-9.809,11.136,-13.889,-6.067,11.261,-13.175,-6.236,14.241,-10.834,-3.244,16.219,-12.284,-1.843,16.681,-8.698,-2.135,13.053,-7.474,1.069,12.316,-5.523,2.622,8.956,-6.442,3.643,7.200,-3.191,6.168,4.356,-2.776,5.339,1.085,-0.907,7.328,2.545,2.054,5.146,5.710,2.182,1.976,…	MLRCGMETNTTDRLMTIAEVSRRVGLGRSAIYDMMARGGFPRPYRLGAKAVRWSEAEIEKWISNLQKSTGAAA	1978231	Acidobacteria bacterium
job.pdb	AF-A0A6I6VRE8-F1-model_v3.cif	20.900	62	48	1	13	73	9	70	6.380E-01	63	76	91	TTTRLLTYADLTVMLNRDRRTIWSWVKKGIFPTPIKTPAGVCIGWRPADIQSWIDNNIG-GS	HPICLLRLRDVMDRVGLRSSAIYQSVQRGTFPKPIRLGDSVSVAWLDQEVDAWLRARLMSRR	-30.664,-9.092,-15.901,-27.699,-10.080,-13.763,-25.209,-7.282,-14.184,-22.909,-8.712,-11.486,-21.874,-5.256,-10.301,-18.051,-4.647,-10.388,-18.375,-2.910,-6.935,-18.476,-6.150,-4.815,-14.676,-6.372,-4.363,-14.301,-7.408,-0.678,-12.139,-4.778,1.065,-8.954,-6.783,1.742,-6.264,-5.234,3.989,-2.622,-6.355,3.621,-0.036,-6.196,6.438,3.554,-5.057,5.757,4.555,-8.764,5.378,1.918,-9.497,2.678,2.861,-6.224,0…	MDSTSPDSHPICLLRLRDVMDRVGLRSSAIYQSVQRGTFPKPIRLGDSVSVAWLDQEVDAWLRARLMSRRPNTTPRKRRLKGSHVGGQIND	1573718	Pseudomonas sp. S34
job.pdb	AF-A0A3F2UZ44-F1-model_v3.cif	20.900	62	47	2	12	73	22	81	6.380E-01	63	76	83	PTTTRLLTYADLTVMLNRDRRTIWSWVKKGIFPTPIKTPAGVCIGWRPADIQSWIDNNIGGS	ADEDRFLKLQEVSKKTGKSKSAIYRDIENGTFPPPTKIGK-KAIAWRLSVIEGWMEHV-EKV	-18.194,-16.432,11.265,-19.021,-13.162,9.433,-18.303,-13.724,5.772,-18.663,-10.138,4.611,-18.633,-11.203,0.972,-17.836,-7.653,-0.199,-19.516,-7.602,-3.707,-16.852,-5.083,-5.017,-14.241,-7.680,-6.226,-13.797,-5.709,-9.511,-10.557,-3.861,-8.575,-10.011,-4.038,-12.398,-13.193,-1.953,-13.080,-12.171,0.920,-10.749,-8.804,0.940,-12.597,-10.680,0.814,-15.973,-12.964,3.827,-15.115,-9.808,6.007,-14.661,-8…	MKAFTNPSANWLELAAKHKAQADEDRFLKLQEVSKKTGKSKSAIYRDIENGTFPPPTKIGKKAIAWRLSVIEGWMEHVEKVEG	2083498	Ketobacter sp.
job.pdb	AF-A0A367EAR0-F1-model_v3.cif	17.100	64	49	2	12	73	12	73	6.380E-01	63	76	76	P--TTTRLLTYADLTVMLNRDRRTIWSWVKKGIFPTPIKTPAGVCIGWRPADIQSWIDNNIGGS	SGSGRTPLAAPDEVADYLGVPVKTLYQWHHRRIGPNVLKV--GRHLRYRWPEVEEWLTAQSTYG	8.165,-10.237,-19.075,9.673,-9.587,-15.579,11.251,-12.738,-14.084,10.171,-13.036,-10.367,8.151,-16.334,-10.186,10.861,-19.040,-9.415,12.282,-18.518,-5.829,9.683,-19.388,-3.182,11.353,-22.679,-2.178,12.538,-21.840,1.351,10.878,-24.264,3.695,12.742,-25.144,6.876,15.593,-23.808,9.017,16.209,-20.694,11.155,14.812,-17.247,11.436,14.098,-15.340,8.135,10.490,-14.286,7.475,9.730,-14.525,3.703,10.014,-11.…	MPENSRRASNSSGSGRTPLAAPDEVADYLGVPVKTLYQWHHRRIGPNVLKVGRHLRYRWPEVEEWLTAQSTYGLSA	2250578	Streptomyces reniochalinae
job.pdb	AF-A0A2D3RHW3-F1-model_v3.cif	26.400	68	45	4	10	74	8	73	6.378E-01	63	76	75	L-QPT--TTRLLTYADLTVMLNRDRRTIWSWVKKGIFPTPIKTPAGVCIGWRPADIQSWIDNNIGGSA	KL-PDPPAARLLRLKEVQHRVGLGRSTIYRWMDDGKFPRPHSIGG-YSVRWLESDINGWITSKTSLDA	1.440,38.410,-18.820,1.194,34.717,-17.923,3.877,32.518,-19.498,1.751,29.582,-20.724,3.899,26.583,-19.695,3.649,24.100,-22.677,2.993,21.099,-20.327,-0.226,21.371,-18.291,-2.049,18.310,-19.416,-4.234,17.748,-16.331,-2.669,14.412,-15.400,-5.592,11.916,-15.489,-5.455,11.755,-11.651,-1.824,10.787,-11.856,-1.356,7.026,-11.291,1.423,7.836,-8.774,3.857,4.962,-8.347,5.145,4.616,-4.753,8.512,3.099,-3.777,8…	MLDIEPNKLPDPPAARLLRLKEVQHRVGLGRSTIYRWMDDGKFPRPHSIGGYSVRWLESDINGWITSKTSLDATS	2077182	Sphingorhabdus sp. YGSMI21
job.pdb	AF-A0A5E4W5Y9-F1-model_v3.cif	20.200	69	48	6	9	73	10	75	6.378E-01	63	76	77	K--LQ-PTT-TRLLTYADLTVMLNRDRRTIWSWVKKGIFPTPIKTPAGVCIGWRPADIQSWIDNNIGGS	NSARSI-WQNMTILRRKDVELITGLSRSSIYAGIQNGTFPAPIRLSV-KSVGWVSNEIDAWIQQ-KMAQ	-39.105,20.150,-30.336,-36.078,17.866,-29.936,-32.442,17.982,-30.094,-31.017,15.262,-27.861,-27.377,15.156,-29.083,-24.459,15.351,-27.213,-24.592,12.992,-24.160,-22.069,10.650,-25.890,-18.552,12.184,-25.379,-18.002,11.203,-21.683,-17.718,7.365,-22.005,-14.032,7.388,-23.092,-13.050,9.927,-20.354,-14.302,7.734,-17.420,-12.185,4.487,-17.634,-8.728,6.205,-17.431,-9.351,8.707,-14.546,-8.420,6.177,-11.…	MTNIIHIEQNSARSIWQNMTILRRKDVELITGLSRSSIYAGIQNGTFPAPIRLSVKSVGWVSNEIDAWIQQKMAQRT	2508292	Pandoraea terrigena
job.pdb	AF-A0A1V5PGJ0-F1-model_v3.cif	18.400	65	49	4	11	72	9	72	6.377E-01	63	76	79	QPT-TTRLLTYADLTVMLNRDRRTIWSWVKKGIFPTPIKTPA-GVCIGWRPADIQSWIDN-NIGG	SRTPGLELFTIMETALILNVSPKLVSRWIQSGALP-ALKLGPGKRLVRIRRAELEAFIESGLMTE	19.414,19.841,2.272,16.285,18.649,1.460,14.960,18.416,-2.105,15.320,15.033,-3.766,11.970,15.618,-5.424,12.786,13.492,-8.435,10.168,15.120,-10.772,11.513,12.703,-13.445,9.022,10.562,-14.855,5.387,11.503,-15.555,4.542,8.040,-16.905,0.841,8.093,-15.786,0.602,4.223,-15.723,3.562,2.643,-13.787,3.929,4.508,-10.458,5.157,1.848,-7.972,5.005,2.942,-4.323,6.860,1.282,-1.450,5.178,0.599,1.924,6.772,3.853,3.…	MPEKVDRSSRTPGLELFTIMETALILNVSPKLVSRWIQSGALPALKLGPGKRLVRIRRAELEAFIESGLMTEQRTPSAS	1852861	Chloroflexi bacterium ADurb.Bin360
job.pdb	AF-A0A5D4GSN6-F1-model_v3.cif	16.200	80	57	8	1	74	41	116	6.376E-01	63	76	118	MSQ---NNQ-LSKLQ-PTTTRLLTYADLTVMLNRDRRTIWSWVKKGIFPTPIKTPAGVCIGWRPADIQSWIDNNIGGS-A	GIISASTLRR-FEVTE-H-QTLLRLADVLARTGLKRSTLYNLIARGDFPRPIRPQGLRVALFSSVAVSEWIES-QLSNGE	31.898,-26.628,30.903,30.859,-23.209,29.503,29.637,-20.194,31.165,28.910,-17.917,28.162,29.245,-14.381,29.358,28.570,-11.674,26.780,27.556,-8.514,27.666,25.921,-6.584,24.876,28.173,-3.610,25.608,27.880,-1.320,22.605,28.323,2.039,23.148,26.076,4.704,21.615,28.225,7.431,19.974,25.774,10.261,19.295,27.071,13.173,21.217,24.496,15.513,19.637,26.062,18.459,21.439,23.742,21.391,22.194,24.071,25.009,20.8…	MSERSSRYRSESPREYRRQACTCLVSQEVCPLSYPSRLGGGIISASTLRRFEVTEHQTLLRLADVLARTGLKRSTLYNLIARGDFPRPIRPQGLRVALFSSVAVSEWIESQLSNGETK	2682781	Mesorhizobium microcysteis
job.pdb	AF-A0A2A8HMV3-F1-model_v3.cif	29.500	61	41	2	13	73	19	77	6.376E-01	63	76	79	TTTRLLTYADLTVMLNRDRRTIWSWVKKGIFPTPIKTPAGVCIGWRPADIQSWIDNNIGGS	RPTRMLRLPEVMHRVGIRRSTIYKRMSEGSFPTPKHLGP-RCVAWLETDIDEWIDGV-SIR	14.453,-30.274,51.669,13.409,-30.243,47.991,15.337,-27.788,45.861,13.677,-26.655,42.698,12.841,-23.255,41.275,9.598,-23.755,39.343,8.073,-21.331,37.748,9.781,-18.802,35.436,7.408,-19.535,32.579,7.827,-16.556,30.431,4.411,-15.185,29.668,5.738,-14.406,26.279,2.233,-14.416,24.770,2.733,-17.562,22.723,3.899,-17.358,19.264,0.630,-17.953,17.295,0.642,-16.253,13.884,0.984,-19.014,11.343,-1.029,-16.672,9…	MQDRTEESVSATPTSSSDRPTRMLRLPEVMHRVGIRRSTIYKRMSEGSFPTPKHLGPRCVAWLETDIDEWIDGVSIRGT	1962403	Novosphingobium sp. PC22D
job.pdb	AF-X7F3R4-F1-model_v3.cif	17.300	69	55	2	1	69	8	74	6.376E-01	63	76	90	MSQNNQLSKLQPTTTRLLTYADLTVMLNRDRRTIWSWVKKGIFPTPIKTPAGVCIGWRPADIQSWIDNN	AFTTPAQAVADARPIAYVSADTLAQLLDVSETTIWDWTRKSVLPRPVKI-GGST-RWKWSEVERKLKPG	0.910,-65.000,-3.094,0.499,-61.915,-0.847,-1.914,-59.382,-2.369,-0.532,-55.910,-1.617,-2.670,-53.605,0.564,-3.992,-50.869,-1.739,-3.290,-47.743,0.308,-5.832,-45.460,-1.299,-4.069,-42.138,-0.742,-7.220,-40.135,-0.095,-6.118,-36.859,-1.646,-7.155,-34.189,0.880,-9.080,-32.266,-1.778,-7.944,-28.705,-1.183,-9.602,-27.017,1.720,-6.957,-24.339,0.962,-7.921,-21.222,2.659,-10.841,-19.203,1.290,-10.358,-17…	MGHARDFAFTTPAQAVADARPIAYVSADTLAQLLDVSETTIWDWTRKSVLPRPVKIGGSTRWKWSEVERKLKPGSTAENDDPILRASRGR	1449351	Roseivivax isoporae LMG 25204
job.pdb	AF-A0A1E7YXY5-F1-model_v3.cif	7.200	166	49	6	7	73	58	217	6.375E-01	63	76	243	LS--------------------------------------------------------------------------------------------------KLQPTTTRLLTYADLTVMLNRDRRTIWSWVKKGIFPTPIKTP-AGVCIGWRPADIQSWIDNNIGGS	SDGCYADSNFPARFELLAAVDGTGLDPVADELEYRKAQNAFIGNLAHRQRLWVASQQHNQAPIPKATARQSGARKPARRATQKKASSDDGEGGDGDGEPP--RHLPKQLYSYKSLAALLDCSPKAIRNKVSAGLFPAPVKTAF--GP-RFTQQHLDFVLS-YNQRA	-19.228,-3.449,25.135,-16.724,-3.213,22.252,-13.183,-2.442,23.506,-10.946,0.345,22.099,-8.501,-2.429,20.983,-11.261,-4.146,18.930,-12.143,-0.803,17.246,-8.411,-0.249,16.380,-8.225,-3.798,14.977,-11.205,-2.937,12.673,-9.440,0.287,11.523,-6.093,-1.496,10.820,-7.898,-4.386,9.068,-9.747,-1.916,6.773,-6.507,0.046,6.140,-4.432,-3.062,5.229,-6.964,-4.923,3.063,-9.914,-2.683,2.147,-8.976,1.027,1.882,-7.6…	MTTASEVRAIYEHIQQHFALDYQDLIKQFNAACEAKGIAKTQAQQIEQEMEKTLTLDSDGCYADSNFPARFELLAAVDGTGLDPVADELEYRKAQNAFIGNLAHRQRLWVASQQHNQAPIPKATARQSGARKPARRATQKKASSDDGEGGDGDGEPPRHLPKQLYSYKSLAALLDCSPKAIRNKVSAGLFPAPVKTAFGPRFTQQHLDFVLSYNQRAPAAAAAPKRPRGRPRIAQTLGKGGAV	33059	Acidithiobacillus caldus
job.pdb	AF-A0A196N9Y0-F1-model_v3.cif	24.500	61	44	2	14	73	15	74	6.374E-01	63	76	76	TTRLLTYADLTVMLNRDRRTIWSWVKKGIFPTPIKTPAGVCIGWRPADIQSWIDNNIG-GS	KGRFLRMRDLVAELKLSESTINRLHRRGEFPAKIQLSP-NCTGWWECEVEAWKESRTRTSG	5.030,-3.716,-28.038,3.674,-2.940,-24.560,0.466,-4.965,-24.294,-2.169,-3.068,-22.273,-3.587,-6.132,-20.574,-6.595,-4.389,-19.085,-7.281,-7.672,-17.334,-10.918,-6.883,-16.601,-11.426,-9.773,-14.191,-14.891,-9.176,-12.956,-14.817,-9.218,-9.131,-17.807,-7.139,-7.863,-16.937,-3.401,-8.590,-14.217,-2.766,-5.923,-15.880,0.026,-3.911,-12.971,2.108,-2.623,-10.343,4.779,-3.218,-7.335,4.070,-5.434,-4.159,3…	MTSFAVNDRNFARPKGRFLRMRDLVAELKLSESTINRLHRRGEFPAKIQLSPNCTGWWECEVEAWKESRTRTSGHH	453247	Sphingomonas sp. TDK1
job.pdb	AF-A0A6L7URE0-F1-model_v3.cif	28.500	63	43	2	13	74	12	73	6.372E-01	63	76	90	TTTRLLTYADLTVMLNRDRRTIWSWVKKGIFPTPIKTPAGVCIGWRPADIQSWIDNNIG-GSA	RPTRMLRLPEVVARTGLSRSTIYMRVELGRFPRPVSLGE-RAVGWIEAEIEAWIRARAGERRS	-33.468,6.376,22.525,-32.020,4.548,19.491,-29.073,2.474,20.636,-26.649,2.448,17.689,-25.322,-1.157,17.675,-21.688,-0.752,18.607,-19.487,-3.825,18.071,-17.963,-5.819,15.538,-14.543,-5.670,17.165,-12.113,-6.249,14.277,-10.175,-9.195,15.801,-8.704,-10.157,12.444,-4.995,-9.472,13.087,-4.601,-6.399,10.840,-1.240,-7.655,9.581,0.691,-4.540,8.650,2.785,-5.037,5.532,6.106,-3.168,5.326,7.198,-1.593,2.008,9…	MTEKPLERGTNRPTRMLRLPEVVARTGLSRSTIYMRVELGRFPRPVSLGERAVGWIEAEIEAWIRARAGERRSGDGPAARTHGTPKEESA	2448054	Gemmatimonadales bacterium
job.pdb	AF-A0A1U7CND7-F1-model_v3.cif	28.100	64	43	3	9	71	6	67	6.371E-01	63	76	72	KLQPTTTRLLTYADLTVMLNRDRRTIWSWVKKGIFPTP-IKTPAGVCIGWRPADIQSWIDNNIG	SSPCVIEPLMTIVDLARTLACSRRVVERMRAAGKIPQPDIKV-G-KMPRWRPETIRTWIEKGAS	-1.400,6.532,38.605,-2.629,5.184,35.206,-0.219,3.002,33.110,1.493,5.071,30.392,0.103,3.915,27.054,2.839,1.597,25.770,1.735,2.179,22.215,4.175,-0.149,20.475,6.658,2.235,18.794,5.944,0.163,15.630,7.531,1.840,12.670,4.419,1.162,10.540,5.976,0.664,7.070,4.771,3.144,4.438,2.483,1.413,1.909,3.935,1.201,-1.592,1.828,1.072,-4.768,2.354,-2.748,-4.735,1.096,-2.942,-1.145,-1.948,-0.793,-2.070,-2.531,-3.091,…	MAPRDSSPCVIEPLMTIVDLARTLACSRRVVERMRAAGKIPQPDIKVGKMPRWRPETIRTWIEKGASCGQSA	1387353	Paludisphaera borealis
job.pdb	AF-A0A5S4YWZ0-F1-model_v3.cif	21.300	61	46	2	13	73	37	95	6.371E-01	63	76	117	TTTRLLTYADLTVMLNRDRRTIWSWVKKGIFPTPIKTPAGVCIGWRPADIQSWIDNNIGGS	ELRKMLTEKDVLAIVRIGRSTLWRLERAGRFPRGVHIAP-NTKRWYLDEIASWQRAI-AEH	-68.242,-51.491,41.163,-66.058,-49.380,42.807,-63.882,-47.098,43.350,-63.030,-43.436,44.096,-59.528,-42.075,44.934,-58.532,-38.659,45.160,-55.114,-38.545,46.773,-53.204,-35.232,47.190,-49.407,-35.406,47.746,-47.412,-32.130,47.888,-43.634,-32.701,48.280,-40.535,-30.891,47.527,-38.533,-28.348,45.508,-35.412,-29.166,43.628,-34.002,-26.631,41.197,-31.490,-28.056,38.807,-30.404,-25.977,35.835,-28.719,…	MRDRAVDEGVRGRRRQRMTTANRHEAETEVASPDKSELRKMLTEKDVLAIVRIGRSTLWRLERAGRFPRGVHIAPNTKRWYLDEIASWQRAIAEHDPHFNPARGRGKARRRVSANAT	2605638	Bradyrhizobium hipponense
job.pdb	AF-A0A4Q2TA21-F1-model_v3.cif	19.600	66	47	4	10	73	6	67	6.371E-01	63	76	76	L--QPTTTRLLTYADLTVMLNRDRRTIWSWVKKGIFPTPIKTPAGVCIGWRPADIQSWIDNNIGGS	STL-SDLEPLLSIEGLAEYLDVPVTTIRDWRTDGKGPCAIKVG--GRVRFATSDVLTWLLRQ-RET	-37.875,-1.387,-0.282,-34.157,-0.873,-0.987,-32.031,-1.996,1.954,-29.357,0.341,3.365,-26.003,-1.349,2.543,-23.842,1.775,3.062,-21.634,1.313,6.205,-18.868,-0.797,4.517,-18.121,1.688,1.636,-16.654,4.346,4.033,-13.895,1.889,5.078,-10.791,2.445,2.955,-9.964,-0.836,1.132,-7.029,-2.400,2.973,-4.786,-4.339,0.556,-2.767,-7.348,1.770,0.808,-7.943,0.422,-0.823,-10.192,-2.249,-3.539,-7.604,-3.075,-0.819,-4.…	METTRSTLSDLEPLLSIEGLAEYLDVPVTTIRDWRTDGKGPCAIKVGGRVRFATSDVLTWLLRQRETEPGRGPSGG	1168729	Nocardioides zhouii
job.pdb	AF-A0A7T8NVU2-F1-model_v3.cif	26.900	63	42	4	11	73	3	61	6.371E-01	63	76	69	QPTTTRLLTYADLTVMLNRDRRTIWSWVKKGIFPTPIKTPAGVCIGWRPADIQSWIDNNIGGS	S-TNLRLERLPAVVARTGMSRSWIYKEVAAGRFPKPFKV-G-GASGWSAAAIDNWIES-LTSG	-17.372,9.794,-10.333,-14.582,7.199,-9.762,-13.186,6.864,-13.310,-12.318,3.179,-12.823,-8.640,3.137,-13.800,-7.940,-0.641,-14.152,-4.189,-0.042,-13.588,-2.000,-2.619,-11.857,0.418,-0.795,-9.548,3.721,-2.533,-8.746,5.310,-2.551,-5.264,7.509,0.603,-5.961,4.426,2.648,-7.000,2.471,1.439,-3.910,5.497,2.467,-1.748,5.582,5.902,-3.457,1.795,6.438,-2.874,1.619,5.179,0.737,5.063,6.549,1.792,5.504,3.178,3.5…	MPSTNLRLERLPAVVARTGMSRSWIYKEVAAGRFPKPFKVGGASGWSAAAIDNWIESLTSGSAAQTGAC	2800818	Brevundimonas vitisensis
job.pdb	AF-A0A0F2J798-F1-model_v3.cif	14.400	69	56	3	6	73	1	67	6.370E-01	63	76	71	QLSKLQPTTTRLLTYADLTVMLNRDRRTIWSWVKKGIFPTPIKTPAGVCIGWRPADIQSWIDNNIG-GS	M-RNKKLSNQELLNQGQAVRYLGVTTPTFIKWIDRGLAPEPVMKLG-RVKLYSQNSLDEFIKNHTKTRI	10.959,24.493,20.208,9.269,22.675,17.255,11.734,20.359,15.525,10.606,21.059,11.956,11.144,17.358,11.150,13.182,17.305,7.938,10.744,16.211,5.217,12.493,12.969,4.344,9.688,11.610,2.198,10.901,8.061,2.866,10.174,6.211,-0.360,9.055,2.771,0.779,9.177,-0.200,-1.577,6.061,-2.440,-1.737,7.509,-4.837,0.921,8.110,-1.895,3.312,4.687,-0.319,2.517,2.786,-3.560,3.398,4.767,-3.923,6.669,4.033,-0.242,7.425,0.281…	MRNKKLSNQELLNQGQAVRYLGVTTPTFIKWIDRGLAPEPVMKLGRVKLYSQNSLDEFIKNHTKTRIVVGR	1609970	Candidatus Magnetoovum chiemensis
job.pdb	AF-A0A6G6TLR2-F1-model_v3.cif	25.300	63	41	3	9	71	12	68	6.367E-01	63	76	68	KLQPTTTRLLTYADLTVMLNRDRRTIWSWVKKGIFPTPIKTPAGVCIGWRPADIQSWIDNNIG	KILP-VSHYLSKDDLCRHFRVSRTTLNRWIRLNKIPPPTNWGS-VTIGWSPEEIKNMV----R	-12.166,-30.796,-11.991,-11.524,-30.257,-8.254,-9.607,-27.652,-6.257,-7.622,-25.354,-5.076,-7.401,-21.516,-4.549,-6.955,-22.438,-0.835,-3.094,-21.977,-0.931,-2.193,-18.226,-0.726,-0.784,-18.694,2.829,1.459,-21.698,3.263,5.114,-21.197,4.192,7.988,-21.651,1.768,10.395,-18.859,0.765,9.218,-15.564,-0.768,11.323,-15.777,-3.971,13.799,-12.880,-4.266,12.496,-9.316,-4.603,8.747,-9.039,-5.367,7.264,-5.660…	MKNTDAKLFNHKILPVSHYLSKDDLCRHFRVSRTTLNRWIRLNKIPPPTNWGSVTIGWSPEEIKNMVR	2697019	Proteus sp. ZN5
job.pdb	AF-A0A507WP86-F1-model_v3.cif	19.700	71	53	3	9	76	15	84	6.367E-01	63	76	91	KLQPTTTRLLTYADLTVMLNRDRRTIWSWVKKGIFPTPIKTPAGVCIGWRPADIQSWIDNNIG-GSA--NA	FANPSPIRFLRKREVIYRTGIPSSSLYALIKRGLFPPQIKQLGGKSVVWLESDIDAYMAQCLANHQAAN-D	-24.125,-19.128,-54.978,-21.588,-17.271,-52.718,-21.235,-16.229,-49.501,-20.579,-13.816,-46.663,-20.493,-10.853,-45.067,-22.124,-10.186,-41.747,-21.134,-6.898,-40.285,-22.768,-7.120,-36.894,-22.327,-4.049,-34.796,-23.868,-5.999,-31.936,-22.688,-5.134,-28.719,-24.050,-2.676,-26.289,-24.021,0.811,-25.193,-23.385,-0.257,-21.601,-21.720,2.345,-19.348,-19.686,-0.606,-17.955,-16.374,1.255,-18.117,-13.7…	MAAVTQIKPAKEETFANPSPIRFLRKREVIYRTGIPSSSLYALIKRGLFPPQIKQLGGKSVVWLESDIDAYMAQCLANHQAANDSQVKGAK	2591038	Moraxellaceae bacterium AER2_44_116
job.pdb	AF-A0A2E2EY02-F1-model_v3.cif	24.600	65	45	2	11	73	3	65	6.365E-01	63	76	68	QPTTTRLLTYADLTVMLNRDRRTIWSWVKKGIFPTPIKTPAGVCIGWRPADIQSWIDNNIG--GS	ETAHDRLLTRKDVSNRVGFQTTAIYEKMSKGDFPMPVKIG--RAARWSERAIANWIEEQKARGQQ	-11.300,8.030,-28.534,-10.152,5.009,-26.477,-7.779,6.595,-23.970,-5.132,3.890,-23.425,-5.130,4.488,-19.646,-1.564,3.330,-18.911,-1.679,1.292,-15.711,1.101,3.011,-13.738,3.218,0.633,-11.677,3.439,2.066,-8.145,6.415,1.367,-5.866,5.982,0.145,-2.260,6.589,3.814,-1.215,3.893,5.210,-3.564,1.448,2.522,-2.352,2.278,3.341,1.318,1.693,7.076,0.663,-1.568,6.348,-1.263,-3.186,3.986,1.297,-1.718,5.834,4.362,-0…	MTETAHDRLLTRKDVSNRVGFQTTAIYEKMSKGDFPMPVKIGRAARWSERAIANWIEEQKARGQQPAA	1912091	Nioella sp.
job.pdb	AF-A0A4Q7M6Y8-F1-model_v3.cif	26.200	61	43	2	13	73	9	67	6.365E-01	63	76	70	TTTRLLTYADLTVMLNRDRRTIWSWVKKGIFPTPIKTPAGVCIGWRPADIQSWIDNNIGGS	TRRRLMTPAELAEYLGVTMYCVYAWSSHGGGPKVIHV-G-GRLRYRPDDVEEWLDAVTDDR	-34.575,11.019,5.130,-31.211,9.294,5.754,-28.728,10.305,8.388,-25.901,8.277,6.803,-23.877,7.450,9.888,-20.411,7.793,8.346,-18.938,5.127,10.576,-15.295,6.093,10.305,-14.590,2.465,11.218,-10.847,2.787,11.924,-10.122,0.233,9.143,-7.080,-1.781,10.226,-3.953,-0.648,8.375,-2.384,-3.437,6.306,1.294,-4.238,6.777,3.651,-4.607,3.747,3.482,-8.391,4.446,-0.376,-8.433,4.322,-0.217,-6.270,1.151,2.291,-8.713,-0…	MSSTTEQTTRRRLMTPAELAEYLGVTMYCVYAWSSHGGGPKVIHVGGRLRYRPDDVEEWLDAVTDDRREG	228973	Xylanibacterium ulmi
job.pdb	AF-A0A6P3A406-F1-model_v3.cif	27.800	61	42	2	11	71	17	75	6.365E-01	63	76	75	QPTTTRLLTYADLTVMLNRDRRTIWSWVKKGIFPTPIKTPAGVCIGWRPADIQSWIDNNIG	TVEPPRLLRLVDVAIRTRLSKSEIYRRIKAGTFPCSLKVGA-RAVAWRESDIHDWIASL-S	-23.204,-10.218,-53.729,-21.782,-10.388,-50.115,-21.954,-8.698,-47.354,-22.313,-5.335,-45.468,-20.633,-5.814,-42.060,-23.175,-4.388,-39.566,-21.757,-1.258,-37.894,-22.270,-2.413,-34.287,-23.600,0.661,-32.393,-22.167,2.120,-29.132,-21.842,-0.614,-26.511,-23.528,0.824,-23.401,-21.194,-0.457,-20.620,-23.942,-0.203,-17.939,-22.760,-3.311,-16.043,-19.871,-3.224,-13.464,-16.591,-3.528,-15.386,-14.566,-…	MSKKRPVRGPINHTASTVEPPRLLRLVDVAIRTRLSKSEIYRRIKAGTFPCSLKVGARAVAWRESDIHDWIASLS	488447	Burkholderia contaminans
job.pdb	AF-A0A327KEJ4-F1-model_v3.cif	10.700	65	54	4	10	73	17	78	6.364E-01	63	76	88	L-QPTTTRLLTYADLTVMLNRDRRTIWSWVKKGIFPTPIKTPAGVCIGWRPADIQSWIDNNIGGS	PPVTDFDPVLRLNQAAGLVGLSPKGLRALTARGEGPTAMRV-G-RFVMFRKSEIHRWLLSC-EQP	-47.118,-33.670,44.857,-45.104,-32.419,42.549,-43.904,-28.953,41.586,-41.280,-28.583,38.947,-40.567,-25.499,36.869,-38.633,-26.013,33.597,-35.987,-23.463,33.239,-35.405,-20.388,31.108,-33.304,-21.198,28.019,-30.487,-18.695,28.595,-29.760,-16.747,25.416,-26.087,-17.639,25.096,-24.865,-14.111,24.414,-22.720,-14.742,21.345,-19.331,-13.659,22.697,-18.637,-10.298,20.969,-16.319,-11.335,18.085,-12.772,…	MHVMTITSGGRRAAAPPPVTDFDPVLRLNQAAGLVGLSPKGLRALTARGEGPTAMRVGRFVMFRKSEIHRWLLSCEQPARKAQGGDHA	444923	Rhodoplanes piscinae
job.pdb	AF-L0DZE9-F1-model_v3.cif	20.500	73	56	2	1	72	3	74	6.363E-01	63	76	74	M-SQNNQLSKLQPTTTRLLTYADLTVMLNRDRRTIWSWVKKGIFPTPIKTPAGVCIGWRPADIQSWIDNNIGG	DHTAVPTTPSTAPTRLRLLRDVDVAARYGIARQSVWRWVRDGIIPPPVRISE-KMTRWPADALDAHDRARGLL	-11.563,22.028,-50.991,-9.134,19.414,-49.766,-9.809,17.807,-46.452,-6.751,16.007,-45.075,-7.043,14.113,-41.979,-7.518,14.697,-38.347,-4.728,12.284,-37.335,-6.102,9.833,-34.778,-2.844,10.275,-32.836,-2.958,6.889,-31.209,-3.080,6.525,-27.406,0.629,5.629,-27.317,0.773,2.381,-25.304,4.251,3.216,-24.047,5.596,0.418,-21.777,4.431,1.483,-18.280,7.794,2.096,-16.601,7.654,0.225,-13.263,7.401,3.269,-10.969…	MTDHTAVPTTPSTAPTRLRLLRDVDVAARYGIARQSVWRWVRDGIIPPPVRISEKMTRWPADALDAHDRARGLL	1255043	Thioalkalivibrio nitratireducens DSM 14787
job.pdb	AF-A0A0F2R996-F1-model_v3.cif	13.400	67	52	6	12	76	12	74	6.363E-01	63	76	74	PTTTRLLTYADLTVMLNRDRRTIWSWV-K-KGIFPTPIKTPAGVCIGWRPADIQSWIDNNIGGSANA	RAEEDYLTTKQVAEMTGLSVSFFEVGRSLASPGHPPYLKV-G-SRVLYSRSDIVEWLDKR-RRGQ-K	8.198,-35.857,-30.702,6.314,-34.193,-27.814,5.664,-30.507,-28.508,5.947,-28.895,-25.060,2.909,-26.612,-24.819,4.339,-23.230,-23.917,1.773,-22.419,-21.242,1.481,-18.728,-21.968,0.294,-18.183,-18.401,-2.819,-15.988,-18.820,-1.684,-12.396,-18.266,-3.521,-12.198,-14.910,-5.482,-9.123,-16.020,-6.665,-8.890,-12.339,-3.409,-7.835,-10.656,-5.345,-4.941,-9.103,-2.562,-2.375,-8.724,-3.752,0.082,-6.069,-2.5…	MSVVQAQSAPIRAEEDYLTTKQVAEMTGLSVSFFEVGRSLASPGHPPYLKVGSRVLYSRSDIVEWLDKRRRGQK	1629710	Hyphomonas sp. BRH_c22
job.pdb	AF-A0A231UT37-F1-model_v3.cif	21.800	64	46	3	13	74	12	73	6.361E-01	63	76	77	TTTRLLTYADLTVMLNRDRRTIWSWVKKGIFPTPIKTPAGVCIGWRPADIQSWIDNNIGG--SA	ETVSFCSIAETCEITSLSRPTIWRLVRDGTFPRPVALTD-RRNAFVRSEVNAWLRE-RIESRSA	-36.724,31.994,-16.107,-34.506,29.647,-15.074,-32.387,26.775,-15.542,-29.441,27.022,-13.222,-27.222,24.172,-14.395,-26.258,23.462,-10.782,-22.667,22.938,-9.645,-20.521,19.866,-8.914,-18.992,17.689,-11.526,-16.870,15.517,-9.183,-14.073,15.329,-11.768,-12.531,12.465,-9.770,-8.985,13.108,-10.990,-7.397,9.669,-11.377,-4.043,9.775,-9.553,-1.387,7.125,-8.896,0.465,6.451,-5.623,3.867,4.756,-5.310,4.428,…	MENAVSEAVPTETVSFCSIAETCEITSLSRPTIWRLVRDGTFPRPVALTDRRNAFVRSEVNAWLRERIESRSAPVDA	1876515	Notoacmeibacter marinus
job.pdb	AF-A0A7X3R9T3-F1-model_v3.cif	18.700	64	47	5	11	73	35	94	6.359E-01	63	76	99	Q-PTTTRLLTYADLTVMLNRDRRTIWSWVKKGIFPTPIKTPAGVCIGWRPADIQSWIDNNIGGS	AM-E-SGLLTRKKVSALTGFSAADIRRLVKKGVFPRPVRNGR-GKELWSESAVVEFLKT-RRKY	-4.565,-17.563,33.979,-3.603,-19.724,30.953,-4.868,-21.343,27.977,-7.028,-23.692,25.924,-8.246,-24.671,22.981,-6.690,-26.420,20.406,-8.093,-27.741,17.634,-6.535,-27.799,14.172,-7.878,-30.937,12.503,-5.267,-31.807,9.834,-7.378,-33.686,7.242,-5.120,-35.429,4.690,-7.001,-36.041,1.386,-5.251,-36.679,-1.961,-4.989,-35.598,-5.556,-6.360,-34.876,-8.862,-6.386,-32.059,-11.526,-4.121,-29.436,-13.191,-1.84…	MRSRFKDCAFGLGRAFGWNRAFGFGRSGCRGKEAAMESGLLTRKKVSALTGFSAADIRRLVKKGVFPRPVRNGRGKELWSESAVVEFLKTRRKYPEVVE	2026742	Gemmatimonadetes bacterium
job.pdb	AF-A0A4S5B1T4-F1-model_v3.cif	20.300	64	49	2	10	72	4	66	6.359E-01	63	76	96	LQPTTTRLLTYADLTVMLNRDRRTIWSWVKKGIFPTP-IKTPAGVCIGWRPADIQSWIDNNIGG	SIDDFEPLLDYTDIAELAGVSAKAIHSYRWKRMLPDPDVQTSSRRP-RWKLSTVRAWLESRPGR	14.061,26.123,-18.146,13.642,23.821,-15.140,13.114,20.340,-16.526,10.352,19.346,-14.086,11.856,16.081,-12.695,8.267,15.503,-11.354,6.747,13.686,-14.442,8.363,10.395,-13.316,5.416,8.999,-11.362,7.201,6.906,-8.683,6.649,3.244,-9.479,5.429,1.603,-6.282,6.019,-2.051,-5.479,3.902,-4.162,-3.081,5.797,-2.847,0.009,5.329,0.824,-0.944,1.576,0.232,-1.553,1.384,-1.522,1.840,3.063,1.500,3.590,0.689,3.991,1.9…	MGESIDDFEPLLDYTDIAELAGVSAKAIHSYRWKRMLPDPDVQTSSRRPRWKLSTVRAWLESRPGRGARTDLQRKREQAEVGEGSPGEGGLSAAVA	2699483	Candidatus Frankia alpina
job.pdb	AF-A0A522VTM8-F1-model_v3.cif	19.300	62	48	2	13	73	31	91	6.358E-01	63	76	95	TTTRLLTYADLTVMLNRDRRTIWSWVKKGIFPTPIKTPAGVCIGWRPADIQSWIDNNIG-GS	HSAELWRLPRVAAFVGLAQSTIYLLMKRGEFPKPVPLLG-RTKAWVAHDVITWAEDRASAGQ	-24.719,-56.715,-70.234,-22.967,-56.687,-66.763,-22.934,-55.863,-63.579,-22.754,-54.950,-59.841,-24.279,-53.082,-56.945,-23.434,-52.632,-53.784,-21.862,-50.758,-50.719,-21.730,-48.511,-48.451,-24.141,-47.684,-45.585,-23.802,-44.455,-43.554,-20.749,-43.244,-41.601,-21.430,-40.759,-38.881,-19.476,-37.525,-38.967,-20.698,-34.577,-37.216,-18.926,-35.073,-33.955,-20.516,-32.097,-32.201,-17.086,-30.990…	MAATTPAHSPTSRHKRLNAPQTTQDQPAPVHSAELWRLPRVAAFVGLAQSTIYLLMKRGEFPKPVPLLGRTKAWVAHDVITWAEDRASAGQEATT	1933926	Methylococcaceae bacterium
job.pdb	AF-A0A6I7P0W0-F1-model_v3.cif	14.500	62	51	1	11	72	13	72	6.357E-01	63	76	95	QPTTTRLLTYADLTVMLNRDRRTIWSWVKKGIFPTPIKTPAGVCIGWRPADIQSWIDNNIGG	LATVQAYLRAPEAARYLGLSTSTVNKLRLTGGGPLYSRVG--RRVLYRVQDLDAWVASGRRR	0.566,-5.123,39.709,1.041,-2.660,36.841,-2.139,-1.499,35.125,-3.960,-1.911,31.981,-2.229,-2.646,28.664,-4.287,-1.485,25.922,-7.093,-3.939,24.901,-9.478,-1.325,23.378,-10.407,-0.928,20.286,-10.407,-3.793,17.658,-14.287,-3.593,17.738,-14.862,-0.347,15.730,-13.800,-1.820,12.302,-17.030,-3.535,11.066,-18.692,-0.572,9.150,-15.924,1.847,7.961,-13.652,0.840,5.025,-10.587,-0.128,7.103,-7.784,2.299,6.158,…	MTAETSALDDRQLATVQAYLRAPEAARYLGLSTSTVNKLRLTGGGPLYSRVGRRVLYRVQDLDAWVASGRRRSTAENMPTEARRPGRPRKNAAQN	2448052	Geminicoccaceae bacterium
job.pdb	AF-A0A853BK84-F1-model_v3.cif	20.600	63	48	2	11	72	8	69	6.355E-01	63	76	69	QPTTTRLLTYADLTVMLNRDRRTIWSWVKKGIFPTPIK-TPAGVCIGWRPADIQSWIDNNIGG	VSDPNELLKVSEVCRELRISRSTWDRMVRLNEAPRMKRMGGKRGEIRVRRRWLDEWLENN-AG	-21.429,-26.160,3.358,-20.320,-23.847,0.521,-16.554,-23.645,-0.018,-16.630,-19.873,-0.543,-14.287,-19.679,-3.546,-11.114,-17.971,-2.505,-10.674,-16.568,-6.014,-7.178,-17.961,-6.632,-5.786,-14.501,-7.457,-2.606,-15.188,-9.420,0.297,-14.834,-6.882,2.231,-13.007,-9.679,-0.671,-10.549,-10.247,0.483,-6.899,-10.186,-2.123,-4.983,-8.158,-2.474,-1.202,-8.501,-2.421,0.732,-5.236,-6.193,1.412,-5.628,-6.777…	MSPQAASVSDPNELLKVSEVCRELRISRSTWDRMVRLNEAPRMKRMGGKRGEIRVRRRWLDEWLENNAG	1323731	Streptomonospora nanhaiensis
job.pdb	AF-A0A3D2IF95-F1-model_v3.cif	14.400	69	55	3	6	73	1	66	6.354E-01	63	76	66	QLSKLQPTTTRLLTYADLTVMLNRDRRTIWSWVKKGIFPTPIKTPAGVCIGWRPADIQSWIDNNIG-GS	M--KKQ-NNNEYLTPRELSELYKISITKLAIDRMNNVGFPYVKDENSSIVRYPMSAVEDHIQKNMKLGS	-21.866,-10.750,-12.682,-19.700,-7.760,-13.768,-16.088,-8.967,-13.991,-14.415,-5.778,-12.754,-11.319,-5.611,-14.949,-9.437,-4.014,-11.956,-6.058,-3.949,-13.737,-5.979,-0.405,-12.266,-2.576,0.454,-10.848,-2.751,3.079,-8.107,0.093,5.471,-7.349,1.175,5.739,-3.648,-0.708,9.089,-3.672,-4.000,7.660,-5.051,-3.752,4.700,-2.627,-3.208,7.238,0.198,-6.304,9.258,-0.873,-8.571,6.172,-1.372,-7.656,4.278,1.825,…	MKKQNNNEYLTPRELSELYKISITKLAIDRMNNVGFPYVKDENSSIVRYPMSAVEDHIQKNMKLGS	2024824	Balneola sp.
job.pdb	AF-A0A1G0DXR7-F1-model_v3.cif	18.000	61	50	0	13	73	11	71	6.353E-01	63	76	71	TTTRLLTYADLTVMLNRDRRTIWSWVKKGIFPTPIKTPAGVCIGWRPADIQSWIDNNIGGS	RASSILRVDAVCARTGLSRSSVDRLEDRGEFPARLQLSGSGAVGWLDSDVDAWIAARPRGI	-38.926,-8.385,-24.168,-35.411,-6.915,-24.384,-33.549,-6.713,-21.080,-31.800,-3.338,-21.458,-28.572,-3.938,-19.517,-27.670,-2.366,-16.221,-24.735,-0.012,-16.657,-22.623,-2.272,-14.440,-20.762,0.288,-12.261,-17.677,1.356,-14.230,-15.771,1.493,-10.917,-13.017,3.646,-12.403,-10.099,1.508,-11.232,-7.947,4.560,-10.574,-4.290,3.797,-10.007,-2.963,5.175,-6.707,0.713,6.180,-6.411,2.709,5.477,-3.214,1.894…	MFSGGGLTKCRASSILRVDAVCARTGLSRSSVDRLEDRGEFPARLQLSGSGAVGWLDSDVDAWIAARPRGI	1798250	Gallionellales bacterium RBG_16_57_15
job.pdb	AF-A0A2N6CRA1-F1-model_v3.cif	20.800	67	49	4	8	73	35	98	6.352E-01	63	76	100	S-KLQPTTTRLLTYADLTVMLNRDRRTIWSWVKKGIFPTPIKTPAGVCIGWRPADIQSWIDNNIGGS	NT-ITAPNDPLMTSDEVAEYLNLAPRTIQKWREDKTGPQFIRIN-HRCVRYRRLEVDRWLLTL-QGQ	3.967,40.840,5.375,1.594,38.656,4.348,-0.914,37.452,2.329,-1.822,33.966,1.133,-3.004,31.730,-1.724,-5.991,29.854,-0.411,-6.347,26.448,-2.053,-9.676,25.460,-0.559,-10.774,22.018,-1.641,-12.266,20.041,0.595,-12.631,16.712,1.150,-11.879,14.195,3.893,-10.829,10.982,2.065,-11.124,8.128,4.530,-13.842,7.021,2.017,-13.258,5.411,-1.357,-14.798,2.083,-0.765,-17.341,1.854,-3.587,-17.021,-0.120,-6.746,-16.43…	MGTPISTGKTQRLILYAHQRPFTMGSHTENFSMTNTITAPNDPLMTSDEVAEYLNLAPRTIQKWREDKTGPQFIRINHRCVRYRRLEVDRWLLTLQGQEG	191960	Sedimenticola selenatireducens
job.pdb	AF-A0A841L8L4-F1-model_v3.cif	20.500	68	50	3	10	76	10	74	6.351E-01	63	76	79	LQPTTTRLLTYADLTVMLNRDRRTIWSWVKKGIFPTPIKTPAGVCIGWRPADIQSWIDNNIGGSAN-A	GGAPLPHYLSPLDLETWFRIPRGTSAKWRTNGSGPPFAKL--GAKVLYQTADFVQWINER-RSVCATN	-15.601,-49.131,3.318,-15.269,-45.408,2.530,-13.295,-43.876,5.412,-14.737,-40.406,6.388,-11.365,-39.661,8.100,-9.333,-37.673,5.609,-9.563,-34.241,4.229,-7.496,-31.764,5.999,-7.089,-28.731,7.940,-9.525,-26.000,9.118,-6.620,-23.584,9.722,-8.221,-20.180,9.119,-5.807,-18.572,6.583,-3.589,-16.176,8.554,-4.447,-12.541,7.668,-2.240,-12.006,4.611,-0.204,-8.841,5.164,1.138,-7.227,1.969,4.511,-5.534,2.266,…	MTDPCSTNGGGAPLPHYLSPLDLETWFRIPRGTSAKWRTNGSGPPFAKLGAKVLYQTADFVQWINERRSVCATNGSVLN	1070431	Polymorphobacter multimanifer
job.pdb	AF-A0A3L7A661-F1-model_v3.cif	15.700	76	55	9	3	73	3	74	6.349E-01	63	76	90	Q-NN-QLSKLQ-PT-TTRLLTYADLTVMLNRDRRTIWSWVKKGIFPTPIKTPAGVCIGWRPADIQSWIDNNIG-GS	EE-DS-NAPTSN-EPNLRFLRVEEVYQLVGIGRSFLDDLVREGDFPAPVYLSA-KTRVWIEAEVLAWMRAKASSSR	-47.719,13.585,6.719,-43.916,13.998,6.944,-41.955,11.993,4.326,-39.188,14.582,3.759,-35.614,13.424,2.819,-35.190,10.924,-0.057,-31.456,11.887,-0.001,-30.140,9.043,2.161,-26.587,8.848,0.850,-25.059,6.565,-1.783,-22.193,6.454,0.843,-20.559,3.330,-0.612,-18.914,4.577,-3.809,-15.302,3.469,-3.178,-13.717,6.895,-3.576,-11.355,6.310,-6.551,-8.921,8.746,-4.869,-5.431,8.618,-6.324,-2.864,8.242,-3.516,0.76…	MPEEDSNAPTSNEPNLRFLRVEEVYQLVGIGRSFLDDLVREGDFPAPVYLSAKTRVWIEAEVLAWMRAKASSSRTRPPATHKVQRRRELA	60216	Xanthobacter tagetidis
job.pdb	AF-A0A2A4MWL4-F1-model_v3.cif	20.600	63	47	3	11	73	1	60	6.348E-01	63	76	60	QPTTTRLLTYADLTVMLNRDRRTIWSWVKKGIFPTPIKTPAGVCIGWRPADIQSWIDNNIGGS	M-S-CKILRLKEVKAVTGLSRSTIYAEMAKGEFPKQVQLTGNRSVGWHESVIIQWIESR-QQT	-7.318,13.331,-15.245,-3.828,12.860,-13.731,-2.037,9.911,-15.420,0.464,9.820,-12.500,1.913,6.574,-11.139,2.874,6.802,-7.458,5.940,4.892,-6.202,5.981,3.207,-2.753,7.620,6.354,-1.215,4.785,8.590,-2.544,2.039,6.066,-1.581,3.460,6.015,1.996,3.491,9.848,2.080,-0.124,10.154,0.772,-1.652,7.270,2.838,0.475,7.799,6.013,0.848,3.968,6.081,4.014,1.994,6.769,5.453,-0.319,4.059,4.471,-3.445,6.075,0.902,-2.116,…	MSCKILRLKEVKAVTGLSRSTIYAEMAKGEFPKQVQLTGNRSVGWHESVIIQWIESRQQT	1913989	Gammaproteobacteria bacterium
job.pdb	AF-A0A2T5I0U0-F1-model_v3.cif	29.400	68	42	5	12	76	23	87	6.347E-01	63	76	89	PTTTRLLTYADLTVMLNRDRRTIWSWVKKGIFPTPIKTPAGVCIGWRPADIQSWIDNNIG-GSA--NA	PATEKLLPLPEVESRSGFKSSFIYQLIKQGKFPSPIKI-G-NSSRWRESEIQQWIHAQIESSSSGK-H	-38.398,-10.968,-65.813,-37.737,-10.032,-62.154,-34.574,-8.060,-61.440,-31.633,-9.029,-59.168,-31.074,-9.696,-55.473,-32.601,-8.649,-52.194,-29.723,-7.123,-50.216,-29.505,-9.063,-46.890,-30.936,-7.140,-43.894,-27.949,-6.210,-41.740,-29.856,-4.939,-38.748,-27.127,-3.260,-36.730,-28.282,-0.574,-34.388,-24.853,1.003,-33.759,-25.602,3.315,-30.843,-23.525,6.476,-30.992,-20.680,7.122,-28.657,-19.451,4.…	MNQTLSTPQHHLTGETGQLPAIPATEKLLPLPEVESRSGFKSSFIYQLIKQGKFPSPIKIGNSSRWRESEIQQWIHAQIESSSSGKHSG	42354	Nitrosomonas oligotropha
job.pdb	AF-A0A833MAF9-F1-model_v3.cif	16.900	71	55	4	1	69	8	76	6.347E-01	63	76	83	MSQNNQLSKLQ-PTTTRLLTYADLTVMLNRDRRTIWSWVKKGIFPTPIKT-PAGVCIGWRPADIQSWIDNN	RRATRRVEVPVELVKDRFLRPAVVAELAGVSVSTVYRWVQSGRLPRSRRVS-H-RVAGWRASDVLAVLHGE	20.521,4.976,-61.413,19.789,4.814,-57.639,18.544,1.450,-56.243,15.208,1.223,-54.395,16.200,-1.549,-51.960,13.012,-2.900,-50.324,13.255,-3.842,-46.651,9.992,-5.471,-45.447,8.016,-3.834,-42.568,8.569,-6.691,-40.161,7.264,-5.454,-36.762,9.958,-3.500,-34.894,9.002,-5.012,-31.536,10.482,-2.347,-29.283,12.251,-4.544,-26.740,11.972,-2.189,-23.783,14.509,-3.542,-21.232,12.479,-4.487,-18.122,15.239,-2.489…	MVEVGSARRATRRVEVPVELVKDRFLRPAVVAELAGVSVSTVYRWVQSGRLPRSRRVSHRVAGWRASDVLAVLHGEPPSEDAA	2651171	Thermoanaerobaculia bacterium
job.pdb	AF-A0A2S5TDZ2-F1-model_v3.cif	23.800	67	48	3	9	74	2	66	6.345E-01	63	76	67	KLQPTTTRLLTYADLTVMLNRDRRTIWSWVKKGIFPTPIKTPAGVCIGWRPADIQSWIDNNIGG-SA	S-T-SQLQILSRREVEVLTSLSRSTLYALVGRGEFPTPIRLLPTRSVGWSKEEVEEWIRARMAGRGH	2.886,-14.871,23.208,3.738,-12.601,20.240,1.034,-9.928,20.128,0.627,-9.263,16.392,0.508,-5.459,16.733,-2.349,-3.944,14.714,-0.128,-1.586,12.692,-1.280,0.428,9.672,1.384,1.360,7.107,1.187,4.661,5.234,1.650,4.625,1.417,5.288,5.781,1.902,6.076,2.900,4.308,4.487,0.399,1.855,6.602,1.851,-1.029,9.779,1.489,1.131,8.912,-2.059,2.353,7.926,-3.385,-1.114,10.422,-1.244,-3.146,7.428,-0.530,-5.452,6.787,2.829…	MSTSQLQILSRREVEVLTSLSRSTLYALVGRGEFPTPIRLLPTRSVGWSKEEVEEWIRARMAGRGHG	2086571	Solimonas fluminis
job.pdb	AF-A0A258KYK9-F1-model_v3.cif	18.100	66	49	4	10	73	41	103	6.344E-01	63	76	118	LQP-TTTRLLTYADLTVMLNRDRRTIWSWVKKGIFPTPIKTP-AGVCIGWRPADIQSWIDNNIGGS	APVPGAERFVSMSELCQRLGVNRSTLLRREKAGKLPARKTFPD--GRVGWTASQVDDWFAQA-REG	-22.045,-35.119,-47.114,-19.232,-33.862,-44.803,-19.564,-30.648,-42.711,-18.571,-27.087,-43.691,-15.863,-26.195,-41.174,-16.847,-22.504,-40.746,-14.193,-20.013,-42.021,-14.359,-18.688,-38.391,-12.395,-21.734,-37.046,-9.633,-21.190,-39.654,-9.466,-17.437,-38.798,-9.498,-18.238,-35.039,-6.689,-20.827,-35.514,-4.615,-18.350,-37.594,-5.094,-15.631,-34.899,-4.270,-18.124,-32.063,-1.075,-19.128,-33.923…	MKPSEPLSDLINDAVRRAVAEHVAPLIAELKRLPRTEPVPAPVPGAERFVSMSELCQRLGVNRSTLLRREKAGKLPARKTFPDGRVGWTASQVDDWFAQAREGTDPERNAELAARISH	1970390	Hyphomicrobium sp. 32-62-53
job.pdb	AF-A0A2M7A0Z5-F1-model_v3.cif	13.200	68	55	4	8	73	44	109	6.342E-01	63	76	114	SKLQPT-TTRLLTYADLTVMLNRDRRTIWSWVKKGIFPTPIK-TPAGVCIGWRPADIQSWIDNNIGGS	SFKEVNGMKRLYRVDEVGEMLSVSTKTVRRLIS-RGELIGHNDSPGRRGLRVTVESLEKYIER-YKGN	-19.450,-35.212,42.640,-16.310,-35.582,40.510,-15.180,-35.034,36.913,-13.191,-37.771,35.153,-11.163,-36.934,32.067,-10.362,-39.480,29.325,-8.135,-37.988,27.327,-6.968,-41.389,26.122,-7.920,-42.522,22.618,-4.984,-41.538,20.445,-3.403,-43.792,17.755,-4.524,-45.315,14.572,-4.870,-43.034,11.529,-1.518,-42.544,9.626,-2.927,-39.707,7.434,-4.820,-36.968,9.415,-2.228,-35.906,12.084,-0.711,-32.966,10.078,…	MIRRNLREACLRCPGLGRIRRMAEANRNRQGFLSFGMEIEAHRSFKEVNGMKRLYRVDEVGEMLSVSTKTVRRLISRGELIGHNDSPGRRGLRVTVESLEKYIERYKGNPGSFE	1973971	Deltaproteobacteria bacterium CG07_land_8_20_14_0_80_38_7
job.pdb	AF-A0A1U6GR86-F1-model_v3.cif	21.300	61	46	2	13	73	15	73	6.340E-01	63	76	82	TTTRLLTYADLTVMLNRDRRTIWSWVKKGIFPTPIKTPAGVCIGWRPADIQSWIDNNIGGS	PPERLLKMEEVSRRVGLGKSMIYRLISEGRFPAPYKISP-FASRWSEHEIVAWIAE-VKDG	4.625,-56.158,7.373,5.039,-53.268,6.062,2.704,-50.278,5.724,3.016,-48.042,2.675,0.959,-45.172,3.942,1.768,-42.985,0.928,1.613,-39.473,2.449,-1.600,-37.687,1.539,-0.323,-35.122,-0.988,-1.631,-31.969,0.533,-1.179,-30.164,-2.784,-0.953,-26.703,-1.200,-1.503,-25.036,-4.562,-1.950,-21.659,-2.997,-2.751,-19.662,-6.159,0.468,-17.923,-7.313,0.984,-14.647,-5.391,-0.624,-11.821,-7.413,1.246,-8.502,-7.456,-…	MKETHMPERAEFTDPPERLLKMEEVSRRVGLGKSMIYRLISEGRFPAPYKISPFASRWSEHEIVAWIAEVKDGFEGKRRKFW	428990	Novosphingobium mathurense
job.pdb	AF-A0A858R080-F1-model_v3.cif	26.400	68	43	6	9	73	2	65	6.340E-01	63	76	65	K-LQPTTTRLLTYADLTVMLNRDRRTIWSWVKKGIFPTPIKTPAGVCIGWRPADIQSWIDNNIG--GS	ST-H-IETAYLADHQVANRYSVSRATIWRWVQSNRFIKPVKLSP-GCTRWRLSDIEVWEENW-LEDVL	-27.141,5.616,4.975,-24.796,4.286,7.680,-21.230,4.888,6.454,-19.509,1.772,7.757,-15.962,3.117,7.671,-14.591,-0.408,7.932,-11.281,0.322,9.764,-9.475,-2.333,7.696,-5.666,-2.036,7.568,-3.984,-3.712,4.580,-0.446,-5.095,4.605,1.733,-4.648,1.479,0.929,-8.205,0.214,-2.864,-7.551,0.501,-2.502,-4.237,-1.418,-0.336,-6.088,-3.987,-3.018,-8.827,-4.316,-5.813,-6.189,-4.852,-3.978,-4.845,-7.951,-2.597,-8.280,-…	MSTHIETAYLADHQVANRYSVSRATIWRWVQSNRFIKPVKLSPGCTRWRLSDIEVWEENWLEDVL	2668067	Marinobacterium sp. LSUCC0821
job.pdb	AF-A0A2Z5YXK0-F1-model_v3.cif	22.900	61	45	2	13	73	8	66	6.339E-01	63	76	68	TTTRLLTYADLTVMLNRDRRTIWSWVKKGIFPTPIKTPAGVCIGWRPADIQSWIDNNIGGS	APGRLLKMKDVERETSLHRATIYRRIAADEFPRPRPIGG-GRVAWLESDIEAWKADV-LAN	-19.152,-17.719,20.373,-18.185,-15.507,17.389,-16.803,-12.023,18.177,-17.457,-10.007,15.024,-14.278,-7.879,14.990,-15.874,-4.509,14.121,-13.068,-2.944,12.025,-12.684,0.367,13.894,-13.036,3.442,11.538,-10.393,2.160,9.174,-6.986,3.746,9.712,-5.793,5.295,6.451,-2.188,4.244,5.807,0.047,6.504,3.694,2.771,4.996,1.452,5.355,5.364,4.312,3.074,3.483,6.745,2.470,0.720,4.139,6.285,0.452,3.615,6.738,0.015,7.…	MSTASTPAPGRLLKMKDVERETSLHRATIYRRIAADEFPRPRPIGGGRVAWLESDIEAWKADVLANAN	2060312	Altererythrobacter sp. B11
job.pdb	AF-A0A101VL96-F1-model_v3.cif	13.400	67	53	4	13	76	23	87	6.338E-01	63	76	89	TTTRLLTYADLTVMLNRDRRTIWSWVKKGIFPTPIKTPAGVCIGWRPADIQSWIDNNIG-GSA--NA	RSTIYMLWPEVMRESTLSKTVIQRLMKRGKFPLPVQLSP-NRVAWVRSEFEEWDEAKKRERALEV-E	22.927,31.146,12.007,19.280,31.467,11.060,16.142,29.873,10.329,13.378,28.046,10.221,10.456,26.892,12.408,7.518,25.653,12.553,5.025,23.047,13.835,2.844,20.591,12.101,0.466,19.776,14.859,-2.284,17.207,14.042,-3.619,14.589,15.128,-3.943,12.546,18.188,-7.663,11.955,17.613,-9.075,8.425,17.860,-11.951,6.813,16.569,-12.153,3.538,18.366,-14.488,1.634,15.970,-13.306,-1.393,14.003,-12.294,-3.989,16.696,-14…	MADQAPTEERADDAPEKDEEEQRSTIYMLWPEVMRESTLSKTVIQRLMKRGKFPLPVQLSPNRVAWVRSEFEEWDEAKKRERALEVEAA	1734408	Sphingomonadales bacterium BRH_c3
job.pdb	AF-A0A5E4TI22-F1-model_v3.cif	26.200	61	43	2	13	73	12	70	6.338E-01	63	76	73	TTTRLLTYADLTVMLNRDRRTIWSWVKKGIFPTPIKTPAGVCIGWRPADIQSWIDNNIGGS	SFERLYKLPSVVERVALSRAEIYRRIKEGTFPQPVKIGA-RAVAFRGSDIDAWLVQL-GNG	-30.185,-9.886,-22.999,-29.446,-9.437,-19.271,-26.579,-11.766,-18.336,-27.251,-11.578,-14.624,-24.917,-14.060,-12.818,-21.934,-13.738,-10.595,-22.813,-17.133,-9.055,-21.850,-18.245,-5.615,-20.617,-18.060,-2.411,-16.787,-18.301,-2.565,-15.285,-15.392,-0.676,-12.259,-15.743,-2.980,-9.626,-14.802,-0.380,-8.650,-11.606,-2.233,-5.079,-11.380,-0.971,-4.769,-7.976,0.692,-1.222,-6.583,0.599,-0.186,-3.921…	MTANTHPNGARSFERLYKLPSVVERVALSRAEIYRRIKEGTFPQPVKIGARAVAFRGSDIDAWLVQLGNGGEQ	2508297	Pandoraea communis
job.pdb	AF-Q3KBX3-F1-model_v3.cif	17.100	76	53	10	3	74	17	86	6.337E-01	63	76	86	Q-NNQ-LSK-LQ-PTTTRLLTYADLTVMLNRDRRTIWSWVKKGIFPTPIKTPAGVCIGWRPADIQSWIDNNIGGSA	PI-VEA-PQL-QV-E-RHIMRRDEVERKTGFKRAHIYNLMKEGKFPQAKRIGL-RAVGWDSLEIERWIVERLGHQV	4.498,-72.016,30.190,3.118,-69.266,28.937,3.858,-65.806,30.442,2.519,-62.275,30.262,0.741,-59.569,28.447,0.584,-56.310,30.549,-0.986,-52.956,29.765,-3.601,-51.595,27.442,-2.321,-48.029,27.798,-4.575,-45.152,28.798,-4.794,-42.387,26.201,-6.911,-39.397,26.704,-9.990,-38.147,26.319,-11.343,-35.260,24.174,-11.956,-34.833,20.491,-13.887,-31.589,20.987,-15.633,-30.561,17.724,-14.008,-27.132,17.450,-16.…	MCQSAPGVTSMSSQYSPIVEAPQLQVERHIMRRDEVERKTGFKRAHIYNLMKEGKFPQAKRIGLRAVGWDSLEIERWIVERLGHQV	205922	Pseudomonas fluorescens Pf0-1
job.pdb	AF-A0A1T1QQL2-F1-model_v3.cif	17.400	63	49	3	13	74	13	73	6.336E-01	63	76	75	TTTRLLTYADLTVMLNRDRRTIWSWVKKGIFPTPIKTPAGVCIGWRPADIQSWIDNNIG-GSA	APRRFLRIREVMIRTGLSKSTIYAKIRLKEFPSPVSL-G-SISAWVESEISEWMDAQVAARDK	-13.199,-42.957,-16.961,-11.538,-39.642,-15.885,-12.462,-36.478,-17.641,-9.828,-34.899,-15.400,-11.084,-31.307,-15.418,-7.680,-29.614,-15.439,-8.640,-26.304,-13.869,-6.058,-23.994,-15.505,-4.093,-22.730,-12.493,-5.095,-19.016,-12.281,-2.620,-17.356,-14.662,-0.182,-15.363,-12.452,-2.107,-12.110,-12.058,-0.092,-9.461,-13.968,2.294,-7.877,-11.421,1.252,-4.228,-11.857,3.357,-1.504,-10.258,1.391,1.306…	MTDTTIFPAPAPAPRRFLRIREVMIRTGLSKSTIYAKIRLKEFPSPVSLGSISAWVESEISEWMDAQVAARDKAA	487900	Xanthomonas campestris pv. vitiscarnosae
job.pdb	AF-A0A517Y1I3-F1-model_v3.cif	25.300	63	44	3	10	72	5	64	6.335E-01	63	76	77	LQPTTTRLLTYADLTVMLNRDRRTIWSWVKKGIFPTPIKTPAGVCIGWRPADIQSWIDNNIGG	PLPDPVALLSVDDVAALLGVSPRTVWRLRDGGHLPPPVRV-G-SLVRWRRATLLMWLDEA-TE	0.380,-19.539,22.694,0.625,-17.977,19.212,-2.706,-16.578,18.120,-2.250,-16.553,14.349,-4.223,-13.354,13.599,-6.703,-14.445,10.949,-6.100,-12.163,7.932,-8.474,-9.269,8.709,-9.947,-8.552,5.212,-10.119,-4.849,6.335,-6.341,-4.692,7.107,-5.043,-1.245,6.064,-1.370,-1.824,5.194,1.171,0.894,5.962,3.926,1.796,3.466,6.236,-0.548,5.464,3.820,-3.508,5.176,3.481,-2.838,1.398,7.306,-2.572,1.149,7.735,-5.928,2.…	MTTTPLPDPVALLSVDDVAALLGVSPRTVWRLRDGGHLPPPVRVGSLVRWRRATLLMWLDEATEPRRDGRKGGRTND	2528023	Urbifossiella limnaea
job.pdb	AF-A0A5E4YP68-F1-model_v3.cif	21.300	61	46	2	13	73	10	68	6.334E-01	63	76	71	TTTRLLTYADLTVMLNRDRRTIWSWVKKGIFPTPIKTPAGVCIGWRPADIQSWIDNNIGGS	TADSLLRLPEVLAIIPVSRATWYEGIRSGRFPAQVKLGP-RIAAWRRSDIDRLLAS-LASG	-23.127,-23.726,-14.723,-23.601,-21.144,-11.938,-21.686,-17.904,-11.337,-21.418,-18.271,-7.552,-20.330,-14.778,-6.566,-21.537,-14.866,-3.022,-18.815,-12.351,-2.070,-20.166,-11.772,1.377,-16.900,-11.006,3.209,-17.531,-9.163,6.525,-13.823,-9.653,7.536,-11.495,-7.614,5.281,-8.009,-9.147,5.704,-5.095,-6.767,6.383,-1.997,-7.363,4.228,1.583,-6.336,5.087,3.969,-4.822,2.516,5.640,-8.205,1.570,2.186,-9.76…	MGKWKCVMNTADSLLRLPEVLAIIPVSRATWYEGIRSGRFPAQVKLGPRIAAWRRSDIDRLLASLASGDAA	2508297	Pandoraea communis
job.pdb	AF-A0A3S5WCB7-F1-model_v3.cif	26.600	60	43	1	13	72	14	72	6.332E-01	63	76	77	TTTRLLTYADLTVMLNRDRRTIWSWVKKGIFPTPIKTPAGVCIGWRPADIQSWIDNNIGG	RGDRLLKLREVMLMTSLGSSTIYRRMKAGKFPKPKRLSE-ACVRWRESEIEKWMCELPTT	-42.008,6.951,-15.409,-39.419,6.905,-13.395,-35.658,6.443,-13.276,-32.871,8.601,-14.448,-29.946,6.168,-13.762,-28.474,6.869,-10.284,-24.978,6.270,-11.800,-23.136,9.422,-11.288,-21.578,8.143,-8.103,-19.572,11.345,-8.025,-16.084,10.159,-7.073,-16.299,12.496,-4.152,-12.705,12.949,-2.951,-13.913,14.233,0.432,-10.407,14.317,1.917,-8.700,10.933,1.175,-5.146,11.472,2.549,-2.583,10.334,-0.037,-0.097,8.08…	MDELPASSRSFQVRGDRLLKLREVMLMTSLGSSTIYRRMKAGKFPKPKRLSEACVRWRESEIEKWMCELPTTGGVNK	382	Sinorhizobium meliloti
job.pdb	AF-A0A852RJL3-F1-model_v3.cif	20.000	70	52	4	9	76	11	78	6.332E-01	63	76	94	KLQPTTTRLLTYADLTVMLNRDRRTIWSWVKKGIFPTPIKTPAGVCIGWRPADIQSWIDNNIG-GSA-NA	ADHSRPPSYITCSTLARELEVSESTVYEMVRRGVLPQPVKLSNGCV-RWCWADVESALGSLSVGCASE-V	17.297,14.177,19.863,15.784,11.658,17.406,16.977,7.993,17.560,17.198,6.158,14.176,14.438,3.554,14.570,16.263,0.385,13.436,13.304,-1.912,12.691,15.127,-5.178,12.205,12.329,-7.773,12.308,12.914,-11.504,11.738,10.379,-12.927,9.263,7.949,-14.790,11.538,5.533,-16.486,9.058,2.433,-16.010,11.304,2.019,-12.236,11.876,-1.616,-11.017,11.489,-2.111,-8.412,8.676,0.383,-5.718,9.636,-1.185,-2.249,9.886,1.544,-…	MARPNSYSKPADHSRPPSYITCSTLARELEVSESTVYEMVRRGVLPQPVKLSNGCVRWCWADVESALGSLSVGCASEVAGDPFLAGLKNVASPA	2663834	Mesorhizobium sp. YL-MPnR-2016
job.pdb	AF-A0A291IHS8-F1-model_v3.cif	14.700	68	55	3	10	76	43	108	6.332E-01	63	76	108	LQPTTTRLLTYADLTVMLNRDRRTIWSWVKKG-IFPTPIKTPAGVCIGWRPADIQSWIDNNIGGSANA	EKPETDELLSNKEAADYIGVAPGTLEVWRCTKRYHIPHIKL-GNRLVKYRKSALDAFLESR-TVGAEG	16.836,72.866,-10.340,15.647,74.532,-7.111,13.317,72.613,-4.785,11.814,74.884,-2.115,9.804,73.096,0.630,6.189,72.631,1.743,5.369,71.260,5.166,1.811,70.224,5.761,1.339,68.097,8.782,-2.179,66.891,9.870,-4.236,63.781,9.686,-5.845,63.998,13.150,-6.035,60.664,15.033,-9.242,60.614,17.202,-9.321,61.206,21.014,-8.620,58.877,23.958,-10.403,55.537,24.252,-11.453,55.856,27.911,-10.374,52.787,29.911,-13.756,…	MVYKPTDRNQVKKPPARTVTSSTNHTAKTQSPDYVGIINRTIEKPETDELLSNKEAADYIGVAPGTLEVWRCTKRYHIPHIKLGNRLVKYRKSALDAFLESRTVGAEG	702114	Methylomonas koyamae
job.pdb	AF-A0A0P8CTH9-F1-model_v3.cif	25.800	62	44	2	13	73	14	74	6.331E-01	63	76	75	TTTRLLTYADLTVMLNRDRRTIWSWVKKGIFPTPIKTPAGVCIGWRPADIQSWIDNNIG-GS	HIDRMLRRKEVEAITGRGRSAIYEGMAAGTFPKPVKIGA-RAVAWPESVIREWIAERMEGGQ	-38.482,15.816,-10.030,-35.956,13.699,-11.932,-33.079,12.733,-9.686,-30.034,12.442,-11.937,-28.471,9.081,-10.956,-24.845,10.199,-10.537,-23.616,6.974,-12.229,-19.912,6.862,-11.526,-16.994,8.853,-12.960,-16.600,8.091,-16.665,-13.079,9.331,-17.735,-9.850,9.427,-16.174,-7.101,7.132,-17.468,-5.666,7.019,-13.920,-2.548,4.923,-14.434,-2.508,3.670,-10.870,1.013,4.118,-9.465,2.552,0.726,-8.692,4.024,1.26…	MTAQPQTVDTTRQHIDRMLRRKEVEAITGRGRSAIYEGMAAGTFPKPVKIGARAVAWPESVIREWIAERMEGGQA	1305731	Marinobacter excellens HL-55
job.pdb	AF-A0A6B8JKY0-F1-model_v3.cif	19.400	67	47	7	9	74	12	72	6.331E-01	63	76	91	K-LQPTTTRLLTYADLTVMLNRDRRTIWSWVKKGIFPTPIKTPAGVCIGWRPADIQSWIDNNIGGSA	ES-I-P-EVLLKLEQVEAQTGMKKSYIYREMERGTFPPKHKVGG-GT-RWYQSDIQRWIRA-RRSAP	-41.583,2.772,-30.422,-40.581,2.516,-26.692,-36.783,2.285,-26.299,-35.333,3.006,-23.420,-34.336,5.179,-20.375,-30.483,5.103,-19.942,-29.834,2.916,-16.886,-28.224,4.369,-13.767,-24.653,3.074,-13.164,-21.662,3.891,-15.257,-19.275,2.025,-12.966,-16.588,4.670,-13.546,-13.615,2.274,-13.659,-11.163,4.326,-11.576,-7.877,3.436,-13.342,-5.606,1.429,-11.038,-2.748,3.660,-9.756,0.668,2.403,-8.640,1.745,4.24…	MKQRRPAMGAAESIPEVLLKLEQVEAQTGMKKSYIYREMERGTFPPKHKVGGGTRWYQSDIQRWIRARRSAPQWTPEDVGQSAANCDSSGA	40324	Stenotrophomonas maltophilia
job.pdb	AF-A0A3G2HYN1-F1-model_v3.cif	23.500	68	49	3	10	76	12	77	6.330E-01	63	76	81	LQPTTTRLLTYADLTVMLNRDRRTIWSWVKKGIFPTPIKTPAGVCIGWRPADIQSWIDNNIGGSA-NA	QPFTLDAIVYQQDLCKWLKKSPVTLWRWIKSGYIPAPQKL-G-QDNIWPAAQIAGWARERGLLLSGGT	15.771,-13.874,42.861,16.851,-12.525,39.429,15.210,-9.241,38.418,14.547,-9.313,34.648,15.333,-5.686,33.777,13.240,-5.519,30.602,14.956,-2.803,28.514,12.278,-0.319,27.307,12.553,-0.053,23.512,14.879,-2.396,21.656,13.752,-2.278,17.954,12.793,-5.963,17.752,14.583,-8.088,15.076,12.034,-8.412,12.174,9.686,-11.087,13.653,7.544,-13.099,11.126,4.800,-11.045,12.917,6.580,-7.865,11.678,4.275,-5.174,10.352,…	MSIVTQLPNAPQPFTLDAIVYQQDLCKWLKKSPVTLWRWIKSGYIPAPQKLGQDNIWPAAQIAGWARERGLLLSGGTRHTI	323284	Alcaligenes aquatilis
job.pdb	AF-A0A1I0DVT3-F1-model_v3.cif	27.600	65	44	2	10	73	11	73	6.329E-01	63	76	77	LQPTTTRLLTYADLTVMLNRDRRTIWSWVKKGIFPTPIKTPAGVCIGWRPADIQSWIDNNIG-GS	TAEPTPQLLTIAEAALRLRTPVATLRYWRHSGTGPHSFRLG--RRVVYRRDDLQSWIDACRHHGA	15.614,-9.360,42.658,12.397,-7.522,41.803,10.151,-9.757,39.750,8.687,-7.387,37.193,5.641,-9.312,36.092,3.852,-7.003,33.622,0.570,-8.675,33.327,-2.060,-6.835,32.325,-3.936,-8.589,29.639,-4.015,-5.925,27.005,-7.660,-6.734,26.342,-6.700,-6.443,22.715,-9.185,-3.959,21.489,-8.316,-4.925,17.883,-6.454,-1.689,17.196,-6.479,-1.768,13.384,-2.909,-3.041,13.112,-1.452,-0.261,10.998,1.753,-1.512,9.436,4.574,…	MTDHTPGPAHTAEPTPQLLTIAEAALRLRTPVATLRYWRHSGTGPHSFRLGRRVVYRRDDLQSWIDACRHHGASTGT	1333667	Geodermatophilus poikilotrophus
job.pdb	AF-A0A259S791-F1-model_v3.cif	14.900	67	49	5	11	73	87	149	6.325E-01	63	76	151	Q--PTTTRLLTYADLTVMLNRDRRTIWSWVKKGIFPTPIKT-PAGVCIGWRPADIQSWIDNNIG-GS	SEF---PPVMSPKTLAAFLEVTPLTLQRWRNAKTGPVPALVPDSNVI-RYTREDVVAWLARHRADWS	-40.427,8.300,29.960,-37.075,9.268,28.379,-34.806,6.175,28.646,-31.422,7.901,28.596,-28.663,5.339,27.837,-25.860,5.053,30.412,-22.244,5.726,29.339,-21.412,1.973,29.582,-24.423,1.096,27.390,-23.455,3.707,24.752,-19.861,2.301,24.663,-21.120,-1.312,24.181,-23.488,-0.251,21.378,-20.542,1.595,19.704,-18.325,-1.522,20.101,-20.983,-3.662,18.315,-21.242,-1.209,15.362,-17.410,-1.047,15.096,-17.178,-4.882,…	MSTHKTKEQALRDLGEVVAEEVAIIRTLTVREAAERIWYPGGPSMEQLIERCAGTGLCKPDLEAPAADVTRDESAHATGAQRSNLPSEFPPVMSPKTLAAFLEVTPLTLQRWRNAKTGPVPALVPDSNVIRYTREDVVAWLARHRADWSDS	1970399	Microbacterium sp. 13-71-7
job.pdb	AF-A0A5E4PEE6-F1-model_v3.cif	25.300	63	46	1	13	74	7	69	6.322E-01	63	76	71	TTTRLLTYADLTVMLNRDRRTIWSWVKKGIFPTPIKTPAGVCIGWRPADIQSWIDNNIG-GSA	KNYTILRRKQVEARTGLSRSTIYSRIAEGSFPRPINLGGGRAVGWIESEINEWLQARIEQSRK	-36.504,-0.017,-5.171,-32.733,-0.530,-4.644,-30.987,2.208,-6.633,-27.746,0.276,-7.354,-25.349,3.206,-7.879,-22.695,1.804,-10.292,-19.554,1.481,-8.131,-17.021,3.310,-10.292,-13.748,1.588,-9.326,-10.759,3.951,-9.640,-7.399,2.127,-9.798,-4.292,3.973,-8.572,-0.881,3.115,-10.094,2.238,2.964,-7.847,3.237,6.625,-8.611,-0.288,7.859,-7.678,-0.187,5.799,-4.438,3.256,7.327,-3.582,1.856,10.849,-4.238,-1.340,…	MTNTIPKNYTILRRKQVEARTGLSRSTIYSRIAEGSFPRPINLGGGRAVGWIESEINEWLQARIEQSRKCI	254247	Aquicella siphonis
job.pdb	AF-D9SHV2-F1-model_v3.cif	28.500	63	43	2	13	74	7	68	6.322E-01	63	76	71	TTTRLLTYADLTVMLNRDRRTIWSWVKKGIFPTPIKTPAGVCIGWRPADIQSWIDNNIG-GSA	TPTKFLRLSDVTKAIGASGSSVWAWVKNGTFPAPVKLSPNCT-AWIAAEVDQWAADRIADSRK	-17.159,-18.766,-20.302,-16.471,-16.237,-17.510,-16.469,-12.800,-19.136,-13.746,-11.207,-16.961,-14.867,-7.622,-17.548,-11.828,-5.446,-16.651,-13.423,-3.285,-13.931,-11.818,0.089,-14.894,-8.249,-0.567,-13.698,-7.883,2.584,-11.619,-4.164,2.743,-10.967,-3.566,4.332,-7.534,-0.236,6.120,-7.041,1.595,5.837,-3.695,-0.219,9.096,-2.696,-3.703,7.623,-3.387,-2.760,4.298,-1.714,-1.544,6.268,1.378,-4.962,8.0…	MVSTQPTPTKFLRLSDVTKAIGASGSSVWAWVKNGTFPAPVKLSPNCTAWIAAEVDQWAADRIADSRKAGV	395494	Gallionella capsiferriformans ES-2
job.pdb	AF-A0A497BTI5-F1-model_v3.cif	19.000	63	48	3	12	73	13	73	6.320E-01	63	76	89	PTTTRLLTYADLTVMLNRDRRTIWSWVKKGIFPTPIKTPAGV-CIGWRPADIQSWIDNNIGGS	LDILDFYTVAETAIILGVNQKLVFTWIRDGALP-MIRLGAGQQFIRIRRVDLEEFVEKD-FQA	23.019,20.752,-36.999,22.119,19.655,-33.424,21.290,15.921,-33.349,19.209,15.535,-30.167,19.322,11.798,-29.343,15.621,11.212,-28.637,16.101,8.450,-26.058,13.249,6.297,-27.386,11.268,5.728,-24.196,10.426,1.989,-24.470,6.616,1.615,-24.850,5.186,1.709,-21.325,3.927,-1.851,-20.989,0.782,-0.650,-19.117,0.073,-4.396,-18.534,0.957,-4.250,-14.780,-0.672,-1.799,-12.340,1.874,-1.328,-9.519,2.115,1.391,-6.86…	MNNAVVRSQPPRLDILDFYTVAETAIILGVNQKLVFTWIRDGALPMIRLGAGQQFIRIRRVDLEEFVEKDFQASTPPGSGGSLRGEPPV	2026724	Chloroflexi bacterium
job.pdb	AF-A0A133LKZ7-F1-model_v3.cif	23.000	65	46	3	11	73	17	79	6.319E-01	63	76	81	QPTTTRLLTYADLTVMLNRDRRTIWSWVKKGIFPTPIK--TPAGVCIGWRPADIQSWIDNNIGGS	M-NTNRILRKKEVLHLTGISSATLYRLISKGVFPLSKKLTGDSGRAVGWLESDINNWVNS-RMQA	-36.438,49.011,18.024,-35.124,45.704,18.088,-32.050,43.508,17.439,-29.751,42.723,14.610,-28.280,39.647,16.326,-25.406,37.884,14.376,-24.999,34.426,12.655,-24.873,31.604,11.261,-24.132,30.101,7.787,-21.617,28.033,8.351,-21.458,26.984,4.780,-18.831,24.532,5.904,-16.494,24.793,2.968,-16.019,21.084,3.212,-12.343,21.420,2.603,-12.526,17.895,1.289,-9.222,17.027,2.922,-8.570,14.788,-0.064,-5.183,13.745,…	MVVNNPAPETAQRSISMNTNRILRKKEVLHLTGISSATLYRLISKGVFPLSKKLTGDSGRAVGWLESDINNWVNSRMQAGE	546	Citrobacter freundii
job.pdb	AF-A0A511D7J3-F1-model_v3.cif	31.200	64	41	3	11	73	11	72	6.319E-01	63	76	72	QPTTTRLLTYADLTVMLNRDRRTIWSWVKKGIFPTPIKTPAGVCIGWRPADIQSWIDNNIG-GS	SRPPA-RLTVADLCAELGISRSTFYDWRAKGRAPRCIKLPN-GEIRIRRTDFEAWLDSLEEAAA	-0.099,-7.401,29.189,-1.918,-5.621,26.331,-4.600,-7.987,24.919,-3.604,-9.129,21.435,-6.307,-8.272,18.835,-7.409,-11.935,18.446,-10.669,-11.277,16.509,-10.578,-12.217,12.769,-12.609,-15.493,13.043,-15.920,-14.754,11.103,-16.525,-15.948,7.607,-15.871,-13.145,5.065,-12.306,-12.329,3.895,-11.938,-8.828,5.401,-12.562,-6.723,2.257,-9.649,-4.558,3.594,-6.154,-5.926,4.415,-3.965,-4.109,6.970,-0.261,-3.33…	MSPLPEENELSRPPARLTVADLCAELGISRSTFYDWRAKGRAPRCIKLPNGEIRIRRTDFEAWLDSLEEAAA	1123024	Pseudonocardia asaccharolytica DSM 44247 = NBRC 16224
job.pdb	AF-A0A849RHY4-F1-model_v3.cif	22.200	63	46	2	13	73	8	69	6.319E-01	63	76	74	TTTRLLTYADLTVMLNRDRRTIWSWVKKGIFPTPIKTPAGVCIGWRPADIQSWIDNNIG--GS	PPSVVLRLKDVQRHLSLSRSAIYARIADNDFPSAIQLGP-RAIGWLQADVDAWLESRTRQSRN	11.825,-26.410,-3.224,8.235,-25.459,-2.214,7.240,-23.025,-4.964,4.119,-21.717,-3.110,1.770,-21.412,-6.121,-1.370,-21.851,-4.012,-3.018,-18.672,-5.323,-6.847,-18.270,-5.352,-7.641,-16.055,-8.491,-4.331,-14.177,-9.089,-5.533,-10.581,-9.539,-2.464,-8.334,-9.286,-3.227,-4.739,-8.268,-0.968,-1.923,-9.542,-0.200,1.099,-7.324,-3.253,2.951,-8.809,-5.563,-0.030,-8.093,-4.188,-0.403,-4.512,-4.850,3.357,-4.…	MPDKLQNPPSVVLRLKDVQRHLSLSRSAIYARIADNDFPSAIQLGPRAIGWLQADVDAWLESRTRQSRNAEVPR	70125	Nitrospira sp.
job.pdb	AF-A0A8A9EWT1-F1-model_v3.cif	22.500	62	46	2	13	74	4	63	6.317E-01	63	76	74	TTTRLLTYADLTVMLNRDRRTIWSWVKKGIFPTPIKTPAGVCIGWRPADIQSWIDNNIGGSA	TTERALKLPEVVTMTGLSRATVYRLEAKGAFPKRKRFGE-NSVRWLLSDVMTFINT-RENGD	19.964,-2.711,23.178,17.631,-4.796,20.952,16.877,-3.124,17.592,13.034,-3.281,17.331,13.023,-4.640,13.760,9.833,-3.176,12.300,8.788,-5.939,9.863,9.185,-4.570,6.333,6.527,-6.082,4.001,6.860,-6.552,0.220,4.019,-5.612,-2.178,2.705,-9.269,-2.416,2.437,-9.514,1.418,0.666,-6.112,1.554,-1.808,-7.374,-1.113,-2.461,-10.565,0.935,-2.792,-8.605,4.247,-5.089,-5.843,2.892,-6.991,-8.065,0.381,-6.336,-5.242,-2.1…	MIQTTERALKLPEVVTMTGLSRATVYRLEAKGAFPKRKRFGENSVRWLLSDVMTFINTRENGDTTSPSSDANTP	111769	Thiothrix unzii
job.pdb	AF-A0A1H6SP13-F1-model_v3.cif	21.300	61	46	2	13	73	13	71	6.317E-01	63	76	77	TTTRLLTYADLTVMLNRDRRTIWSWVKKGIFPTPIKTPAGVCIGWRPADIQSWIDNNIGGS	SADRFLTLPQVKERVPKGTTTIYRWIREGRFPRPHAIGP-GSVAWLEREIDAWMAGH-LQN	-18.435,-25.961,-12.395,-20.011,-22.465,-12.335,-17.261,-19.880,-12.404,-19.182,-16.827,-11.065,-19.760,-14.334,-13.931,-16.906,-11.830,-13.682,-19.409,-9.019,-14.392,-17.619,-6.366,-16.591,-20.311,-3.704,-15.823,-19.679,-1.616,-12.626,-17.319,1.049,-14.003,-19.337,3.662,-12.075,-16.694,6.133,-10.884,-14.181,4.462,-8.403,-11.569,2.109,-10.051,-8.822,4.334,-8.556,-5.322,2.906,-8.671,-3.838,3.426,-…	MNAPPVQPADISSADRFLTLPQVKERVPKGTTTIYRWIREGRFPRPHAIGPGSVAWLEREIDAWMAGHLQNAATPNH	1884369	Sphingobium sp. AP50
job.pdb	AF-Q3SFI0-F1-model_v3.cif	23.800	63	46	2	13	74	7	68	6.317E-01	63	76	70	TTTRLLTYADLTVMLNRDRRTIWSWVKKGIFPTPIKTPAGVCIGWRPADIQSWIDNNIGGS-A	TALTILRRRQVEKRVGLTRSPLYARIQAGTFPKPIRLGNGRAVGWIEAEIDAWLDE-QIEKSR	-22.723,-18.171,0.845,-21.693,-14.997,-0.997,-19.321,-16.065,-3.774,-16.169,-13.970,-3.355,-15.931,-12.669,-6.901,-12.128,-12.629,-7.173,-11.900,-9.015,-8.362,-9.108,-9.382,-10.933,-5.636,-9.487,-9.281,-4.732,-5.919,-10.330,-1.118,-5.100,-9.533,-0.423,-1.420,-8.844,3.075,-0.058,-9.609,4.797,2.392,-7.189,3.580,5.463,-9.204,-0.057,4.200,-9.135,0.196,3.494,-5.370,1.684,7.016,-4.747,-1.292,8.554,-6.6…	MAAQLKTALTILRRRQVEKRVGLTRSPLYARIQAGTFPKPIRLGNGRAVGWIEAEIDAWLDEQIEKSRKA	292415	Thiobacillus denitrificans ATCC 25259
job.pdb	AF-A0A2S5GIP9-F1-model_v3.cif	17.400	63	50	2	11	73	12	72	6.312E-01	63	76	75	QPTTTRLLTYADLTVMLNRDRRTIWSWVKKGIFPTPIKTPAGVCIGWRPADIQSWIDNNIGGS	AA-PKLVYRIGDVSHAVGLSKTEIYRRIKAGTFPKGTKISP-QVSIWNPDEVRDWAKKQFVPS	24.792,-1.064,-1.134,22.436,-3.905,-2.188,19.393,-5.130,-3.075,17.310,-5.968,-5.512,16.761,-6.597,-9.161,13.548,-8.615,-9.641,11.814,-9.350,-12.566,8.984,-8.771,-14.860,8.273,-12.517,-15.213,5.653,-13.583,-17.835,2.272,-15.050,-16.692,3.137,-17.977,-14.314,1.907,-18.390,-10.664,0.046,-15.976,-8.288,2.697,-14.214,-6.177,1.815,-15.204,-2.567,3.016,-11.823,-1.134,3.534,-8.248,-2.430,6.354,-5.870,-1.…	MAHAAQHQAPAAAPKLVYRIGDVSHAVGLSKTEIYRRIKAGTFPKGTKISPQVSIWNPDEVRDWAKKQFVPSDVP	217203	Achromobacter spanius
job.pdb	AF-A0A0L1L6G9-F1-model_v3.cif	26.900	63	44	2	13	74	13	74	6.312E-01	63	76	77	TTTRLLTYADLTVMLNRDRRTIWSWVKKGIFPTPIKTPAGVCIGWRPADIQSWIDNNIG-GSA	TTCRLMRMKEVIRVTGMSRSFIYKRINEGEFPTAISLSA-KSVAWVEEEVQQWIASKIQQRDN	1.947,-40.989,3.620,0.569,-38.054,1.656,2.546,-34.835,1.908,-0.181,-32.191,1.394,1.913,-29.166,2.330,-0.042,-27.165,-0.295,-0.727,-23.916,1.542,-2.781,-22.561,-1.377,-3.072,-18.998,-0.035,-6.614,-18.509,-1.409,-6.253,-15.717,-4.014,-9.171,-13.290,-3.381,-11.384,-13.070,-6.531,-10.357,-9.322,-6.583,-6.530,-9.209,-6.097,-5.975,-5.410,-6.400,-2.316,-4.472,-6.940,-1.054,-1.190,-5.435,1.892,0.759,-6.9…	MNDQTRTTKQLPTTCRLMRMKEVIRVTGMSRSFIYKRINEGEFPTAISLSAKSVAWVEEEVQQWIASKIQQRDNLSV	136468	Vibrio lentus
job.pdb	AF-A0A7Z0AY91-F1-model_v3.cif	23.800	67	45	5	13	76	32	95	6.312E-01	63	76	97	TTTRLLTYADLTVMLNRDRRTIWSWVKKGIFPTPIKTPAGVCIGWRPADIQSWIDNNIG-GSA--NA	TQRRIIRLPEVCRLIGLSRSVVYARIKQKQFPAPIKL-GYSS-GWIESEVQAWIDGRIDATRNAA-S	50.407,-21.796,72.733,48.636,-19.780,70.024,48.876,-19.471,66.258,50.077,-19.858,62.933,48.030,-20.035,60.296,49.521,-20.068,56.804,46.811,-19.595,54.084,46.470,-20.465,50.302,44.114,-21.090,48.244,41.167,-18.797,47.599,37.928,-20.459,46.629,36.879,-18.733,43.399,33.810,-16.884,44.638,32.314,-16.330,41.179,30.794,-12.917,41.882,28.042,-12.903,39.286,28.087,-9.147,38.712,24.396,-8.433,38.122,24.64…	MTENNNPLRAACAQTYSATANAGPSSMATDATQRRIIRLPEVCRLIGLSRSVVYARIKQKQFPAPIKLGYSSGWIESEVQAWIDGRIDATRNAASPV	420952	Paraburkholderia bryophila
job.pdb	AF-A0A156AQH2-F1-model_v3.cif	15.800	63	51	2	13	74	23	84	6.310E-01	63	76	85	TTTRLLTYADLTVMLNRDRRTIWSWVKKGIFPTPIKTPAGVCIGWRPADIQSWIDNNIG-GSA	VHERFIRLPEVMHLCGLSRSTVYDLISREAFPKQISLGG-KNVAWAKSEITAWMADRIAERNR	-46.634,-49.027,-9.871,-43.402,-47.512,-8.542,-40.688,-45.117,-9.804,-38.057,-44.302,-7.673,-35.986,-42.087,-5.957,-33.552,-39.312,-6.431,-32.818,-36.622,-4.027,-29.251,-35.651,-4.650,-28.313,-33.954,-1.438,-25.994,-31.340,-2.994,-24.176,-29.736,-0.115,-24.388,-26.697,2.126,-22.789,-24.172,-0.191,-20.739,-22.773,2.576,-18.892,-20.287,0.440,-15.581,-21.552,1.742,-14.308,-18.151,2.706,-10.917,-17.8…	MHTAFSSPSSAPAVPLMPVSDAVHERFIRLPEVMHLCGLSRSTVYDLISREAFPKQISLGGKNVAWAKSEITAWMADRIAERNRG	550	Enterobacter cloacae
job.pdb	AF-A0A4U0RSI5-F1-model_v3.cif	17.700	62	48	3	13	73	12	71	6.309E-01	63	76	72	TTTRLLTYADLTVMLNRDRRTIWSWVKKGIFPTPIKTPAGV-CIGWRPADIQSWIDNNIGGS	PISRLITLPKAAELLGISRSSLYRLIHKKQCPPVIVI-N-NRMKGWREDEFNIFLHQLGSDP	29.902,-7.196,-33.927,26.259,-6.977,-32.688,25.368,-3.627,-31.069,23.159,-4.417,-28.042,20.089,-2.204,-28.710,19.471,-1.112,-25.111,15.913,0.089,-25.658,15.733,2.111,-22.436,12.092,1.382,-21.597,11.291,4.733,-19.920,8.630,3.375,-17.625,8.303,6.336,-15.214,10.274,5.652,-12.014,6.993,5.014,-10.149,7.515,6.487,-6.681,7.191,4.109,-3.728,4.204,5.029,-1.535,5.333,3.897,1.933,2.857,2.234,4.363,2.741,5.3…	MQICKHIAVTTPISRLITLPKAAELLGISRSSLYRLIHKKQCPPVIVINNRMKGWREDEFNIFLHQLGSDPN	38294	Photobacterium damselae subsp. piscicida
job.pdb	AF-A0A6M5XQR5-F1-model_v3.cif	20.800	67	49	4	7	72	1	64	6.308E-01	63	76	64	LSKLQPTTTRLLTYADLTVMLNRDRRTIWSWVKKGIFPTPIKTPA-GVCIGWRPADIQSWIDNNIGG	MNSEKDLPL-LMTMADACVFLNVSRRTVLRMVAAEALPEPKTLKNF-RQRYFQRAEFLKHVAKGL-K	14.602,17.224,11.126,12.721,14.186,12.544,9.489,13.908,10.485,9.371,10.089,9.982,7.138,9.802,13.141,3.737,11.132,11.829,3.254,8.907,8.794,-0.269,7.363,9.097,-0.265,3.748,10.396,-2.766,2.969,7.587,-2.460,3.539,3.822,-5.464,3.870,1.507,-5.567,2.323,-1.973,-4.821,5.858,-3.308,-1.702,6.170,-1.076,-0.553,2.704,-2.271,-0.990,3.757,-5.960,0.997,7.003,-5.384,3.704,5.230,-3.321,4.279,2.469,-5.926,3.647,4.…	MNSEKDLPLLMTMADACVFLNVSRRTVLRMVAAEALPEPKTLKNFRQRYFQRAEFLKHVAKGLK	2732511	Ramlibacter sp. H242
job.pdb	AF-A0A2N2TU72-F1-model_v3.cif	19.100	68	49	5	9	74	32	95	6.307E-01	63	76	98	KLQPTTTRLLTYADLTVMLNRDRRTIWSWVKKGIFPTPIKTPAGVCIGWRPADIQSWIDNNIG--GSA	TEP-VMSKLLGAKDLAALLGVSLRKLEQMIERGEVPAYVRL-G-RTRKWKEDQVQQWLDGM-FANNSR	-46.390,33.922,0.131,-45.601,31.119,2.609,-42.661,31.897,4.895,-40.411,28.955,5.878,-39.155,29.603,9.457,-35.422,29.310,9.468,-35.213,28.091,13.059,-32.130,30.191,13.601,-30.905,28.529,16.787,-29.212,31.698,17.953,-27.577,30.559,21.147,-27.542,34.193,22.270,-26.084,34.229,25.790,-26.406,37.707,27.314,-22.992,38.252,29.039,-20.145,39.649,26.882,-17.166,37.344,27.687,-15.313,35.773,24.841,-16.135,3…	MTVVPALYICCFDSVGRNCRSCTRMHATAFNTEPVMSKLLGAKDLAALLGVSLRKLEQMIERGEVPAYVRLGRTRKWKEDQVQQWLDGMFANNSRKGA	2013705	Betaproteobacteria bacterium HGW-Betaproteobacteria-14
job.pdb	AF-A0A1I4DTB7-F1-model_v3.cif	25.300	63	43	4	13	73	10	70	6.306E-01	63	76	75	TTTRLLTYADLTVMLNRDRRTIWSWVKK-GIFPTPIKTPAGVCIGWRPADIQSWIDNNIG-GS	SNSRYLTDVQVGERFGVCRTTVWRWTRVDPSFPKPVKVST-GATRWRLADIEAFEAAM-DGDH	-3.894,28.456,-19.240,-4.136,26.487,-16.439,-6.190,23.305,-15.666,-4.251,20.154,-14.887,-7.582,18.471,-14.111,-6.842,15.570,-11.731,-9.418,13.069,-13.120,-12.639,13.189,-11.031,-12.842,9.359,-10.954,-15.738,8.468,-8.589,-13.923,5.200,-7.635,-12.933,5.956,-3.982,-12.259,2.197,-3.587,-9.705,1.596,-0.854,-7.708,-1.655,-1.067,-6.339,-3.585,1.920,-2.699,-4.785,2.048,-4.092,-8.284,1.265,-6.055,-7.118,-…	MNRTAKPLTSNSRYLTDVQVGERFGVCRTTVWRWTRVDPSFPKPVKVSTGATRWRLADIEAFEAAMDGDHAPHAA	335020	Mesorhizobium albiziae
job.pdb	AF-A0A6G7YUZ6-F1-model_v3.cif	16.600	66	52	3	10	73	4	68	6.306E-01	63	76	69	LQPTTTRLLTYADLTVMLNRDRRTIWSWVKK-GIFPTPIKTPAGVCIGWRPADIQSWIDNNIG-GS	ESTRHEAIWRMKPLCSHLGVSVSQGYWLRKNDPAFPKPVRLGR-AAVGFLPSDIDAWLESKKEVSG	-15.784,-31.434,-3.560,-15.263,-27.887,-4.940,-12.057,-27.705,-7.010,-10.835,-24.364,-5.692,-8.713,-23.432,-8.687,-5.936,-21.559,-6.832,-6.211,-18.320,-8.807,-2.894,-16.905,-7.668,-3.832,-13.297,-6.903,-1.665,-11.126,-9.144,0.810,-9.265,-6.883,0.290,-5.507,-7.388,3.348,-3.293,-7.894,3.142,0.262,-6.460,1.776,1.699,-9.783,-1.233,-0.718,-10.272,-1.894,-0.574,-6.487,-2.069,3.264,-6.535,-4.263,3.105,-…	MKLESTRHEAIWRMKPLCSHLGVSVSQGYWLRKNDPAFPKPVRLGRAAVGFLPSDIDAWLESKKEVSGH	2714936	Lysobacter sp. HDW10
job.pdb	AF-A0A2V8IEW3-F1-model_v3.cif	26.600	60	42	2	13	72	13	70	6.305E-01	63	76	74	TTTRLLTYADLTVMLNRDRRTIWSWVKKGIFPTPIKTPAGVCIGWRPADIQSWIDNNIGG	RSDRLLNKWAVEERTSLDITTIYRKMKAGTFPQPVRVGR-RRVAWRESDIAAWQAALE-V	-27.084,7.313,-41.152,-24.802,6.918,-38.053,-21.838,7.086,-36.894,-18.160,8.127,-36.632,-18.094,7.476,-32.899,-14.505,8.639,-32.308,-13.629,5.422,-30.322,-9.993,6.597,-30.118,-8.601,7.967,-26.946,-8.980,5.816,-23.926,-5.238,5.758,-23.600,-5.253,2.740,-21.268,-3.035,4.529,-18.733,-1.179,1.505,-17.376,-1.533,1.896,-13.616,1.808,2.917,-12.078,3.511,0.305,-9.895,4.977,1.607,-6.606,7.878,-0.165,-4.886…	MNPAVNVSERVVRSDRLLNKWAVEERTSLDITTIYRKMKAGTFPQPVRVGRRRVAWRESDIAAWQAALEVGTRL	1978231	Acidobacteria bacterium
job.pdb	AF-A0A1M3HHU2-F1-model_v3.cif	28.300	60	41	2	13	72	12	69	6.304E-01	63	76	69	TTTRLLTYADLTVMLNRDRRTIWSWVKKGIFPTPIKTPAGVCIGWRPADIQSWIDNNIGG	TKDRLITIKEVMARTSLSRAHVYTLVKRGDLPAPIKLGA-KCSRWSEQELDRWIAD-RAN	-6.213,32.665,32.025,-4.286,31.446,28.942,-6.626,28.788,27.534,-4.037,26.656,25.765,-6.383,24.996,23.258,-3.482,22.841,22.031,-4.856,21.684,18.701,-2.777,18.500,18.838,-2.567,17.978,15.083,-2.392,14.203,15.504,0.243,13.381,12.872,-1.374,10.025,12.050,1.744,8.702,10.316,-0.044,7.085,7.423,1.937,3.850,7.180,3.034,3.209,3.603,2.508,-0.519,2.899,3.815,-2.597,-0.055,1.806,-4.534,-2.673,2.906,-7.721,-0…	MTGYAETIIEQTKDRLITIKEVMARTSLSRAHVYTLVKRGDLPAPIKLGAKCSRWSEQELDRWIADRAN	1895846	Sphingomonadales bacterium 63-6
job.pdb	AF-A0A4Y9RWR1-F1-model_v3.cif	25.800	62	44	2	13	73	9	69	6.303E-01	63	76	72	TTTRLLTYADLTVMLNRDRRTIWSWVKKGIFPTPIKTPAGVCIGWRPADIQSWIDNNIG-GS	SPGRLLKLKDVVERCALSRTSIYAKIKAGTFPRQIVISV-KAVAWLETEIDDWIRANLAARD	-36.843,5.895,-0.277,-33.043,6.151,-0.635,-30.445,5.121,-2.290,-27.816,5.193,-5.151,-26.196,8.389,-5.992,-23.174,6.106,-6.496,-21.153,9.153,-7.528,-18.535,7.531,-9.781,-15.924,10.098,-8.680,-12.525,8.918,-10.027,-11.121,7.704,-6.682,-8.176,9.844,-5.513,-4.805,8.368,-6.450,-2.549,8.079,-3.379,1.246,8.199,-3.850,3.567,5.934,-1.813,3.968,8.784,0.767,0.183,9.131,1.301,-0.216,5.308,1.514,2.606,5.180,4…	MSDDTTSNSPGRLLKLKDVVERCALSRTSIYAKIKAGTFPRQIVISVKAVAWLETEIDDWIRANLAARDGRQ	2561931	Massilia arenosa
job.pdb	AF-A0A7X4GMT0-F1-model_v3.cif	24.200	66	46	3	12	76	8	70	6.302E-01	63	76	70	PTTTRLLTYADLTVMLNRDRRTIWSWVKKGI-FPTPIKTPAGVCIGWRPADIQSWIDNNIGGSANA	HPHIQLLTDKQVAGILGISKSGVWAKVKDEIGFPQPFKLSANAT-RWKLSAVEAFINLKAGTI--H	18.888,24.705,23.841,16.060,25.260,21.339,14.689,21.863,20.372,12.574,22.914,17.432,10.092,20.045,17.396,9.513,20.319,13.678,5.969,19.024,13.555,6.722,17.185,10.354,3.234,16.530,8.944,3.798,12.850,9.720,3.461,11.265,6.287,2.472,7.898,7.786,4.157,5.218,5.670,2.518,1.802,5.609,4.165,-1.538,4.876,2.522,-4.196,2.646,1.507,-5.982,5.913,-0.286,-2.898,7.288,-2.055,-2.170,3.956,-3.052,-5.878,3.893,-4.361…	MQQQFHEHPHIQLLTDKQVAGILGISKSGVWAKVKDEIGFPQPFKLSANATRWKLSAVEAFINLKAGTIH	2692178	Duganella alba
job.pdb	AF-G4QGX1-F1-model_v3.cif	23.000	65	46	3	13	76	15	76	6.302E-01	63	76	76	TTTRLLTYADLTVMLNRDRRTIWSWVKKGIFPTPIKTPAGVCIGWRPADIQSWIDNNIG-GSANA	PLTRILRRKEVLQLCGIGQTHLYDLIKRNEFPRPVNLTG-KIVGWVDNEIQDWIDTKIQQRD--Q	-30.921,-35.113,-4.471,-28.405,-32.235,-4.468,-28.806,-28.785,-5.796,-26.597,-26.684,-3.538,-28.005,-23.259,-4.414,-24.968,-21.239,-4.774,-23.234,-18.946,-2.216,-22.573,-16.939,-5.483,-24.554,-13.857,-4.312,-21.484,-12.383,-2.660,-22.796,-8.979,-3.682,-22.176,-7.676,-7.223,-21.047,-4.444,-5.843,-18.915,-3.747,-8.826,-16.587,-1.994,-6.306,-15.748,1.140,-8.305,-12.740,-0.713,-9.787,-10.372,2.225,-9…	MTTTLEPFLKERVIPLTRILRRKEVLQLCGIGQTHLYDLIKRNEFPRPVNLTGKIVGWVDNEIQDWIDTKIQQRDQ	1085623	Glaciecola nitratireducens FR1064
job.pdb	AF-F5Y7K6-F1-model_v3.cif	26.600	60	41	2	13	72	14	70	6.302E-01	63	76	91	TTTRLLTYADLTVMLNRDRRTIWSWVKKGIFPTPIKTPAGVCIGWRPADIQSWIDNNIGG	VIEDLMTIQDVARITQFKVCTIRKFVLKDTIP-YIKVG--GGLRFRPSEIAAWINGSAKG	-12.482,21.524,-46.163,-12.494,20.071,-42.627,-9.035,19.648,-41.070,-9.542,16.888,-38.460,-6.908,17.695,-35.812,-5.925,14.282,-34.431,-5.158,15.041,-30.763,-2.415,12.471,-30.117,-2.833,12.005,-26.364,0.854,11.448,-25.558,0.651,8.613,-23.008,2.799,10.061,-20.195,4.475,6.987,-18.647,4.889,8.162,-15.033,7.608,5.906,-13.566,5.967,5.737,-10.108,8.487,5.108,-7.296,7.433,1.805,-5.712,7.087,1.985,-1.927,…	METTKTVWAEKIIVIEDLMTIQDVARITQFKVCTIRKFVLKDTIPYIKVGGGLRFRPSEIAAWINGSAKGGNSAGSPSGQAGMGADDDGHK	545695	Leadbettera azotonutricia ZAS-9
job.pdb	AF-A0A7V0J2B3-F1-model_v3.cif	28.100	64	43	3	12	73	49	111	6.302E-01	63	76	134	PTTTRLLTYADLTVMLNRDRRTIWSWVKK-GIFPTPIKTPAGVCIGWRPADIQSWIDNNIG-GS	PYVERLLTVADVCEVLSISRATVYRLRDDDLTFPDPIYVTN-RGPRWRARDLDAWVESRRESRN	49.545,-68.552,20.285,51.104,-67.580,17.438,53.226,-68.429,14.390,53.876,-67.366,11.304,54.270,-67.417,7.615,56.045,-69.854,5.386,56.451,-68.661,1.885,59.029,-69.306,-0.138,60.349,-70.843,-3.361,60.567,-71.942,-6.277,60.884,-71.844,-10.051,59.947,-70.394,-12.880,60.181,-71.943,-16.432,58.867,-71.784,-19.325,57.543,-70.643,-22.622,55.466,-71.117,-25.483,55.963,-67.953,-27.536,54.395,-67.755,-31.01…	MENLLLTPSEAATALSISRSKEQPRSSGPAEQGDPTPRQGSLERWQFTPYVERLLTVADVCEVLSISRATVYRLRDDDLTFPDPIYVTNRGPRWRARDLDAWVESRRESRNTEVRPSLLAGGEKRGPVRRRSST	1883427	Actinomycetia bacterium
job.pdb	AF-A0A4Q3Y0W9-F1-model_v3.cif	22.900	61	44	3	13	73	6	63	6.301E-01	63	76	76	TTTRLLTYADLTVMLNRDRRTIWSWVKKGIFPTPIKTPAGVCIGWRPADIQSWIDNNIGGS	KSLRLERLPSVLSRTGMGKSWIYREIAAGRFPPPVKI-G-RSSGWDTSSVDAWIEN-VLIS	-26.672,6.602,-16.020,-23.585,8.346,-14.559,-20.606,6.020,-14.588,-18.647,7.748,-11.814,-15.373,8.329,-13.733,-13.002,6.532,-11.370,-9.793,8.491,-12.017,-7.196,5.875,-13.080,-4.327,7.332,-11.016,-1.190,5.490,-9.965,0.169,6.298,-6.523,3.886,6.127,-5.741,5.325,4.537,-2.596,5.729,7.928,-0.719,1.969,8.667,-1.208,1.015,5.146,-0.022,3.251,5.547,3.092,1.665,8.954,3.932,-1.898,7.579,3.425,-1.402,4.341,5.…	MYHATKSLRLERLPSVLSRTGMGKSWIYREIAAGRFPPPVKIGRSSGWDTSSVDAWIENVLISGSPPYSARYAGHA	1913988	Alphaproteobacteria bacterium
job.pdb	AF-A0A1G1YS86-F1-model_v3.cif	15.600	64	51	3	11	74	13	73	6.300E-01	63	76	73	QPTTTRLLTYADLTVMLNRDRRTIWSWVKKGIFPTPIKTPAGVCIGWRPADIQSWIDNNIGGSA	ASSEVETLGVKAVSKSLGVSRATVLRWVRAKKIDGFFRI-G-SKWLIRKTDFDHFINGK-INSE	59.152,6.912,4.196,56.369,7.516,1.589,52.934,6.020,2.104,50.615,8.423,0.200,47.563,9.383,2.372,44.462,7.248,1.813,42.016,9.328,-0.219,39.164,9.616,2.276,36.526,9.905,-0.382,33.447,11.101,1.570,30.720,8.402,1.307,29.157,9.332,-2.030,25.634,10.159,-0.841,23.931,7.755,-3.211,20.448,9.244,-3.031,19.097,5.708,-2.643,15.407,6.245,-3.301,14.151,4.419,-0.197,11.125,2.240,-1.099,8.544,0.639,1.186,6.852,-2…	MNNIPETTSPPIASSEVETLGVKAVSKSLGVSRATVLRWVRAKKIDGFFRIGSKWLIRKTDFDHFINGKINSE	1797546	Candidatus Buchananbacteria bacterium RIFCSPLOWO2_01_FULL_46_12
job.pdb	AF-A0A7U0I8Q0-F1-model_v3.cif	16.900	65	51	3	13	74	10	74	6.298E-01	62	76	75	TTTRLLTYADLTVMLNRDRRTIWSWVKKGIFPTPIK-TP-AGVCIGWRPADIQSWIDNNIGG-SA	PQFRLIRMKEVIQKTGLSKSSIYDLIARDQLPRPVRLSPAGGRSVAFVESEIDTWIAERIAARHG	-36.281,16.330,-15.778,-32.782,15.302,-16.890,-31.445,12.727,-14.440,-27.704,13.222,-14.779,-26.681,9.724,-13.758,-23.189,10.245,-12.242,-21.246,8.532,-15.015,-18.201,9.087,-12.797,-15.539,7.423,-14.978,-13.801,5.056,-12.498,-11.296,7.655,-11.370,-8.288,5.337,-11.279,-6.215,7.572,-9.004,-2.669,6.234,-9.021,-0.806,6.897,-5.748,3.000,6.698,-5.314,4.837,4.488,-2.774,5.173,7.600,-0.498,1.347,8.003,-0…	MEAHTPSTPPQFRLIRMKEVIQKTGLSKSSIYDLIARDQLPRPVRLSPAGGRSVAFVESEIDTWIAERIAARHGK	648	Aeromonas caviae
job.pdb	AF-A0A6B3SSZ5-F1-model_v3.cif	19.100	68	50	5	9	74	5	69	6.298E-01	62	76	149	K-LQPTTTRLLTYADLTVMLNRDRRTIWSWVKKGIFPTPIKTPAGVCIGWRPADIQSWIDNNIGG-SA	GS-K-A-PAILRRKSVEERTGLSRSTIYQRICQGKFPRQVGLGGQRIVGWVESEIDRWIEERIEESKQ	-23.450,15.762,-12.695,-19.734,16.573,-12.220,-17.477,14.300,-14.316,-14.670,13.035,-12.075,-11.676,13.800,-14.310,-10.343,10.281,-14.913,-6.688,10.759,-13.918,-4.434,8.853,-16.329,-3.246,5.560,-14.722,0.131,6.363,-13.109,2.631,4.114,-11.282,3.958,5.288,-7.906,7.430,4.477,-6.540,7.861,3.249,-2.923,8.868,6.760,-1.650,5.679,8.337,-3.097,3.603,5.483,-1.554,5.259,6.186,1.868,4.558,9.957,1.515,0.896,9…	MTKQGSKAPAILRRKSVEERTGLSRSTIYQRICQGKFPRQVGLGGQRIVGWVESEIDRWIEERIEESKQTVSAPTDVPATNNRGSDTKALPQSYIDCFSEPVLLTGYDQSTILSHLRDCPDCQEYLTKGACPAFLNVLLPMLGCNLAKD	2709383	Noviherbaspirillum galbum
job.pdb	AF-A0A0D0HNK4-F1-model_v3.cif	21.800	64	47	3	11	73	14	75	6.298E-01	62	76	75	QPTTTRLLTYADLTVMLNRDRRTIWSWVKKGIFPTPIKTPAGVCIGWRPADIQSWIDNNIG-GS	LVE-HCILRRKDVERRTGFKRSHIYNLMHQGKFPRAIPLGA-RAVGWDSREIDQWIEERKQQRA	-32.018,19.671,-30.338,-30.341,18.854,-26.997,-27.602,16.806,-25.495,-28.208,16.654,-21.811,-24.734,16.233,-20.319,-25.769,13.949,-17.444,-25.295,15.327,-13.885,-23.925,11.968,-12.671,-20.282,11.413,-12.000,-19.987,10.486,-8.266,-17.611,12.900,-6.389,-14.507,10.660,-7.106,-13.426,12.691,-10.257,-10.998,14.971,-8.260,-8.632,12.277,-6.860,-5.668,12.115,-9.264,-5.363,8.391,-10.059,-1.634,8.008,-9.42…	MPRLIEPNAPADELVEHCILRRKDVERRTGFKRSHIYNLMHQGKFPRAIPLGARAVGWDSREIDQWIEERKQQRA	1542965	Burkholderia sp. MSHR3999
job.pdb	AF-A0A2V5W0G8-F1-model_v3.cif	20.500	68	48	5	7	69	37	103	6.297E-01	62	76	104	L--SKLQPT-TTRLLTYADLTVMLNRDRRTIWSWVKKGIFPTPIKTP-AGVCIGWRPADIQSWID-NN	SPKTESATTNGPRLLRRSEAARRLSCSLRTLDKLSKEGV-LKKHILPGRTRAAGVLEADLNILIEGKT	16.617,1.112,-32.518,16.593,2.429,-36.127,13.028,3.331,-37.303,13.412,0.960,-40.302,14.060,-2.001,-37.931,10.752,-1.364,-36.047,8.829,-1.337,-39.386,10.324,-4.718,-40.491,9.381,-6.269,-37.099,5.852,-4.728,-37.324,5.373,-6.319,-40.778,6.570,-9.775,-39.549,4.311,-9.653,-36.426,1.340,-8.725,-38.706,1.852,-11.803,-40.968,2.040,-14.228,-37.995,-1.515,-15.537,-37.137,-0.339,-17.276,-33.880,0.134,-14.02…	MLRTTVEVIRAGLKSDPTIPPADRAHLLKLLRDGKSSPKTESATTNGPRLLRRSEAARRLSCSLRTLDKLSKEGVLKKHILPGRTRAAGVLEADLNILIEGKTQ	2026799	Verrucomicrobia bacterium
job.pdb	AF-A0A4V1AWD2-F1-model_v3.cif	29.500	61	42	1	13	73	5	64	6.296E-01	62	76	65	TTTRLLTYADLTVMLNRDRRTIWSWVKKGIFPTPIKTPAGVCIGWRPADIQSWIDNNIGGS	DPLKIRRIGQTCKCLGVSRSTLWRWVQAGKFPQPIELTPGGAKGFRESDIEAWLDGR-AKG	-1.727,23.728,-0.090,-0.509,20.153,0.415,3.153,20.639,-0.566,3.852,16.966,-1.331,7.512,16.559,-2.362,7.239,14.809,-5.813,10.429,12.632,-5.492,9.913,10.386,-2.395,8.934,6.898,-3.532,8.490,4.273,-0.774,9.125,0.607,-1.702,6.314,-1.929,-0.898,8.325,-3.046,2.199,8.562,0.555,3.539,4.819,1.159,2.872,4.028,-2.168,4.639,6.062,-0.993,7.715,4.569,2.548,7.652,0.971,1.209,7.538,1.653,-1.696,9.986,-0.005,-4.08…	MPSVDPLKIRRIGQTCKCLGVSRSTLWRWVQAGKFPQPIELTPGGAKGFRESDIEAWLDGRAKGE	1814290	Nitrosococcus wardiae
job.pdb	AF-A0A4P6ET82-F1-model_v3.cif	18.800	69	52	4	7	73	58	124	6.294E-01	62	76	135	LSKLQP-TTTRLLTYADLTVMLNRDRRTIWSWVKKGIFPTPIKTPAGVCIGWRPADIQSWIDNNIG-GS	TRDEPPLTHTPMWTLDELCEKVRVSHETVHTWRKRGTAPKAYVI-G-RHLMFEESDVRAWLDARTARTD	22.486,-19.810,-0.936,21.378,-16.291,-2.024,18.604,-16.133,-4.652,19.963,-13.978,-7.504,17.313,-11.555,-8.783,18.762,-10.617,-12.167,19.384,-7.148,-13.674,17.114,-4.136,-13.320,18.755,-1.105,-14.994,17.276,1.467,-12.546,16.311,4.311,-14.930,15.973,7.448,-12.756,13.233,9.454,-14.534,12.577,12.886,-12.867,9.230,14.456,-11.686,7.236,17.516,-12.871,4.016,18.627,-13.035,0.429,18.741,-13.941,-2.548,18.…	MNILVSGLRRSRSPPNERTEIVMIPREVPRECSPGMRASDGDRPRSPVVTAHLELMVTRDEPPLTHTPMWTLDELCEKVRVSHETVHTWRKRGTAPKAYVIGRHLMFEESDVRAWLDARTARTDDEPSTGSGSGW	2509459	Xylanimonas allomyrinae
job.pdb	AF-A0A807ZDH7-F1-model_v3.cif	12.800	70	54	5	9	74	4	70	6.294E-01	62	76	72	K-LQ--PTTTRLLTYADLTVMLNRDRRTIWSWVKKGIFPTPIKTPAGVCIGWRPADIQSWIDNNIG-GSA	HI-AAP--ALRFIRVREAINRTGLSKSSIYDMMAQGQFPKTVRLGSGRSVAFIEAEIDAWMAERVAARNV	-23.070,-5.589,-25.655,-19.282,-5.395,-25.471,-18.797,-6.772,-21.961,-15.300,-5.318,-21.627,-14.263,-7.562,-18.753,-11.572,-5.043,-17.813,-8.753,-7.407,-16.898,-7.501,-5.841,-13.612,-5.365,-3.156,-15.197,-1.694,-3.836,-14.317,-1.383,-0.137,-13.439,1.513,0.836,-11.208,0.745,3.587,-8.663,3.321,5.513,-6.574,3.187,5.771,-2.749,1.722,9.334,-3.099,-1.259,7.942,-5.045,-1.649,4.988,-2.639,-1.806,7.656,0.…	MEQHIAAPALRFIRVREAINRTGLSKSSIYDMMAQGQFPKTVRLGSGRSVAFIEAEIDAWMAERVAARNVAA	197700	Aeromonas salmonicida subsp. masoucida
job.pdb	AF-A0A412W6S7-F1-model_v3.cif	10.900	73	54	5	11	76	184	252	6.294E-01	62	76	274	Q--PTTTRLLTYADLTVMLNRDRRTIWSWVKKGIFPTPIKTPAGVCIGWRPADIQSWIDNNIGGSA--N---A	KDY---PEVFGIDVCCKITGYKKNTIYKLIAKNKIPHFRPGNDGRKLMFRREEILAWMIAR-RRETTEEFINS	5.221,-20.014,-14.777,5.177,-18.051,-18.080,4.125,-14.614,-16.820,2.275,-12.582,-19.478,5.111,-10.074,-20.024,2.550,-8.047,-22.105,0.227,-7.302,-19.116,-0.468,-3.559,-18.457,1.298,-2.117,-15.354,-2.134,-1.158,-13.921,-3.294,-4.808,-14.084,-0.058,-6.105,-12.490,-0.376,-3.478,-9.696,-4.039,-4.480,-9.161,-3.023,-8.204,-8.880,-0.152,-7.383,-6.467,-2.505,-5.317,-4.225,-5.111,-8.166,-4.147,-2.525,-10.8…	MNYDLNMPLSDLVAKLLKGEADELHEEDLHAYMDNLTHGDKKGLQQALKEVEKSIVEWKDTYFVETYADKVRLYQQGKLKWTQRELDDLFYEEEFLRKEGKTGLTVDYLYNAIEKIGFINELHGDAIECAWQNNDIEFLRTQWEDLALDQIRALQAIINGMLRVTPTKSSNEVQSANRPEKQLKDYPEVFGIDVCCKITGYKKNTIYKLIAKNKIPHFRPGNDGRKLMFRREEILAWMIARRRETTEEFINSMDVRLAARNKSNSIITQKSSKK	28118	Odoribacter splanchnicus
job.pdb	AF-A0A3D1Z4L3-F1-model_v3.cif	25.300	63	45	2	13	74	19	80	6.294E-01	62	76	83	TTTRLLTYADLTVMLNRDRRTIWSWVKKGIFPTPIKTPAGVCIGWRPADIQSWIDNNIG-GSA	TVKRFLRLNTVKAITGLSRSTIYEMMNKGLFPQKVSLGA-NSVAWVASEVEQWIDSRIAERDE	-38.740,-49.004,-1.132,-36.158,-47.303,1.133,-32.353,-46.910,0.384,-29.839,-45.058,-0.418,-28.137,-42.636,2.021,-25.474,-40.223,1.184,-24.977,-36.947,3.005,-24.212,-34.156,0.597,-21.062,-33.231,2.487,-19.415,-30.774,0.149,-17.493,-28.510,2.370,-15.165,-26.883,-0.072,-15.078,-23.091,-0.079,-13.899,-22.842,-3.690,-14.425,-19.157,-4.084,-11.693,-19.381,-6.723,-11.161,-15.638,-6.474,-9.818,-14.970,-9…	MFIQRRGYSMSTKENSQTTVKRFLRLNTVKAITGLSRSTIYEMMNKGLFPQKVSLGANSVAWVASEVEQWIDSRIAERDEVAA	678	Vibrio sp.
job.pdb	AF-A0A7X0CUY2-F1-model_v3.cif	21.500	65	47	4	11	73	5	67	6.293E-01	62	76	69	Q-PTTTRLLTYADLTVMLNRDRRTIWSWVKKGIFPTPIKTPAGVCIGWRPADIQSWIDNNIGG-S	AT-PTPTLLRLPAVCLVVGLSKSQIYKLIRRGAFPAPVSLGC-SAVAWPASDVHKWIAEKIGRQG	-26.635,17.991,-19.140,-24.253,15.747,-17.131,-20.614,16.863,-17.064,-18.909,13.519,-16.402,-15.734,15.098,-15.016,-13.253,12.399,-16.119,-10.880,12.685,-13.135,-7.433,13.340,-14.623,-5.723,9.940,-13.997,-3.312,11.291,-11.356,-0.677,8.672,-10.571,0.483,8.843,-6.931,4.028,7.634,-6.170,4.820,5.673,-2.961,5.547,8.896,-0.876,2.234,10.497,-1.996,0.303,7.241,-1.241,2.005,7.193,2.209,0.695,10.763,2.855,…	MTLSATPTPTLLRLPAVCLVVGLSKSQIYKLIRRGAFPAPVSLGCSAVAWPASDVHKWIAEKIGRQGCA	2723061	Pseudomonas sp. JAI115
job.pdb	AF-A0A6N6Q8J4-F1-model_v3.cif	21.800	64	48	2	11	73	75	137	6.290E-01	62	76	139	QPTTTRLLTYADLTVMLNRDRRTIWSWVKKGIFPTPIKTPAGVCIGWRPADIQSWIDNNIG-GS	RSMKTELLTLAETAARLRVSSRTVRDYVRRGR-LRAVRMSATAPLRFRALDVDRFVESCLTQGG	21.970,-12.719,33.736,21.241,-12.826,29.960,17.663,-12.266,28.616,16.657,-15.146,26.303,15.166,-13.833,23.016,12.048,-16.013,22.541,11.750,-16.056,18.727,8.012,-16.690,18.364,7.907,-18.274,14.884,4.404,-16.988,13.984,3.173,-19.661,11.540,1.648,-17.505,8.764,-1.705,-19.037,7.679,-2.424,-17.549,4.192,-6.075,-16.379,3.798,-7.982,-18.788,1.507,-8.438,-17.708,-2.108,-11.919,-16.205,-2.326,-12.700,-17.…	MAPERRTALVRFVPPREFGIGRADGTGGRTRRTHHVSALRRTRDPRGRRGVLGNSTEVRPPNRRPRIEPRPGKNRSMKTELLTLAETAARLRVSSRTVRDYVRRGRLRAVRMSATAPLRFRALDVDRFVESCLTQGGGH	2026799	Verrucomicrobia bacterium
job.pdb	AF-A0A239LIC0-F1-model_v3.cif	20.300	64	48	3	11	73	7	68	6.289E-01	62	76	72	QPTTTRLLTYADLTVMLNRDRRTIWSWVKKGIFPTPIKTPAGVCIGWRPADIQSWIDNNIGG-S	T-A-LKILRRRHVEAKTGLARSSIYQRIAAGSFPKPINLGGPRAVGWVESEIDQWIEERMIASR	5.775,2.918,26.040,5.572,-0.101,23.692,8.790,-0.614,21.685,7.613,-1.685,18.225,10.238,-4.313,17.281,10.128,-3.829,13.480,11.083,-7.356,12.382,12.851,-6.729,9.010,12.138,-4.077,6.310,9.890,-6.308,4.162,8.848,-4.869,0.798,5.488,-6.039,-0.584,4.991,-6.170,-4.369,1.604,-5.041,-5.803,0.161,-8.630,-5.803,0.914,-9.040,-2.061,-0.630,-5.594,-1.340,-3.754,-6.626,-3.368,-3.965,-9.908,-1.359,-3.359,-8.193,2.…	MVMQIQTALKILRRRHVEAKTGLARSSIYQRIAAGSFPKPINLGGPRAVGWVESEIDQWIEERMIASRKEEQ	1688639	Noviherbaspirillum humi
job.pdb	AF-A0A3B0MX62-F1-model_v3.cif	16.300	61	48	3	13	72	9	67	6.288E-01	62	76	67	TTTRLLTYADLTVMLNRDRRTIWSWVKKGIFPTPIKT-PAGVCIGWRPADIQSWIDNNIGG	VPNKLMTVAEIAELDGCSEKTVRRAIDAGL-LEVVRIGPSGRSVRIDPAAHRAYRLACR-G	-15.455,-19.560,-5.496,-14.773,-17.908,-2.102,-11.261,-16.446,-1.759,-9.898,-17.545,1.654,-9.330,-14.412,3.770,-5.898,-15.543,4.975,-5.920,-14.746,8.685,-2.503,-13.015,8.706,-0.186,-13.847,11.541,0.517,-10.484,13.344,2.838,-9.365,10.535,3.374,-5.831,11.778,1.212,-3.695,9.481,3.624,-1.242,7.837,3.146,2.500,7.380,3.548,4.463,4.126,6.872,5.801,5.540,8.372,2.325,6.284,7.364,1.156,2.750,8.863,4.337,1.…	MTARKSNPVPNKLMTVAEIAELDGCSEKTVRRAIDAGLLEVVRIGPSGRSVRIDPAAHRAYRLACRG	254356	Roseibaca ekhonensis
job.pdb	AF-A0A7V9YMS7-F1-model_v3.cif	19.600	61	47	2	13	73	7	65	6.287E-01	62	76	70	TTTRLLTYADLTVMLNRDRRTIWSWVKKGIFPTPIKTPAGVCIGWRPADIQSWIDNNIGGS	SGEALWRLPRVSEATGLARATIYRRMDAGTFPQRRDLGG-NRVGWRRSEVEAWIVSR-ESK	-21.726,16.380,-10.530,-18.714,14.072,-11.072,-15.670,16.130,-12.113,-12.702,14.023,-11.055,-10.141,14.524,-13.775,-7.079,13.172,-11.911,-4.562,14.731,-14.364,-1.680,14.537,-11.776,-1.863,11.485,-9.471,1.583,10.775,-8.017,2.438,7.075,-8.427,4.316,5.489,-5.528,6.864,2.723,-6.131,7.298,-0.253,-3.776,9.960,1.530,-1.557,7.701,4.627,-1.159,4.640,2.442,-0.406,6.761,0.488,2.143,7.779,3.762,3.883,4.231,5…	MTTYSHSGEALWRLPRVSEATGLARATIYRRMDAGTFPQRRDLGGNRVGWRRSEVEAWIVSRESKDGASN	2735908	Sphingobium sp. B10D3C
job.pdb	AF-A0A7Y2KS95-F1-model_v3.cif	21.800	64	46	4	11	73	5	65	6.286E-01	62	76	67	Q-PTTTRLLTYADLTVMLNRDRRTIWSWVKKGIFPTPIKTPAGVCIGWRPADIQSWIDNNIGGS	IE-QTDRLLRIGEVKSHVGLGKSKIYALIAEGRFPRPYKLSP-KAVRWSEREVLAWIER-IRAD	-24.675,11.370,-26.038,-20.939,11.024,-25.089,-19.156,10.558,-22.489,-19.602,9.421,-18.924,-15.862,9.108,-18.360,-16.495,6.170,-16.044,-14.265,7.007,-13.060,-11.169,5.190,-14.310,-9.908,3.136,-11.391,-6.572,4.855,-10.795,-3.619,2.517,-10.297,-1.639,3.526,-7.159,2.097,2.997,-6.499,3.184,1.531,-3.122,4.202,5.097,-2.055,0.622,6.390,-2.570,-0.915,3.270,-0.920,1.290,3.924,2.174,0.100,7.586,2.248,-3.59…	MNDAIEQTDRLLRIGEVKSHVGLGKSKIYALIAEGRFPRPYKLSPKAVRWSEREVLAWIERIRADRR	13689	Sphingomonas paucimobilis
job.pdb	AF-A0A5J6WZF3-F1-model_v3.cif	14.000	64	52	3	11	73	9	70	6.286E-01	62	76	77	QPTTTRLLTYADLTVMLNRDRRTIWSWVKKGIFPTPIKTPAGVCIGWRPADIQSWIDNNIG-GS	N-QTLRFIRVGEAVKKTGLSKSSIYDLMAQDLFPKTVRLGA-RSVAFIESEIDAWMVERIATRN	-32.507,-14.060,-4.057,-29.888,-11.255,-3.958,-28.743,-10.070,-7.343,-25.134,-9.023,-6.597,-25.473,-5.408,-7.790,-21.782,-4.360,-8.025,-22.276,-0.885,-6.538,-20.724,1.593,-9.039,-18.032,2.882,-6.662,-15.052,0.579,-7.285,-13.027,3.555,-8.517,-10.119,1.854,-10.344,-7.725,4.478,-8.962,-3.999,3.988,-9.375,-2.031,5.129,-6.294,1.770,5.575,-6.147,3.920,3.902,-3.441,4.002,7.266,-1.559,0.167,7.281,-1.314,…	MEQYIPTPNQTLRFIRVGEAVKKTGLSKSSIYDLMAQDLFPKTVRLGARSVAFIESEIDAWMVERIATRNVPNKRHQ	218936	Aeromonas simiae
job.pdb	AF-A0A229SWJ8-F1-model_v3.cif	13.000	69	56	4	9	76	32	97	6.285E-01	62	76	98	KLQPTTTRLLTYADLTVMLNRDRRTIWSWVKKGIFPTPIKT-PAGVCIGWRPADIQSWIDNNIGGSANA	KPV-NQSVLNTVAETAAKLRCSVPTVRRLIKSG-ELNIVRIGQGRGLPRVPDSSIKAYVQR-HTTCSSS	-35.256,10.840,12.795,-31.672,10.280,11.562,-30.252,6.949,10.455,-27.055,6.999,8.559,-25.199,4.533,7.588,-23.852,3.093,4.334,-21.634,-0.001,3.823,-22.657,-3.202,2.088,-19.134,-4.378,1.419,-20.479,-7.034,-0.996,-18.424,-10.146,-0.337,-19.161,-12.575,-3.223,-21.492,-15.470,-2.310,-20.148,-18.480,-0.408,-20.409,-21.639,-2.514,-19.151,-24.916,-1.311,-17.367,-27.199,0.988,-14.871,-28.237,3.550,-11.261…	MHTCDESRCGSPVIKGSVVASNNGRSGKEPSKPVNQSVLNTVAETAAKLRCSVPTVRRLIKSGELNIVRIGQGRGLPRVPDSSIKAYVQRHTTCSSSS	1905142	Amycolatopsis vastitatis
job.pdb	AF-A0A1N6K2T8-F1-model_v3.cif	23.500	68	46	6	9	74	21	84	6.285E-01	62	76	87	K-LQ-PTTTRLLTYADLTVMLNRDRRTIWSWVKKGIFPTPIKTPAGVCIGWRPADIQSWIDNNIGGSA	GS-AA-GTDRLLRLPQVLDMVGLGKTMLYEMIKTGEFPQPRKV-R-HLSVWVESEVQTWISKIAKVPA	-38.512,-51.201,36.852,-36.926,-47.807,36.073,-34.531,-47.561,33.095,-32.688,-44.275,32.627,-32.612,-41.376,30.077,-31.326,-39.720,27.498,-30.544,-38.761,23.836,-29.960,-36.099,21.920,-29.774,-32.924,19.904,-31.930,-30.694,17.845,-30.115,-27.445,18.626,-30.947,-25.266,15.590,-27.473,-23.657,15.026,-28.003,-22.152,11.555,-28.948,-18.685,12.539,-26.380,-17.548,9.965,-26.579,-14.090,11.417,-26.461,-…	MNTAQPATGAMNVDSYARVEGSAAGTDRLLRLPQVLDMVGLGKTMLYEMIKTGEFPQPRKVRHLSVWVESEVQTWISKIAKVPAELE	1882750	Burkholderia sp. GAS332
job.pdb	AF-A0A7Y0CLB0-F1-model_v3.cif	21.800	64	45	5	11	73	6	65	6.285E-01	62	76	68	Q-PTTTRLLTYADLTVMLNRDRRTIWSWVKKGIFPTPIKTPAGVCIGWRPADIQSWIDNNIGGS	NT-S-ISLMRLAQVSAKTGIARSTIYKLMAEGKFPKSIKVTA-KSVAFPSNLIDQWIAG-RIAG	-24.678,18.269,-16.144,-21.425,16.373,-16.708,-18.900,16.983,-13.932,-15.690,16.154,-15.787,-13.954,15.384,-12.487,-10.412,15.435,-13.844,-9.214,12.389,-11.851,-5.531,13.141,-12.477,-4.352,9.624,-11.523,-0.764,10.277,-10.418,1.678,7.359,-10.063,3.101,7.398,-6.511,6.441,5.742,-5.616,6.654,3.414,-2.562,8.312,6.286,-0.595,5.347,8.649,-1.263,2.841,5.853,-0.469,4.690,5.190,2.832,4.566,8.932,3.684,0.83…	MASTENTSISLMRLAQVSAKTGIARSTIYKLMAEGKFPKSIKVTAKSVAFPSNLIDQWIAGRIAGAAA	50421	Rhodoferax sp.
job.pdb	AF-A0A7Y7YTR8-F1-model_v3.cif	16.100	62	50	2	13	74	3	62	6.282E-01	62	76	62	TTTRLLTYADLTVMLNRDRRTIWSWVKKGIFPTPIKTPAGVCIGWRPADIQSWIDNNIGGSA	NQR-LIKIKTVLELCAISRATLYRQIEAGAFPRQVSLTGVRAVAWREEEVLEWIAE-RLKVH	-23.003,-9.330,4.474,-20.425,-6.840,3.120,-17.375,-7.736,5.216,-15.790,-4.256,5.742,-12.241,-5.611,6.194,-9.332,-3.164,6.062,-5.940,-4.441,4.839,-2.450,-2.971,5.377,0.086,-2.185,2.629,1.937,-5.504,3.319,-1.239,-7.525,2.519,-2.007,-5.321,-0.548,1.500,-6.021,-1.956,1.116,-9.789,-1.240,-2.347,-9.954,-2.946,-1.351,-7.873,-6.009,2.204,-9.387,-6.328,3.614,-5.847,-7.040,6.316,-3.603,-5.558,5.453,-0.650,…	MSNQRLIKIKTVLELCAISRATLYRQIEAGAFPRQVSLTGVRAVAWREEEVLEWIAERLKVH	2726983	Cedecea sp. P7760
job.pdb	AF-A0A259EUX5-F1-model_v3.cif	19.000	63	49	2	13	74	11	72	6.282E-01	62	76	77	TTTRLLTYADLTVMLNRDRRTIWSWVKKGIFPTPIKTPAGVCIGWRPADIQSWIDNNIG-GSA	GHQRILRCRQVLARTGLSRSTLYALIGRGEFPSALRLSERSV-GWLEHDVAQWIEARSRVSRS	16.938,-41.285,-11.596,14.412,-39.750,-9.177,13.045,-36.469,-10.452,13.104,-34.584,-7.175,9.744,-32.814,-7.599,10.525,-29.341,-8.981,8.713,-27.550,-6.098,6.019,-25.986,-8.292,7.719,-22.637,-8.973,6.280,-20.474,-6.143,3.188,-18.954,-7.733,3.830,-16.084,-10.180,5.440,-13.102,-8.335,2.708,-10.680,-9.487,3.480,-7.022,-8.964,0.510,-4.961,-7.767,0.319,-1.308,-8.888,-0.979,1.371,-6.459,-4.578,1.027,-7.8…	MQYEAIPAVPGHQRILRCRQVLARTGLSRSTLYALIGRGEFPSALRLSERSVGWLEHDVAQWIEARSRVSRSNAQVG	1970524	Hydrogenophilales bacterium 17-61-9
job.pdb	AF-A0A7T9UEH6-F1-model_v3.cif	26.900	63	43	3	12	73	17	77	6.282E-01	62	76	117	PTTTRLLTYADLTVMLNRDRRTIWSWVKKGIFPTPIKTPAGVCIGWRPADIQSWIDNNIGG-S	CNFERLIDMKQAMQLTTLSRQTILDMEARGTFPERRQITE-GRYGWRLTDIANWINNIP-LKS	-24.701,-42.838,9.244,-22.903,-39.626,10.257,-21.910,-37.472,7.298,-20.640,-34.279,8.815,-21.283,-31.562,6.228,-18.375,-29.459,7.521,-19.240,-26.466,5.208,-20.339,-24.393,8.285,-16.910,-24.068,10.008,-14.726,-22.015,7.567,-16.552,-18.603,7.861,-16.204,-17.858,11.632,-12.343,-17.716,11.767,-12.346,-14.169,10.212,-13.216,-12.688,13.673,-10.425,-14.046,15.985,-7.531,-11.792,16.398,-8.265,-8.083,15.7…	MTHVNEIGLMKMATAECNFERLIDMKQAMQLTTLSRQTILDMEARGTFPERRQITEGRYGWRLTDIANWINNIPLKSDFYGVDGIGEAAYVQSDECLRLKMERVQRNARNGNSELVG	82996	Serratia plymuthica
job.pdb	AF-A0A4R5DJF0-F1-model_v3.cif	17.900	67	48	4	13	73	124	189	6.281E-01	62	76	192	TTT----RLLTYADLTVMLNRDRRTIWSWVKKGIFPTP-IKTPAGVCIGWRPADIQSWIDNNIG-GS	APELEPAELLTASAIARLLGVSRGTVNAYHSRGQMPPPVATL-NHRLPLWTRPIIDHWTASQTRRRR	3.808,18.572,-6.948,0.913,17.519,-4.722,1.950,15.531,-1.645,0.361,12.059,-1.964,0.423,12.057,1.893,-1.660,15.292,2.040,-4.210,14.011,-0.577,-4.536,10.753,1.445,-4.850,12.797,4.709,-7.568,14.960,3.021,-9.295,11.690,1.886,-9.249,10.216,5.465,-11.529,12.589,7.490,-14.141,10.728,8.966,-15.906,7.465,8.054,-17.796,5.494,5.352,-16.950,5.931,1.663,-16.467,2.530,-0.080,-15.990,4.733,-3.244,-12.917,6.892,-…	MLDAGAELEASLRPLTWPDVELFAGGGNFLRSSGTWLYTATRRPVPGAVDVTLARRYAGVGRATRDGVEVALLNRSWVDGPQARPELAWCAPFGTPPEGQGDDPIAVPVAELEARGPVVVGMSAPELEPAELLTASAIARLLGVSRGTVNAYHSRGQMPPPVATLNHRLPLWTRPIIDHWTASQTRRRRPLR	2530372	Jiangella asiatica
job.pdb	AF-A0A1H1SYA8-F1-model_v3.cif	12.500	64	51	4	13	74	36	96	6.281E-01	62	76	96	TTTRLLTYADLTVMLNRDRRTIWSWVKKGIFPTPIKTPAGV--CIGWRPADIQSWIDNNIGGSA	APRTLLSVAYAAQLLGVGRDYVYARIASGE-LPTVEL-GDGKQKRRISVAALDEFIRAR-SFPG	68.005,-16.383,-23.607,65.543,-16.224,-20.693,66.783,-13.831,-17.920,66.101,-10.592,-19.900,62.517,-11.663,-20.808,61.874,-12.568,-17.124,63.261,-9.166,-15.980,61.033,-7.289,-18.529,57.913,-9.297,-17.413,58.682,-8.430,-13.738,58.981,-4.650,-14.396,55.769,-4.701,-16.510,53.926,-6.390,-13.558,54.876,-3.777,-10.894,53.977,-0.758,-13.135,50.451,-2.016,-14.147,49.436,-2.710,-10.497,50.431,0.783,-9.206…	MDELETAIRRIAREEIEAVMAERVPSLPARRTQELAPRTLLSVAYAAQLLGVGRDYVYARIASGELPTVELGDGKQKRRISVAALDEFIRARSFPG	412690	Microterricola viridarii
job.pdb	AF-A0A1M3BA51-F1-model_v3.cif	19.000	63	48	3	12	73	4	64	6.281E-01	62	76	70	PTTTRLLTYADLTVMLNRDRRTIWSWVKKGIFPTPIKTPA-GVCIGWRPADIQSWIDNNIGGS	RIDVGLMKPAEVCRMLSVSRTWVYDAAADGRLP-SIRLGRPDGPLRFIRADVEAWLDEQ-RAA	-2.159,-18.026,-27.442,-0.614,-14.958,-25.741,-2.689,-14.101,-22.658,-3.379,-10.363,-22.974,-2.393,-9.367,-19.465,-5.160,-6.862,-18.709,-3.351,-6.586,-15.318,-5.309,-3.466,-14.221,-1.840,-2.109,-13.314,-2.435,0.717,-10.801,-0.173,3.615,-9.777,0.022,4.450,-6.003,-2.449,7.352,-6.562,-5.106,4.951,-8.003,-4.723,2.661,-4.941,-5.072,5.738,-2.663,-8.418,6.508,-4.407,-9.591,2.859,-4.370,-8.833,2.381,-0.6…	MTARIDVGLMKPAEVCRMLSVSRTWVYDAAADGRLPSIRLGRPDGPLRFIRADVEAWLDEQRAAWTPGRR	1895833	Solirubrobacterales bacterium 70-9
job.pdb	AF-A0A522S920-F1-model_v3.cif	17.500	74	48	6	12	76	80	149	6.280E-01	62	76	243	P-TTTRLLTYADLTVMLNRDRRTIWSWVKKGIFPTPIKTP--AGVCIGWRPADIQSWIDNNIGG-S-----ANA	TGGMLNLITMQQACEKLHTSRRTIYRMVAEGALPTPHHLREH--RKSYFPKDEFEAAVNKELGLRTPKSAS--S	22.710,-30.566,-8.525,20.388,-27.742,-9.730,21.596,-24.348,-8.441,18.325,-22.668,-7.388,17.935,-19.004,-6.319,15.012,-18.190,-3.982,12.734,-15.133,-4.449,14.583,-13.652,-1.418,18.043,-14.087,-3.040,16.601,-12.549,-6.253,15.453,-9.459,-4.217,18.912,-9.100,-2.638,20.705,-9.403,-6.046,18.362,-7.025,-7.981,17.567,-4.587,-5.094,13.969,-4.894,-6.425,10.496,-5.333,-4.880,8.779,-8.764,-5.178,6.169,-7.182…	MLNLTTMQGAREKLHASRGTIYRMVVEGALPAPHHIRKHRKSYFPTDEFEASAKKELGLRTPESSPSEGGFSVPTVIEGTGGMLNLITMQQACEKLHTSRRTIYRMVAEGALPTPHHLREHRKSYFPKDEFEAAVNKELGLRTPKSASSRWNSVETGCAATSSERRLWGLREAQIRKGRARMPVTNQSSVIYPPVPPRPGCEAMPNRLAAVALPKCTFTAGSSHWSAPGSQRRPKMSVPRNSA	2030806	Burkholderiaceae bacterium
job.pdb	AF-A0A8A9EA31-F1-model_v3.cif	20.300	64	48	3	11	73	12	73	6.279E-01	62	76	74	QPTTTRLLTYADLTVMLNRDRRTIWSWVKKGIFPTPIKTPAGVCIGWRPADIQSWIDNNIG-GS	P-IEERFIRLPEVMKTVGMGRTAVYDRIKKGTFPKQYKISA-RVSAWKLTEVKAWMDSIQQGGA	-28.178,30.595,3.287,-25.449,28.898,5.360,-26.213,25.252,6.224,-24.196,23.477,8.306,-21.434,21.764,9.828,-18.679,19.327,10.741,-16.391,17.047,9.185,-13.339,17.938,11.059,-12.292,14.399,10.271,-9.781,13.988,13.107,-6.875,13.467,10.667,-5.831,10.129,12.208,-2.184,11.071,12.194,-0.220,9.112,9.465,-0.932,9.632,5.766,2.838,8.869,5.654,4.408,7.362,2.556,6.318,4.223,3.560,9.101,2.778,1.369,9.534,-0.896,…	MSTNPNTTQPLPIEERFIRLPEVMKTVGMGRTAVYDRIKKGTFPKQYKISARVSAWKLTEVKAWMDSIQQGGAA	1032	Thiothrix sp.
job.pdb	AF-A0A1D9D251-F1-model_v3.cif	17.700	62	48	2	14	75	16	74	6.278E-01	62	76	75	TTRLLTYADLTVMLNRDRRTIWSWVKKGIFPTPIKTPAGVCIGWRPADIQSWIDNNIGGSAN	PDGQMRIKQAAAILGIHHQTLRRWWKAGKFIKPSNVN--GILLFKNSDILAFIDS-QHTDSE	22.315,16.061,-29.387,21.104,14.580,-26.052,18.397,11.883,-26.411,15.746,12.650,-23.794,14.970,10.034,-21.126,12.055,7.936,-22.390,10.113,7.991,-19.142,7.575,5.474,-20.507,5.033,6.113,-17.782,2.985,3.177,-19.101,-0.624,4.053,-18.127,-1.798,2.207,-14.961,-3.024,-0.943,-16.711,-5.266,-2.308,-13.996,-4.006,-5.864,-14.488,-7.036,-8.040,-15.519,-6.061,-10.286,-12.538,-7.184,-7.469,-10.151,-3.565,-6.79…	MTPATDNTQTPPAIHPDGQMRIKQAAAILGIHHQTLRRWWKAGKFIKPSNVNGILLFKNSDILAFIDSQHTDSEV	1720344	Psychrobacter sp. AntiMn-1
job.pdb	AF-A0A375DVH6-F1-model_v3.cif	20.200	69	50	4	11	76	25	91	6.278E-01	62	76	94	QPTTTRLLTYADLTVMLNRDRRTIWSWVKKGIFPTPIKTPAGVCIGWRPADIQSWIDNNIG-GSA--NA	LQG-DALLTVRETMRRTGLAYSSLYEAMRLRGFPRPVKVGGGRTNRWILREVDAWIAARIADRDATA-A	17.411,-39.356,-43.490,15.278,-36.999,-43.472,12.565,-36.380,-41.364,10.113,-33.468,-41.852,7.435,-32.352,-40.035,4.054,-30.778,-40.155,2.263,-29.914,-36.851,-0.750,-27.999,-35.964,-3.469,-29.117,-33.591,-5.373,-25.800,-33.652,-4.581,-24.135,-30.321,-8.094,-23.710,-28.948,-7.652,-20.321,-27.310,-8.848,-21.073,-23.732,-12.110,-19.251,-22.955,-10.685,-16.579,-20.626,-13.444,-16.202,-17.947,-14.934,…	MPSQSVPNAGKRLPAIPLESLAIDLQGDALLTVRETMRRTGLAYSSLYEAMRLRGFPRPVKVGGGRTNRWILREVDAWIAARIADRDATAAEGK	164546	Cupriavidus taiwanensis
job.pdb	AF-A0A7V1M092-F1-model_v3.cif	25.000	64	44	4	9	71	7	67	6.276E-01	62	76	77	K-LQPTTTRLLTYADLTVMLNRDRRTIWSWVKKGIFPTPIKTPAGVCIGWRPADIQSWIDNNIG	GV-SSSPAVLLTVGDVAERLSCSTRTVYRLSDSGQMPRPIRL-GALV-RWDGAVIDRWIAEGCP	-8.259,3.951,-44.242,-8.664,3.846,-40.463,-5.937,2.844,-38.089,-6.266,4.282,-34.576,-2.892,3.001,-33.346,-3.610,2.518,-29.608,-0.747,4.591,-28.240,0.360,2.328,-25.396,-0.189,4.668,-22.441,2.853,3.427,-20.543,1.608,5.020,-17.322,4.820,5.763,-15.365,5.595,2.962,-12.867,3.949,4.823,-9.941,5.236,3.230,-6.774,2.289,3.447,-4.359,2.946,4.003,-0.661,1.052,2.079,2.046,-1.191,5.207,2.314,-2.130,5.201,-1.39…	MSDPTPGVSSSPAVLLTVGDVAERLSCSTRTVYRLSDSGQMPRPIRLGALVRWDGAVIDRWIAEGCPRVAKAPGGGS	2052180	Phycisphaerales bacterium
job.pdb	AF-A0A4Z0J015-F1-model_v3.cif	20.600	63	47	2	12	73	16	76	6.275E-01	62	76	80	PTTTRLLTYADLTVMLNRDRRTIWSWVKKGIFPTPIKTPAGVCIGWRPADIQSWIDNNIG-GS	LLDEGLISEADLAERLGWTRDWLGKRRRRGEMPDHIKQ--GRTILYPRPAVETWLRAGLHSTD	26.787,-33.411,4.858,24.725,-30.453,5.718,21.880,-29.572,7.707,18.662,-27.831,7.375,15.129,-28.320,6.964,13.796,-24.884,5.889,10.231,-25.900,5.164,8.793,-23.568,7.767,6.154,-21.691,5.889,5.149,-20.239,9.256,1.373,-20.669,9.312,0.893,-17.590,11.426,-2.738,-17.646,12.649,-4.483,-15.257,10.205,-5.770,-13.015,12.970,-9.537,-12.501,13.289,-8.631,-8.696,13.263,-7.114,-8.728,9.651,-10.528,-8.489,7.832,-…	MDDNNSTAAASQPRGLLDEGLISEADLAERLGWTRDWLGKRRRRGEMPDHIKQGRTILYPRPAVETWLRAGLHSTDSGVA	2483795	Brevibacterium sp. S111
job.pdb	AF-H1KGN6-F1-model_v3.cif	20.900	62	48	1	12	73	13	73	6.272E-01	62	76	75	PTTTRLLTYADLTVMLNRDRRTIWSWVKKGIFPTPIKTPAGVCIGWRPADIQSWIDNNIGGS	SSDRNVLSLTDACKAANLGNSTLRQLIREGRGPQVVRLSA-RRVGIRRCDLDAWIAGRMTGA	16.673,20.542,2.486,15.878,18.491,5.657,14.494,15.679,6.823,15.078,12.677,9.014,17.677,10.419,10.291,15.211,7.562,11.006,17.399,5.625,13.376,15.601,2.731,15.061,14.458,-0.850,14.744,15.429,-3.393,12.194,14.524,-6.012,14.785,13.350,-8.944,12.593,10.460,-9.508,15.033,8.882,-12.550,13.376,5.315,-11.082,12.759,6.057,-11.812,9.119,5.207,-8.921,6.692,4.032,-5.421,7.909,6.321,-2.661,6.533,6.560,0.867,7.…	MLDSMTNGDARPSSDRNVLSLTDACKAANLGNSTLRQLIREGRGPQVVRLSARRVGIRRCDLDAWIAGRMTGAVR	882800	Methylorubrum extorquens DSM 13060
job.pdb	AF-A0A428X4I8-F1-model_v3.cif	23.800	63	46	2	12	73	13	74	6.272E-01	62	76	74	PTTTRLLTYADLTVMLNRDRRTIWSWVKKGIFPTPIKTPAGVCIGWRPADIQSWIDNNIG-GS	SDLGALLTTPELCEFLGISRDTLYEWREINTAPPAIKLPN-GHLRFPIADLHVWLVERQERAA	-0.262,28.383,0.002,-0.907,26.678,-3.361,1.490,23.879,-4.407,0.351,23.560,-8.002,1.496,20.800,-10.186,0.408,17.562,-11.635,-1.883,18.205,-14.580,0.414,15.894,-16.655,-1.727,12.691,-16.357,-2.429,12.623,-20.136,-0.647,9.737,-21.960,0.902,6.950,-19.830,-2.097,4.590,-20.097,0.163,1.471,-20.560,2.781,1.139,-17.726,0.559,-1.050,-15.454,-1.002,1.325,-12.839,1.920,2.495,-10.623,0.430,4.345,-7.605,2.226,…	MNTSKNNEASNVSDLGALLTTPELCEFLGISRDTLYEWREINTAPPAIKLPNGHLRFPIADLHVWLVERQERAA	1081091	Amycolatopsis balhimycina DSM 5908
job.pdb	AF-A0A512C1W9-F1-model_v3.cif	22.500	62	46	2	13	73	16	76	6.271E-01	62	76	83	TTTRLLTYADLTVMLNRDRRTIWSWVKKGIFPTPIKTPAGVCIGWRPADIQSWIDNNIG-GS	NYDKLLLPREVQARVRLSPKTIYRLRRKNQFPAPIVLGE-RRHAWRESDIENWLTSRSKAAL	25.910,42.253,14.242,24.445,39.367,12.510,20.746,38.828,13.134,19.732,35.276,14.078,16.275,36.530,13.134,13.295,34.466,12.457,13.176,30.722,11.680,12.009,29.547,15.168,8.250,30.180,14.919,5.636,27.687,13.649,5.318,24.003,13.738,6.742,20.528,14.226,9.975,18.871,14.930,9.071,15.364,13.779,11.915,13.532,12.125,9.423,10.627,12.005,10.316,9.473,8.481,7.233,7.441,7.489,8.880,4.397,5.863,8.094,4.328,2.1…	MNSVAFYKSAVVERDNYDKLLLPREVQARVRLSPKTIYRLRRKNQFPAPIVLGERRHAWRESDIENWLTSRSKAALACPAEAE	670291	Microvirga aerophila
job.pdb	AF-A0A3T0SEP0-F1-model_v3.cif	20.200	69	47	6	9	75	6	68	6.271E-01	62	76	68	K-LQPTTTRLLTYADLTVMLNRDRRTIWSWVKKGIFPTPIKT-PAGVCIGWRPADIQSWIDNNIGGSAN	QN---L-RCIWRLPTVKARTGLGRTTIYDLMKDGRFPKSHRIAGA-HAVGWNSVEVELWIAE-QLGEAF	-29.016,12.740,2.578,-26.209,10.246,1.763,-24.248,11.427,-1.273,-23.205,8.173,-2.922,-19.785,9.430,-4.083,-19.646,7.879,-7.560,-16.205,6.325,-7.046,-15.162,6.389,-10.735,-13.607,2.935,-11.070,-10.090,3.573,-12.351,-6.707,1.860,-12.073,-4.282,3.464,-9.613,-0.512,3.077,-10.073,1.953,2.650,-7.170,2.674,6.470,-6.923,-1.096,7.227,-6.609,-1.661,4.375,-4.105,1.259,5.665,-1.951,-0.114,9.242,-2.073,-3.657…	MTVAVQNLRCIWRLPTVKARTGLGRTTIYDLMKDGRFPKSHRIAGAHAVGWNSVEVELWIAEQLGEAF	2079806	Pseudomonadaceae bacterium SI-3
job.pdb	AF-A0A840N452-F1-model_v3.cif	22.500	62	47	1	13	74	7	67	6.271E-01	62	76	109	TTTRLLTYADLTVMLNRDRRTIWSWVKKGIFPTPIKTPAGVCIGWRPADIQSWIDNNIGGSA	PIYKMLRLKQVVEMTGLPPASIYSEMARGAFPSNVALSA-NRVAWVEAEVQAWLHPRIEASK	-29.342,14.881,-17.069,-26.275,12.817,-16.023,-23.030,14.746,-15.772,-21.250,12.031,-13.810,-18.301,14.107,-12.465,-15.184,12.647,-14.133,-13.236,11.437,-11.047,-9.959,13.353,-10.719,-7.608,10.437,-9.987,-4.889,11.500,-7.528,-1.844,9.205,-7.688,0.040,8.629,-4.402,3.731,7.650,-4.090,5.026,5.203,-1.444,5.951,8.164,0.874,2.380,9.543,0.716,0.890,6.037,1.257,3.123,5.685,4.380,1.922,9.140,5.592,-1.783,…	MSSEPKPIYKMLRLKQVVEMTGLPPASIYSEMARGAFPSNVALSANRVAWVEAEVQAWLHPRIEASKKSETSNPRGCRRPKAAADGARPARVPRHIKSTRADGRRSART	211460	Afipia massiliensis
job.pdb	AF-A0A1W9KQP7-F1-model_v3.cif	20.200	69	52	3	6	73	1	67	6.270E-01	62	76	70	QLSKLQ-PTTTRLLTYADLTVMLNRDRRTIWSWVKKGIFPTPIKTPAGVCIGWRPADIQSWIDNNIGGS	MSNF-FP-NHISLRRIESVQSQSGLCRSSIYALIKKGEFPKPVKITGARAVAWSSQAVDAWVAARIAGV	-19.426,11.106,-22.951,-18.106,8.068,-20.968,-14.511,6.910,-21.254,-15.260,3.794,-19.296,-11.686,2.517,-18.897,-12.871,-0.936,-17.732,-9.887,-2.910,-16.383,-6.694,-0.996,-17.321,-4.318,-3.135,-15.202,-1.272,-0.988,-14.305,1.445,-0.963,-11.592,1.271,1.934,-9.055,4.381,3.325,-7.304,4.200,4.377,-3.615,3.583,8.086,-4.553,0.515,7.162,-6.669,-0.739,4.804,-3.907,-0.373,7.583,-1.253,-2.280,10.037,-3.514,…	MSNFFPNHISLRRIESVQSQSGLCRSSIYALIKKGEFPKPVKITGARAVAWSSQAVDAWVAARIAGVNKG	192843	Rhodoferax ferrireducens
job.pdb	AF-A0A2D6W0S9-F1-model_v3.cif	15.300	65	51	4	11	73	13	75	6.268E-01	62	76	75	Q-PTTTRLLTYADLTVMLNRDRRTIWSWVKKGIFPTPIKTPAGVCIGWRPADIQSWIDNNIG-GS	VS-NMPTLISLNEVAKITSLSRTSIFKLRERGDFPVAVTL-GEKRVAFVRDEVAAWIEAKIASRS	-51.653,-4.744,-29.048,-48.854,-4.165,-26.496,-45.260,-5.357,-27.120,-41.551,-4.154,-27.232,-39.698,-4.453,-24.617,-37.406,-3.541,-21.624,-33.703,-2.916,-22.447,-32.344,-0.332,-20.081,-28.741,-0.629,-21.256,-27.202,0.246,-17.894,-23.609,0.398,-19.146,-21.974,-1.730,-16.427,-18.620,0.171,-16.616,-18.450,-0.987,-12.995,-14.792,-2.076,-12.526,-12.026,-0.409,-14.601,-8.943,-1.332,-12.475,-7.774,2.082…	MCNNGPRKQECNVSNMPTLISLNEVAKITSLSRTSIFKLRERGDFPVAVTLGEKRVAFVRDEVAAWIEAKIASRS	50741	Marinobacter sp.
job.pdb	AF-A0A7X5JIC8-F1-model_v3.cif	25.700	66	45	4	9	73	3	65	6.264E-01	62	76	79	KLQPTTTRLLTYADLTVMLNRDRRTIWSWVKKGIFPTPIKTP-AGVCIGWRPADIQSWIDNNIGGS	K-EL-PKLLYTLDELVEVLSISRATINRLRSEGSFPLAFYPTASKAL-RWKAKDIDDWIANLPCEE	3.768,-12.401,18.560,5.267,-13.019,15.078,7.490,-9.979,14.472,7.096,-10.104,10.704,10.452,-9.004,9.241,10.014,-5.445,7.826,9.248,-6.269,4.183,10.943,-3.385,2.342,8.324,-3.587,-0.464,4.584,-4.319,-0.617,2.615,-5.534,-3.636,-1.019,-4.541,-4.297,-2.296,-7.908,-2.891,-0.215,-7.539,0.300,-1.537,-3.962,0.728,-5.111,-5.337,0.474,-4.258,-7.838,3.265,-2.293,-5.363,5.501,-4.691,-2.404,5.149,-7.866,-4.584,4…	MRKELPKLLYTLDELVEVLSISRATINRLRSEGSFPLAFYPTASKALRWKAKDIDDWIANLPCEEKQEAGEVAYEPFDY	2711207	Vibrio sp. LB10LO1
job.pdb	AF-A0A3N2CUF0-F1-model_v3.cif	19.600	66	48	4	10	73	12	74	6.261E-01	62	76	102	LQPTTTRLLTYADLTVMLNRDRRTIWSWVK-K-GIFPTPIKTPAGVCIGWRPADIQSWIDNNIGGS	DP-GDDPLLAIEDAAGYLSITKATLYTWRSRRPGFGPCAVKVG--GCLRYRRSELDRWIVAHTEAP	20.555,-11.918,20.931,17.077,-10.699,20.025,14.864,-11.514,17.021,12.424,-8.563,16.592,9.003,-10.283,16.349,6.355,-9.243,13.859,3.803,-11.086,16.028,0.670,-9.164,15.736,-2.459,-10.590,14.548,-4.930,-12.948,16.293,-6.521,-15.286,13.722,-10.266,-14.638,13.591,-11.531,-16.156,10.256,-14.511,-13.663,9.925,-13.000,-10.100,9.913,-11.720,-8.734,6.530,-9.131,-6.658,8.438,-8.573,-3.151,7.080,-4.713,-3.201…	MTMPSPERVPTDPGDDPLLAIEDAAGYLSITKATLYTWRSRRPGFGPCAVKVGGCLRYRRSELDRWIVAHTEAPIAGADLESSRGRTPHLAGGVALTPGGRR	86796	Marmoricola aurantiacus
job.pdb	AF-A0A440A8M6-F1-model_v3.cif	19.000	63	47	4	13	73	9	69	6.260E-01	62	76	70	T-TTRLLTYADLTVMLNRDRRTIWSWVKKGIFPTPIKTPAGVCIGWRPADIQSWIDNNIGG-S	NDRDQLISCQEVAADTGLGKTTIYRLMKEDRFPKPARI-GKAV-RWSRAHVQAWIALQVSNIA	-22.859,-28.383,-28.802,-22.544,-26.022,-25.789,-20.181,-23.165,-26.648,-17.615,-22.562,-23.839,-18.182,-19.082,-22.231,-15.128,-17.631,-24.032,-14.720,-14.266,-22.419,-13.525,-13.907,-18.947,-12.313,-10.450,-19.881,-10.132,-10.771,-16.796,-8.547,-7.535,-18.009,-6.495,-7.589,-14.834,-6.375,-3.837,-14.357,-2.743,-2.895,-13.884,-2.984,-0.192,-11.196,-0.096,2.137,-10.226,1.522,2.370,-6.734,-0.629,5.…	MPHPPANQNDRDQLISCQEVAADTGLGKTTIYRLMKEDRFPKPARIGKAVRWSRAHVQAWIALQVSNIAA	1871066	Mesorhizobium sp.
job.pdb	AF-A0A3S9I7S5-F1-model_v3.cif	20.900	62	48	1	12	73	3	63	6.259E-01	62	76	63	PTTTRLLTYADLTVMLNRDRRTIWSWVKKGIFPTPIKTPAGVCIGWRPADIQSWIDNNIGGS	KPRDELLTIPQVIEEIGVPRATFYRWRSCRKGPKSIKLPSGAV-RIRRSELERWLTSLEEAA	-10.029,-18.894,16.520,-6.949,-17.772,14.534,-7.874,-14.484,12.771,-8.120,-15.460,9.059,-4.632,-14.603,7.752,-5.232,-11.097,6.357,-5.240,-11.607,2.588,-1.937,-10.353,1.138,-2.801,-8.576,-2.109,-0.255,-7.754,-4.815,0.028,-4.278,-6.415,-1.879,-5.590,-9.547,-4.688,-7.103,-7.396,-5.034,-3.833,-5.421,-5.179,-1.835,-8.713,-7.853,-4.274,-10.030,-9.947,-4.010,-6.795,-9.933,-0.171,-6.660,-10.367,0.060,-10…	MGKPRDELLTIPQVIEEIGVPRATFYRWRSCRKGPKSIKLPSGAVRIRRSELERWLTSLEEAA	2548456	Streptomyces aquilus
job.pdb	AF-A0A7L9ULT1-F1-model_v3.cif	33.800	62	40	1	13	73	1	62	6.259E-01	62	76	70	TTTRLLTYADLTVMLNRDRRTIWSWVKKGIFPTPIKTPAGVCIGWRPADIQSWIDNNIG-GS	MMQGLLTYEALAEHYGVSRRTMYQRVWKGEAPTPVLGPSGRVRGWRPEEVARYDSANQRTRA	-2.298,-0.841,-22.481,-1.084,-1.247,-18.840,-1.009,2.418,-17.706,-2.468,2.868,-14.167,-0.397,1.391,-11.300,-0.909,3.317,-8.048,2.351,4.685,-6.615,3.386,4.518,-2.939,2.150,8.142,-2.676,-1.305,7.481,-4.189,-1.620,4.359,-1.964,-0.550,6.323,1.160,-3.098,9.091,0.312,-5.835,6.435,-0.266,-5.192,5.022,3.251,-4.732,8.504,4.870,-1.188,7.581,6.115,2.343,8.932,5.663,4.432,7.476,2.787,6.893,6.111,5.447,4.021,…	MMQGLLTYEALAEHYGVSRRTMYQRVWKGEAPTPVLGPSGRVRGWRPEEVARYDSANQRTRAEYLYGSDK	1679	Bifidobacterium longum subsp. longum
job.pdb	AF-F3LUE3-F1-model_v3.cif	25.800	62	44	2	12	73	16	75	6.259E-01	62	76	80	PTTTRLLTYADLTVMLNRDRRTIWSWVKKGIFPTPIKTPAGVCIGWRPADIQSWIDNNIGGS	L-TGHLLTWTEAAAVIGLSARTLRRLNAAGRFPEPVVIAGLRGRRFRREDIARWLDAA-GEQ	-8.513,7.221,25.774,-9.704,6.415,22.199,-6.748,7.602,20.063,-8.441,9.810,17.457,-6.779,9.126,14.072,-7.206,12.501,12.404,-8.557,11.768,8.904,-6.513,14.674,7.497,-8.151,15.891,4.274,-6.379,16.051,0.896,-6.595,15.479,-2.238,-9.249,13.413,-4.159,-8.884,11.507,-7.467,-7.704,8.828,-9.083,-5.699,9.423,-12.284,-3.463,8.201,-14.174,-1.016,5.237,-14.945,-0.804,1.607,-13.985,-1.428,-0.551,-10.873,1.536,0.3…	MPKQVAIGSGPPLVALTGHLLTWTEAAAVIGLSARTLRRLNAAGRFPEPVVIAGLRGRRFRREDIARWLDAAGEQPVQGE	987059	Rubrivivax benzoatilyticus JA2 = ATCC BAA-35
job.pdb	AF-A0A1A0I1L8-F1-model_v3.cif	15.600	64	52	2	11	73	10	72	6.258E-01	62	76	76	QPTTTRLLTYADLTVMLNRDRRTIWSWVKKGIFPTPIKT-PAGVCIGWRPADIQSWIDNNIGGS	APAVKAALTLQDVARAVGLSYGTMRNLRARGGGPKAFYPTGSIRTPRFRPEEVEKWMIAR-SRG	-10.380,-4.179,38.085,-10.053,-2.389,34.684,-6.786,-2.375,32.758,-7.678,-0.568,29.558,-4.864,-2.058,27.457,-3.002,0.832,25.810,-2.787,-0.307,22.198,1.014,-0.171,22.324,1.768,1.985,19.336,5.091,0.176,18.988,7.868,2.827,18.678,8.174,2.532,14.911,11.527,2.723,13.542,9.810,3.587,10.146,9.667,-0.171,9.614,8.773,-1.077,6.112,5.303,-2.660,6.381,4.734,-6.069,4.812,1.794,-6.786,2.481,0.171,-8.546,5.504,0.…	MSQVSPVTAAPAVKAALTLQDVARAVGLSYGTMRNLRARGGGPKAFYPTGSIRTPRFRPEEVEKWMIARSRGGASV	1834101	Gordonia sp. 852002-51296_SCH5728562-b
job.pdb	AF-A0A7X7MPK6-F1-model_v3.cif	20.000	65	49	3	13	76	40	102	6.258E-01	62	76	102	TTTRLLTYADLTVMLNRDRRTIWSWVKKGIFPTPIKTP-AGVCIGWRPADIQSWIDNNIGGSANA	RHDRVLRRPEAARRLGVGVKALDVWKRRG-VLVPVIIPGSSRALGYRESDVEALIAC-GREEAMA	4.495,-4.328,-33.430,5.704,-6.129,-36.620,8.838,-8.306,-36.109,10.529,-6.532,-39.081,10.175,-3.170,-37.241,11.975,-4.584,-34.140,14.884,-5.908,-36.246,15.253,-2.526,-38.036,15.326,-0.656,-34.659,17.845,-3.207,-33.251,20.144,-2.621,-36.268,19.899,1.206,-35.811,20.680,0.920,-32.036,23.685,-1.369,-32.820,25.179,1.189,-35.252,24.643,4.045,-32.704,27.795,4.450,-30.478,25.830,6.551,-27.893,23.787,3.474…	MLQTTIDAVRAILTADPSVNADERRVLVETLRNGPRAEARHDRVLRRPEAARRLGVGVKALDVWKRRGVLVPVIIPGSSRALGYRESDVEALIACGREEAMA	1932692	Lentisphaerae bacterium
job.pdb	AF-A0A257NU29-F1-model_v3.cif	26.200	61	44	1	13	73	10	69	6.258E-01	62	76	71	TTTRLLTYADLTVMLNRDRRTIWSWVKKGIFPTPIKTPAGVCIGWRPADIQSWIDNNIGGS	DLDIILRMREVLQASGASRSSIYVWMSLGLFPQPVKIGV-RAIGWRKSDVLRWLDERQSTI	-17.544,-24.703,-7.853,-15.564,-22.024,-9.738,-16.625,-18.800,-8.091,-18.719,-16.683,-10.481,-17.433,-13.282,-9.289,-15.802,-12.095,-12.523,-18.148,-9.342,-13.746,-16.630,-5.936,-14.516,-14.483,-5.606,-17.710,-10.899,-5.807,-16.455,-8.646,-2.791,-16.477,-7.496,-3.191,-12.872,-6.007,0.260,-12.246,-2.606,0.221,-10.561,-2.594,2.615,-7.585,0.696,4.323,-6.645,1.711,4.771,-3.004,0.172,8.316,-2.917,-3.2…	MKDRSAQGADLDIILRMREVLQASGASRSSIYVWMSLGLFPQPVKIGVRAIGWRKSDVLRWLDERQSTICA	1970384	Halothiobacillus sp. 20-54-6
job.pdb	AF-A0A7W0M718-F1-model_v3.cif	27.100	59	42	1	12	70	11	68	6.258E-01	62	76	82	PTTTRLLTYADLTVMLNRDRRTIWSWVKKGIFPTPIKTPAGVCIGWRPADIQSWIDNNI	PIGTRLIAVDELATILSTSERTVWRLLSAGRLVRPLRLGG-RSVRWRLDEVSRWIDAGC	-33.672,3.081,-22.436,-30.909,4.948,-20.621,-27.437,4.909,-22.207,-24.709,4.516,-19.572,-22.376,6.980,-21.327,-19.787,7.059,-18.542,-17.266,8.995,-20.668,-14.250,7.645,-18.768,-11.849,10.583,-19.124,-8.615,8.586,-19.627,-6.316,10.026,-16.917,-3.117,11.156,-18.764,-1.325,9.452,-15.802,-2.249,7.731,-12.507,-0.871,9.597,-9.466,1.920,7.553,-7.841,1.743,7.370,-4.022,4.535,6.496,-1.566,4.281,4.134,1.45…	MSEFGAEAKIPIGTRLIAVDELATILSTSERTVWRLLSAGRLVRPLRLGGRSVRWRLDEVSRWIDAGCPIVGGSDDQNRKPL	2026779	Planctomycetaceae bacterium
job.pdb	AF-A0A371BJ54-F1-model_v3.cif	21.500	65	47	4	13	75	22	84	6.257E-01	62	76	89	TTTRLLTYADLTVMLNRDRRTIWSWVKKGIFPTPIKTPAGVCIGWRPADIQSWIDNNIG-GS-AN	NPSRLIRLPEVMKRVGLSRSAIYKRMAEGSFPRSRSLSP-KCAVWVQAEIDIWIAEISNIGVD-P	-62.206,-2.062,30.685,-59.939,-3.196,27.743,-57.048,-2.567,25.966,-55.428,-2.296,23.002,-53.995,-1.318,19.705,-50.874,0.669,19.135,-50.348,1.302,15.415,-46.725,2.355,15.391,-46.221,3.704,11.864,-42.738,2.334,11.423,-41.633,2.784,7.863,-37.888,3.262,7.670,-37.944,4.651,4.127,-34.644,3.316,2.833,-33.174,5.240,-0.041,-29.671,3.845,-0.132,-27.610,6.284,-2.114,-25.537,3.531,-3.781,-22.352,5.735,-3.762…	MKIDQVSCQSVTRGFADSSEPNPSRLIRLPEVMKRVGLSRSAIYKRMAEGSFPRSRSLSPKCAVWVQAEIDIWIAEISNIGVDPNTNKI	2292257	Sphingorhabdus pulchriflava
job.pdb	AF-A0A1Y5TJ08-F1-model_v3.cif	15.000	73	57	4	2	71	4	74	6.256E-01	62	76	84	SQNN--QLSKLQ-PTTTRLLTYADLTVMLNRDRRTIWSWVKKGIFPTPIKTPAGVCIGWRPADIQSWIDNNIG	HANITGEIRHLSPAYPPFRMKAQDAAYYCGMSTSAFLRAVDCGKFPKGIKTTG-GR-FWLRGELERAMVEGDT	41.591,-8.927,7.242,39.568,-12.164,6.952,38.002,-13.117,3.606,35.340,-15.826,3.484,34.351,-16.673,-0.065,31.695,-19.288,-0.677,31.424,-20.895,-4.118,28.023,-22.308,-5.315,24.540,-22.662,-3.763,21.920,-20.171,-2.433,22.247,-17.938,0.535,20.090,-14.977,-0.528,20.113,-13.717,3.062,18.833,-10.279,2.135,17.177,-9.615,5.473,17.313,-5.795,5.064,16.937,-4.066,8.495,13.113,-3.668,8.181,10.519,-5.933,9.964…	MGQHANITGEIRHLSPAYPPFRMKAQDAAYYCGMSTSAFLRAVDCGKFPKGIKTTGGRFWLRGELERAMVEGDTDPQHDFTQKI	658057	Pacificibacter marinus
job.pdb	AF-A0A377M7K3-F1-model_v3.cif	15.300	65	51	4	9	72	4	65	6.256E-01	62	76	71	K-LQPTTTRLLTYADLTVMLNRDRRTIWSWVKKGIFPTPIKTPAGVCIGWRPADIQSWIDNNIGG	VS-DAVQERFIRLPEVMHLCGLSRSTIYDLISREAFPKQISLGG-KNVAWAQSEITAWMAES-HC	12.634,31.245,6.054,10.528,28.481,7.611,11.258,25.138,5.911,7.787,24.139,4.766,7.316,21.154,7.004,6.434,18.684,4.323,3.643,17.495,6.551,4.180,14.098,4.965,0.500,13.473,4.416,1.040,9.771,4.909,-1.358,8.776,2.114,-2.999,5.411,2.658,-3.238,3.498,-0.637,-5.560,0.516,-1.271,-4.710,-2.915,-2.749,-5.643,-1.836,-6.376,-3.309,1.189,-6.101,-0.506,-0.915,-4.512,-0.890,-3.360,-7.471,-0.628,-0.402,-9.900,2.43…	MMPVSDAVQERFIRLPEVMHLCGLSRSTIYDLISREAFPKQISLGGKNVAWAQSEITAWMAESHCRAQPGL	550	Enterobacter cloacae
job.pdb	AF-A0A4R2FN85-F1-model_v3.cif	23.400	64	45	3	13	74	13	74	6.256E-01	62	76	80	TTTRLLTYADLTVMLNRDRRTIWSWVKKGIFPTPIKTPAGVCIGWRPADIQSWIDNNIGG--SA	TTSRLMRLKEVIQITGISRSSLYKYLNEGKFPPPVSLGA-RSVAWVDHEIQAWITT-KMKQRNN	-43.982,-2.045,-12.090,-40.373,-1.681,-13.019,-38.257,-1.676,-9.885,-34.518,-2.526,-9.696,-31.514,-2.828,-11.839,-29.188,0.113,-12.356,-27.286,-0.038,-9.045,-24.121,-0.110,-11.050,-21.618,0.047,-8.167,-18.958,0.603,-10.840,-15.779,1.558,-8.919,-14.793,4.832,-10.725,-13.758,3.711,-14.276,-10.120,5.013,-14.093,-7.937,1.884,-13.603,-4.844,4.042,-12.910,-1.560,2.567,-11.692,-0.023,4.440,-8.727,3.753,…	MNNEMNNIKQPPTTSRLMRLKEVIQITGISRSSLYKYLNEGKFPPPVSLGARSVAWVDHEIQAWITTKMKQRNNKAIQCL	246167	Vibrio crassostreae
job.pdb	AF-A0A6I4YL32-F1-model_v3.cif	21.300	61	47	1	13	73	13	72	6.256E-01	62	76	76	TTTRLLTYADLTVMLNRDRRTIWSWVKKGIFPTPIKTPAGVCIGWRPADIQSWIDNNIGGS	DSGELLTLEEILNKTKFSKTYLYKLMKEGGFPRSIKFSV-QTVRWPSDEVNSWFENFSNDG	22.204,-31.194,-4.023,19.851,-29.075,-1.782,19.785,-25.823,-1.766,21.358,-22.316,-2.005,18.893,-19.960,-0.262,20.407,-16.614,0.455,17.789,-14.984,2.681,15.884,-12.723,0.242,16.252,-9.113,1.465,12.561,-8.807,2.322,11.594,-5.209,3.227,8.375,-6.717,4.692,7.614,-9.965,6.583,6.575,-12.821,4.243,2.799,-13.438,4.666,1.675,-9.988,5.924,-0.975,-7.772,4.281,0.418,-4.225,4.071,-1.761,-1.103,4.149,-1.085,1.9…	MTQVEGTPKTLFDSGELLTLEEILNKTKFSKTYLYKLMKEGGFPRSIKFSVQTVRWPSDEVNSWFENFSNDGEPEE	2689391	Saccharibacter sp. EH611
job.pdb	AF-A0A6G6PJI6-F1-model_v3.cif	24.100	62	45	2	13	73	12	72	6.256E-01	62	76	73	TTTRLLTYADLTVMLNRDRRTIWSWVKKGIFPTPIKTPAGVCIGWRPADIQSWIDNNIG-GS	EKSRLLRMPDVISLTGLPRSTIYFKMKHKEFPSQVQIGS-RSVAWLESEVHEWINNNLRKRT	-24.626,25.463,22.975,-24.251,22.009,21.349,-20.751,20.595,21.743,-20.806,18.060,18.949,-18.037,15.573,19.720,-16.330,15.938,16.318,-15.727,12.176,16.375,-13.261,11.892,13.531,-14.682,12.920,10.080,-12.205,10.420,8.489,-15.070,9.187,6.297,-12.396,9.799,3.582,-12.576,6.369,1.832,-12.102,3.349,4.137,-12.004,1.306,0.865,-9.913,-1.858,1.049,-7.924,-2.829,-2.060,-7.187,-6.459,-2.957,-3.893,-7.482,-4.6…	MSLLPTGNLNSEKSRLLRMPDVISLTGLPRSTIYFKMKHKEFPSQVQIGSRSVAWLESEVHEWINNNLRKRTL	2603244	Providencia sp. 1701011
job.pdb	AF-A0A315DKE6-F1-model_v3.cif	15.100	66	50	4	13	76	6	67	6.256E-01	62	76	67	TTTRLLTYADLTVMLNRDRRTIWSWVKKGIFPTPIKTPAGVCIGWRPADIQSWIDNNIG--GSANA	TPRKALRIDSVIERTGVSKTHLYRLIQAEKFPRPVKLSE-RVSVWDAALVDQWLSS-KFEGVK--A	14.120,-15.677,-27.943,11.775,-12.684,-28.168,11.251,-11.500,-24.589,7.732,-10.077,-25.007,8.139,-7.089,-22.661,4.428,-6.733,-21.889,4.619,-3.193,-20.368,4.028,-4.227,-16.730,3.386,-0.852,-15.123,5.243,-0.938,-11.805,3.332,1.027,-9.104,5.127,2.540,-6.086,3.517,2.458,-2.634,2.049,6.005,-3.059,0.418,5.071,-6.410,-0.938,1.833,-4.827,-2.398,3.859,-1.891,-3.926,6.485,-4.256,-5.381,3.754,-6.515,-6.732,…	MEQHITPRKALRIDSVIERTGVSKTHLYRLIQAEKFPRPVKLSERVSVWDAALVDQWLSSKFEGVKA	1977911	Limnohabitans sp. 2KL-51
job.pdb	AF-A0A0Q8VBU4-F1-model_v3.cif	19.300	62	47	2	12	73	12	70	6.255E-01	62	76	79	PTTTRLLTYADLTVMLNRDRRTIWSWVKKGIFPTPIKTPAGVCIGWRPADIQSWIDNNIGGS	AGLDQLLGVEELASYLGVPVKTVYDWRQTGRGPCAIRVG--RHLKYAVTDVRHWLDSH-RDR	-13.695,14.502,4.809,-10.896,13.836,2.272,-12.547,12.377,-0.844,-9.742,10.533,-2.630,-11.310,9.928,-6.077,-8.962,7.549,-8.015,-9.497,8.680,-11.611,-6.713,6.331,-12.825,-7.043,6.771,-16.593,-4.248,4.268,-17.486,-2.993,5.010,-21.058,-3.041,1.841,-23.196,-0.972,-1.251,-22.239,0.851,-0.600,-18.893,0.246,-2.643,-15.687,-2.183,-0.859,-13.340,-0.124,0.588,-10.475,-2.054,0.586,-7.147,-1.267,3.029,-4.315,…	MTTHSPNQSSPAGLDQLLGVEELASYLGVPVKTVYDWRQTGRGPCAIRVGRHLKYAVTDVRHWLDSHRDRQSDPASNEA	1736600	Nocardioides sp. Root79
job.pdb	AF-A0A6H0J033-F1-model_v3.cif	23.300	60	45	1	13	72	10	68	6.254E-01	62	76	72	TTTRLLTYADLTVMLNRDRRTIWSWVKKGIFPTPIKTPAGVCIGWRPADIQSWIDNNIGG	TPDRIMRLPEVSHVTGKGRSSIYRDMDQGTFPIGIKLGP-RARGWWASSIYEWLANRPTA	-6.293,-22.398,-8.745,-6.437,-18.686,-7.758,-8.672,-16.785,-10.227,-6.693,-14.202,-12.203,-9.051,-11.240,-11.812,-8.857,-9.749,-15.325,-9.432,-6.032,-14.515,-10.891,-4.192,-17.577,-8.821,-1.926,-19.778,-7.103,0.779,-17.627,-3.254,0.575,-17.542,-2.963,-0.757,-13.972,0.151,1.068,-12.800,2.320,-0.729,-10.283,2.752,1.536,-7.236,5.987,1.107,-5.204,6.184,1.185,-1.369,6.836,5.021,-1.288,3.900,5.718,-3.6…	MPERVDHPATPDRIMRLPEVSHVTGKGRSSIYRDMDQGTFPIGIKLGPRARGWWASSIYEWLANRPTAASGE	2740807	Aquisalimonas sp. 2447
job.pdb	AF-A0A0H2M6E5-F1-model_v3.cif	23.800	63	46	2	13	74	215	276	6.254E-01	62	76	276	TTTRLLTYADLTVMLNRDRRTIWSWVKKGIFPTPIKTPAGVCIGWRPADIQSWIDNNIG-GSA	PPDRLLRLPEVERLTGLSRSAIYEQMRRGIFPRSVKAGQ-RTAAWPESAVQSWIAQRMNGRTI	-53.187,66.010,-8.263,-51.488,62.731,-7.038,-48.566,60.755,-7.260,-46.159,58.578,-7.872,-43.563,55.869,-8.233,-41.407,53.115,-9.236,-39.304,51.064,-11.397,-38.810,47.443,-12.071,-38.459,44.510,-14.224,-35.607,43.174,-16.373,-35.744,42.200,-20.044,-35.190,38.544,-20.906,-32.384,38.160,-23.475,-31.654,34.546,-24.327,-28.336,34.134,-26.149,-27.200,30.582,-26.941,-23.539,29.437,-26.412,-20.877,29.523…	MGTADSLGSSSLISTEPPASDVAVGQAGFRAPRIVIRRFRTRGDQHGERHSDIEHSRRSFGTGVERPRLLNQPSPSNGPWRLEAFSSNHFVIKSFSAQLYSALLKTPQAHQLPVAALEGPRSWTTVLRSGAPRIAVAGWSRQTCLASFGRTATALDALRNNRKATPMRSHTESSERSAAEHAAQRTLQAALLLQEALALLRTESTLPVARTTNIPPDRLLRLPEVERLTGLSRSAIYEQMRRGIFPRSVKAGQRTAAWPESAVQSWIAQRMNGRTI	34073	Variovorax paradoxus
job.pdb	AF-A0A2S8C487-F1-model_v3.cif	13.600	66	53	4	11	73	14	78	6.253E-01	62	76	81	QP-TTTRLLTYADLTVMLNRDRRTIWSWVKKGIFPTPIKTPA-GVCIGWRPADIQSWIDNNIG-GS	VDPGIDPILTVPAAAELLGVSFPVAMDLVRDGRLK-AARVGNGRGQWRIRRSWIYAYMDTVAGGAL	31.159,10.558,5.985,27.439,11.029,5.168,25.966,8.364,2.842,22.967,10.202,1.419,21.427,7.394,-0.622,19.327,9.751,-2.753,16.685,7.409,-4.170,16.596,7.580,-7.995,13.191,9.131,-8.652,12.644,6.690,-11.543,10.554,8.751,-13.950,7.177,7.096,-14.451,7.058,6.468,-18.220,3.235,6.184,-18.301,2.555,3.507,-20.911,-1.319,3.141,-20.875,-0.987,-0.708,-21.139,1.521,-1.127,-18.221,0.210,-1.514,-14.640,2.880,0.576,-…	MASEITAPATGLVVDPGIDPILTVPAAAELLGVSFPVAMDLVRDGRLKAARVGNGRGQWRIRRSWIYAYMDTVAGGALTSP	1795032	Mycobacterium virginiense
job.pdb	AF-A0A258S502-F1-model_v3.cif	16.600	66	53	2	13	76	10	75	6.253E-01	62	76	77	TTTRLLTYADLTVMLNRDRRTIWSWVKKGIFPTPIKTPAGVCIGWRPADIQSWIDNNIGG-SA-NA	PTESLIRLPAVLSRVGLKQSRLYELIKSDEFPSPVRLTGGRAVAWRESEVSAWIASRPSARPVAGG	-16.266,11.190,-2.081,-14.820,7.848,-3.357,-14.970,5.735,-0.184,-15.179,2.427,-2.057,-15.376,-0.148,0.697,-17.701,-3.211,0.022,-18.099,-6.151,-0.957,-18.193,-8.886,1.450,-15.133,-11.189,1.214,-14.229,-12.642,4.707,-10.437,-12.290,3.865,-9.845,-8.532,3.302,-6.266,-8.334,4.654,-4.395,-5.024,5.009,-0.895,-5.184,3.473,1.917,-2.848,4.652,4.254,-0.833,2.367,6.902,-3.697,2.106,4.194,-6.236,1.108,2.728,-…	MKTQQTPANPTESLIRLPAVLSRVGLKQSRLYELIKSDEFPSPVRLTGGRAVAWRESEVSAWIASRPSARPVAGGES	1970513	Gammaproteobacteria bacterium 28-57-27
job.pdb	AF-A0A7C9MTP2-F1-model_v3.cif	17.400	63	50	2	13	74	46	107	6.252E-01	62	76	110	TTTRLLTYADLTVMLNRDRRTIWSWVKKGIFPTPIKTPAGVCIGWRPADIQSWIDNNIG-GSA	PRDRLLRLPEVESITGMKKTSIYALMREGKFPQRICISR-RMSAWSEVAVLQWVQTKISGNAE	-54.493,-28.484,43.305,-54.885,-25.703,41.779,-56.555,-22.782,40.238,-57.284,-20.469,38.180,-60.522,-18.673,37.387,-60.350,-15.718,35.054,-63.534,-13.763,34.274,-64.875,-12.045,31.118,-64.153,-8.307,31.526,-67.389,-6.318,31.531,-67.162,-2.664,30.881,-70.374,-1.020,29.953,-70.468,2.474,31.283,-71.230,5.951,30.684,-71.176,9.023,28.672,-69.602,12.264,29.800,-70.098,15.330,28.013,-68.183,18.622,28.08…	MPSTCWRPNTNASAANRKGNPMRTEPATTTQAPTIHLAHSAKPVTPRDRLLRLPEVESITGMKKTSIYALMREGKFPQRICISRRMSAWSEVAVLQWVQTKISGNAEAAK	86180	Malikia spinosa
job.pdb	AF-A0A1H1VG20-F1-model_v3.cif	15.100	66	52	4	10	73	13	76	6.251E-01	62	76	141	LQPTTTRLLTYADLTVMLNRDRRTIWSWVKKGIFPTPIKTPAG-VCIGWRPADIQSWIDNNIG-GS	RRV-RARMLTLDDVAEELAISRAQVYALVRRGDLR-AGKIGGGGGQWRVDRTHLEAYLERTWADTA	36.322,-32.533,17.258,32.576,-33.041,16.757,30.376,-30.198,18.025,28.140,-28.032,15.941,24.836,-29.094,17.433,22.952,-25.826,17.684,19.441,-26.739,17.003,16.886,-26.145,14.387,14.612,-23.341,15.582,11.229,-25.044,15.159,9.164,-22.472,13.255,6.503,-20.271,14.701,3.887,-20.963,12.001,2.865,-17.293,12.307,-0.800,-17.396,11.376,-0.600,-14.650,8.726,-3.223,-12.108,9.786,-5.995,-12.062,7.124,-6.406,-8.…	MIEESKRETGGVRRVRARMLTLDDVAEELAISRAQVYALVRRGDLRAGKIGGGGGQWRVDRTHLEAYLERTWADTAAWVQARPLTDGEEPPATESGRVKIVLTPADRAKALRAAVRDDSKVRVSLTGTRRVGPSPEVRGTN	642780	Marmoricola scoriae
job.pdb	AF-A0A7T1FI82-F1-model_v3.cif	16.100	68	56	1	7	73	4	71	6.251E-01	62	76	81	LSKLQP-TTTRLLTYADLTVMLNRDRRTIWSWVKKGIFPTPIKTPAGVCIGWRPADIQSWIDNNIGGS	QTNNLLLKTDRIVREQERRILTGISRSHVFQLERQNLFPKRVKLCGSRSVGWRLSELLQWLENRPRVE	-5.815,26.671,-10.716,-4.899,23.118,-9.458,-8.190,21.449,-8.343,-8.684,18.700,-10.972,-5.843,16.086,-10.713,-7.196,14.220,-7.626,-10.205,12.417,-9.265,-8.592,10.720,-12.353,-5.803,9.151,-10.184,-8.251,6.626,-8.538,-9.471,4.868,-11.746,-6.217,3.190,-12.931,-4.652,0.285,-10.975,-1.259,2.060,-11.045,1.971,0.745,-9.595,2.924,2.530,-6.356,6.674,2.915,-5.633,8.369,2.582,-2.214,8.220,6.370,-1.549,4.458,…	MTNQTNNLLLKTDRIVREQERRILTGISRSHVFQLERQNLFPKRVKLCGSRSVGWRLSELLQWLENRPRVESSSDYEEGKK	670	Vibrio parahaemolyticus
job.pdb	AF-A0A4Z1CGY7-F1-model_v3.cif	21.100	71	48	7	10	76	6	72	6.249E-01	62	76	72	LQPTTTRLLTYADLTVMLNRDRRTIWSWVK-K-GIFPTPIKTPAGVCIGWRPADIQSWIDNNIGGSA--NA	DTSHESMILTIDEAAAYLAIPKATLYTWRTRRVGFGPRAVKV-G-GCLRYRRADLDAWIVEH-LEPAAG-E	-33.994,-15.069,-25.071,-32.680,-11.942,-23.308,-28.917,-11.975,-22.703,-28.766,-8.964,-20.403,-25.115,-8.006,-20.810,-25.023,-6.237,-17.489,-22.013,-4.070,-18.312,-21.374,-3.558,-14.648,-18.370,-1.312,-15.255,-15.995,-3.505,-13.217,-15.235,-1.196,-10.341,-11.510,-2.205,-10.587,-10.804,0.183,-7.659,-9.437,-1.878,-4.762,-9.162,-0.595,-1.186,-5.813,-0.822,0.644,-7.084,-4.026,2.356,-7.967,-5.655,-0.…	MSTTVDTSHESMILTIDEAAAYLAIPKATLYTWRTRRVGFGPRAVKVGGCLRYRRADLDAWIVEHLEPAAGE	2518372	Nocardioides eburneiflavus
job.pdb	AF-A0A351C8K5-F1-model_v3.cif	22.500	62	43	3	13	72	4	62	6.249E-01	62	76	62	TTTRLLTYADLTVMLNRDRRTIWSWVKKGIFPTPIKTP--AGVCIGWRPADIQSWIDNNIGG	SLQRVLKLREVIEITGLSRSTIYAAMARSQFPNQVKLPGV--RRVGWYESDIRDWLNSA-EH	-6.186,8.830,-24.853,-5.566,9.836,-21.266,-2.568,7.896,-19.941,-4.022,7.238,-16.468,-0.924,8.118,-14.411,-1.243,5.191,-11.995,0.622,6.721,-9.045,3.210,4.280,-7.680,3.646,4.511,-3.910,7.025,3.820,-2.294,7.322,1.668,0.853,7.445,4.879,3.004,4.151,6.185,1.511,2.566,2.705,1.958,3.620,2.720,5.669,2.134,6.257,6.059,-1.168,5.281,4.301,-1.694,1.806,5.876,-0.200,2.613,9.335,1.560,-0.793,9.009,5.198,-1.355,…	MNSSLQRVLKLREVIEITGLSRSTIYAAMARSQFPNQVKLPGVRRVGWYESDIRDWLNSAEH	1898104	Bacteroidetes bacterium
job.pdb	AF-A0A430G657-F1-model_v3.cif	24.500	61	44	2	13	73	14	72	6.248E-01	62	76	78	TTTRLLTYADLTVMLNRDRRTIWSWVKKGIFPTPIKTPAGVCIGWRPADIQSWIDNNIGGS	VPLRFLRQPDVLARVGVTWITILRWEKQGLFPKRRKLGP-NTVAWVEAEIDEWCAGR-AVH	-24.745,-25.686,37.946,-21.394,-23.901,37.387,-21.430,-21.683,34.290,-17.813,-21.571,33.065,-17.739,-18.045,31.601,-14.629,-18.270,29.391,-12.701,-14.943,29.836,-10.274,-15.383,26.900,-10.807,-12.959,24.127,-7.007,-12.979,24.028,-6.351,-10.051,21.682,-3.278,-11.670,20.123,-1.421,-8.544,18.903,-1.782,-9.071,15.148,1.937,-9.066,14.272,2.596,-5.789,12.425,3.513,-7.511,9.145,5.264,-5.235,6.707,4.767,…	MTANLNPTSGSRPVPLRFLRQPDVLARVGVTWITILRWEKQGLFPKRRKLGPNTVAWVEAEIDEWCAGRAVHKIGEVA	93064	Sphingomonas koreensis
job.pdb	AF-L0J7L5-F1-model_v3.cif	20.900	62	46	3	13	73	25	84	6.247E-01	62	76	87	TTTRLLTYADLTVMLNRDRRTIWSWVKKGIFPTPIKTPAGVCIGWRPADIQSWIDNNIG-GS	NPTILVSKRGVQEQYGIPINTQEDLYRKGLFAPQLKV-G-GKIYYRRSDLEAWFDAQTVGGD	-53.537,-9.984,46.747,-50.677,-12.420,47.364,-47.248,-11.048,48.360,-43.633,-11.884,47.494,-40.583,-9.899,46.432,-37.372,-9.833,46.534,-33.654,-10.890,46.006,-31.062,-12.886,44.659,-28.063,-11.604,42.652,-25.624,-13.152,40.034,-24.381,-12.543,37.204,-23.711,-14.651,34.045,-22.615,-13.647,31.175,-24.531,-14.884,28.114,-21.431,-16.407,26.553,-21.656,-15.686,22.882,-19.892,-18.887,21.901,-18.531,-17…	MCFGAPRHKTGEGERVSLGEGTEMNPTILVSKRGVQEQYGIPINTQEDLYRKGLFAPQLKVGGKIYYRRSDLEAWFDAQTVGGDGTA	212767	Mycobacterium sp. JS623
job.pdb	AF-A0A2R9UCN1-F1-model_v3.cif	14.800	81	48	5	4	73	11	81	6.241E-01	62	76	84	N---------NQLSKLQ--PTTTRLLTYADLTVMLNRDRRTIWSWVKKGIFPTPIKTPAGVCIGWRPADIQSWIDNNIGGS	PHAVDEPSGF------EDL---PAVMSPRVLAEVLDVTPRTLERWRVDKIGPAWMSLPGSSLIRYGRADVVAWLAAA-RVE	-53.585,-17.970,-14.647,-50.946,-15.510,-13.323,-47.372,-16.629,-13.906,-45.557,-15.086,-10.902,-42.365,-13.880,-12.544,-39.808,-14.584,-9.814,-37.523,-11.481,-9.715,-34.529,-12.531,-11.805,-31.521,-12.063,-9.459,-29.561,-9.177,-10.999,-26.569,-10.668,-12.951,-24.634,-8.084,-10.823,-25.569,-9.833,-7.494,-22.022,-11.300,-7.388,-19.265,-9.837,-5.250,-19.108,-6.882,-2.981,-15.719,-5.843,-4.452,-13.2…	MSLVALPQPDPHAVDEPSGFEDLPAVMSPRVLAEVLDVTPRTLERWRVDKIGPAWMSLPGSSLIRYGRADVVAWLAAARVEVTR	1895788	Microbacterium sp. 71-36
job.pdb	AF-A0A5C7RI43-F1-model_v3.cif	14.000	64	53	2	11	73	14	76	6.240E-01	62	76	76	QPTTTRLLTYADLTVMLNRDRRTIWSWVKKGIFPTPIKTPAGVCIGWRPADIQSWIDNNIG-GS	LSAQDRAVKLPEVVQLTGKSKTSIYREIKAGRFPAGFSIGI-RARAWSLNAVNSWLEQCKQGAQ	-36.878,26.720,-25.629,-35.337,26.226,-22.153,-31.660,26.338,-21.357,-29.391,23.375,-22.034,-26.350,23.365,-19.807,-26.648,22.067,-16.241,-24.390,23.671,-13.761,-20.943,24.386,-12.877,-17.563,23.109,-13.752,-16.614,23.931,-10.147,-13.007,25.154,-9.918,-11.383,21.841,-8.764,-10.459,22.916,-5.238,-6.741,22.169,-4.692,-5.964,18.722,-6.194,-5.558,16.008,-3.566,-2.165,15.159,-5.113,-2.198,11.388,-5.59…	MANQSKASQTIPALSAQDRAVKLPEVVQLTGKSKTSIYREIKAGRFPAGFSIGIRARAWSLNAVNSWLEQCKQGAQ	1032	Thiothrix sp.
job.pdb	AF-A0A7S6N8F2-F1-model_v3.cif	20.600	63	48	2	13	74	15	76	6.239E-01	62	76	107	TTTRLLTYADLTVMLNRDRRTIWSWVKKGIFPTPIKTPAGVCIGWRPADIQSWIDNNIGG-SA	IGAQILRLPQVCRVTGLGRSMIYQLEAERRFPCRVRIGA-RAVGWVESEVQSWVAGRIQHHRA	-42.647,-37.363,-12.383,-40.994,-34.209,-13.770,-37.274,-33.842,-13.460,-34.953,-32.115,-10.993,-33.533,-29.324,-13.139,-30.157,-29.195,-11.406,-29.424,-25.723,-12.820,-25.708,-25.932,-12.033,-24.937,-23.308,-14.650,-22.881,-20.702,-12.896,-21.812,-17.733,-14.445,-21.407,-15.975,-11.104,-19.553,-13.476,-13.247,-16.866,-11.116,-12.062,-19.405,-8.770,-10.351,-17.418,-5.833,-8.983,-13.621,-6.501,-8.…	MHHSSSNTDQPEGFIGAQILRLPQVCRVTGLGRSMIYQLEAERRFPCRVRIGARAVGWVESEVQSWVAGRIQHHRAAPGPCMSHRSPLPSSEHATLTGQVPPFPGPR	1913989	Gammaproteobacteria bacterium
job.pdb	AF-A0A1H7T9Q8-F1-model_v3.cif	12.900	62	53	1	12	73	13	73	6.239E-01	62	76	83	PTTTRLLTYADLTVMLNRDRRTIWSWVKKGIFPTPIKTPAGVCIGWRPADIQSWIDNNIGGS	QMVRNSFDTDGAADYIGCSAGYLIKLRGEGGGPAFHRLFKRKGITYYRADIDQWLASR-RFS	16.014,-45.464,-13.055,14.342,-43.107,-15.587,14.786,-39.410,-14.817,11.432,-37.622,-14.887,11.630,-35.306,-17.901,11.488,-31.679,-16.748,9.723,-31.017,-20.073,8.382,-27.544,-20.759,7.812,-25.044,-18.057,7.469,-22.296,-20.676,8.928,-18.990,-19.258,5.733,-17.079,-20.376,3.000,-18.929,-18.331,3.719,-17.233,-15.005,0.780,-14.913,-15.795,1.953,-11.376,-14.884,0.679,-11.292,-11.234,2.840,-8.176,-10.91…	MRQASTGDLAPDQMVRNSFDTDGAADYIGCSAGYLIKLRGEGGGPAFHRLFKRKGITYYRADIDQWLASRRFSSTAEYPETLR	1855283	Sphingomonas palmae
job.pdb	AF-A0A1V0KL81-F1-model_v3.cif	20.300	64	49	2	10	73	10	71	6.238E-01	62	76	81	LQPTTTRLLTYADLTVMLNRDRRTIWSWVKKGIFPTPIKTPAGVCIGWRPADIQSWIDNNIGGS	SSDGLETMLTTCDLADALSVSPRTLDNWRSASRGPAYFRI-EGTV-RYRMSDVVAWLEGQQVQT	-3.848,-24.141,31.907,-1.707,-22.592,29.115,-0.075,-19.160,29.320,0.987,-18.403,25.735,2.550,-14.946,25.598,4.918,-14.890,22.608,7.561,-12.140,22.213,7.807,-8.813,24.097,8.453,-5.956,21.549,11.460,-4.343,23.283,12.849,-2.101,20.482,13.271,1.453,21.745,15.347,3.710,19.432,16.305,1.954,16.094,13.580,2.746,13.520,13.450,-0.701,11.856,14.104,-0.584,8.119,12.077,-3.550,6.849,13.239,-5.246,3.646,10.692…	MTITVTARPSSDGLETMLTTCDLADALSVSPRTLDNWRSASRGPAYFRIEGTVRYRMSDVVAWLEGQQVQTLESLSGRRRP	1960083	Actinomyces gaoshouyii
job.pdb	AF-A0A3B9YIM1-F1-model_v3.cif	24.600	65	45	4	9	72	3	64	6.235E-01	62	76	76	K-LQPTTTRLLTYADLTVMLNRDRRTIWSWVKKGIFPTPIKTPAGVCIGWRPADIQSWIDNNIGG	LE-ATMTKKLITVDELSIYLSLPKATIYTWVCLKRIPGVVKL-GRAV-RFDLAAIDRWIAENGAS	-25.644,-16.002,13.350,-22.115,-14.477,13.361,-20.889,-14.244,9.757,-17.355,-15.612,9.943,-15.961,-13.464,7.186,-13.169,-15.882,6.290,-10.343,-13.295,6.183,-9.108,-14.537,2.811,-5.860,-12.517,2.936,-6.260,-11.240,-0.632,-2.777,-10.038,-1.452,-3.183,-7.550,-4.321,-0.442,-5.992,-6.477,0.479,-2.268,-6.643,-1.402,-2.166,-9.999,-4.636,-3.582,-8.522,-4.202,-1.210,-5.527,-3.746,1.723,-7.988,-7.096,0.805…	MRLEATMTKKLITVDELSIYLSLPKATIYTWVCLKRIPGVVKLGRAVRFDLAAIDRWIAENGASQEDPYEPKKSAR	2030800	Elusimicrobia bacterium
job.pdb	AF-A0A4Q7NNB7-F1-model_v3.cif	22.500	62	47	1	13	74	20	80	6.232E-01	62	76	80	TTTRLLTYADLTVMLNRDRRTIWSWVKKGIFPTPIKTPAGVCIGWRPADIQSWIDNNIGGSA	NQLVLLRRSAVETMTGLSRSSIYELGSQGAFPKPVPLGPKCV-RWLQHEVQEWICQKIQQRK	-61.042,18.407,-10.651,-57.917,18.043,-8.473,-54.890,16.990,-10.541,-52.945,15.318,-7.725,-49.253,15.198,-8.806,-47.480,11.995,-7.529,-44.590,12.309,-4.990,-42.128,10.424,-7.234,-39.294,9.494,-4.926,-36.441,7.924,-6.897,-32.834,8.308,-5.851,-30.066,9.900,-7.692,-28.172,6.743,-6.665,-25.263,8.179,-8.654,-22.980,5.306,-7.567,-20.719,6.455,-10.426,-17.002,6.185,-9.456,-16.186,9.925,-9.489,-12.809,9.…	MTHHLPPGASGITNAAPQHNQLVLLRRSAVETMTGLSRSSIYELGSQGAFPKPVPLGPKCVRWLQHEVQEWICQKIQQRK	151784	Pigmentiphaga kullae
job.pdb	AF-A0A2D4WAE7-F1-model_v3.cif	16.600	72	55	5	4	74	1	68	6.228E-01	62	76	68	NNQLSKLQ-PTTTRLLTYADLTVMLNRDRRTIWSWVKKGIFPTPIKTPAGVCIGWRPADIQSWIDNNIGGSA	MTV-NE-RT-H-RCIWRLPTVKERTGLGRSTIYDLMKAERFPKGRRIAGSNITGWDSLEVEAWIAKQLGEGA	-28.191,13.896,-12.504,-26.218,10.607,-12.645,-22.766,10.911,-11.068,-21.219,8.009,-12.930,-18.173,7.937,-10.629,-15.853,6.315,-13.147,-13.241,4.932,-10.775,-10.808,5.332,-13.664,-8.772,2.133,-13.356,-5.217,3.441,-13.682,-1.748,2.074,-12.931,-0.252,3.676,-9.804,3.525,3.738,-9.224,5.349,3.316,-5.878,5.444,7.163,-5.240,1.662,7.518,-5.954,0.842,4.439,-3.807,3.041,5.902,-1.006,1.168,9.257,-1.191,-2.3…	MTVNERTHRCIWRLPTVKERTGLGRSTIYDLMKAERFPKGRRIAGSNITGWDSLEVEAWIAKQLGEGA	1891229	Pseudomonadales bacterium
job.pdb	AF-A0A1H6B5Z9-F1-model_v3.cif	21.300	61	47	1	13	73	22	81	6.227E-01	62	76	83	TTTRLLTYADLTVMLNRDRRTIWSWVKKGIFPTPIKTPAGVCIGWRPADIQSWIDNNIGGS	IPNRILRLPAVMAATGLRTTTIYMRMRDGSFPKAVSLGG-KSVGWRAREIDAWCASRMSVS	-20.493,-56.027,0.045,-18.307,-54.608,-1.868,-16.652,-52.053,-0.359,-16.309,-48.964,2.058,-12.992,-47.269,1.031,-12.742,-43.755,-0.165,-12.119,-41.542,2.776,-11.129,-38.391,0.940,-11.072,-35.796,3.624,-11.091,-32.681,1.475,-12.277,-29.883,3.648,-13.546,-27.245,1.164,-11.179,-24.783,2.876,-13.203,-21.561,2.272,-10.266,-19.383,1.094,-10.508,-18.427,-2.605,-11.909,-14.924,-2.233,-13.994,-14.478,-5.3…	MPNPSEAIDVDPTPHQQAAACIPNRILRLPAVMAATGLRTTTIYMRMRDGSFPKAVSLGGKSVGWRAREIDAWCASRMSVSAQ	863522	Bryocella elongata
job.pdb	AF-A0A542M3K4-F1-model_v3.cif	19.000	63	49	2	12	73	6	67	6.225E-01	62	76	68	PTTTRLLTYADLTVMLNRDRRTIWSWVKKGIFPTPIKTPAGVCIGWRPADIQSWIDNNIGG-S	QIMERLIRIDEVQHICGLSRSSIYASIKQGVFPVQVKLSPKSS-AWVYSEVLAWINARAALRQ	2.911,-9.864,28.930,0.676,-10.087,25.888,2.577,-11.796,23.065,0.046,-10.842,20.327,2.275,-8.639,18.078,2.861,-11.506,15.588,0.255,-9.831,13.340,1.906,-11.438,10.291,4.715,-8.964,9.374,4.763,-10.735,5.987,5.921,-8.804,2.980,3.225,-9.030,0.282,3.903,-8.390,-3.429,1.995,-5.971,-5.653,-0.243,-8.812,-7.003,-1.447,-9.648,-3.425,-1.871,-5.893,-2.660,-4.007,-5.625,-5.845,-6.135,-8.606,-4.684,-6.516,-7.32…	MDTNSQIMERLIRIDEVQHICGLSRSSIYASIKQGVFPVQVKLSPKSSAWVYSEVLAWINARAALRQN	2572881	Herbaspirillum sp. SJZ107
job.pdb	AF-A0A1F9QH59-F1-model_v3.cif	17.100	64	50	3	12	74	10	71	6.225E-01	62	76	78	PTTTRLLTYADLTVMLNRDRRTIWSWVKKGIFPTPIKTPAGVCIGWRPADIQSWIDNNIGG-SA	GEQMRILTVKDMLQSLCISRSQLYYWEEVGKIPPARRLSN-GKRYYLPQDLEKIERMLGKST-V	14.979,8.228,-0.884,12.252,7.793,-3.564,13.282,5.240,-6.233,13.543,7.182,-9.542,13.288,4.771,-12.528,13.263,7.059,-15.609,11.200,5.745,-18.560,11.649,7.999,-21.645,8.895,10.241,-23.007,7.103,13.503,-22.320,4.758,12.691,-19.353,6.070,12.392,-15.780,4.652,8.818,-15.359,5.614,8.502,-11.670,5.291,4.772,-11.011,4.444,4.295,-7.325,6.066,1.369,-5.540,4.305,-0.548,-2.746,6.417,1.634,-0.368,5.082,4.887,-1…	MMNMMSVKGGEQMRILTVKDMLQSLCISRSQLYYWEEVGKIPPARRLSNGKRYYLPQDLEKIERMLGKSTVIKSNEHE	1797922	Elusimicrobia bacterium GWA2_56_46
job.pdb	AF-A0A258B157-F1-model_v3.cif	23.500	68	49	3	4	71	3	67	6.225E-01	62	76	72	NNQLSKLQPTTTRLLTYADLTVMLNRDRRTIWSWVKKGIFPTPIKTPAGVCIGWRPADIQSWIDNNIG	TSSNETLPSDETVLLTPEQLARRLNVSRRCLSNWSRDKIIP-MVKI-GRVC-RFDLQKVSAALAQYER	22.002,-24.926,30.850,18.683,-23.120,31.198,15.617,-23.807,29.118,13.654,-22.245,26.382,11.787,-19.022,26.173,10.780,-19.399,22.542,7.972,-16.887,23.046,6.235,-17.621,19.750,4.300,-14.340,19.913,0.841,-15.025,18.370,1.415,-14.815,14.589,-1.962,-13.060,13.978,-1.836,-9.526,15.350,-3.043,-7.788,12.149,-0.722,-4.805,12.785,-2.164,-1.984,10.669,0.896,0.054,9.602,0.939,3.761,8.706,2.418,4.759,5.288,5.…	MNTSSNETLPSDETVLLTPEQLARRLNVSRRCLSNWSRDKIIPMVKIGRVCRFDLQKVSAALAQYERAAVTR	1970608	Verrucomicrobia bacterium 12-59-8
job.pdb	AF-A0A2A5BPU1-F1-model_v3.cif	22.200	63	46	3	14	76	13	72	6.223E-01	62	76	72	TTRLLTYADLTVMLNRDRRTIWSWVKKGIFPTPIKTPAGVCIGWRPADIQSWIDNNIGGSANA	TDILIPKTEVMRQTSLSGTSIWRLIKEGKFPEGKQISP-NRVAWSQSEVSNWISE-KMGDA-A	-36.595,29.746,-12.340,-33.243,28.369,-11.119,-32.121,26.100,-13.976,-30.620,23.351,-11.815,-27.626,22.399,-13.969,-27.932,18.575,-13.864,-25.092,16.870,-11.963,-21.596,18.012,-12.969,-20.235,14.461,-13.399,-18.396,13.256,-10.280,-15.159,12.795,-12.256,-12.976,12.139,-9.226,-9.718,12.996,-10.999,-7.947,10.732,-8.549,-4.293,11.585,-7.934,-2.213,8.542,-8.864,0.613,7.989,-6.356,3.685,5.759,-7.078,4.…	MVRQRPERIMMKTDILIPKTEVMRQTSLSGTSIWRLIKEGKFPEGKQISPNRVAWSQSEVSNWISEKMGDAA	1913988	Alphaproteobacteria bacterium
job.pdb	AF-A0A3S3D7N6-F1-model_v3.cif	21.200	66	49	3	9	73	10	73	6.219E-01	62	76	73	KLQPTTTRLLTYADLTVMLNRDRRTIWSWVKKGIFPTPIKTPAGVCIGWRPADIQSWIDNNIG-GS	TEP-LEHRVLRRDEVEHKTGLKRAHIYTLMRTGQFPKTIPLGK-RAVGWDSWEIEQWIADRCSERS	-12.445,0.219,-42.904,-10.700,0.785,-40.209,-10.598,3.500,-37.522,-7.810,2.268,-35.265,-8.885,3.291,-31.767,-5.792,5.186,-30.777,-5.571,3.840,-27.213,-5.963,7.052,-25.135,-2.313,8.030,-24.841,-2.354,10.734,-22.109,-3.969,10.852,-18.826,-0.977,11.780,-16.552,-1.908,9.780,-13.515,1.381,8.017,-14.199,1.078,4.251,-13.521,4.406,4.370,-11.697,5.766,1.539,-9.714,5.960,2.970,-6.198,8.929,1.878,-4.079,8.4…	MTALPTPPTTEPLEHRVLRRDEVEHKTGLKRAHIYTLMRTGQFPKTIPLGKRAVGWDSWEIEQWIADRCSERS	53407	Pseudomonas asplenii
job.pdb	AF-A0A840I4C2-F1-model_v3.cif	7.600	196	46	6	13	75	49	242	6.218E-01	62	76	405	TTTRLLTYADLTVMLNRDRRTIWSWVKKGIFPTPIKTPAGVCIGWRPADIQSWIDNN-I-G---GSA--------------------------------------------------------------------------------------------------------------------------------N	TSGRRYKLTEVSEMLDKSVDAIRRAEAAGLLPQPEFRPSGQRLGYTLAEVNRMRD-HFGRRPWR-AADDEPVLLAVQNFKGGVGKSTIAVHAAQHLAERGYRVLIVDADSQASTTTLFGFNPDRDIEVEDTLLPYLIGDRADGLGYAARATHWDGLDLIPANLGLYSAEYIISQQVKGNVALLSRMKTGLREVARN	-14.315,82.890,2.396,-14.641,79.044,2.123,-14.478,76.539,4.470,-12.356,73.450,5.244,-14.432,70.205,5.290,-14.163,68.220,8.541,-13.241,64.617,7.866,-15.075,62.795,10.632,-12.616,60.144,11.764,-15.236,57.585,12.617,-12.683,54.958,13.603,-14.994,52.020,13.072,-13.049,49.662,15.320,-13.332,46.561,13.146,-13.944,44.151,16.066,-10.734,42.169,16.870,-12.557,38.978,15.670,-12.952,40.388,12.069,-9.266,41.…	MSAAPKLDAATEETPAADASLERIRRLVRVADGILSSMRQIADERQRETSGRRYKLTEVSEMLDKSVDAIRRAEAAGLLPQPEFRPSGQRLGYTLAEVNRMRDHFGRRPWRAADDEPVLLAVQNFKGGVGKSTIAVHAAQHLAERGYRVLIVDADSQASTTTLFGFNPDRDIEVEDTLLPYLIGDRADGLGYAARATHWDGLDLIPANLGLYSAEYIISQQVKGNVALLSRMKTGLREVARNYDVVVIDPPPALGMISLSVLQAANAILIPTPPSSIDFASTAAYLSMLEEVVETLVETLRLPVAYSFVSLLATKITPAKGAHEAMREVMGHCFGRDILPTALLDSAEFDTASVEMRTVYEHDGATTKTHKRCRNNLAAVMGDLETQIRRTWPSYRAAL…	1173995	Parvularcula dongshanensis
job.pdb	AF-A0A503YCB6-F1-model_v3.cif	22.700	66	43	7	11	73	31	91	6.216E-01	62	76	99	QPTTTRLLTYADLTVMLNRDRRTIWSWVK-K-G-IFPTPIKTPAGVCIGWRPADIQSWIDNNIGGS	QG-SERLLDEHDLAARWKLSVKTLRNARVSGANPGIP-FVKI--GRSVRYRPSDIEEFEASN-VRR	2.473,59.258,-15.532,2.608,55.468,-16.181,2.519,52.141,-14.275,3.711,48.614,-14.758,3.713,45.555,-13.089,5.036,42.308,-11.585,6.784,39.520,-13.628,6.018,36.126,-12.163,8.251,33.069,-12.643,5.866,30.343,-14.029,6.707,27.055,-12.239,6.579,23.823,-14.254,4.235,22.944,-17.110,2.853,19.657,-15.774,2.615,17.272,-18.744,-0.712,15.396,-18.294,0.466,11.776,-18.542,-2.623,10.358,-20.252,-3.555,6.911,-19.10…	MAAAVNRSCPKHGARPNGNRRTAHRASRGVQGSERLLDEHDLAARWKLSVKTLRNARVSGANPGIPFVKIGRSVRYRPSDIEEFEASNVRRSTSDVGRD	2589961	Mesorhizobium sp. B2-3-2
job.pdb	AF-A0A561H7R7-F1-model_v3.cif	21.600	60	45	2	13	72	17	74	6.215E-01	62	76	74	TTTRLLTYADLTVMLNRDRRTIWSWVKKGIFPTPIKTPAGVCIGWRPADIQSWIDNNIGG	PRDRLLRLREVIEITGIGKTMIYRLMQQGRFPQQFKPGG-YASRWSEAEIVAWRET-QRG	-15.485,-19.078,-59.958,-15.690,-16.791,-57.442,-14.413,-16.831,-53.817,-14.363,-14.204,-51.174,-14.885,-14.852,-47.517,-14.207,-12.451,-44.832,-15.967,-12.388,-41.499,-16.029,-8.809,-40.093,-14.704,-9.912,-36.698,-15.874,-7.154,-34.361,-12.773,-6.511,-32.209,-14.728,-5.662,-29.051,-12.175,-4.149,-26.593,-11.953,-6.847,-23.887,-13.595,-4.961,-20.951,-11.544,-6.909,-18.404,-11.002,-4.486,-15.452,-…	MNQTATNRSATAPSTAPRDRLLRLREVIEITGIGKTMIYRLMQQGRFPQQFKPGGYASRWSEAEIVAWRETQRG	1420591	Novosphingobium barchaimii
job.pdb	AF-A0A5M9IVH6-F1-model_v3.cif	17.900	67	51	2	13	76	12	77	6.214E-01	62	76	82	TTTRLLTYADLTVMLNRDRRTIWSWVKKGIFPTPIKTPAGVCIGWRPADIQSWIDNNIGG---SANA	THIEYIKLPEVRRISGLSTPTIYRLAVSGKFPKQVKLGE-KSVAWIRAEVNQWAASKAAARGDQAPA	-41.995,8.327,-24.269,-38.507,7.413,-25.637,-36.322,4.730,-23.987,-32.599,5.237,-24.493,-30.989,3.062,-21.835,-27.386,3.680,-22.833,-26.077,0.336,-21.588,-22.526,1.598,-21.200,-20.619,-1.707,-20.723,-18.848,-1.420,-17.315,-15.424,-0.479,-18.726,-13.615,-1.893,-15.686,-11.111,0.967,-15.746,-8.130,0.049,-13.557,-7.009,3.310,-11.938,-3.315,3.252,-10.960,-2.157,5.532,-8.101,1.430,6.521,-7.145,3.066,6…	MNTARTDNPPTTHIEYIKLPEVRRISGLSTPTIYRLAVSGKFPKQVKLGEKSVAWIRAEVNQWAASKAAARGDQAPAATESK	359110	Pseudomonas extremaustralis
job.pdb	AF-A0A0P0E899-F1-model_v3.cif	17.100	64	49	4	12	73	5	66	6.214E-01	62	76	69	PTT-TRLLTYADLTVMLNRDRRTIWSWVKKGIFPTPIKTPA-GVCIGWRPADIQSWIDNNIGGS	DNAAYALLTVPQAAQLTTLSEQAVRRLVRSGALP-HVRVGERGGAIRIRRSALLAWLDGA-SAG	5.807,18.504,-14.774,2.866,16.834,-16.618,1.359,14.098,-14.431,-0.948,12.270,-16.835,-4.082,11.373,-14.824,-4.320,7.617,-15.346,-5.823,7.102,-11.870,-6.523,3.324,-12.356,-2.920,2.340,-13.419,-1.076,4.788,-11.117,2.207,3.496,-9.657,2.424,5.220,-6.267,5.595,6.214,-4.459,5.936,5.388,-0.721,5.032,9.056,0.215,1.888,8.882,-1.992,0.816,5.509,-0.511,1.398,6.958,3.013,-0.937,9.902,2.186,-3.658,7.522,0.859…	MKTHDNAAYALLTVPQAAQLTTLSEQAVRRLVRSGALPHVRVGERGGAIRIRRSALLAWLDGASAGDAA	1714373	Microbacterium sp. No. 7
job.pdb	AF-A0A832UUE9-F1-model_v3.cif	21.300	61	47	1	13	73	8	67	6.214E-01	62	76	70	TTTRLLTYADLTVMLNRDRRTIWSWVKKGIFPTPIKTPAGVCIGWRPADIQSWIDNNIGGS	TKPLLISIKRVMDLTSMSKSGIYKQISMGKFPHPKKTPGIRRVFWVEHEVLDWIQA-VRET	-24.158,19.639,-16.785,-21.538,17.039,-17.778,-18.424,17.146,-15.586,-15.747,16.382,-18.183,-13.592,13.863,-16.297,-10.394,15.456,-17.639,-8.082,12.643,-18.797,-5.383,13.267,-16.187,-2.879,10.398,-16.610,-3.320,8.188,-13.480,-0.692,9.076,-10.857,1.287,5.879,-10.161,2.609,5.550,-6.584,5.276,3.209,-5.180,4.754,0.891,-2.178,6.692,3.459,-0.038,4.061,6.146,-0.807,1.239,3.598,-0.188,2.758,2.877,3.275,3…	MGEKRSQTKPLLISIKRVMDLTSMSKSGIYKQISMGKFPHPKKTPGIRRVFWVEHEVLDWIQAVRETPGW	2026759	Magnetococcales bacterium
job.pdb	AF-A0A1P8K3H6-F1-model_v3.cif	22.200	63	47	2	13	75	13	73	6.214E-01	62	76	73	TTTRLLTYADLTVMLNRDRRTIWSWVKKGIFPTPIKTPAGVCIGWRPADIQSWIDNNIGGSAN	APDRLIRLPEVMEITGLKKSTIYRMLKDGVFPPPGKLGT-RFTTWKETAIRAWVDAR-VPHTP	1.324,17.693,-49.676,0.554,17.369,-45.931,3.230,15.212,-44.311,1.150,13.793,-41.472,3.420,13.859,-38.456,2.058,10.567,-37.097,1.787,10.897,-33.280,5.312,10.024,-32.160,5.385,6.567,-30.576,5.050,7.857,-26.983,5.750,4.484,-25.469,4.402,5.276,-21.963,7.377,6.267,-19.809,8.199,3.405,-17.373,5.847,3.690,-14.388,7.609,5.258,-11.388,8.261,2.924,-8.457,7.476,4.397,-5.014,8.344,3.180,-1.475,6.200,2.948,1.…	MLLGEGPGSEAPAPDRLIRLPEVMEITGLKKSTIYRMLKDGVFPPPGKLGTRFTTWKETAIRAWVDARVPHTP	1842727	Rhodoferax koreense
job.pdb	AF-A0A1P8R218-F1-model_v3.cif	22.700	66	46	5	8	72	9	70	6.212E-01	62	76	70	SKLQPTTTRLLTYADLTVMLNRDRRTIWSWVKKGIFPTPIKTPA-GVCIGWRPADIQSWIDNNIGG	TQ-SKTADQLFKIRQVCERLSISKSSLYRLINDGHLPEGTKIPFA-GV-RWRESDIQSFIDEYY-K	-29.993,30.487,7.047,-28.036,27.196,7.090,-25.315,26.750,4.469,-25.142,22.959,4.660,-21.938,21.448,3.547,-21.243,20.148,0.079,-18.252,18.100,0.538,-15.092,17.935,-1.349,-15.799,16.552,-4.851,-12.196,17.264,-5.908,-11.325,15.449,-9.071,-11.430,11.615,-9.312,-8.948,11.697,-12.287,-5.952,9.461,-11.664,-5.952,6.368,-9.419,-2.506,6.900,-7.869,-0.106,3.955,-7.746,1.394,3.624,-4.256,4.739,1.970,-3.507,4…	MSNHENLETQSKTADQLFKIRQVCERLSISKSSLYRLINDGHLPEGTKIPFAGVRWRESDIQSFIDEYYK	1883416	Halomonas sp. 1513
job.pdb	AF-A0A1Y1QG95-F1-model_v3.cif	16.100	62	50	2	13	73	16	76	6.210E-01	62	76	77	TTTRLLTYADLTVMLNRDRRTIWSWVKKGIFPTPIKTPAGVCIGWRPADIQSWIDNNIG-GS	PHDRATRLPEVIQITQRSKTMIYEDIRAGRFPAGFLIGR-KARAWMLSDVMGWLEARKQGGA	-11.586,-12.512,-19.647,-9.750,-10.893,-16.700,-11.489,-8.390,-14.407,-9.486,-5.166,-14.615,-9.879,-4.502,-10.876,-9.949,-0.764,-11.295,-9.202,-0.283,-7.577,-10.634,3.225,-7.534,-12.795,3.612,-4.439,-14.818,6.661,-5.517,-14.900,10.287,-4.514,-12.621,12.769,-2.899,-11.001,15.580,-4.962,-7.183,15.335,-5.491,-6.289,17.142,-2.281,-3.556,19.764,-3.080,-1.151,17.631,-0.912,-1.624,14.135,-2.471,2.019,12…	MRVKKESQPSSGLPQPHDRATRLPEVIQITQRSKTMIYEDIRAGRFPAGFLIGRKARAWMLSDVMGWLEARKQGGAA	525917	Thiothrix lacustris
job.pdb	AF-A0A511BXH1-F1-model_v3.cif	15.300	65	50	3	13	74	17	79	6.210E-01	62	76	132	TTTRLLTYADLTVMLNRDRRTIWSWVKKGIFPTPIKTPAGVCIGWRPADIQSWIDNNIG---GSA	PLQELLDPASAAAYLGLAPGVFRILALLRCLPRPLTI-REAP-FYRRVDLNALRESWLGAVNVRA	-51.059,36.015,12.683,-48.895,34.019,11.490,-47.958,33.160,7.900,-44.678,31.720,6.822,-44.322,29.309,3.945,-41.022,27.382,4.053,-40.876,24.953,1.117,-39.050,21.753,2.100,-35.816,21.797,0.196,-34.792,18.340,1.372,-31.197,19.081,2.131,-30.767,15.547,3.385,-27.939,16.588,5.687,-26.995,12.922,5.713,-25.298,12.996,9.111,-21.942,11.534,8.086,-21.776,8.674,10.625,-18.890,9.772,12.881,-16.187,8.043,10.82…	MDRLEGSAHGTVVRALPLQELLDPASAAAYLGLAPGVFRILALLRCLPRPLTIREAPFYRRVDLNALRESWLGAVNVRAEDRIVAAVDEEGMAAPLDPLMRLLALRAIRHRIVVSIFWSMGIVGGAICLTLY	182838	Swaminathania salitolerans
job.pdb	AF-A0A0G3Q921-F1-model_v3.cif	27.400	62	45	0	13	74	2	63	6.209E-01	62	76	63	TTTRLLTYADLTVMLNRDRRTIWSWVKKGIFPTPIKTPAGVCIGWRPADIQSWIDNNIGGSA	NTNRILRKKEVLYLTGISAPTMYRLIAKGSFPFSRSLTGGRAVGWLESDIQSWINSRVKSEK	2.442,-5.407,19.673,4.999,-4.072,17.150,3.703,-5.033,13.673,6.849,-4.000,11.745,5.312,-6.192,8.976,5.956,-4.946,5.460,3.102,-5.360,2.964,3.727,-5.783,-0.779,1.666,-3.985,-3.471,-0.581,-7.089,-3.970,-1.446,-7.257,-0.220,-1.959,-3.456,-0.012,-4.431,-3.548,-2.955,-6.195,-6.571,-1.387,-6.535,-4.872,2.057,-7.545,-1.428,0.707,-9.919,-2.727,-2.046,-8.599,-0.019,-4.467,-7.007,-0.383,-7.918,-3.247,0.192,-…	MNTNRILRKKEVLYLTGISAPTMYRLIAKGSFPFSRSLTGGRAVGWLESDIQSWINSRVKSEK	1972431	Phytobacter ursingii
job.pdb	AF-A0A839ZEK2-F1-model_v3.cif	21.800	64	46	3	13	74	13	74	6.208E-01	62	76	75	TTTRLLTYADLTVMLNRDRRTIWSWVKKGIFPTPIKTPAGVCIGWRPADIQSWIDNNIGG--SA	ARATLIRLEQVKARTCLSRSTIYAYMREGRFPEPIALSD-RCVAWIESEIDAWIAE-RIATRRG	-16.780,-32.905,-11.908,-16.353,-29.399,-13.310,-14.841,-27.038,-10.749,-16.195,-23.682,-11.754,-14.078,-21.466,-9.535,-16.978,-19.123,-8.778,-17.103,-15.355,-8.801,-15.621,-12.086,-9.091,-18.794,-10.447,-10.432,-18.729,-6.756,-11.339,-18.340,-3.793,-9.039,-17.496,-1.270,-11.804,-18.917,1.436,-9.460,-15.844,3.809,-9.423,-12.571,1.965,-8.813,-10.064,4.679,-7.748,-6.383,4.025,-8.450,-3.868,5.193,-5…	MSAIKTETTATTARATLIRLEQVKARTCLSRSTIYAYMREGRFPEPIALSDRCVAWIESEIDAWIAERIATRRGA	217068	Angulomicrobium tetraedrale
job.pdb	AF-A0A270PHL8-F1-model_v3.cif	21.300	61	48	0	13	73	20	80	6.205E-01	62	76	81	TTTRLLTYADLTVMLNRDRRTIWSWVKKGIFPTPIKTPAGVCIGWRPADIQSWIDNNIGGS	AQRRILRLPTVKEVTGLGRTKIYDLMKEGRFPKARRIAGAHAVGWDSLEVDAWISEQMGEC	-27.727,-31.885,18.750,-27.745,-28.134,17.965,-25.240,-25.382,16.989,-23.009,-25.389,13.971,-24.094,-23.061,11.121,-24.896,-19.484,12.344,-21.310,-18.029,12.084,-20.718,-18.244,8.255,-23.726,-16.157,7.036,-22.548,-12.841,8.607,-19.222,-13.020,6.644,-20.844,-13.390,3.154,-22.807,-10.087,3.443,-19.732,-8.028,4.538,-17.524,-9.565,1.805,-20.026,-8.583,-0.992,-20.278,-4.937,0.177,-16.443,-4.718,0.486,…	MAATNQAHAAQVVTQRAERAQRRILRLPTVKEVTGLGRTKIYDLMKEGRFPKARRIAGAHAVGWDSLEVDAWISEQMGECQ	1805930	Pseudomonas sp. ERMR1:02
job.pdb	AF-A0A1A2CA19-F1-model_v3.cif	4.800	185	52	5	12	73	3	186	6.205E-01	62	76	216	PTTTRLLTYADLTVMLNRDRRTIWSWVKKGIFPTP-IKTPAGVCIGWRPADIQSWIDNNI--G-G-----------------------------------------------------------------------------------------------------------------------S	GAMKHFLSSTQVAERLGMTRDALNTKIRADAFIPPDVVV-GDRYQGWSVESIEKWAESGGGDRIRVDSDKLFDVVTSIRRAAERVRAFGRSPEGGNGTAIAVPSDLHMLAGRLEAEARSWLEVRDYSGKRFRQLVDVATGVTEIRVEFEQVPTLVGSPALPPDVRRLELHAAADEMALAAEEIRR	-55.249,7.577,5.983,-53.291,7.802,9.266,-50.198,9.893,8.403,-47.193,7.817,9.536,-45.719,9.658,12.565,-42.022,10.170,11.733,-40.315,8.666,14.800,-37.199,10.654,15.800,-34.426,9.188,17.978,-33.154,11.132,21.005,-29.352,11.494,21.549,-29.521,8.503,23.989,-31.290,6.253,21.423,-28.829,7.409,18.700,-25.862,6.534,20.985,-27.354,3.069,21.791,-28.102,2.397,18.072,-24.519,3.380,17.099,-23.000,1.228,19.925,…	MIGAMKHFLSSTQVAERLGMTRDALNTKIRADAFIPPDVVVGDRYQGWSVESIEKWAESGGGDRIRVDSDKLFDVVTSIRRAAERVRAFGRSPEGGNGTAIAVPSDLHMLAGRLEAEARSWLEVRDYSGKRFRQLVDVATGVTEIRVEFEQVPTLVGSPALPPDVRRLELHAAADEMALAAEEIRRALVAKSSRHYQESLLKKAAQIHEFADALMT	1766	Mycolicibacterium fortuitum
job.pdb	AF-A0A177R968-F1-model_v3.cif	13.100	61	49	4	13	73	14	70	6.203E-01	62	76	76	TTTRLLTYADLTVMLNRDRRTIWSWVKKGIFPTPIKTPAGVCIGWRPADIQSWIDNNIGGS	APEAFLSEKQLAARWACSGITVRRRARAGA-LTPVKL-G-RLTRYRISEVLAIESAG-TKA	-3.140,-41.210,31.200,-4.995,-38.753,28.940,-2.417,-37.077,26.696,-3.354,-33.414,26.771,-2.646,-32.214,23.268,-1.045,-28.815,24.106,-3.979,-26.831,22.735,-2.922,-24.515,19.909,-2.937,-21.254,21.901,-4.725,-18.777,19.590,-1.842,-16.297,19.380,-3.525,-12.898,19.979,-4.055,-11.194,16.574,-0.773,-9.287,16.273,-1.420,-5.493,16.428,-2.223,-4.308,12.876,0.988,-2.652,11.674,0.961,0.288,9.235,3.503,1.364,…	MMHHDPAATPSPPAPEAFLSEKQLAARWACSGITVRRRARAGALTPVKLGRLTRYRISEVLAIESAGTKASLIVEG	1799659	Verrucomicrobiaceae bacterium SCGC AG-212-N21
job.pdb	AF-A0A535NJV1-F1-model_v3.cif	12.500	64	54	2	10	72	10	72	6.198E-01	61	76	77	L-QPTTTRLLTYADLTVMLNRDRRTIWSWVKKGIFPTPIKTPAGVCIGWRPADIQSWIDNNIGG	AVEEVMKPALSTSEAARWLGISKSTLIRAVNRGAIQPAFRT-PGRHLRFTPEALAEIRRQLEAP	16.364,18.586,-40.765,15.912,15.448,-38.627,12.729,15.639,-36.529,13.066,13.465,-33.390,10.308,10.858,-33.666,9.318,11.035,-29.958,7.973,7.439,-30.140,9.235,7.375,-26.489,6.669,9.985,-25.247,3.621,7.840,-26.238,4.774,4.836,-24.072,4.618,6.924,-20.839,0.769,7.053,-21.029,0.486,3.190,-21.022,2.099,2.250,-17.648,1.714,4.610,-14.689,4.692,3.598,-12.478,3.869,1.288,-9.561,4.005,3.395,-6.361,5.951,2.48…	MFEPVDAFAAVEEVMKPALSTSEAARWLGISKSTLIRAVNRGAIQPAFRTPGRHLRFTPEALAEIRRQLEAPLRGVA	2026724	Chloroflexi bacterium
job.pdb	AF-A0A0Q5WC41-F1-model_v3.cif	14.000	64	52	3	12	73	99	161	6.197E-01	61	76	166	PTTTRLLTYADLTVMLNRDRRTIWSWVKKGIFPTPIKTP-AGVCIGWRPADIQSWIDNNIG-GS	PHHRLVYSVDQAAEQLSISTTVLWELIRAGDVP-TITYAEGRRRRGITHVALLRWIAGREAAAE	-39.639,17.698,-26.720,-36.922,18.730,-24.301,-37.031,16.495,-21.214,-35.599,18.910,-18.660,-33.441,16.545,-16.583,-34.244,17.757,-13.038,-30.645,17.635,-11.714,-31.195,17.938,-7.964,-27.923,18.147,-5.929,-26.411,14.607,-5.934,-26.610,12.847,-2.577,-23.416,11.845,-0.730,-24.336,8.163,-1.295,-24.752,8.746,-5.081,-21.372,10.550,-5.169,-19.668,7.594,-3.368,-21.394,5.027,-5.650,-20.392,7.056,-8.763,-…	MDEQHQGGPRTREECIASAGRTLAQAIAKQNARTPREAAEAAHQRGGPSVAELERRIRTRRGLPPSPSAPVARPVSEPLPPASTVNVPMVDTLTACPGPHHRLVYSVDQAAEQLSISTTVLWELIRAGDVPTITYAEGRRRRGITHVALLRWIAGREAAAEVSAGR	1736356	Modestobacter sp. Leaf380
job.pdb	AF-A0A0W1L165-F1-model_v3.cif	16.400	67	50	6	9	73	8	70	6.197E-01	61	76	70	K-LQ-PTTTRLLTYADLTVMLNRDRRTIWSWVKKGIFPTPIKTPAGVCIGWRPADIQSWIDNNIGGS	QQ-TP-SIDRFVREKECQHITGLSRTSRYEMEQAGTFPKRIQLNK-RTTAWRLSDILNWMEA-CING	-37.229,-9.095,-24.782,-34.000,-8.627,-25.168,-31.659,-9.538,-22.269,-27.955,-9.418,-23.345,-25.566,-6.941,-21.826,-22.861,-9.582,-21.672,-20.802,-8.425,-18.684,-17.556,-9.080,-20.536,-15.276,-9.789,-17.592,-12.112,-8.760,-19.366,-9.580,-10.598,-17.128,-8.676,-7.633,-14.911,-4.900,-7.974,-15.303,-3.932,-8.241,-11.627,-0.887,-6.049,-12.137,1.918,-5.363,-9.711,1.631,-2.044,-7.819,5.040,-0.493,-6.97…	MNTNHSEQQTPSIDRFVREKECQHITGLSRTSRYEMEQAGTFPKRIQLNKRTTAWRLSDILNWMEACING	1348393	Pseudoalteromonas sp. H105
job.pdb	AF-A0A349GZY0-F1-model_v3.cif	20.500	68	50	4	5	69	35	101	6.197E-01	61	76	102	NQL-SKLQPT-TTRLLTYADLTVMLNRDRRTIWSWVKKGIFPTPIKT-PAGVCIGWRPADIQSWIDNN	GKTATAPTTSDAPQILTRKTAAAMLNRSPRLVDLLSAQGI-LKRVMLPGRTRAVGYRRADVVALIEGG	-28.499,14.195,14.966,-29.696,17.578,16.280,-26.862,19.678,17.878,-29.067,19.987,21.032,-28.981,16.179,21.462,-25.137,16.147,21.407,-24.946,18.856,24.133,-27.409,16.917,26.351,-25.359,13.673,26.021,-22.093,15.596,26.690,-23.603,17.018,29.925,-24.829,13.523,31.008,-21.318,12.038,30.421,-19.696,14.892,32.436,-22.062,14.269,35.397,-21.040,10.547,35.599,-17.914,10.170,37.866,-17.537,6.448,36.870,-16.…	MLPTTQTAVKAMLQADPSLTPDDRSAILLAIRNHGKTATAPTTSDAPQILTRKTAAAMLNRSPRLVDLLSAQGILKRVMLPGRTRAVGYRRADVVALIEGGA	2026799	Verrucomicrobia bacterium
job.pdb	AF-A0A0Q7D076-F1-model_v3.cif	26.200	61	44	1	13	73	10	69	6.195E-01	61	76	71	TTTRLLTYADLTVMLNRDRRTIWSWVKKGIFPTPIKTPAGVCIGWRPADIQSWIDNNIGGS	PPDRLLRLPEVERLTGLRRSAIYEQMRRGIFPRSVKAGR-RIAAWPESAVQSWIAERMDGR	-16.610,-13.448,-22.711,-16.177,-10.328,-20.502,-13.052,-8.507,-21.697,-11.300,-7.753,-18.401,-11.241,-3.967,-18.796,-7.594,-2.823,-18.893,-8.436,0.625,-17.471,-5.516,2.537,-19.025,-5.991,5.927,-17.334,-3.093,8.490,-17.814,0.505,7.381,-16.920,-0.282,6.068,-13.456,2.723,7.154,-11.429,4.386,4.035,-10.044,4.819,4.711,-6.334,7.732,2.952,-4.640,7.473,1.478,-1.142,8.789,4.672,0.677,6.203,6.832,-1.178,3…	MPLAQTVKRPPDRLLRLPEVERLTGLRRSAIYEQMRRGIFPRSVKAGRRIAAWPESAVQSWIAERMDGRMP	1736530	Variovorax sp. Root411
job.pdb	AF-A0A6L7ZYL0-F1-model_v3.cif	18.700	64	50	2	10	73	157	218	6.194E-01	61	76	408	LQPTTTRLLTYADLTVMLNRDRRTIWSWVKKGIFPTPIKTPAGVCIGWRPADIQSWIDNNIGGS	PPEQESELLNIKEAAAMLKVSEASLRRWTNSGQLP-CMRLGAKRERRFRRDDLISFLENR-ESP	-53.312,34.139,39.092,-56.019,31.370,39.189,-56.903,28.162,38.698,-59.792,25.886,37.866,-62.550,24.216,36.201,-63.724,21.299,36.997,-66.296,18.381,36.755,-67.183,15.090,36.422,-69.025,12.285,36.055,-71.049,9.026,35.143,-71.357,5.919,34.796,-72.200,2.125,34.420,-71.390,-1.259,34.013,-71.223,-4.415,32.992,-70.285,-7.879,32.074,-68.041,-10.593,31.883,-67.803,-13.848,30.069,-64.950,-16.240,30.909,-63…	MNSKNGYAFDGDRARSTVRTDGRAGHAGCRDGIAQPTAASGAAVTIRTALGERMHREFERAGAPRAPRWRGLPRPRGSPASHRIPASVATPCDPAGARAANRRVGRQSSCRTGRKTVDALTFEPDRSPGTGRNRSSQEFLQSCADNPPDRDFPMTTPPEQESELLNIKEAAAMLKVSEASLRRWTNSGQLPCMRLGAKRERRFRRDDLISFLENRESPSVSSQAVSRPAELLLEGIAIEYGRHICTLYESDLGRLKWSVPFLSDGLRDGDACFLIAADAVRDEILGHIEEAWEGVAQAIDNGQLILSPGIPDGEAMCRFVERSIFLMSRAGWRKFRLLGDMTWCLRLGMTNDKLFAYERRFNHEIGHRFPLVSVCQYDVREFSGPAVLNALKCHEDTFN…	1898112	Rhodospirillaceae bacterium
job.pdb	AF-A0A561BGS7-F1-model_v3.cif	26.200	61	44	1	13	73	10	69	6.194E-01	61	76	71	TTTRLLTYADLTVMLNRDRRTIWSWVKKGIFPTPIKTPAGVCIGWRPADIQSWIDNNIGGS	APDRLLRLPEVERLTGLRRSAIYEQMRRGIFPRSVKAGQ-RTAAWPESAVQSWIAERMNGR	-23.378,3.802,-30.415,-21.573,5.326,-27.375,-17.848,5.798,-28.063,-16.126,3.558,-25.499,-14.013,6.114,-23.609,-10.355,5.240,-24.196,-9.298,5.946,-20.609,-6.051,7.817,-21.224,-4.945,6.608,-17.785,-2.301,9.222,-16.963,1.092,7.498,-16.287,0.169,6.058,-12.881,3.229,7.010,-10.825,4.832,3.827,-9.537,5.449,4.383,-5.822,8.367,2.449,-4.314,8.133,0.828,-0.872,9.605,3.878,1.067,7.037,6.205,-0.593,4.151,3.78…	MPLAQTIRRAPDRLLRLPEVERLTGLRRSAIYEQMRRGIFPRSVKAGQRTAAWPESAVQSWIAERMNGRTT	2496117	Variovorax beijingensis
job.pdb	AF-A0A850HBT1-F1-model_v3.cif	22.900	61	46	1	13	73	22	81	6.194E-01	61	76	85	TTTRLLTYADLTVMLNRDRRTIWSWVKKGIFPTPIKTPAGVCIGWRPADIQSWIDNNIGGS	PPERLLRLPEVMERVGLKRTAIFQRMKEGRFPASRSLGP-RCTVWVESEVQSWVQTVANSR	-54.756,-37.476,-21.125,-52.711,-36.735,-18.017,-49.285,-35.228,-18.661,-47.514,-34.461,-15.436,-44.475,-32.243,-15.630,-43.334,-31.700,-12.024,-42.249,-28.551,-10.131,-39.010,-27.328,-11.721,-36.705,-27.401,-8.761,-33.716,-25.418,-9.622,-31.791,-23.141,-7.282,-29.841,-20.296,-9.001,-28.975,-17.172,-8.794,-27.715,-15.425,-5.738,-27.837,-11.873,-7.092,-24.116,-11.191,-7.020,-24.806,-7.464,-6.805,-…	MVEQHGPISDLQESQSGGISEPPERLLRLPEVMERVGLKRTAIFQRMKEGRFPASRSLGPRCTVWVESEVQSWVQTVANSRPETR	2743979	Altererythrobacter lutimaris
job.pdb	AF-E1X5T8-F1-model_v3.cif	10.900	64	55	2	11	73	3	65	6.194E-01	61	76	72	QPTTTRLLTYADLTVMLNRDRRTIWSWVKKGIFPTPIKTPAG-VCIGWRPADIQSWIDNNIGGS	NTSDTQYFTAKEFAKIIRVSVKTLYNKVYEGELEPSRLF-SNRGPYRFTQKDLEEYNKTNHRSK	31.182,-2.155,-3.504,27.387,-1.624,-3.790,25.065,-3.825,-5.861,22.893,-1.916,-8.327,19.718,-1.008,-6.412,17.087,-3.525,-7.561,14.356,-1.298,-6.132,11.896,-4.141,-5.590,8.409,-2.869,-6.474,5.490,-4.556,-4.709,1.970,-4.360,-6.142,-0.887,-3.121,-3.902,-1.955,-6.815,-3.468,1.528,-8.052,-2.441,2.070,-5.044,-0.140,-1.371,-5.486,1.518,-0.444,-9.176,2.172,2.906,-8.140,3.791,1.231,-5.616,6.178,-1.640,-8.1…	MNNTSDTQYFTAKEFAKIIRVSVKTLYNKVYEGELEPSRLFSNRGPYRFTQKDLEEYNKTNHRSKKCKPKKK	862908	Halobacteriovorax marinus SJ
job.pdb	AF-A0A433X0K0-F1-model_v3.cif	10.700	65	53	3	13	74	17	79	6.193E-01	61	76	143	TTTRLLTYADLTVMLNRDRRTIWSWVKKGIFPTPIKTPAGVCIGWRPADIQSWIDNNIG---GSA	PRQELFDSAQAAAHLGLTPGLFRALRFFRCGPAPLRIQ-SRI-VYRRTELDRLRHEWCTAVQVRA	-43.484,40.695,28.010,-41.556,38.520,26.019,-39.700,36.835,24.086,-36.532,36.575,21.899,-36.070,34.371,18.940,-32.464,34.577,17.920,-32.542,32.442,14.771,-29.160,31.055,15.819,-28.381,29.039,12.685,-26.964,26.164,14.718,-25.299,24.438,11.820,-26.513,20.941,12.700,-23.027,19.434,12.776,-24.468,16.090,11.706,-22.265,13.783,13.848,-20.492,11.735,11.172,-21.361,8.136,12.220,-18.340,6.875,14.324,-15.8…	MDHRDHGNGIAVVRPLPRQELFDSAQAAAHLGLTPGLFRALRFFRCGPAPLRIQSRIVYRRTELDRLRHEWCTAVQVRAEDRLSLSPNPDQPPARTPYQSRSLPYPLDPLMRILALRAIRHRIVVSILWVMAIIGGGISLIFY	2067395	Asaia sp. W19
job.pdb	AF-A0A535N6I1-F1-model_v3.cif	14.500	62	51	2	11	72	21	80	6.181E-01	61	76	86	QPTTTRLLTYADLTVMLNRDRRTIWSWVKKGIFPTPIKTPAGVCIGWRPADIQSWIDNNIGG	ETSVRPALTTSEAARRLGISKSTLLRAVRRGLVQAAFRT-PGQHLRFAVEDLDAFQT-ELRS	-3.509,25.521,13.780,-5.369,23.742,10.965,-3.150,22.267,8.256,-5.746,21.547,5.625,-3.441,19.281,3.601,-3.650,20.354,-0.066,-2.999,17.427,-2.440,-3.745,18.037,-6.053,-6.461,18.689,-8.320,-5.129,16.955,-11.419,-7.388,14.139,-12.382,-5.834,14.253,-15.815,-8.042,11.938,-17.737,-6.161,8.967,-19.419,-6.901,5.880,-19.369,-10.076,3.986,-19.443,-8.240,0.793,-20.369,-10.120,-2.209,-19.332,-7.580,-4.949,-19…	MGGERPADARSTCLTRLHHSETSVRPALTTSEAARRLGISKSTLLRAVRRGLVQAAFRTPGQHLRFAVEDLDAFQTELRSTQKEVA	2026724	Chloroflexi bacterium
job.pdb	AF-A0A149UTQ4-F1-model_v3.cif	26.200	61	42	3	11	70	3	61	6.181E-01	61	76	67	Q-PTTTRLLTYADLTVMLNRDRRTIWSWVKKGIFPTPIKTPAGVCIGWRPADIQSWIDNNI	RP-QADSLLTVREVSAKVGLSRASIYNHMHRGIFPKPTKLRS-GAVRWKSSTINRWIANPE	-31.178,-3.090,1.527,-27.828,-1.739,0.314,-25.449,-2.683,3.142,-22.636,-0.093,2.725,-20.022,-2.683,1.731,-17.485,-1.615,4.351,-14.695,-0.835,1.883,-12.164,-3.040,3.585,-9.007,-1.072,4.203,-6.261,-3.325,2.789,-2.722,-3.183,4.177,0.352,-3.031,1.857,0.770,-6.820,2.510,-2.790,-7.602,1.341,-2.431,-5.228,-1.634,0.875,-7.026,-2.489,-0.876,-10.430,-2.242,-3.881,-9.186,-4.349,-1.902,-7.484,-7.162,0.897,-1…	MERPQADSLLTVREVSAKVGLSRASIYNHMHRGIFPKPTKLRSGAVRWKSSTINRWIANPEAETAPL	178900	Acetobacter cerevisiae
job.pdb	AF-A0A1I6QIS6-F1-model_v3.cif	22.800	70	51	3	1	69	7	74	6.180E-01	61	76	91	MSQNNQLSK-LQPTTTRLLTYADLTVMLNRDRRTIWSWVKKGIFPTPIKTPAGVCIGWRPADIQSWIDNN	THVQPAEFAV-EARPLAYVSAKTLGVLMDISESTIWDWTRKGHLPKPRKMPSGAT-RWKWSEVETFIDGA	0.545,-53.466,-38.309,-1.454,-52.330,-35.238,-2.671,-48.671,-35.504,-0.839,-46.418,-33.029,-2.903,-45.491,-29.928,-2.514,-41.713,-30.182,-2.464,-41.119,-26.414,-4.665,-38.060,-25.948,-2.329,-36.193,-23.587,-4.919,-34.270,-21.591,-3.380,-30.771,-21.220,-2.281,-30.863,-17.585,-4.683,-28.672,-15.635,-2.177,-26.031,-14.549,-3.646,-25.641,-11.085,-3.216,-21.843,-11.064,-0.156,-21.606,-8.813,-0.819,-20…	MPPDRMTHVQPAEFAVEARPLAYVSAKTLGVLMDISESTIWDWTRKGHLPKPRKMPSGATRWKWSEVETFIDGAAGSPDDADPILRASRGR	311180	Yangia pacifica
job.pdb	AF-V9QGF6-F1-model_v3.cif	8.400	71	61	3	5	73	30	98	6.176E-01	61	76	102	NQLSKLQPTTTRLLTYADLTVMLNRDRRTIWSWVKKGIF--PTPIKTPAGVCIGWRPADIQSWIDNNIGGS	TMPYAKPVLTPDWMRLAEAAGQLGCHPDTVRNRITAGTITGVRVLRF-D-GVLRVHREDWSRYMESVTLQP	68.444,-42.436,-21.491,65.396,-40.422,-20.326,63.996,-38.064,-18.116,61.917,-34.904,-18.357,59.646,-33.339,-15.901,58.705,-30.247,-13.833,57.840,-26.687,-13.771,57.717,-23.165,-13.336,56.780,-19.837,-15.042,58.867,-16.639,-14.531,57.332,-13.869,-12.354,57.347,-10.135,-12.769,59.754,-7.220,-13.114,59.741,-4.739,-10.204,61.352,-1.324,-10.977,61.833,1.052,-8.035,62.748,4.719,-8.680,61.183,7.751,-6.9…	MSHGNTTRNLCQGQTHGAHAAPTRIPGSVTMPYAKPVLTPDWMRLAEAAGQLGCHPDTVRNRITAGTITGVRVLRFDGVLRVHREDWSRYMESVTLQPAKVS	317660	Streptomyces sp. F2
job.pdb	AF-A0A7C3W117-F1-model_v3.cif	14.900	67	53	4	7	72	18	81	6.171E-01	61	76	93	LSKLQPTTTRLLTYADLTVMLNRDRRTIWSWVKKGIFPTPIKTPAGVCIGWRPADIQSW-IDNNIGG	YMVIRIEEPETYSTKEICDMFHIAKQTLYGWEKKGIIPAVAKDWR-GWRRYDKLHVE-AIRE-IIRS	-7.047,-58.312,-59.216,-4.091,-56.398,-57.779,-4.425,-56.241,-53.982,-1.856,-54.016,-52.278,-1.993,-53.881,-48.442,-0.808,-50.367,-47.473,0.977,-50.813,-44.191,-0.120,-50.245,-40.640,1.845,-47.924,-38.436,2.500,-44.729,-36.900,0.901,-43.700,-33.706,3.294,-40.800,-33.058,2.235,-39.193,-29.851,4.514,-36.126,-29.814,3.449,-32.556,-28.913,3.849,-31.878,-25.757,1.722,-30.587,-22.913,3.003,-27.048,-22.…	MLSGPTESGASTSAGGDYMVIRIEEPETYSTKEICDMFHIAKQTLYGWEKKGIIPAVAKDWRGWRRYDKLHVEAIREIIRSRGSRMVSSPQAR	2072417	candidate division NC10 bacterium
job.pdb	AF-A0A1H7CBP0-F1-model_v3.cif	27.800	61	43	1	13	73	12	71	6.168E-01	61	76	83	TTTRLLTYADLTVMLNRDRRTIWSWVKKGIFPTPIKTPAGVCIGWRPADIQSWIDNNIGGS	QPQRLLRRREVEALASLNRTALYAAIKRGDFPAPKRLPGSNAVRWIAADVEQWISNL-ESS	-29.257,-11.748,14.364,-26.330,-10.282,12.342,-24.893,-7.068,13.838,-23.460,-5.768,10.553,-20.903,-3.399,12.062,-21.289,-0.627,9.466,-18.419,1.340,10.968,-18.817,4.705,9.130,-15.523,4.767,7.253,-14.883,8.539,7.134,-15.267,9.863,3.558,-11.483,10.153,3.095,-10.870,11.482,-0.439,-10.191,8.575,-2.885,-6.606,9.867,-3.100,-4.380,7.563,-5.076,-1.012,7.285,-3.318,2.110,6.565,-5.381,4.722,4.018,-4.228,6.8…	MKTTQSQPQPLQPQRLLRRREVEALASLNRTALYAAIKRGDFPAPKRLPGSNAVRWIAADVEQWISNLESSPSDAMTAAGEPA	667676	Paraburkholderia diazotrophica
job.pdb	AF-A0A355GMY1-F1-model_v3.cif	13.800	65	49	6	11	73	23	82	6.167E-01	61	76	90	QPTTTRLLTYADLTVMLNRDRRTIWSWVKKGIFPTPIKTPAGVCIGWRPADIQSWIDNNIG--GS	AD-QPGLATYAEVAEFLKIGQTTLYHLVKDGQ-LKVVYI-GARP-RIEWSELEKYLKKQ-RTSSK	29.304,21.723,2.165,26.057,22.120,0.147,22.923,21.933,2.386,20.765,18.939,1.300,17.647,21.097,1.223,14.494,18.946,1.531,13.403,18.612,-2.167,9.652,18.194,-1.355,9.012,21.977,-1.102,6.787,22.148,-4.284,3.595,22.420,-4.761,0.841,24.101,-2.710,-2.766,24.317,-4.100,-5.572,22.695,-4.152,-7.322,21.011,-1.154,-11.043,20.379,-1.835,-11.755,18.019,-4.868,-10.308,14.607,-3.751,-13.569,12.867,-2.646,-15.109…	MKPVFNKYAKQKAETSELDSTIADQPGLATYAEVAEFLKIGQTTLYHLVKDGQLKVVYIGARPRIEWSELEKYLKKQRTSSKTARRKPKK	2026779	Planctomycetaceae bacterium
job.pdb	AF-A0A073CG78-F1-model_v3.cif	7.300	68	58	5	8	73	8	72	6.165E-01	61	76	76	SKLQPTTTRLLTYADLTVMLNRDRRTIWSWVKKGIFPTPIKTPA-GVCIGWRPADIQSWIDNNIG-GS	PH-FWLKISMLRQSDVARMLGVSHQRVSQLRLRH-RIEFTWNRNL-KTWVTTIAEVEYSLACRTERST	19.985,-8.722,18.354,20.006,-9.496,14.564,17.793,-7.081,12.641,19.102,-7.794,9.133,16.261,-7.018,6.824,18.907,-7.429,4.100,16.667,-6.965,1.084,19.142,-8.024,-1.665,20.156,-5.031,-3.894,17.959,-6.426,-6.789,14.855,-4.247,-5.897,15.974,-0.819,-7.291,13.048,-1.294,-9.713,10.496,1.453,-8.876,7.940,-1.326,-8.383,4.481,0.215,-8.242,2.733,-1.679,-5.414,-1.051,-2.208,-5.423,-2.985,-2.267,-2.122,-2.935,-6…	MKSRFRYPHFWLKISMLRQSDVARMLGVSHQRVSQLRLRHRIEFTWNRNLKTWVTTIAEVEYSLACRTERSTIIKN	388467	Planktothrix agardhii NIVA-CYA 126/8
job.pdb	AF-A0A2N2U4K6-F1-model_v3.cif	19.300	62	48	2	12	73	10	69	6.164E-01	61	76	73	PTTTRLLTYADLTVMLNRDRRTIWSWVKKGIFPTPIKTPAGVCIGWRPADIQSWIDNNIGGS	NHSERLLRLEEVESRSGLKRSSIYTKAGAGEFPAPLKLSRRCT-RWKSSEVDAWVSA-QDKR	-33.942,-6.173,-20.869,-30.928,-3.982,-21.660,-29.324,-3.066,-18.378,-26.947,-0.471,-19.747,-24.293,-0.780,-16.994,-24.843,2.027,-14.438,-22.108,4.558,-13.674,-19.670,5.922,-16.071,-19.209,8.315,-13.177,-16.101,10.373,-13.959,-14.104,8.904,-11.043,-10.702,10.312,-11.833,-8.796,7.042,-11.136,-6.276,8.881,-8.958,-2.822,7.457,-9.383,-1.490,7.231,-5.823,2.221,7.741,-5.187,4.144,5.267,-3.049,4.014,7.7…	MNQEPPAQANHSERLLRLEEVESRSGLKRSSIYTKAGAGEFPAPLKLSRRCTRWKSSEVDAWVSAQDKRGVES	2013706	Betaproteobacteria bacterium HGW-Betaproteobacteria-15
job.pdb	AF-B9XA31-F1-model_v3.cif	19.300	62	48	2	12	73	11	70	6.163E-01	61	76	72	PTTTRLLTYADLTVMLNRDRRTIWSWVKKGIFPTPIKTPAGVCIGWRPADIQSWIDNNIGGS	TNNEPMLTKTQTAEFLQVTVRCVEVWMSNGILP-YFKL-GKRSVRFKKSDIEQHLNKNCRIL	-23.461,0.263,34.634,-22.794,3.181,32.218,-19.266,2.568,30.744,-19.811,0.348,27.636,-20.657,2.785,24.758,-17.551,4.504,23.560,-18.528,3.656,20.031,-15.334,5.008,18.438,-16.857,7.568,16.105,-14.251,6.869,13.438,-13.672,10.492,12.454,-14.265,10.587,8.653,-11.148,12.864,8.387,-8.321,10.279,8.313,-5.727,11.515,5.757,-5.416,9.302,2.673,-1.941,7.774,2.274,0.150,7.565,-0.927,2.203,4.440,-1.863,5.316,6.0…	MLYSMIEKQQTNNEPMLTKTQTAEFLQVTVRCVEVWMSNGILPYFKLGKRSVRFKKSDIEQHLNKNCRILRN	320771	Pedosphaera parvula Ellin514
job.pdb	AF-A0A2M9DZV3-F1-model_v3.cif	23.000	65	42	6	11	72	8	67	6.161E-01	61	76	67	Q-PTTTRLLTYADLTVMLNRDRRTIWSWVKKGIFPTPIKTP--AGVCIGWRPADIQSWIDNNIGG	TL-P-ERLLRQAEVLTVTGLSRTTLWRLQKRGTFPKARNIPGS--RAIAWLSSEVEAWLNQV-AA	14.324,22.260,11.548,12.032,20.019,13.701,10.905,16.896,14.447,11.458,13.465,16.083,12.187,10.063,16.180,11.094,6.366,15.719,8.944,5.081,12.851,9.404,1.243,12.843,9.661,0.974,9.027,13.004,1.982,7.412,12.247,4.640,4.766,11.742,2.412,1.705,9.744,2.053,-1.469,6.867,-0.428,-0.985,5.799,-2.353,-4.113,2.087,-2.963,-4.787,2.302,-6.494,-3.274,3.795,-5.094,-0.019,1.212,-2.259,0.146,-1.583,-4.883,-0.132,0.…	MQKQNNHTLPERLLRQAEVLTVTGLSRTTLWRLQKRGTFPKARNIPGSRAIAWLSSEVEAWLNQVAA	2032581	Xanthomonadaceae bacterium NML03-0222
job.pdb	AF-A0A7W7AL03-F1-model_v3.cif	22.300	67	48	3	10	73	15	80	6.159E-01	61	76	80	LQPT--TTRLLTYADLTVMLNRDRRTIWSWVKKGIFPTPIKTPAGVCIGWRPADIQSWIDNNIG-GS	PPATAADDRLIPIARVEQIAGIMRSRIYQLIRQGSFPAPYKPGG-FASRWSEAGVRGWVDSLKAKAA	10.997,6.283,-37.611,13.333,4.592,-35.087,12.258,1.541,-33.004,12.032,3.882,-29.919,9.714,6.351,-31.737,7.517,3.433,-32.917,7.427,2.030,-29.341,6.508,5.456,-27.842,3.808,5.983,-30.536,2.418,2.467,-29.813,2.382,3.241,-26.034,0.491,6.529,-26.694,-2.150,4.685,-28.831,-2.959,2.143,-26.042,-6.123,2.863,-23.996,-5.049,4.793,-20.859,-4.847,2.459,-17.855,-8.354,2.958,-16.410,-9.359,3.229,-12.729,-10.601,…	MTAREQHLAALAALPPATAADDRLIPIARVEQIAGIMRSRIYQLIRQGSFPAPYKPGGFASRWSEAGVRGWVDSLKAKAA	237611	Sphingomonas abaci
job.pdb	AF-A0A8B4S6D0-F1-model_v3.cif	14.000	64	53	2	10	73	6	67	6.156E-01	61	76	97	LQPTTTRLLTYADLTVMLNRDRRTIWSWVKKGIFPTPIKTPAGVCIGWRPADIQSWIDNNIGGS	FHC-TPAALDKEMAAAYCSVGVSMFEQMVQDGTAPKARRFPGRRRVAWLRSELDAWLAGLP-LS	18.417,-8.738,-34.473,15.454,-6.718,-33.121,15.781,-5.946,-29.371,12.344,-5.767,-27.714,12.741,-3.472,-24.681,10.019,-4.175,-22.089,9.600,-1.100,-19.867,8.039,-3.198,-17.076,6.958,-1.345,-13.920,8.601,-2.971,-10.824,6.320,-5.599,-9.231,8.023,-5.280,-5.795,9.142,-2.057,-4.053,11.591,-1.484,-1.192,10.474,0.609,1.849,11.670,3.988,0.466,10.045,3.346,-2.947,6.760,2.177,-1.345,6.648,5.367,0.802,7.445,7…	MATIAFHCTPAALDKEMAAAYCSVGVSMFEQMVQDGTAPKARRFPGRRRVAWLRSELDAWLAGLPLSDLLPPDNTGAKKPRSIKAQVIAQSPASTNL	285	Comamonas testosteroni
job.pdb	AF-A0A1V1PRD8-F1-model_v3.cif	9.200	65	57	2	10	73	4	67	6.155E-01	61	76	71	LQPTTTRLLTYADLTVMLNRDRRTIWSWVKKGIFPTPIKTPAGVCIGWRPADIQSWIDNNIG-GS	IPAIASPWFNPKQAASYLGINPKMLSTLRIEGGGPIAKRMGK-KLIRYHRDDLDNWVSASSKCAR	-31.128,7.371,-8.899,-29.379,4.201,-7.709,-25.942,3.645,-9.309,-25.418,0.026,-10.328,-22.202,-0.879,-8.403,-19.759,-0.429,-11.261,-17.501,-3.474,-10.772,-14.856,-1.295,-9.142,-11.821,-2.837,-10.825,-10.135,-4.288,-7.650,-6.767,-2.902,-8.806,-5.046,-0.075,-6.923,-2.169,2.039,-8.231,0.926,2.323,-5.892,-0.325,5.779,-4.709,-3.814,4.377,-3.917,-2.341,1.236,-2.267,-0.156,3.475,-0.044,-3.223,5.612,0.911…	MSPIPAIASPWFNPKQAASYLGINPKMLSTLRIEGGGPIAKRMGKKLIRYHRDDLDNWVSASSKCARKSPH	1605283	alpha proteobacterium U9-1i
job.pdb	AF-A0A4R1J3U5-F1-model_v3.cif	22.500	62	45	3	14	74	33	92	6.152E-01	61	76	95	TTRLLTYADLTVMLNRDRRTIWSWVKKGIFPTPIKTPAGVCIGWRPADIQSWIDNNIG-GSA	KQRLIRVKEVLHTIGLGRTTLYALIKTGEFPEPRRV-G-KLSLWVESEVQAWIVRLTDSASK	22.725,-73.504,57.432,23.201,-70.638,55.768,25.273,-67.475,55.072,25.223,-63.789,55.744,24.562,-61.884,52.513,25.301,-58.212,51.906,24.265,-55.648,49.165,22.552,-52.791,48.493,20.516,-51.164,45.930,19.030,-47.660,46.231,15.406,-47.044,45.144,15.224,-43.271,45.439,12.003,-43.099,43.377,10.998,-39.582,44.295,9.890,-38.873,40.710,9.022,-35.276,40.980,5.816,-33.844,39.443,4.906,-34.136,35.707,7.091,-…	MIKHNNLSTRAMQMNHSPTEHVSVVAFDRHVDKQRLIRVKEVLHTIGLGRTTLYALIKTGEFPEPRRVGKLSLWVESEVQAWIVRLTDSASKNAP	1938808	Paraburkholderia sp. BL8N3
job.pdb	AF-A0A4R8X9T8-F1-model_v3.cif	12.300	65	52	4	12	73	11	73	6.150E-01	61	76	86	PTT-TRLLTYADLTVMLNRDRRTIWSWVKKGIFPTPIKTPAGVCIGWRPADIQSWIDNNIGG--S	ADPQRRALTPAEAGERLGLSSKELARLRGLGEGPAFVTL-TQKSVRYLRSSVDGWEAK-LTAWKT	-23.975,-41.011,6.965,-22.002,-38.078,8.469,-22.079,-34.953,6.254,-18.576,-33.657,7.007,-19.010,-29.891,6.714,-15.733,-29.416,4.804,-14.763,-26.088,6.363,-13.345,-24.474,3.161,-9.555,-23.860,3.409,-9.572,-20.209,4.669,-6.442,-19.322,2.641,-6.550,-18.641,-1.005,-3.014,-17.135,-0.590,-3.667,-14.847,-3.624,-6.872,-13.397,-1.985,-5.007,-12.684,1.315,-5.005,-9.013,2.363,-1.468,-7.904,3.425,-0.548,-5.6…	MAVTRRRPPIADPQRRALTPAEAGERLGLSSKELARLRGLGEGPAFVTLTQKSVRYLRSSVDGWEAKLTAWKTLGVMNAGVAGQGV	1259254	Cryobacterium sp. TMT2-4
job.pdb	AF-A0A640T8K5-F1-model_v3.cif	15.300	65	49	3	13	73	12	74	6.150E-01	61	76	80	TTTRLLTYADLTVMLNRDRRTIWSWVKKGIFPTPIKTPAG----VCIGWRPADIQSWIDNNIGGS	ASEKLLAAADVAEALNLSLTAVYRLVRSGELA-SHRFGEGKIRPRGLRIPESAVTAYLDG-SLVT	-29.206,36.222,-3.362,-26.740,34.344,-1.129,-23.831,32.939,-3.131,-22.004,30.500,-0.863,-18.553,30.669,-2.484,-17.308,27.076,-2.237,-13.535,27.609,-2.272,-12.033,25.150,-4.823,-11.097,22.034,-2.872,-7.359,22.207,-3.625,-6.621,19.156,-5.798,-4.102,18.021,-3.171,-1.578,16.298,-5.427,-1.467,12.816,-3.914,1.974,12.237,-2.371,3.693,9.146,-3.776,6.113,7.425,-1.357,8.954,4.991,-2.052,8.840,1.542,-0.380,…	MSNTSLAPASEASEKLLAAADVAEALNLSLTAVYRLVRSGELASHRFGEGKIRPRGLRIPESAVTAYLDGSLVTPTEAVA	68044	Streptomyces libani subsp. libani
job.pdb	AF-A0A2N3B7L4-F1-model_v3.cif	21.800	64	45	3	13	73	14	75	6.148E-01	61	76	82	TT--TRLLTYADLTVMLNRDRRTIWSWVKKGIFPTPIKTPAGVCIGWRPADIQSWIDNNIG-GS	MGLLEDWISRHDLAISLGVSEDTLWRWDMKRTGPQSIKL--GRKVYYRRSTVRSWLEEREQTRK	-2.754,10.799,-29.028,-3.032,8.177,-27.082,-0.469,5.313,-26.875,-0.162,4.909,-23.140,2.122,1.928,-23.588,0.640,-0.397,-20.968,3.766,-2.509,-20.932,2.102,-5.752,-19.935,5.489,-7.225,-18.975,4.861,-10.828,-20.082,8.157,-12.094,-18.629,8.426,-15.898,-18.119,7.041,-16.739,-14.620,3.335,-15.736,-14.954,2.243,-17.585,-11.715,4.903,-16.523,-9.128,4.478,-12.726,-9.559,0.671,-12.862,-10.312,-0.120,-11.878…	MLDTQDSHHEGPDMGLLEDWISRHDLAISLGVSEDTLWRWDMKRTGPQSIKLGRKVYYRRSTVRSWLEEREQTRKIPSRGRR	2013671	Alphaproteobacteria bacterium HGW-Alphaproteobacteria-8
job.pdb	AF-A0A5C8BT75-F1-model_v3.cif	19.600	61	47	2	13	73	16	74	6.148E-01	61	76	76	TTTRLLTYADLTVMLNRDRRTIWSWVKKGIFPTPIKTPAGVCIGWRPADIQSWIDNNIGGS	QPAKLIRLPRVEDLTGLKRSAIYASMRAGTFPGSVRLSA-RAVAWREADVLAWCAS-RTRT	-22.474,-39.843,-17.755,-19.177,-37.970,-17.983,-18.955,-35.043,-15.534,-15.808,-33.184,-16.624,-14.669,-30.621,-15.133,-14.736,-28.001,-12.353,-11.897,-25.703,-13.512,-11.599,-22.241,-14.905,-9.468,-20.111,-12.719,-10.069,-16.530,-11.472,-9.676,-14.929,-14.864,-6.342,-13.461,-15.918,-6.882,-9.792,-15.205,-4.946,-8.628,-18.274,-1.770,-6.682,-17.304,-3.311,-3.272,-17.837,-0.030,-1.268,-17.605,0.26…	MHLHESSASPQGAAPQPAKLIRLPRVEDLTGLKRSAIYASMRAGTFPGSVRLSARAVAWREADVLAWCASRTRTGD	1872437	Alicycliphilus sp.
job.pdb	AF-A0A1C6Q241-F1-model_v3.cif	22.900	61	47	0	13	73	12	72	6.146E-01	61	76	121	TTTRLLTYADLTVMLNRDRRTIWSWVKKGIFPTPIKTPAGVCIGWRPADIQSWIDNNIGGS	PTRRLIKLDQVMSLTGLGHSYIYDKMSKGEFPAAVRLGRGIAVAWYEDEIQAWINSRPRAT	-36.798,-23.837,-16.499,-34.618,-21.335,-14.573,-33.392,-18.483,-16.816,-29.791,-17.826,-15.745,-29.338,-14.058,-15.723,-25.707,-13.536,-16.838,-24.478,-11.370,-13.959,-22.358,-9.102,-16.183,-19.085,-9.188,-14.266,-18.071,-5.742,-15.478,-14.301,-6.406,-15.756,-13.050,-3.703,-13.362,-10.505,-1.565,-15.234,-7.432,-2.687,-13.230,-5.742,0.664,-12.547,-2.054,0.738,-11.673,-1.263,3.093,-8.778,2.161,4.5…	MIESVPMTVATPTRRLIKLDQVMSLTGLGHSYIYDKMSKGEFPAAVRLGRGIAVAWYEDEIQAWINSRPRATRPGAPVWQPPAADAAAADPPAEPAVQPAAVDGPRMSKYGRHLGRPARKS	1034889	Variovorax sp. HW608
job.pdb	AF-Q8RL30-F1-model_v3.cif	16.400	67	49	6	8	72	5	66	6.146E-01	61	76	66	S-KLQPTTTRLLTYADLTVMLNRDRRTIWSWVKKGIFPTPIKTPA-GVCIGWRPADIQSWIDNNIGG	AV-AHQVTP-FLTSYEVMARYHISYTTLWRRIKDGSLPQPRINRNT-RNKLWHIEDLEEYEKKE--D	20.849,-33.408,-3.774,21.543,-29.868,-2.469,18.442,-27.664,-2.731,20.115,-24.245,-3.067,17.336,-22.080,-1.639,17.720,-18.992,-3.855,17.535,-16.292,-1.202,15.237,-13.796,-2.913,17.213,-10.666,-2.054,14.269,-8.983,-0.285,14.754,-5.447,-1.520,13.863,-3.404,1.639,11.391,-1.535,-0.620,7.891,-2.216,-1.965,6.446,-0.657,-5.144,2.863,0.713,-5.301,1.735,-2.651,-6.806,3.277,-4.709,-3.972,1.753,-2.358,-1.330…	MQMTAVAHQVTPFLTSYEVMARYHISYTTLWRRIKDGSLPQPRINRNTRNKLWHIEDLEEYEKKED	587	Providencia rettgeri
job.pdb	AF-A0A258QDW4-F1-model_v3.cif	22.200	63	44	2	11	71	10	69	6.144E-01	61	76	80	Q--PTTTRLLTYADLTVMLNRDRRTIWSWVKKGIFPTPIKTPAGVCIGWRPADIQSWIDNNIG	ETW---QGLLAAKQIVKIVNVSRAHLHSLVRAKKFPAPALKEGPRYTRWLARDVQAWLADPQG	6.395,-20.507,16.806,3.337,-19.727,14.698,4.695,-20.094,11.178,1.639,-19.099,9.144,2.474,-21.097,6.029,-0.376,-19.510,4.029,-2.323,-21.967,1.845,-3.466,-20.603,-1.606,-7.270,-20.093,-0.976,-8.102,-17.291,1.535,-9.642,-14.833,-0.938,-9.379,-11.745,1.249,-12.653,-9.866,0.716,-13.117,-6.121,1.375,-10.840,-3.140,2.079,-7.321,-3.223,3.581,-5.694,-0.448,5.604,-2.004,0.444,4.988,-1.275,-1.035,8.502,-2.7…	MDTHVQAPAETWQGLLAAKQIVKIVNVSRAHLHSLVRAKKFPAPALKEGPRYTRWLARDVQAWLADPQGWIAANAEVPRD	1970417	Polaromonas sp. 35-63-240
job.pdb	AF-N0CM54-F1-model_v3.cif	18.800	69	49	5	8	73	15	79	6.142E-01	61	76	81	S--KLQPTTTRLLTYADLTVMLNRDRRTIWSWVKKGIFPTP-IKTPAGVCIGWRPADIQSWIDNNIGGS	EVS--RMTDRTLWSYKDIAAHIQVQPDTVRSYRKHGLLPPPDQVK-NGKP-YWYGDTVRAWVASRPRNR	15.977,-48.394,1.972,13.000,-46.011,2.435,13.230,-42.591,0.683,10.173,-40.873,2.165,7.612,-38.456,1.018,6.481,-36.129,-1.725,4.174,-33.458,-1.213,2.972,-31.599,-4.259,2.333,-27.871,-3.476,2.947,-26.121,-6.855,-0.757,-26.351,-7.970,-2.078,-23.295,-6.068,-0.791,-20.881,-8.755,-3.739,-20.397,-11.209,-7.223,-20.704,-9.599,-7.200,-17.994,-6.830,-6.781,-15.040,-9.244,-10.494,-14.397,-10.177,-12.338,-14…	MITGAVPVRTEQRREVSRMTDRTLWSYKDIAAHIQVQPDTVRSYRKHGLLPPPDQVKNGKPYWYGDTVRAWVASRPRNRGR	1303692	Streptomyces fulvissimus DSM 40593
job.pdb	AF-A0A6S6M649-F1-model_v3.cif	17.700	62	50	1	11	72	3	63	6.141E-01	61	76	66	QPTTTRLLTYADLTVMLNRDRRTIWSWVKKGIFPTPIKTPAGVCIGWRPADIQSWIDNNIGG	TSIAPEIIRPKHLPAVVGLSRTSIWRLERSGSFPKRIRLSA-GAVGYHRHEVDEWLASRQTV	-10.767,-7.662,-27.530,-8.439,-7.171,-25.431,-9.796,-6.368,-21.958,-6.501,-4.781,-20.920,-5.797,-6.516,-17.629,-3.216,-3.793,-17.178,-1.813,-4.929,-13.814,-2.727,-1.788,-11.798,0.686,-1.604,-10.151,0.983,1.018,-7.425,4.525,2.393,-7.134,5.799,2.834,-3.501,5.620,6.632,-4.189,1.783,6.452,-4.644,1.202,3.828,-1.895,0.904,6.531,0.876,-1.814,8.371,-1.105,-3.736,5.101,-1.752,-3.371,3.516,1.710,-3.625,6.8…	MPTSIAPEIIRPKHLPAVVGLSRTSIWRLERSGSFPKRIRLSAGAVGYHRHEVDEWLASRQTVTEG	60035	Citrifermentans bremense
job.pdb	AF-A0A7T9TJP4-F1-model_v3.cif	16.100	62	49	3	13	73	9	68	6.139E-01	61	76	69	TTTRLLTYADLTVMLNRDRRTIWSWVKKGIFPTPIKTPAGVCIGWRPADIQSWIDNNIG-GS	AVSPLVTSRVAAGYLNVSESTLSRWRNEHKGPPFLQMD-GII-RYRRDALDAWLREIEHAHE	-34.207,-18.772,-11.831,-31.265,-17.657,-9.637,-29.737,-14.381,-10.710,-26.445,-15.184,-9.001,-25.975,-11.809,-7.378,-22.428,-11.153,-8.552,-21.515,-9.608,-5.193,-18.851,-7.209,-6.559,-15.662,-9.051,-5.544,-15.004,-7.014,-2.375,-11.256,-7.547,-2.434,-10.519,-7.676,1.323,-9.421,-4.264,2.584,-6.142,-5.000,4.391,-4.393,-2.762,6.959,-0.864,-1.298,6.506,0.419,-4.137,8.757,-1.129,-6.866,6.566,0.056,-5.…	MNTTDALPAVSPLVTSRVAAGYLNVSESTLSRWRNEHKGPPFLQMDGIIRYRRDALDAWLREIEHAHEQ	33889	Brevibacterium casei
job.pdb	AF-A0A0H3YXX9-F1-model_v3.cif	19.300	62	48	2	11	72	15	74	6.138E-01	61	76	93	QPTTTRLLTYADLTVMLNRDRRTIWSWVKKGIFPTPIKTPAGVCIGWRPADIQSWIDNNIGG	ACSATRYLTNNEAAAFLRLSPRTLEKHRVIGGGPRFHKF-G-RRVMYALSDLEAWAGERSFE	15.304,-30.106,43.465,15.422,-27.375,40.753,12.457,-24.979,40.551,11.731,-24.984,36.802,11.163,-21.941,34.697,8.249,-19.811,33.815,9.191,-16.506,32.265,5.571,-15.561,31.646,6.298,-12.853,29.116,2.684,-11.729,29.046,2.113,-11.401,25.316,0.028,-8.229,25.354,-3.265,-9.142,23.595,-2.597,-7.266,20.349,-5.534,-4.869,20.274,-8.338,-5.618,17.785,-6.918,-3.157,15.224,-9.934,-2.611,13.010,-8.232,-3.545,9.7…	MRPVESSGEAQTPQACSATRYLTNNEAAAFLRLSPRTLEKHRVIGGGPRFHKFGRRVMYALSDLEAWAGERSFETTFDPEYLDRHPGAQRDDQ	316	Stutzerimonas stutzeri
job.pdb	AF-A0A0C5BCX4-F1-model_v3.cif	12.600	63	50	5	13	73	36	95	6.137E-01	61	76	102	T-TTRLLTYADLTVMLNRDRRTIWSWVKKGIFPTPIKTPAG-VCIGWRPADIQSWIDNNIGGS	EG-SRMYRVKAVAEALDVSVNTIYRAIDSGALK-ALKIGNGKGAVRIPGSALNAYLGNC-ALG	-27.137,48.893,13.669,-25.466,45.968,11.730,-23.989,43.213,12.402,-21.723,40.537,10.773,-20.812,37.513,12.137,-18.304,34.863,11.484,-16.413,32.829,9.160,-13.823,30.472,10.606,-12.520,28.733,7.449,-10.279,25.989,8.714,-9.447,24.822,5.181,-7.443,21.636,5.698,-3.963,22.142,4.209,-3.831,20.151,0.930,-1.137,17.488,1.216,2.092,19.252,0.274,2.958,18.613,-3.396,6.636,18.010,-2.688,7.947,17.621,-6.230,10.…	MQGSQALGRTTKRPWSVRAHRPGQGISVWRPKMQFEGSRMYRVKAVAEALDVSVNTIYRAIDSGALKALKIGNGKGAVRIPGSALNAYLGNCALGADEGVIA	543886	Saccharopolyspora endophytica
job.pdb	AF-A0A7W7RYW0-F1-model_v3.cif	12.500	64	55	1	9	72	1	63	6.135E-01	61	76	73	KLQPTTTRLLTYADLTVMLNRDRRTIWSWVKKGIFPTPIKTPAGVCIGWRPADIQSWIDNNIGG	M-SEKEDRKLVTKEVAELAGMKPPSWRARVARGDAPKPDGHHDQRTPWWLESTVLEFIAGRKPP	-22.895,9.821,-4.325,-19.205,10.646,-4.964,-17.757,8.388,-7.642,-14.802,7.077,-5.650,-12.299,7.084,-8.470,-10.293,4.050,-7.319,-6.898,5.778,-7.449,-4.135,3.602,-8.897,-1.486,3.712,-6.176,2.144,2.743,-6.847,4.237,0.761,-4.277,5.414,4.004,-2.583,1.912,5.441,-1.975,0.500,2.015,-0.999,3.284,1.615,1.583,2.718,5.178,2.943,-1.071,4.493,3.167,-0.392,1.156,4.934,1.981,2.936,7.424,5.100,1.007,6.251,8.287,1…	MSEKEDRKLVTKEVAELAGMKPPSWRARVARGDAPKPDGHHDQRTPWWLESTVLEFIAGRKPPGRPRKGSSGS	47479	Streptosporangium album
job.pdb	AF-A0A5C5ZZG8-F1-model_v3.cif	10.200	68	54	4	11	73	14	79	6.129E-01	61	76	100	QPTTTRLLTYADLTVMLNRDRRTIWSWVKKGIFPTPIKTPA-G----VCIGWRPADIQSWIDNNIGGS	ETGLSRKLTPPELARLWRVSPQKVLAWISSGELR-AINAATNPNGERPRYLIDADAVTAFERSR-AVV	33.306,36.898,17.065,31.293,35.742,13.977,28.768,33.288,14.229,27.532,30.122,12.888,28.106,27.508,10.425,26.662,24.480,12.096,26.806,22.506,8.853,23.605,20.578,9.393,24.743,17.700,7.228,21.168,16.669,6.609,21.015,12.856,6.581,21.412,12.230,2.843,18.864,9.433,3.042,20.381,7.237,0.346,17.031,6.693,-1.362,17.819,3.113,-2.317,16.535,2.221,-5.810,12.701,2.613,-5.806,11.910,-1.126,-5.814,8.223,-1.424,-…	MRREEAAHIAPTVETGLSRKLTPPELARLWRVSPQKVLAWISSGELRAINAATNPNGERPRYLIDADAVTAFERSRAVVEPKPAPQKRRAKKPTTVTTYF	2528001	Botrimarina colliarenosi
job.pdb	AF-A0A2A5CM14-F1-model_v3.cif	19.600	61	47	2	14	73	29	88	6.129E-01	61	76	91	TTRLLTYADLTVMLNRDRRTIWSWVKKGIFPTPIKTPAGVCIGWRPADIQSWIDNNIGG-S	TDILIPKTEVMRQTSLSGTSIWRLIKGGKFPSGKQISP-NRVAWSQSEVSDWIVEKMGETI	-63.828,28.397,20.012,-60.258,29.576,20.607,-58.349,32.648,19.452,-57.625,35.137,17.189,-54.223,36.535,15.901,-53.836,38.581,13.354,-50.347,39.120,12.136,-47.586,38.064,9.981,-47.023,37.908,6.670,-43.687,38.133,8.437,-40.908,35.878,9.666,-38.596,34.095,8.737,-35.530,32.702,6.993,-33.460,33.610,4.805,-32.481,30.172,3.705,-30.293,30.410,1.330,-30.866,27.176,-0.455,-27.293,26.948,-1.149,-27.784,24.8…	MYISISSIIHFRSSRCMVRQRPERIMMKTDILIPKTEVMRQTSLSGTSIWRLIKGGKFPSGKQISPNRVAWSQSEVSDWIVEKMGETICPR	1913988	Alphaproteobacteria bacterium
job.pdb	AF-A0A1G5V4J4-F1-model_v3.cif	26.900	63	44	1	13	73	6	68	6.128E-01	61	76	71	TTTRLLTYADLTVMLNRDRRTIWSWVKKGIFPTPIKTPAGVCIGWRPADIQSWIDNNIG--GS	PAKRLINQREACARTSLSRTAIWLRVKAKTFPQPVRLGDGSRIAYVEHEIETWIDQQIAHRDE	13.562,25.479,-7.544,12.495,21.771,-7.471,10.893,21.179,-4.086,12.656,20.026,-0.873,10.909,16.794,0.235,11.922,14.906,3.410,13.131,11.391,2.439,10.472,10.277,-0.149,11.428,6.582,-0.337,10.151,5.186,-3.613,9.028,1.590,-3.091,8.467,-0.884,-5.950,5.104,-2.626,-6.680,6.422,-5.681,-4.706,6.901,-3.577,-1.543,3.474,-1.926,-2.012,2.074,-5.517,-2.283,3.922,-6.539,0.941,2.866,-3.396,2.957,-0.788,-3.572,1.8…	MPQTQPAKRLINQREACARTSLSRTAIWLRVKAKTFPQPVRLGDGSRIAYVEHEIETWIDQQIAHRDEVAA	1165689	Mesorhizobium qingshengii
job.pdb	AF-A0A6C0G4N8-F1-model_v3.cif	5.800	103	66	6	1	76	31	129	6.128E-01	61	76	180	MSQNNQLSKLQ-PTTTRLLTYADLTVMLNRDRRTIWSWVKKGIFPTPIKTPAGVCIGWRPADIQSWIDNNIGG-----------------------SAN---A	KTGTIKVQRDERMSVMTSYLRGQLAKLANVHTETVRYYEELGLLPQPRRSES-GYRLYSEDALS-RLTFIHHAKSCGFTLKEIQKALAASENTRID--LNDFL	-32.675,2.600,-30.099,-31.302,1.948,-26.560,-27.572,1.208,-26.607,-26.907,-0.583,-23.333,-23.501,0.482,-21.964,-23.202,-2.325,-19.383,-19.419,-2.239,-18.738,-18.337,-3.732,-15.464,-19.025,-2.127,-12.058,-17.387,-5.347,-10.608,-13.730,-4.371,-9.869,-13.542,-1.243,-7.712,-10.436,-1.978,-5.507,-11.743,0.997,-3.414,-14.985,-0.778,-2.446,-14.868,0.607,1.052,-17.408,-1.911,2.346,-20.118,0.620,3.134,-22…	MKESFFLSYKSNPFNINLQIHPSARLRHDSKTGTIKVQRDERMSVMTSYLRGQLAKLANVHTETVRYYEELGLLPQPRRSESGYRLYSEDALSRLTFIHHAKSCGFTLKEIQKALAASENTRIDLNDFLGAIDKKMTKIRSDIAKKETTLTLLAKLRIHLQAADKSPEIQAMLRTLHLES	2704462	Paenibacillus lycopersici
job.pdb	AF-A0A7K3C1K0-F1-model_v3.cif	4.000	246	62	7	1	75	4	246	6.128E-01	61	76	318	MSQNNQLSKLQPTTTRLLTYADLTVMLNRDRRTIWSWVKKGIFPTPIKTPAGVCIGWRPADIQSW-IDNN-I-----------------------------------------------------------------------------------------------------------------------------------------------------------------------GGSA--N	GVVKNSPAGGRAHPGRALRSVDLARSAGVSTQQIRNYEDAGVLPPVPRSESGYR-RFDEGHRG-ALLT-YRALARGYGPDRARAVMRAVHADDVALALSLLDAGHAALHEQRRDMLAVGEALAAVAGEDPDHSRAGVPRGGLRIGEVAARLGVRTSALRVWEKAGLLSPVREPGTGYRWFGPEEVRDARMIRMLRQGGYRLPRIAGVLDGLRRTGSAEALREAVAERGRELSLRSRAMLAGASGLH	7.314,-34.484,54.273,5.139,-32.085,53.240,5.292,-28.547,51.690,4.321,-26.640,49.443,1.842,-25.751,46.693,2.407,-22.042,45.982,-1.197,-20.866,45.801,-0.704,-17.571,44.012,-4.275,-16.357,44.062,-4.475,-13.074,42.241,-7.223,-11.549,44.359,-10.230,-11.069,42.036,-9.839,-7.801,40.191,-13.593,-7.158,39.910,-14.304,-6.296,36.259,-15.931,-2.881,36.857,-18.880,-2.027,34.535,-17.302,0.093,31.750,-15.764,3.…	MLFGVVKNSPAGGRAHPGRALRSVDLARSAGVSTQQIRNYEDAGVLPPVPRSESGYRRFDEGHRGALLTYRALARGYGPDRARAVMRAVHADDVALALSLLDAGHAALHEQRRDMLAVGEALAAVAGEDPDHSRAGVPRGGLRIGEVAARLGVRTSALRVWEKAGLLSPVREPGTGYRWFGPEEVRDARMIRMLRQGGYRLPRIAGVLDGLRRTGSAEALREAVAERGRELSLRSRAMLAGASGLHDYLAGRDGERADAGDRGDARDAGDASDTSPVTETAGTGARTDTADTGVAAGAADSGAAPDTADTGKRAAPPG	2690270	Streptomyces sp. SID4919
job.pdb	AF-A0A3N8PB28-F1-model_v3.cif	15.600	64	51	2	13	74	22	84	6.127E-01	61	76	89	TTTRLLTYADLTVMLNRDRRTIWSWVKKGIFPTPIKTPAGVCIGWRPADIQSWIDNNIGG--SA	AYRRLLKRKQVLERTGLSNTVMYELIAQDRFPKPVKPTGGRASAWIEDEVDTFIAS-CIAARDS	11.023,-37.169,11.298,9.449,-33.646,11.040,6.631,-32.511,9.618,5.221,-29.651,7.666,5.485,-27.490,4.756,2.231,-25.764,5.332,1.228,-24.041,2.130,0.725,-20.326,2.965,-1.667,-18.616,0.688,0.362,-16.089,-1.536,-0.007,-17.898,-4.943,-2.215,-15.162,-6.620,0.423,-13.314,-8.718,0.735,-15.755,-11.696,-2.376,-14.677,-13.708,-1.104,-11.801,-15.858,-4.161,-11.675,-18.209,-3.141,-10.310,-21.652,-6.015,-8.114,-…	MASSLVQPLAAVAAEFPPGNRAYRRLLKRKQVLERTGLSNTVMYELIAQDRFPKPVKPTGGRASAWIEDEVDTFIASCIAARDSKQATA	488447	Burkholderia contaminans
job.pdb	AF-A0A7W3R0F6-F1-model_v3.cif	10.000	60	52	2	13	72	28	85	6.126E-01	61	76	89	TTTRLLTYADLTVMLNRDRRTIWSWVKKGIFPTPIKTPAGVCIGWRPADIQSWIDNNIGG	PKEDRINLKEVAELFGATPQTVINWKKKNLIP-FYQINQFSRPFYSRSQLIKLASKN-QH	40.668,36.204,0.760,37.658,33.998,1.654,34.783,33.012,-0.597,32.564,29.883,-0.265,30.986,27.082,-2.339,29.459,24.223,-1.752,27.895,21.963,0.943,27.733,18.212,0.267,27.894,15.904,3.326,26.765,12.599,2.979,23.833,10.413,1.771,23.837,7.947,4.673,21.226,5.490,3.335,21.867,2.321,5.347,18.440,0.706,5.677,18.516,-2.845,4.352,14.909,-4.059,3.861,14.517,-6.244,6.976,12.590,-9.185,5.466,9.800,-9.664,8.010,…	MNKFSEKGIPVQGNSEPKKEKKDDFFPPKEDRINLKEVAELFGATPQTVINWKKKNLIPFYQINQFSRPFYSRSQLIKLASKNQHLIKH	1914757	Sphingobacterium soli
job.pdb	AF-A0A2Z3HBT3-F1-model_v3.cif	11.900	67	54	5	9	73	22	85	6.125E-01	61	76	102	K-LQPTTTRLLTYADLTVMLNRDRRTIWSWVKKGIFPTPIKTPAG-VCIGWRPADIQSWIDNNIGGS	IP-N-RVTYMHSVKTAAKELGVSPSLIYRLCNAGKLK-HERFGLGRGTIRIAPEAITEYRQRSSVPQ	-1.217,25.212,64.565,-1.497,26.092,61.429,0.790,25.246,58.511,-0.162,26.944,55.238,2.468,25.269,53.112,3.054,26.830,49.692,2.657,24.703,46.586,2.068,25.267,42.924,1.149,27.166,40.350,-0.633,27.798,37.338,-1.856,26.649,34.097,-2.320,23.605,31.987,-5.634,24.321,30.381,-3.464,24.248,27.256,-4.591,23.220,23.933,-7.172,22.003,21.572,-4.050,21.397,19.371,-5.239,20.568,15.958,-2.398,18.169,15.223,-0.604…	MTSLFLRRSDALCHECLGRFFIPNRVTYMHSVKTAAKELGVSPSLIYRLCNAGKLKHERFGLGRGTIRIAPEAITEYRQRSSVPQIDRTWATRRSQSKHLKL	114	Gemmata obscuriglobus
job.pdb	AF-A0A1V6GBJ3-F1-model_v3.cif	21.500	65	46	5	13	74	42	104	6.125E-01	61	76	108	TTTRLLTYADLTVMLNRDRRTIWSWVKKGIFPTPIKTP-AGVCIGWRPADIQSWIDNNIG-G-SA	PADKLVAFEEAAKRLNRTTRTVHLLARRG-VLRKAKMPGCVRCAGVLASDLDALLAN-MVQVETA	-23.424,4.343,25.731,-22.137,0.752,26.218,-25.162,-1.296,27.418,-24.139,-2.252,31.016,-24.895,-5.910,30.098,-22.086,-6.010,27.455,-19.538,-4.636,29.978,-20.623,-7.280,32.543,-20.347,-10.069,29.901,-16.792,-8.920,28.953,-15.681,-8.881,32.626,-17.119,-12.407,33.220,-15.214,-13.659,30.113,-11.991,-11.891,31.263,-12.265,-13.855,34.570,-13.022,-17.284,32.953,-9.919,-19.411,31.991,-10.856,-20.195,28.37…	MKTSTLTAMRAIYESDPARTRADRELLMKTLGLTDGAESARPADKLVAFEEAAKRLNRTTRTVHLLARRGVLRKAKMPGCVRCAGVLASDLDALLANMVQVETAGEAR	1852927	Verrucomicrobia bacterium ADurb.Bin070
job.pdb	AF-A0A1G1J2N3-F1-model_v3.cif	24.100	62	47	0	11	72	11	72	6.124E-01	61	76	73	QPTTTRLLTYADLTVMLNRDRRTIWSWVKKGIFPTPIKTPAGVCIGWRPADIQSWIDNNIGG	SGYTRRRYNIQEVASLLGIYKGTIKNYEDKGIFPRAHRNPINKYREYTPQDIDILRRILLKG	17.351,9.970,-3.740,16.830,7.470,-6.559,13.236,7.829,-7.770,13.844,5.851,-10.999,10.096,5.539,-11.659,10.093,3.096,-14.617,10.033,3.998,-18.371,7.000,4.512,-20.702,5.821,1.811,-23.134,2.543,1.927,-25.171,0.308,-0.988,-26.443,-2.335,-3.343,-24.938,-2.696,-4.016,-21.124,0.659,-3.350,-19.415,0.807,-5.394,-16.139,1.408,-2.146,-14.205,3.150,-2.840,-10.888,2.942,-0.349,-8.049,5.367,0.105,-5.182,4.152,0…	MEDEGNVVQKSGYTRRRYNIQEVASLLGIYKGTIKNYEDKGIFPRAHRNPINKYREYTPQDIDILRRILLKGK	1801818	Omnitrophica bacterium RBG_13_46_9
job.pdb	AF-A0A2E6AJR4-F1-model_v3.cif	9.500	63	53	3	13	73	12	72	6.123E-01	61	76	89	TTTRLLTYADLTVMLNRDRRTIWSWVKKGIFPTPIKTPAG--VCIGWRPADIQSWIDNNIGGS	ATSVTFSPRQVAEPLRVNSEKVRNWIRNGE-LIAINVGDRQRPRWRIPKESLDDFLKRR-ESS	-18.103,27.796,-8.520,-14.503,26.675,-9.393,-13.308,25.033,-6.115,-13.223,21.334,-7.271,-11.010,21.295,-10.457,-7.571,22.275,-8.999,-6.997,19.435,-6.435,-5.932,16.900,-9.187,-2.526,18.128,-10.511,0.486,18.239,-8.287,3.338,16.753,-10.266,5.366,15.792,-7.212,8.962,14.943,-8.161,8.269,11.241,-8.757,10.144,9.637,-5.844,8.986,6.040,-6.196,10.043,3.660,-3.419,10.699,-0.077,-3.676,8.907,-2.465,-1.231,12…	MEADWMAKKTKATSVTFSPRQVAEPLRVNSEKVRNWIRNGELIAINVGDRQRPRWRIPKESLDDFLKRRESSPPSTPRRRHSTTVRKYV	2026779	Planctomycetaceae bacterium
job.pdb	AF-A0A1C6LHI2-F1-model_v3.cif	12.600	63	54	1	11	73	4	65	6.121E-01	61	76	71	QPTTTRLLTYADLTVMLNRDRRTIWSWVKKGIFPTPIKTPAGVCIGWRPADIQSWIDNNIGGS	PTTDQRPLKVKDVAALLDVHVATVYREIEAGRLHAIRVGAGRGTLRIPRPAYDAYVSS-AGTA	29.216,2.170,6.673,26.527,1.311,5.151,24.772,-1.328,3.040,21.214,-1.073,2.182,20.665,-4.253,0.258,17.050,-3.268,0.830,15.378,-5.894,-1.323,13.893,-3.149,-3.591,11.692,-5.769,-5.313,8.516,-3.832,-6.131,5.542,-5.512,-4.392,2.327,-6.372,-6.279,-0.967,-4.720,-5.232,-2.103,-8.197,-3.991,0.986,-8.656,-1.767,0.551,-5.136,-0.272,-3.165,-5.855,0.326,-2.220,-9.076,2.202,0.560,-7.287,4.214,-1.828,-4.484,5.3…	MSEPTTDQRPLKVKDVAALLDVHVATVYREIEAGRLHAIRVGAGRGTLRIPRPAYDAYVSSAGTAPAAEAA	1286821	Streptomyces sp. WMMB 322
job.pdb	AF-A0A2W5NKS8-F1-model_v3.cif	23.400	64	47	2	9	72	4	65	6.117E-01	61	76	75	KLQPTTTRLLTYADLTVMLNRDRRTIWSWVKKGIFPTPIKTPAGVCIGWRPADIQSWIDNNIGG	ELTVTPHRLLRQAEAAEWLGLSARTLEKHRCFGTGPVYRKIGG-RV-VYAMSDLTEWADQGTRT	-31.470,2.543,-4.043,-29.133,1.743,-6.939,-25.953,-0.049,-5.898,-23.995,0.944,-8.977,-21.493,-1.921,-8.818,-18.813,0.179,-10.518,-16.610,-2.699,-11.658,-13.677,-0.316,-11.399,-11.353,-1.810,-14.061,-9.002,-3.868,-11.845,-6.095,-1.379,-12.095,-3.149,-3.674,-11.595,-0.465,-1.331,-10.249,3.258,-2.081,-10.592,5.535,-2.184,-7.510,6.482,1.493,-8.191,2.856,2.714,-8.603,1.737,0.706,-5.532,4.530,2.410,-3.…	MSEELTVTPHRLLRQAEAAEWLGLSARTLEKHRCFGTGPVYRKIGGRVVYAMSDLTEWADQGTRTSTQPERRSFS	284016	Phenylobacterium zucineum
job.pdb	AF-A0A6B2NTX4-F1-model_v3.cif	25.300	63	44	3	13	74	14	74	6.117E-01	61	76	74	TTTRLLTYADLTVMLNRDRRTIWSWVKK-GIFPTPIKTPAGVCIGWRPADIQSWIDNNIGGSA	KTHTYLPDTKVAERYDVHRTTPWRWAKTDPSFPKPVVLSP-GCTRWRLADLEAWEQSR-EVAE	-11.776,-42.557,31.154,-9.690,-40.157,30.232,-9.010,-38.912,26.672,-8.739,-35.207,27.511,-7.468,-33.995,24.139,-4.835,-31.283,24.600,-6.477,-28.413,22.685,-3.445,-27.469,20.660,-4.325,-23.783,20.479,-3.218,-23.517,16.853,-2.155,-19.900,17.183,-3.063,-18.481,13.739,0.255,-18.702,11.870,0.464,-15.091,10.644,0.806,-16.112,6.977,3.156,-13.325,5.859,1.135,-12.362,2.759,3.226,-10.001,0.630,1.357,-7.743…	MTHTYFRDTIAPRKTHTYLPDTKVAERYDVHRTTPWRWAKTDPSFPKPVVLSPGCTRWRLADLEAWEQSREVAE	2706882	Ruegeria sp. PrR005
job.pdb	AF-A0A4Y6I9C2-F1-model_v3.cif	11.400	87	59	5	5	76	5	88	6.114E-01	61	76	328	NQLSKLQPTTTRLLTYADLTVMLNRDRRTIWSWVKKGIFPTPIKTPAGVCIGWRPADIQSWIDNNIGG--S-------------ANA	AMIAHDKFIHAERFSIGEVSKMTGVNSITLRAWQRRFGLLVPERTPK-GHRLYSQADIELIAQ-IIHWLEAGVSISKIRPLLNT-PQ	-21.509,36.916,45.526,-21.033,33.341,44.528,-23.035,32.125,41.439,-20.790,31.546,38.302,-18.313,28.689,39.159,-20.879,25.902,39.970,-23.109,25.333,36.846,-21.021,23.894,34.007,-19.614,20.730,35.713,-22.832,18.628,35.410,-24.480,18.419,31.923,-22.868,16.575,28.992,-21.822,13.044,29.972,-23.676,11.924,26.927,-21.690,8.786,26.115,-20.509,10.316,22.810,-20.545,7.385,20.400,-18.348,7.812,17.358,-18.78…	MGYNAMIAHDKFIHAERFSIGEVSKMTGVNSITLRAWQRRFGLLVPERTPKGHRLYSQADIELIAQIIHWLEAGVSISKIRPLLNTPQVSSYPLDNEWLQQQQALLHALSHVNASQLHHLLDEYEAHYPWLMLQQQLFEPWLRQLPQWLAQRQDGHGLSVWLKQQLDWRLKPAIRQKPSIAVLALPGSDDLDSWQLCWQLCQQGRAFVNFGSLPWPQIRLLAPRITPSIWLVVAGPKHLPLDIEDLDALPLMANNSELVSQQRGRYLVGQFAPLWDSSGCHQPLNWAELSQVLAHAGANCAGVNSTIANASDSDSDSDSDSNSESLND	2590015	Shewanella sp. SNU WT4
job.pdb	AF-A0A1I1DZ54-F1-model_v3.cif	16.300	61	48	3	13	73	18	75	6.113E-01	61	76	80	TTTRLLTYADLTVMLNRDRRTIWSWVKKGIFPTPIKTPAGVCIGWRPADIQSWIDNNIGGS	PGDEMLSLQEACTFLRVPEGTLRYWRHLGAGPRSFKV-G-RHVRYWRADLILWLTEQ-TNR	-42.961,-22.908,-1.414,-39.451,-21.511,-1.806,-37.378,-20.862,1.325,-34.593,-18.286,0.897,-31.727,-20.216,2.480,-29.837,-17.511,4.427,-26.423,-19.192,4.664,-25.082,-18.276,8.179,-21.395,-18.804,7.286,-19.850,-16.154,4.950,-18.411,-13.875,7.697,-14.595,-13.722,7.078,-13.806,-11.137,4.341,-15.263,-7.728,3.414,-16.800,-8.172,-0.090,-14.110,-7.545,-2.748,-16.697,-6.317,-5.268,-17.500,-3.419,-7.686,-1…	MTAQQTNPGDNRRPPKGPGDEMLSLQEACTFLRVPEGTLRYWRHLGAGPRSFKVGRHVRYWRADLILWLTEQTNRPQNHR	574651	Nocardioides terrae
job.pdb	AF-A0A7W1IK50-F1-model_v3.cif	9.200	65	55	4	8	72	24	84	6.113E-01	61	76	84	SKLQPTTTRLLTYADLTVMLNRDRRTIWSWVKKGIFPTPIKTPAGVCIGWRPADIQSWIDNNIGG	DT-T-SQSRWLNAQAAAQHLGISVDAVYKRARLGVIP-SHQDGPGARLFFDADELDAALRRGR-T	-5.308,4.404,-40.867,-2.379,5.613,-38.706,-3.251,5.913,-35.007,-3.216,9.140,-32.919,-1.352,7.379,-30.036,1.523,9.885,-29.613,0.406,13.339,-28.282,-1.474,13.325,-24.902,1.342,12.149,-22.509,3.664,15.221,-22.610,1.671,18.313,-21.400,0.513,17.105,-17.915,3.976,17.282,-16.246,4.390,21.131,-16.325,1.724,22.275,-13.778,0.995,19.706,-11.024,1.067,20.905,-7.513,-1.083,20.898,-5.216,-4.954,20.358,-5.595,-…	DMSTCAVIGAEIARHLSPQITYTDTTSQSRWLNAQAAAQHLGISVDAVYKRARLGVIPSHQDGPGARLFFDADELDAALRRGRT	2026741	Gemmatimonadaceae bacterium
job.pdb	AF-A0A059G7C8-F1-model_v3.cif	23.000	65	45	4	11	73	10	71	6.110E-01	61	76	83	QPTTTRLLTYADLTVMLNRDRRTIWSWVK-K-GIFPTPIKTPAGVCIGWRPADIQSWIDNNIGGS	PVDPDQLFTPEEAAALLNVKPQTLAKWRMGGRGLGPHFVKVG--RAIRYRRATLVSFIEGN-TFT	3.411,13.881,13.953,3.756,11.645,17.055,4.069,7.824,16.418,1.729,7.146,19.446,-1.447,5.656,17.835,0.060,2.224,16.994,-2.528,0.310,18.964,-2.427,-3.152,17.318,-6.060,-3.595,18.310,-7.505,-6.976,17.202,-6.318,-7.081,13.585,-9.707,-6.864,11.859,-9.495,-8.397,8.322,-11.750,-5.486,7.159,-9.368,-2.875,8.689,-8.554,-0.089,6.219,-4.854,0.849,6.389,-3.427,4.245,5.421,-0.703,4.430,2.702,1.833,4.929,5.547,0…	MSPRDYNPGPVDPDQLFTPEEAAALLNVKPQTLAKWRMGGRGLGPHFVKVGRAIRYRRATLVSFIEGNTFTNTAEARSGLREH	1280953	Hyphomonas oceanitis SCH89
job.pdb	AF-J3IJK8-F1-model_v3.cif	21.300	61	48	0	13	73	7	67	6.110E-01	61	76	68	TTTRLLTYADLTVMLNRDRRTIWSWVKKGIFPTPIKTPAGVCIGWRPADIQSWIDNNIGGS	QPRCIWRMTTLKTKTGLGRTTIYDLMKAGRFPKSHRIAGAHAVGWDSLEVEAWIAEQLGEC	-23.940,14.874,4.570,-20.530,13.135,4.829,-17.719,15.604,4.066,-15.613,14.002,1.321,-12.228,15.055,2.724,-10.515,15.535,-0.656,-7.098,14.376,0.550,-4.747,15.691,-2.179,-4.565,12.717,-4.598,-0.813,12.353,-4.639,0.947,9.574,-6.479,3.203,7.488,-4.246,6.096,5.475,-5.698,7.412,2.143,-4.349,10.043,4.079,-2.283,7.346,6.222,-0.557,5.127,3.123,-0.087,7.916,1.292,1.798,8.566,4.313,4.056,4.806,4.744,4.801,3…	MAAIVQQPRCIWRMTTLKTKTGLGRTTIYDLMKAGRFPKSHRIAGAHAVGWDSLEVEAWIAEQLGECR	1144337	Pseudomonas sp. GM78
job.pdb	AF-A0A3D1VZ46-F1-model_v3.cif	19.000	63	46	4	13	73	14	73	6.102E-01	61	76	78	TT-TRLLTYADLTVMLNRDRRTIWSWVKKG-IFPTPIKTPAGVCIGWRPADIQSWIDNNIGGS	FSPSDLLTPDQVAAALGLSHRTLAAWRSTRRGGPAWVKCG--SAVRYRRQDVAAWLESQ-TRN	-10.809,-37.011,22.459,-7.761,-34.932,23.615,-4.762,-33.934,22.103,-3.383,-31.329,19.913,-1.278,-29.239,22.155,0.152,-26.420,20.075,3.233,-25.893,22.299,5.348,-22.928,21.404,5.726,-21.939,17.853,8.290,-19.461,19.197,6.975,-15.916,18.627,8.956,-14.940,15.576,8.852,-11.126,16.171,7.235,-10.975,12.673,4.296,-13.162,11.582,4.398,-13.699,7.749,0.592,-13.040,7.837,1.381,-9.333,8.539,3.219,-8.982,5.166,…	MTTQAHPAASQLPFSPSDLLTPDQVAAALGLSHRTLAAWRSTRRGGPAWVKCGSAVRYRRQDVAAWLESQTRNAGEQA	306	Pseudomonas sp.
job.pdb	AF-U4QQG7-F1-model_v3.cif	18.500	70	50	7	9	76	6	70	6.101E-01	61	76	106	KLQPTTTRLLTYADLTVMLNRDRRTIWSWVKKG-I-FPTPIKTPAGVCIGWRPADIQSWIDNNIGGSANA	TKEP-LRPMLTVHDLASIINFTPGSIYTLVHKKSRNIPPWFRI-G-DKLLWHPDIVDDWLREK-A-GLLS	18.312,-0.776,39.318,16.566,-3.318,37.034,16.472,-2.322,33.371,12.887,-3.339,32.502,13.449,-5.111,29.184,10.274,-3.704,27.601,9.416,-6.505,25.176,8.002,-4.231,22.441,4.863,-6.121,21.272,5.252,-7.473,17.718,3.078,-5.109,15.628,0.611,-6.853,13.265,1.125,-6.438,9.502,-1.180,-3.903,7.830,-3.687,-5.172,5.246,-5.091,-3.255,2.238,-8.053,-2.204,4.441,-5.852,-0.990,7.339,-3.651,1.001,4.932,-6.748,2.408,3.…	MEAKSTKEPLRPMLTVHDLASIINFTPGSIYTLVHKKSRNIPPWFRIGDKLLWHPDIVDDWLREKAGLLSPCKTSPDTQLIKKKRGRPTKGEVAAIAAQKAAGGVK	1159328	Leptospirillum sp. Group II 'C75'
job.pdb	AF-A0A2C9AXC8-F1-model_v3.cif	7.800	76	62	7	3	73	111	183	6.100E-01	60	76	190	QNNQLSKLQP-TT-TRLLTYADLTVMLNRDRRTIWSWVKKGIFPTPIKTPA-GVCIGWRPADIQSWIDNNIGG--S	NAPVESSPVATAADDVRVSGAEVAKLLHLSPSYVRKLATAGKLGDVGST-AS-GETMFELRAVHAYQL-AEKRRHR	58.686,24.555,-26.641,55.183,22.927,-26.862,52.678,24.024,-24.173,51.092,20.975,-22.426,47.297,21.542,-22.326,46.168,19.907,-19.044,42.631,18.636,-19.731,40.902,18.732,-16.336,38.790,15.590,-16.580,36.278,16.623,-13.926,35.414,13.085,-12.859,31.733,13.588,-12.121,31.644,10.761,-9.616,28.163,9.244,-10.109,26.040,10.745,-7.306,26.472,8.133,-4.540,23.057,6.424,-4.572,21.837,7.019,-0.988,21.884,3.598…	MPAKRKSAFNSTEPLATPHLTDGLKLALAPVATALEEELARLLAPVLDGRRVKTRDRLAEALNQALPEALSKAFRQELLSSDSDARARRATLMYLLSAVDVPSSPLRPKMNAPVESSPVATAADDVRVSGAEVAKLLHLSPSYVRKLATAGKLGDVGSTASGETMFELRAVHAYQLAEKRRHRKGVAKND	1882799	Burkholderia sp. YR290
job.pdb	AF-A0A1S2GXI9-F1-model_v3.cif	14.900	67	53	4	7	72	13	76	6.099E-01	60	76	78	LSKLQPTTTRLLTYADLTVMLNRDRRTIWSWVKKGIFPTPIK-TPAGVCIGWRPADIQSWIDNNIGG	LPVAPPERL-AYSLPAFADAVCLSVTTVKKAIDRGELL-ARYPTPAGRKPIVTREDGLRWLEELR-T	33.320,-31.877,-34.006,32.276,-28.830,-36.064,32.476,-25.198,-34.788,28.605,-25.216,-34.781,28.557,-27.553,-31.681,30.646,-25.135,-29.496,27.930,-22.389,-29.545,25.075,-24.536,-28.097,26.065,-24.392,-24.356,25.229,-20.770,-23.273,21.523,-20.643,-22.456,21.168,-17.206,-20.750,20.380,-17.772,-17.054,16.741,-16.849,-16.225,17.287,-13.142,-15.459,14.762,-12.470,-12.706,12.730,-9.361,-13.693,14.182,-6…	MTAAELFAAAQPLPVAPPERLAYSLPAFADAVCLSVTTVKKAIDRGELLARYPTPAGRKPIVTREDGLRWLEELRTQP	1898731	Curtobacterium sp. MCBA15_001
job.pdb	AF-A0A1N7DGB2-F1-model_v3.cif	6.000	149	62	11	1	76	38	181	6.098E-01	60	76	241	MS-------------------------QNNQL------------------S-KLQPT---TTRLLTYADLTVMLNRDRRTIWSWVKKGIFPTPIKTPAGVCIGWRPADIQSWIDNN-IG--G--------------------SAN---A	MARCAGATPVGGCFIIEDPRHFPVPGV--FAVHGRRALLMGRWPCSGVFDFKRLKCGLLPDMATITIQDVSRRSGLSEPTLRYYEDVGLIGPIDRDENSGHRRYRDEDLD-VIEALACLRTAGVGIGDMRAYLANRARGRAA--AAEQR	-3.485,58.976,-19.323,-3.718,56.007,-16.887,-0.774,53.726,-15.933,-1.832,50.072,-15.544,0.003,48.614,-12.550,-0.097,44.792,-12.196,0.746,42.710,-15.322,3.418,40.011,-14.679,4.571,38.365,-17.962,4.516,34.623,-18.638,4.969,33.609,-22.328,2.473,35.036,-24.811,-1.010,34.793,-23.138,-3.026,37.828,-21.897,-5.946,37.418,-19.462,-7.926,40.720,-19.305,-10.406,41.196,-16.434,-12.642,44.271,-16.170,-16.495,…	MARCAGATPVGGCFIIGNPRHFPVPGVFAVHGRRALLMARCAGATPVGGCFIIEDPRHFPVPGVFAVHGRRALLMGRWPCSGVFDFKRLKCGLLPDMATITIQDVSRRSGLSEPTLRYYEDVGLIGPIDRDENSGHRRYRDEDLDVIEALACLRTAGVGIGDMRAYLANRARGRAAAAEQRDLLLRHAERIAAEIAAQQVRLGYLREKAALWDARDRGDTVAEAEATQRLVDTVGRLRGLL	58117	Microbispora rosea
job.pdb	AF-A0A840SHV6-F1-model_v3.cif	14.700	61	48	4	13	72	13	70	6.093E-01	60	76	78	TTTR-LLTYADLTVMLNRDRRTIWSWVKKGIFPTPIKTPAGVCIGWRPADIQSWIDNNIGG	IGLALYLRESELALRWRMSERTLQRWRQAGKVPRYLRL-G-GRVLYPIADVLAFEAGA-AA	1.452,14.854,17.713,0.672,12.634,14.637,-0.648,9.711,15.284,-1.909,8.639,18.744,-5.080,7.043,17.334,-5.584,3.742,19.305,-9.123,3.337,17.790,-9.721,0.139,15.831,-8.595,-3.313,17.096,-12.136,-4.311,15.845,-11.876,-4.620,12.063,-14.299,-7.535,11.412,-12.367,-10.674,10.321,-13.511,-10.128,6.641,-11.175,-7.043,6.282,-7.965,-8.750,7.622,-6.849,-8.792,3.924,-6.591,-4.930,3.878,-3.603,-3.018,5.330,-3.890…	MQNDDPAGSELPIGLALYLRESELALRWRMSERTLQRWRQAGKVPRYLRLGGRVLYPIADVLAFEAGAAAGGRGGVRR	57001	Amaricoccus macauensis
job.pdb	AF-A0A0M1W7I2-F1-model_v3.cif	9.500	63	53	3	12	73	185	244	6.090E-01	60	76	263	P-TTTRLLTYADLTVMLNRDRRTIWSWVKKGIFPTPIKTPAGVCIGWRPADIQSWIDNNIGGS	DP--PEVFGVDVCCEITGYKKNTVYKLIHENQIPCFRPGDNGRKVMFRREEIYQWMTKR-KQE	0.055,-15.320,-17.674,1.092,-12.889,-20.502,0.160,-9.201,-20.169,-1.712,-7.953,-23.261,0.697,-5.437,-24.906,-2.219,-3.229,-26.109,-3.631,-2.939,-22.504,-3.459,0.605,-20.954,-1.310,1.099,-17.797,-4.385,2.327,-15.847,-6.307,-0.875,-16.799,-3.321,-3.035,-15.746,-3.113,-1.121,-12.390,-6.883,-1.631,-11.790,-6.540,-5.382,-12.576,-3.534,-5.740,-10.204,-5.331,-3.864,-7.356,-8.481,-6.069,-7.780,-6.419,-9.…	MRIETDMPLSSLIEKLLRGEAAEFHDEDFRTYVDSKMGNNHELLQQALNEIEDAIDNWKCSYFISVYDERVNAYRTGTTQWTSQDLDDLFVEEECLRKEGKIALTVDYLYDEIEKIGFVNEHHCDAMDMARLNNDIDFLKSQWEDLALAQIKSLEGIVKQMLSTVSIEPKTEKQKSNRPEKQPIDPPEVFGVDVCCEITGYKKNTVYKLIHENQIPCFRPGDNGRKVMFRREEIYQWMTKRKQESTQEYIEFMDKRLLARNRK	457395	Bacteroides sp. 9_1_42FAA
job.pdb	AF-I6AWW7-F1-model_v3.cif	17.800	73	52	7	5	73	5	73	6.090E-01	60	76	120	N-QLSKLQPT-TTRLLTYADLTVMLNRDRRTIWSWVKKGIFPTPIKTP--AGVCIGWRPADIQSWIDNNIGGS	DS-FFIETLTPHLTLLTQQAVADLCGVAWITVRDWKRKG-YLVPRRQRDY-DGVDMFALEDLRAILRNA-IGS	41.274,-25.032,20.495,37.630,-23.956,20.440,37.260,-20.452,18.970,33.568,-19.960,18.602,34.412,-16.268,18.161,33.079,-14.454,15.198,29.422,-14.096,15.423,30.418,-10.872,13.677,26.758,-9.952,13.688,26.174,-8.504,10.282,25.304,-5.043,11.409,24.796,-4.994,7.655,22.844,-1.951,7.207,19.028,-1.510,7.533,19.136,-2.142,3.763,16.073,-0.617,2.245,14.106,-3.811,1.587,12.320,-2.732,-1.566,9.000,-4.574,-1.854…	MNNTDSFFIETLTPHLTLLTQQAVADLCGVAWITVRDWKRKGYLVPRRQRDYDGVDMFALEDLRAILRNAIGSGQAPWLLRMKRRGPAPKPKQTTRLQSQPSQPETAEDYGFELEDGYTA	278956	Opitutaceae bacterium TAV1
job.pdb	AF-A0A853HYV3-F1-model_v3.cif	22.900	61	45	2	13	73	14	72	6.090E-01	60	76	82	TTTRLLTYADLTVMLNRDRRTIWSWVKKGIFPTPIKTPAGVCIGWRPADIQSWIDNNIGGS	DTDKLCSADEAAELLGVAPQTLAHWRVRGTGPRYITL-SARCVRYRASDIRTWLDDR-AKD	-12.311,-17.367,-22.575,-12.084,-16.027,-18.989,-12.767,-12.272,-18.807,-9.807,-11.329,-16.579,-11.801,-8.658,-14.706,-9.760,-5.478,-15.443,-11.278,-3.018,-12.954,-14.572,-1.394,-13.786,-14.164,2.337,-12.935,-16.171,2.550,-9.668,-18.674,5.476,-9.722,-17.432,8.776,-8.227,-19.316,8.498,-4.858,-16.597,7.708,-2.265,-14.822,10.581,-0.536,-12.176,7.830,-0.252,-9.296,9.475,1.604,-6.251,9.249,-0.657,-3.6…	MAYKQKSRPRPLADTDKLCSADEAAELLGVAPQTLAHWRVRGTGPRYITLSARCVRYRASDIRTWLDDRAKDSTAENGRDGQ	2735135	Azospirillum oleiclasticum
[truncated: 467 more rows]
