# Supplementary material for: Phage-inducible chromosomal minimalist islands (PICMIs), a novel family of small marine satellites of virulent phages
Source: Nat Commun. 2024 Jan 22;15:664. doi: 10.1038/s41467-024-44965-1 (PMC10803314; doi:10.1038/s41467-024-44965-1)
Supplement: Supplementary file 5 — Supplementary Data 10 [file 41467_2024_44965_MOESM5_ESM.zip › AlpA_34_P_115/alis_gmgcl_id.m8]

job.pdb	GMGC10.236_362_224.UNKNOWN_trun_0.pdb	6.300	172	62	9	1	74	46	216	6.484E-01	64	76	233	MSQNNQ-----------------------------------------------L--S--KL--QPTTTRLLTYADLTVMLNRDRRTIWSWVKKGIFPTPIK-TPA-GVCIGWRPADIQSWIDNNI-----------------------------------------GGS--A	SQAPGAIVSLGDLMLSKVGTIKMKAAIIRAVLAAEIQVLGSKDGTLRGLQLNSEQCKRYTHYWTPQKTVSNTKTEAARLLSCDTSVISELVKRG-LLKGHHDGHQKSSTFRITFDSIEEFHRRFTFLRELGINYGIPGKSLAPRCNANGIDLFYVRADDGRRQAFISSSDRE	5.799,-7.358,-7.677,8.519,-10.008,-7.512,5.922,-12.698,-7.870,4.609,-10.934,-10.941,8.128,-10.549,-12.289,8.776,-14.210,-11.559,5.704,-15.370,-13.549,6.880,-13.333,-16.479,10.430,-14.634,-16.284,11.988,-11.265,-15.384,12.910,-12.657,-11.972,14.133,-16.274,-11.866,15.283,-17.239,-8.416,17.634,-20.250,-8.472,16.990,-20.941,-4.868,13.230,-21.053,-4.186,12.289,-22.212,-0.690,9.066,-24.174,-1.067,6.31…	VLAELGRAGDFEPYHLVKPVELYYEADIQEFLAKFLSLVPMEKTGSQAPGAIVSLGDLMLSKVGTIKMKAAIIRAVLAAEIQVLGSKDGTLRGLQLNSEQCKRYTHYWTPQKTVSNTKTEAARLLSCDTSVISELVKRGLLKGHHDGHQKSSTFRITFDSIEEFHRRFTFLRELGINYGIPGKSLAPRCNANGIDLFYVRADDGRRQAFISSSDRERILAAFGVALPSLSSGM
job.pdb	GMGC10.018_712_205.UNKNOWN_trun_0.pdb	6.800	132	53	8	7	73	127	253	6.481E-01	64	76	253	LS--KLQ-----------------------------------------P-----------------T-TTRLLTYADLTVMLNRDRRTIWSWVKKGIFPTPIKTPAGV----CIGWRPADIQSWIDNNIGGS	SVRCDFFQNQSRSSSLFEALCHKLQPKIKCLEQSNSLQKKQVSLPALTTQYPEAISKFRQKYLHDNSLAWEQINIDDVAKILNLSHATIAYLVAQKHI-KVLN---NAKAIHHFLFSIQDIVQFMANI-YRH	8.056,-4.650,-22.969,7.604,-7.375,-20.089,10.837,-6.096,-18.248,9.118,-2.942,-17.145,7.019,-4.676,-14.687,8.084,-4.342,-11.039,7.728,-8.162,-10.384,10.276,-9.102,-13.150,13.211,-9.479,-10.705,14.962,-12.258,-12.582,15.916,-12.999,-16.136,13.777,-15.966,-17.104,16.150,-17.008,-19.840,19.339,-16.935,-17.867,17.919,-17.531,-14.379,19.783,-14.588,-12.976,18.635,-11.812,-10.655,18.280,-8.502,-12.464,2…	EEWMLAHTTHCLEHDIRLIDVCPKCNTPLAWKANLFEGCLCGFRWDSYASESEGVPAYLEIEKNLIDEDKADYLRVLYKALTHVLRPYDLTYDVYRTFPNNLSNLGTLFEQAYKLCSHQPYYDQWVSVRCDFFQNQSRSSSLFEALCHKLQPKIKCLEQSNSLQKKQVSLPALTTQYPEAISKFRQKYLHDNSLAWEQINIDDVAKILNLSHATIAYLVAQKHIKVLNNAKAIHHFLFSIQDIVQFMANIYRH
job.pdb	GMGC10.007_655_837.UNKNOWN_trun_1.pdb	9.800	112	51	5	11	74	47	156	6.474E-01	64	76	253	QPTTTRLLTYADLTVMLNRDRRTIWSWVKKGIFPTPIKTP----AGVCIGWRPADIQSWIDNNI------------------------------------------GG--SA	NKETNELLSINDVIVALNSYRDAIYRIMSAGLLK-YQMATINIK-SAQRFVSAEELDRFKTKYILPSEIAEIFQTNATNISERTMHLGIKPVSGPTIDNGLVYIFERKDIIS	-26.324,15.266,17.547,-29.201,13.916,19.968,-31.547,16.639,21.369,-31.952,16.591,25.121,-35.515,15.571,24.329,-34.387,12.346,22.737,-32.331,11.395,25.681,-35.256,11.923,27.999,-37.462,9.689,25.917,-34.790,7.000,25.834,-34.544,7.089,29.528,-38.302,6.894,29.972,-38.429,3.930,27.588,-35.815,2.125,29.632,-33.255,2.177,26.843,-30.978,4.540,28.809,-30.288,4.203,32.423,-29.957,7.098,34.938,-26.879,6.599…	THTFDELIHAALEGRLSIVNFDKENGLLGVSFSKDELLQLIDIKTKNKETNELLSINDVIVALNSYRDAIYRIMSAGLLKYQMATINIKSAQRFVSAEELDRFKTKYILPSEIAEIFQTNATNISERTMHLGIKPVSGPTIDNGLVYIFERKDIISINKQELDKLQSYKTRTGRPKKEQMTPKNKAKTDYMDAQTVAELLGDNANIQKVSRLVKKGFIQAVQHNGELGNKRYFKSEVVLQYLAEFRNNPHLIK
job.pdb	GMGC10.007_655_837.UNKNOWN_trun_0.pdb	10.000	110	49	5	12	73	108	215	6.442E-01	64	76	253	PTTTRLLTYADLTVMLNRDRRTIWSWVKKGIFPTPIKTP----AGVCIGWRPADIQSWIDNNI------------------------------------------GG--S	KETNELLSINDVIVALNSYRDAIYRIMSAGLLK-YQMATINIK-SAQRFVSAEELDRFKTKYILPSEIAEIFQTNATNISERTMHLGIKPVSGPTIDNGLVYIFERKDII	24.945,7.031,-9.357,27.769,4.586,-8.553,27.546,3.056,-12.053,28.761,6.082,-14.093,25.512,6.236,-16.136,24.418,9.414,-14.354,27.154,11.414,-12.851,26.179,13.857,-10.332,28.197,17.050,-10.653,27.323,17.681,-6.980,26.647,15.259,-4.109,27.965,13.716,-0.853,30.231,11.513,-2.897,31.617,14.420,-5.114,31.931,17.443,-2.778,30.370,16.299,0.638,27.159,18.235,0.128,23.877,16.583,1.190,22.107,17.234,-2.046,22…	LKSGIITAFRGPDVDGYRDILIDTKVLNDLLTAIGNSVKPKSIHEVIPLSLYFKKYHYNSTHTFDELIHAALEGRLSIVNFDKENGLLGVSFSKDELLQLIDIKTKNKETNELLSINDVIVALNSYRDAIYRIMSAGLLKYQMATINIKSAQRFVSAEELDRFKTKYILPSEIAEIFQTNATNISERTMHLGIKPVSGPTIDNGLVYIFERKDIISINKQELDKLQSYKTRTGRPKKEQMTPKNKAKTDYMDA
job.pdb	GMGC10.014_350_726.UNKNOWN_trun_0.pdb	21.500	65	49	2	10	74	135	197	6.367E-01	63	76	203	LQPTTTRLLTYADLTVMLNRDRRTIWSWVKKGIFPTPIKTPAGVCIGWRPADIQSWIDNNIGGSA	AHM-NQLVYRIGDLQRVIGLSKWTVYNLMKSGDFPHPIQLTG-KAVGWRASDVEKWVNDRPVSGD	74.292,-45.701,29.493,73.132,-42.425,28.012,71.747,-44.010,24.766,69.683,-46.486,26.799,68.313,-43.564,28.974,67.383,-41.572,25.844,65.547,-44.542,24.280,63.599,-44.938,27.516,62.764,-41.291,27.565,61.652,-41.270,23.938,59.514,-44.325,24.552,58.002,-42.610,27.585,57.331,-39.397,25.639,55.863,-41.428,22.803,53.492,-43.002,25.248,52.618,-39.676,26.788,51.965,-38.145,23.472,49.640,-41.002,22.585,47.…	GTEKMLRRLEAWLSGERSRIREQARNAALEEAAQVAELTVAGNAKPGTPYASGTAKQAAARIRALKSTPAPTAAEGSEDDMLTIAYLAGAQAEKERAALEPLFADAPPGWEHTRRCRPSTKLQVERKCAGRAGGAHMNQLVYRIGDLQRVIGLSKWTVYNLMKSGDFPHPIQLTGKAVGWRASDVEKWVNDRPVSGDPPPIDD
job.pdb	GMGC10.201_079_117.DCM_trun_0.pdb	12.500	64	53	3	9	72	33	93	6.169E-01	61	76	253	KLQPTTTRLLTYADLTVMLNRDRRTIWSWVKKGIFPTPIKTPAGVCIGWRPADIQSWIDNNIGG	VSPTNTESLWTVSDVAKYLKVSMQHVRTLIRDGQLK-ADRV-G-KQWLTTEENVQEFIKAHDFI	7.316,-59.901,-50.882,8.940,-58.600,-47.589,7.816,-54.846,-47.107,11.273,-53.170,-46.395,10.043,-50.158,-44.178,12.392,-47.422,-45.765,13.508,-44.935,-42.813,12.918,-41.493,-44.451,15.477,-38.884,-42.842,13.745,-35.616,-43.998,16.624,-33.411,-45.452,15.109,-29.920,-45.133,17.616,-28.124,-47.468,18.641,-24.500,-46.225,16.518,-21.998,-48.030,15.602,-18.896,-46.002,17.209,-17.116,-42.937,14.153,-17.…	LEQREQKFAFYIAPLTPVMVILVYRNILLRKVVSPTNTESLWTVSDVAKYLKVSMQHVRTLIRDGQLKADRVGKQWLTTEENVQEFIKAHDFIIEPDDHARLSEETPGIIGLSFFSGAMGLDIGMKNGGIDAMLACEFEKNCRTTIAVNNPDIALIGDIDKYSADEILKMAKVPEGRKVDIIFGGPPCQAFSTAGARKAFADDRGNVFLRFIDIIGEIKPTYVVIENVRGLLSAPYPYGNIEEPIKGGALLVI
job.pdb	GMGC10.023_774_016.UNKNOWN_trun_0.pdb	11.100	90	65	8	1	76	5	93	6.155E-01	61	76	185	MSQNNQLSKLQ-PTT-TRLLTYADLTVMLNRDRRTIWSWVKKGIFPTP-IKTPAGVCIGWRPADIQSWIDNN-I--G-------GSAN-A	WLICLPEAMRFTGSPEPERLDADGCARLLGVPPSRTRRAVDDGVFARLAGYDACGRP-YWHAEDVYRWAARTAPELRDRVPIGYWPAARR	-20.662,-37.253,-26.739,-19.262,-34.087,-25.028,-15.335,-34.030,-25.282,-14.827,-31.595,-22.241,-11.728,-29.463,-23.330,-9.755,-29.904,-20.116,-7.940,-26.576,-20.688,-4.640,-27.801,-19.317,-4.555,-24.605,-17.298,-0.599,-24.478,-16.989,0.295,-24.854,-13.422,1.195,-21.144,-13.882,-1.185,-19.905,-11.311,-0.339,-21.244,-7.878,0.675,-18.497,-5.704,-1.336,-15.527,-4.348,1.457,-13.473,-2.528,4.837,-13.0…	MRVLWLICLPEAMRFTGSPEPERLDADGCARLLGVPPSRTRRAVDDGVFARLAGYDACGRPYWHAEDVYRWAARTAPELRDRVPIGYWPAARRPARYLGTETVVDWSDRSATALGWRTAAGPVWVVWDHPLGGDDTLAEAARRLPSAAAITAVGGDFGFDGPALRGVLPAFPDRVYEVPWSALSR
job.pdb	GMGC10.238_073_980.UNKNOWN_trun_0.pdb	9.300	64	53	3	14	73	162	224	6.082E-01	60	76	253	T--TRLLTYADLTVMLNRDRRTIWSWVKKGIFPTPIKT--PAGVCIGWRPADIQSWIDNNIGGS	NERERYLALKKASKLLGIKQLDVLRLVDNSLLNAARGPSIDNHDTWQFEEATINEFLSTV-FSK	33.099,8.588,-55.226,34.152,7.336,-51.729,31.234,5.258,-49.996,33.085,3.703,-47.087,29.703,3.440,-45.302,30.951,1.849,-42.115,28.318,-1.010,-41.991,26.291,0.298,-38.958,25.213,-3.527,-38.746,27.515,-6.352,-39.962,25.278,-9.188,-41.568,21.867,-7.435,-42.272,20.227,-6.799,-45.729,19.382,-3.216,-46.710,15.693,-4.167,-46.463,16.132,-5.349,-42.925,17.882,-2.190,-41.954,15.175,-0.153,-43.585,12.515,-2.…	GDTLAKHIFPGRTSAEIHRGFLAAFAIFDHWPINFHRFLDQLTAARRPKKTASNAREVFGPLYQRLYDPKYLPAVMGDILRKEFENYVLKRWDYGYVCSHQWFKRRGCDKYISKTKASAILKLDVSLVDNLISKGKLKGLIRRSRRRKIFLIEAVSVETLKNERERYLALKKASKLLGIKQLDVLRLVDNSLLNAARGPSIDNHDTWQFEEATINEFLSTVFSKIVESKPRVGKDLRGLNDVSRSLTITLSSV
job.pdb	GMGC10.044_212_007.UNKNOWN_trun_0.pdb	9.400	74	60	5	5	74	78	148	5.997E-01	59	76	253	NQL-SK-LQPTT--TRLLTYADLTVMLNRDRRTIWSWVKKGIFPTPIKTPAGVCIGWRPADIQSWIDNNIGGSA	KDQLSEFQFIKKQENDFITRKEAAEFLGISTEVILKLIQAG-LLQPQHKTGNKNTYLVRSELISLLKK--CKVI	35.753,-17.767,-26.913,37.465,-16.832,-23.595,38.949,-20.271,-23.419,40.767,-19.484,-26.773,41.547,-15.841,-25.605,44.057,-17.283,-23.079,46.089,-14.765,-20.991,49.112,-16.949,-21.747,48.830,-16.344,-25.575,48.373,-12.543,-25.007,51.451,-12.505,-22.774,53.347,-14.303,-25.489,51.998,-11.744,-28.150,50.465,-14.625,-30.127,46.952,-12.943,-30.091,45.897,-9.223,-30.018,45.386,-7.624,-26.589,41.974,-6.…	AYEIYDNRKIRNRMVPLNFKAFHPEKTNLLTSTFLNKNEFRASLNISRTKMDQLFKNKLLETDTVKIGQEKYCYRITKDQLSEFQFIKKQENDFITRKEAAEFLGISTEVILKLIQAGLLQPQHKTGNKNTYLVRSELISLLKKCKVIGNLPDQVIALRDLLPKGYSISFLLLSMKTGAIKGVTNRRNFKISDIFFYKHEIDNLTMKRNEEKHNVRGYTFTEAACILGISERTLHKYIEHHVIIPKTKPRSNS
job.pdb	GMGC10.043_169_162.UNKNOWN_trun_2.pdb	14.000	64	49	5	13	72	8	69	5.994E-01	59	76	217	TT--TRLLTYADLTVMLNRDRRTIWSWVKKGI-FPTP-IKTPAGVCIGWRPADIQSWIDNNIGG	SAWFQPALGIDRVAELLDIQPASVRRYLTDHSGFPEPAQQR-G-NRNFWTPAAIYRHVWDTKPP	7.425,-8.618,-11.642,4.494,-10.676,-12.967,1.955,-12.338,-10.532,3.884,-15.700,-11.020,7.019,-14.173,-9.738,5.232,-12.767,-6.750,5.850,-15.095,-3.783,8.456,-17.225,-5.495,11.687,-17.593,-3.579,13.498,-17.349,-6.928,12.790,-13.661,-6.973,13.399,-12.902,-3.265,16.678,-11.264,-2.301,18.018,-14.260,-0.399,21.589,-14.689,-1.624,24.467,-12.963,0.144,27.928,-12.471,-1.229,29.283,-15.778,0.156,26.528,-17…	MNLWQQGSAWFQPALGIDRVAELLDIQPASVRRYLTDHSGFPEPAQQRGNRNFWTPAAIYRHVWDTKPPLRHRIPRLCPLADDIPAAEFIESEVIETRGLTYVLHTWEPGDRRGRVGVAYAKDFQRIDDVAVAHLLSLRPHLSAVTLAKSAANLHPPSQPRIVVADNAGTDWYPWEVGWLDLTALLQVDLPWWSYGLTDIDAMNRWRPGTPIAQIRP
job.pdb	GMGC10.006_743_429.UNKNOWN_trun_0.pdb	10.900	64	52	4	13	73	118	179	5.917E-01	59	76	253	TT--TRLLTYADLTVMLNRDRRTIWSWVKKGIFPTPIKTPA-GVCIGWRPADIQSWIDNNIGGS	FEQEKNYVDFKTTASLLGITRKQLKSLIDAEVL-KGKEPEKHYQSWSFSLDDIHELIDT-LKEV	26.256,-1.365,-30.855,22.929,-2.940,-29.969,23.651,-6.027,-32.075,27.174,-6.390,-30.564,25.744,-6.064,-26.962,23.283,-8.883,-27.674,26.078,-11.191,-28.708,28.579,-10.320,-25.871,27.491,-8.169,-23.002,31.077,-7.430,-21.820,32.117,-6.632,-25.382,29.019,-4.500,-25.887,29.819,-2.371,-22.765,33.310,-1.844,-23.946,32.064,-0.916,-27.389,29.449,1.480,-25.964,32.189,3.185,-23.959,34.332,3.537,-27.049,31.4…	LQHSVESSPDAGDALLRRFYKAFYKVCTHDDFDALRISLQEYLNDNWMYAVNHRNTLFSDQEIKAHNWVSLQTISRQFGIGQSKILHAISSEMVRAHYRSSDKRVQTLVHRQDLIRYFEQEKNYVDFKTTASLLGITRKQLKSLIDAEVLKGKEPEKHYQSWSFSLDDIHELIDTLKEVVPFIEDSRLSLADAIRKISNRIDNPLVRLYDAILNEDVKCFYDSKYVGLSGLLIDEASLMDWYMRETYKEDSSV
job.pdb	GMGC10.026_014_440.UNKNOWN_trun_0.pdb	12.600	71	51	6	13	74	59	127	5.899E-01	58	76	237	TT--TRLLTYADLTVMLNRDRRTIWSWVKKGIFPTPIKTP-A-----GVCIGWRPADIQSWIDNNIGG-SA	KQFLDRYFTTKEVLELYNIAESTLLYWRKGGK-ISFIEADLHHPFFL-KGIYYDKREALALKHSTEKIHEK	-30.790,-19.036,38.945,-30.211,-15.286,39.965,-33.406,-13.779,38.380,-31.595,-10.862,36.911,-33.489,-7.601,37.420,-35.632,-6.641,34.383,-35.057,-2.904,35.002,-31.829,-1.058,35.493,-31.273,2.139,37.349,-29.304,4.830,35.816,-26.163,3.671,37.608,-26.760,0.062,36.657,-27.363,0.897,33.032,-24.137,2.951,32.877,-22.201,0.111,34.450,-23.596,-2.380,32.043,-22.472,-0.166,29.046,-19.118,0.237,30.778,-19.342…	MEIEKEYLTYKEAARKLNISESTFHRNLSIGKYNFSKIKKGRIIYYIREEIEKYLCEQKQFLDRYFTTKEVLELYNIAESTLLYWRKGGKISFIEADLHHPFFLKGIYYDKREALALKHSTEKIHEKLKDYYSDSEAANALSLEKKKLYIIRKAELKADEFILVDNHFYYKKTAIQKMVREKNFIDNLTERYYTSTEVMQILDITRSTFQRWRENGTFSQDDFLEYKGNYYYLKEKV
job.pdb	GMGC10.014_264_243.UNKNOWN_trun_0.pdb	12.600	63	50	4	14	73	138	198	5.864E-01	58	76	253	T--TRLLTYADLTVMLNRDRRTIWSWVKKGIFPTP-IKTPAGVCIGWRPADIQSWIDNNIGGS	REMLDVVDRVEAARHLNINRSLFDRLRKIG-VIQPAATF-EGLKGLYQPEHLDEVLAHFLDRA	-35.834,2.301,24.975,-32.409,1.690,23.443,-31.194,5.205,24.224,-32.296,5.182,27.869,-30.801,1.768,28.452,-27.570,2.767,26.894,-27.394,5.873,29.042,-28.083,3.898,32.183,-25.003,1.754,31.448,-22.857,4.863,31.129,-20.094,5.369,28.523,-19.775,1.644,27.662,-23.502,1.312,27.104,-23.582,4.239,24.761,-20.581,2.975,22.803,-22.177,-0.464,22.522,-25.383,1.063,21.240,-23.488,3.143,18.672,-21.479,0.165,17.629…	RLGFEALRKGKQGIEAALSGVQSRSVGFRSGHYTDFCHFARWLDRRTHDERYDPIREIYRNFVFRNYPIGQGEIVLGKPCPQRHLHSFATIAKEFDIDPFRLKNLLWGFGFGQGKRTRALSSCEIGYFPAAESEAKIREMLDVVDRVEAARHLNINRSLFDRLRKIGVIQPAATFEGLKGLYQPEHLDEVLAHFLDRAEPIDDLVGTQMDIGVACNKAKVTIEQVIPMIFDGRLKWLGKRRSIDGLAALAVDL
job.pdb	GMGC10.022_960_934.UNKNOWN_trun_1.pdb	7.400	81	57	7	9	75	115	191	5.857E-01	58	76	253	K-LQPTTT-RLLTYADLTVMLNRDRRTIWSWVKKGIFPTPIKTPAGVCIGWRPADIQSWIDNN----------IGGSA--N	TPELD-PAEFFCSRNRAAAIAGCRPSVIEDLVQRGY-IPALRQ--GRDLTIRTVDLHAAASFSALVGRMCPKVRPKTKQDK	-16.590,-14.600,-46.830,-14.668,-16.021,-44.026,-13.899,-18.203,-41.337,-13.486,-20.176,-38.535,-12.859,-21.751,-35.536,-14.331,-24.487,-33.264,-13.286,-26.368,-30.464,-15.814,-28.794,-29.298,-16.015,-31.118,-26.733,-19.205,-32.644,-25.707,-19.497,-34.121,-22.345,-22.792,-35.935,-23.196,-25.103,-35.647,-20.129,-25.672,-39.447,-20.165,-29.540,-39.670,-19.887,-28.871,-43.129,-18.218,-26.833,-42.221…	LCGRRKLKRDRKINPNAQRYQPDSAPYYPLAEAAERLGVSERTVRRWAAKGKIAMEIRDGAMVVPGIEISRHGGVVERYVRDLAKRREIDRAALKGAHLTPVDNARYQEWQLEDTPELDPAEFFCSRNRAAAIAGCRPSVIEDLVQRGYIPALRQGRDLTIRTVDLHAAASFSALVGRMCPKVRPKTKQDKWNAEGEYLTIDNAAMMLRRPASEVRRLIAEGLLTSLRFGHVHRIHISSVVGEPKRVLNRTAP
job.pdb	GMGC10.042_069_304.UNKNOWN_trun_0.pdb	6.800	102	50	6	14	73	39	137	5.818E-01	58	76	253	T--TRLLTYADLTVMLNRDRRTIWSWVKKGIFPTP-IKTPAGVCIGWRPADIQSWIDNNI---------------------------------------GGS	TLMAMYYTRSETASLLDITNWECTLLHTLKL-LSPPARV-S-SRFYFKKDDVDHFRSNYISVKALAAHLNTSTARVRRAIRNTPSVTALDNQFGCSFLVKNE	37.679,-70.347,0.012,35.670,-68.330,2.746,38.304,-66.214,4.755,38.489,-68.035,8.153,39.206,-64.784,10.076,42.090,-66.669,11.893,41.392,-65.446,15.389,45.033,-64.473,16.074,45.879,-65.201,19.785,48.287,-62.499,21.133,50.327,-62.817,24.350,49.328,-60.218,26.982,52.571,-58.436,26.097,51.810,-58.541,22.389,48.341,-57.206,23.014,49.806,-54.227,24.929,52.232,-53.537,22.122,49.428,-53.608,19.532,47.346,…	SPNHCKQRFYSKQEARQIKDAFDTSRQLSSSKKSTEQRTLMAMYYTRSETASLLDITNWECTLLHTLKLLSPPARVSSRFYFKKDDVDHFRSNYISVKALAAHLNTSTARVRRAIRNTPSVTALDNQFGCSFLVKNEKIELLQNCLDRLPPVNRKLGAKRNLRTCAATRVRLMSLSQAALQLKTHTNTVTYYRDLGLIRCADNNTLRLSASDIENFYARYTTCAMLAKELKVGENRVAQLLEPLKIFPISGGV
job.pdb	GMGC10.277_811_462.UNKNOWN_trun_0.pdb	9.700	92	55	8	5	74	17	102	5.809E-01	58	76	186	NQLS-KL--------------------QPTTTRLLTYADLTVMLNRDRRTIWSWVKKGIFPTPIKTPAGVCIGWRPADIQSWIDNNIG-GSA	DQNPAWEHQLVQKVKAALAQGRGVSLV--EQDTLLSPQQVADRLGIHRATVSRKITAGE-IRATKV-G-THHRVPVSEVHRLQDE-SASQHP	-7.869,12.144,28.498,-6.641,8.941,26.661,-9.118,9.161,23.706,-10.123,5.464,24.105,-9.967,4.873,20.380,-11.800,1.721,19.388,-10.218,0.731,16.070,-12.127,-1.500,13.748,-9.839,-3.069,11.142,-11.732,-4.632,8.257,-9.004,-7.256,7.912,-9.719,-8.329,11.495,-13.406,-8.078,11.062,-15.224,-11.022,9.713,-17.691,-8.798,7.864,-19.660,-11.925,6.867,-20.322,-12.957,10.468,-24.196,-12.792,10.927,-23.542,-11.872,1…	MADQLMRLDPEELDLEDQNPAWEHQLVQKVKAALAQGRGVSLVEQDTLLSPQQVADRLGIHRATVSRKITAGEIRATKVGTHHRVPVSEVHRLQDESASQHPDPENTSRASAQPVRAVAQNSWQGRGRHTTYCGDNAEIMPRLTPGFDAAFMDAPYNSGRGSERHSYRNRFTADQWVAQTKHRMEL
job.pdb	GMGC10.000_857_740.HSDM_trun_0.pdb	12.800	70	55	4	4	71	40	105	5.809E-01	58	76	251	NNQLSKLQPTTTRLLTYADLTVMLNRDRRTIWSWVKKGIFPTPIKTP--AGVCIGWRPADIQSWIDNNIG	GEQ-CRLA-HRNLLINTTEIAQMANVSVSTVSNWKRRSDTFPEPVGTKD--GKPSFDYDQVSRWLRDNNK	-13.709,-27.901,-21.735,-11.562,-30.853,-20.582,-11.216,-31.366,-16.732,-8.056,-33.278,-15.855,-7.812,-35.334,-12.570,-5.540,-33.077,-10.586,-7.829,-30.102,-9.833,-5.483,-27.454,-11.322,-7.888,-25.031,-13.170,-5.842,-24.361,-16.341,-7.796,-21.440,-17.797,-6.643,-21.453,-21.412,-7.272,-17.963,-22.541,-6.115,-17.898,-26.107,-6.980,-14.342,-27.023,-6.024,-13.390,-30.471,-4.685,-10.240,-32.051,-3.152…	MEVTENGVFSFRVIYMKKNENMVFNRQVVTIIKELDMSNGEQCRLAHRNLLINTTEIAQMANVSVSTVSNWKRRSDTFPEPVGTKDGKPSFDYDQVSRWLRDNNKEFHDNRMRSLVWEYANRVRGKMDAIEGGARFVALLHLRKAASEYGLEVQWQTLVDDGDKESWVSYVDAIETIERETKHLLSNYVVDYVRSLIKSDDIETIQGNVSLVDAIDLPNIMEAADMVIDAMWNNRQVYLGDNDSPLYHVMA
job.pdb	GMGC10.253_431_904.UNKNOWN_trun_1.pdb	8.800	68	52	6	13	74	70	133	5.797E-01	57	76	253	T-TTRLLTYADLTVMLNRDRRTIWSWVKKGIFPTPIKTP-----AGVCIGWRPADIQSWIDNNIGGSA	NTLDELLPLSQTTGLTGLKPHEFSRLEKAGY-IRSILGVSQSAP-VGR-RYVASEVDALVARA-TAGV	55.929,-8.556,-18.938,54.214,-5.032,-19.059,52.583,-5.613,-22.577,50.724,-8.887,-21.846,48.435,-7.299,-19.121,47.461,-4.341,-21.452,46.556,-6.918,-24.217,44.240,-8.831,-21.805,42.309,-5.532,-21.112,41.810,-4.772,-24.856,40.800,-8.361,-25.725,38.280,-8.320,-22.854,36.873,-5.025,-24.182,36.758,-6.320,-27.741,35.186,-9.651,-26.706,32.801,-7.518,-24.537,31.919,-5.230,-27.534,31.290,-8.254,-29.745,29.…	MRNALASVGRVSRMLRREVLAQRREITLAEACEELSLKEYGVKNLIRHFDLVLDRYSYYFDAPLMERMKNTLDELLPLSQTTGLTGLKPHEFSRLEKAGYIRSILGVSQSAPVGRRYVASEVDALVARATAGVTLLATREHVHLQLHARRLNRPPSDVVIAVLEGRLIPTSIDPLKTGFASLCFAMDDVPKGHPVPMARRADDMTFSEVAALTGLASQTVAILVDLGVLESLPISKTVKLVRRSSVETFHAEY
job.pdb	GMGC10.009_051_623.UNKNOWN_trun_0.pdb	15.000	60	49	2	13	71	12	70	5.790E-01	57	76	209	TTTRLLTYADLTVMLNRDRRTIWSWVKKGI-FPTPIKTPAGVCIGWRPADIQSWIDNNIG	SDIGLVSMSEIAVMAQVQRSVVSTWRRRYADFPSAVSASA-GRPWFHGREVVEWLLATGL	-18.556,-5.013,-7.029,-15.548,-3.975,-9.386,-13.506,-1.604,-7.080,-12.805,0.943,-9.899,-9.158,1.837,-9.375,-9.750,5.371,-7.857,-7.808,8.151,-9.905,-4.896,8.663,-7.287,-3.562,12.243,-6.586,-0.082,12.460,-8.331,1.471,12.220,-4.895,1.130,8.305,-4.841,4.226,7.764,-2.759,2.419,8.420,0.577,0.150,5.528,1.293,-3.121,7.543,0.831,-6.359,5.573,1.132,-9.989,6.451,0.375,-12.957,5.554,2.551,-13.819,2.609,0.360…	MAHTPSTLPETSDIGLVSMSEIAVMAQVQRSVVSTWRRRYADFPSAVSASAGRPWFHGREVVEWLLATGLGKADPAQLRAELSLYVITAHADRFGSRNLIEIVGSLLCLRHLAEKPLISDKTVNAHINAHDEWGTLWRRAERMDPEDEFVLRELRAADDSAAALAHLAEDLVEAAYTNEGAYEWLLELRARLGLTELAAEALTLDLRQL
job.pdb	GMGC10.230_359_070.UNKNOWN_trun_0.pdb	15.100	66	50	4	12	72	11	75	5.750E-01	57	76	215	PTTTRLL-TYADLTVMLNRDRRTIWSWVKKGIFPTPIKTPA--GVCIGWRPADIQSWIDNNIG--G	EEPSDRLDSWKDIAAYLKRDVSTVQRWEKRERMP-VHRHVHDRLGTVYGFRPELDAWWRGRGSGLA	-7.133,40.096,-0.469,-10.630,39.244,0.834,-11.266,37.929,4.581,-11.089,34.602,6.405,-13.530,31.926,5.481,-15.715,32.003,8.550,-17.022,28.325,7.818,-19.000,26.248,10.329,-19.617,25.805,13.907,-17.724,26.622,16.991,-21.264,27.082,18.548,-22.349,24.226,21.080,-20.823,20.598,21.242,-22.783,19.833,24.524,-26.311,19.147,23.692,-26.256,16.492,20.854,-26.242,12.652,21.501,-24.786,10.942,18.391,-25.663,7.…	PPPSSARIGDEEPSDRLDSWKDIAAYLKRDVSTVQRWEKRERMPVHRHVHDRLGTVYGFRPELDAWWRGRGSGLAQQQAAAVETTATPTTVESGEDSQPHVPPDPGDHANPGYVRWARRWLVLAGLGAVVLVTIAYVSRFERAGDRTKPEIGSLAVLPLDNLSDDPTQEYVADGMTEALITELGKIGSLRVIARTSVMKYKGTHTPPSKVARELG
job.pdb	GMGC10.284_244_277.UNKNOWN_trun_0.pdb	13.500	59	49	2	14	71	1	58	5.742E-01	57	76	166	TTRLLTYADLTVMLNRDRRTIWSWVKK-GIFPTPIKTPAGVCIGWRPADIQSWIDNNIG	MPTPITATTIAAIAGVSVTAVGQWRHRDETFPPPLDP-TVRPITFDQDAVLSWLTATGR	38.939,-6.044,11.951,36.950,-9.114,10.773,34.772,-8.303,7.735,31.467,-10.049,8.540,29.853,-11.781,5.494,26.572,-13.842,5.330,25.989,-17.296,3.815,24.468,-15.560,0.900,27.598,-13.545,0.346,29.713,-16.658,0.693,27.609,-18.366,-1.963,28.089,-15.562,-4.266,31.804,-15.525,-3.758,31.944,-19.278,-4.356,29.444,-19.269,-7.224,27.290,-21.788,-5.413,23.820,-21.920,-3.803,23.233,-20.737,-0.165,22.038,-24.350…	MPTPITATTIAAIAGVSVTAVGQWRHRDETFPPPLDPTVRPITFDQDAVLSWLTATGRTINLPDTPSHAALGETSTGRDRIDITLRTAIDRLRSVVNRDQFAATLTLFAAQRHIDDAGVDKTTIPEPLAGKLDEMLADTALEEAYELTAGLTAADILDHLDSRGNS
job.pdb	GMGC10.020_708_922.RAD25_trun_0.pdb	5.300	168	51	5	14	76	33	197	5.729E-01	57	76	253	TTRLLTYADLTVMLNRDRRTIWSWVKKGIFPTPIKTPA----GVCIGWRPADIQSWIDNNI----------------------GGS-------------------------------------------------------------------------------ANA	DGHELTIRDLEVLTKLDHRQWRDFIARGW-LKARKRRRRCGAAPITYVSITALHAMLREHPEIYDYRGAPKRARGLLELDALPDAPAWKRVVCNSDAWQPGVRQMPVGRTMTHGAPAMAERLQQFRLRSCATIGGTSYWSPLYSLPMCPRCGCQVSRYSPDALFT--D	19.545,-17.171,-22.073,17.799,-14.969,-19.411,14.353,-15.193,-20.987,13.965,-18.920,-21.461,14.898,-21.818,-19.228,18.002,-23.802,-20.145,15.714,-26.723,-20.897,13.675,-24.637,-23.240,16.674,-23.335,-25.005,17.970,-26.847,-25.367,14.680,-27.921,-26.763,14.525,-25.034,-29.227,18.068,-25.507,-30.415,17.615,-29.269,-30.547,20.722,-29.538,-28.408,21.462,-31.217,-25.106,21.424,-28.949,-22.145,25.021,-…	WHRLSGDEIAQRLERTFTSVNLRHKRLGIGRYDGHELTIRDLEVLTKLDHRQWRDFIARGWLKARKRRRRCGAAPITYVSITALHAMLREHPEIYDYRGAPKRARGLLELDALPDAPAWKRVVCNSDAWQPGVRQMPVGRTMTHGAPAMAERLQQFRLRSCATIGGTSYWSPLYSLPMCPRCGCQVSRYSPDALFTDMDPGDDEVITIQARKLGMQWAWGQLIDAEGRTVNDRDVLAALFDGTRSAGRSLKAF
job.pdb	GMGC10.037_769_405.DSPP_trun_3.pdb	9.800	61	52	3	13	73	1	58	5.711E-01	57	76	229	TTTRLLTYADLTVMLNRDRRTIWSWVKKGIFPTPIKTPAGVCIGWRPADIQSWIDNNIGGS	MAKKYLTLEKAAERLGLTTDELMRVRESGE-IRGFAD-R-GSWKFLEAHVDEFARSQQADS	2.184,16.852,-9.144,5.631,14.994,-8.796,4.775,11.338,-7.956,6.542,11.038,-4.636,7.438,7.442,-3.540,7.281,6.572,0.112,9.283,3.902,1.913,7.471,1.133,3.765,8.141,2.854,7.056,6.964,6.263,5.950,3.863,4.845,4.259,3.014,2.959,7.397,3.384,6.072,9.493,1.154,7.937,7.194,-1.627,5.323,7.391,-1.026,4.750,11.142,-0.376,0.961,10.403,2.506,-1.264,11.456,4.964,-2.247,8.705,3.626,-5.789,8.969,0.052,-4.637,8.539,0.…	MAKKYLTLEKAAERLGLTTDELMRVRESGEIRGFADRGSWKFLEAHVDEFARSQQADSSPDMPIISASDVDGEVNDSDDSGIAIDFDDSFFEDDEEVEVLEAADEDDDDEAVEVVAADDDDDFDFDLEDADSDVVMVEVDDSSDDDAVEAEEVVEVELEDSDSDIQLVDDDAVVVAADDDDDDFDFDFSDSDSDVQLVDNDKDAGKLDLAASDSDVRLAMDEALFDSSP
job.pdb	GMGC10.087_220_787.UNKNOWN_trun_3.pdb	3.800	181	53	3	14	76	1	178	5.709E-01	57	76	203	TTRLLTYADLTVMLNRDRRTIWSWVKKGIFPTPIKTPAGVCIGWRPADIQSWIDNNIGG----------------------------------------------------------------------------------------------------------------------SANA	MADLLSLSEAAKLLNITEDELRTLAQESK-INGVRS--DDDFSFKEAELQRYADEQGITLGDDASVLVDEGGEGSVITGEGAAGDSDLKLADEIDDDLELMDGADQSMELDLSGELDLLDDESEDDGEQDPNENTQFSLGDGNLDLDDLSLDLADDDEDLDPNEKTVFGGELNLDADELSL	11.514,10.891,-13.241,10.193,8.653,-10.404,8.697,11.336,-8.162,8.587,9.627,-4.699,5.466,10.888,-2.962,5.357,11.364,0.804,2.827,9.484,2.826,0.692,12.584,2.955,0.750,13.121,-0.789,0.073,9.492,-1.529,-2.844,9.480,0.811,-4.351,12.405,-0.961,-3.938,10.739,-4.227,-5.636,7.539,-3.105,-8.218,9.571,-1.119,-7.412,7.450,2.042,-6.153,8.490,5.531,-2.374,8.563,6.277,-3.080,5.966,8.851,-4.815,3.748,6.301,-1.948…	MADLLSLSEAAKLLNITEDELRTLAQESKINGVRSDDDFSFKEAELQRYADEQGITLGDDASVLVDEGGEGSVITGEGAAGDSDLKLADEIDDDLELMDGADQSMELDLSGELDLLDDESEDDGEQDPNENTQFSLGDGNLDLDDLSLDLADDDEDLDPNEKTVFGGELNLDADELSLELDDVDQNEKTVFGGALPEGDALDL
job.pdb	GMGC10.045_648_371.UNKNOWN_trun_1.pdb	13.600	66	53	4	9	72	65	128	5.704E-01	57	76	220	K-LQPTTTRLLTYADLTVMLNRDRRTIWSWVKKGIFPTPIKT-PAGVCIGWRPADIQSWIDNNIGG	ED-QVDRDVQVTAADIARLGDVGRAAVSNWRRRHDDFPHPVGG-TATSPAFSLGEIKEWLLGHSEG	8.892,-25.316,-6.196,6.015,-27.735,-5.092,8.346,-30.476,-3.858,10.768,-28.321,-1.904,8.151,-26.205,-0.196,5.538,-28.635,1.326,3.005,-26.451,2.876,4.729,-25.058,5.971,5.463,-21.235,5.800,8.917,-20.626,4.143,11.112,-19.450,6.974,13.885,-17.068,5.980,17.370,-18.756,6.700,20.238,-16.264,6.240,22.859,-17.324,3.627,26.046,-17.802,5.720,28.352,-15.772,3.568,30.904,-15.595,6.514,33.437,-18.350,7.064,35.3…	LRTLYGGDKLRYVPIDTDTAPEESANGTIGHGETDMKEPMDKDVQMTAADNGEPVDKGVQATDTEDQVDRDVQVTAADIARLGDVGRAAVSNWRRRHDDFPHPVGGTATSPAFSLGEIKEWLLGHSEGRVLPAREWLWQDLRAGVPEEDLADLIADLGAFLVYLDREGDDWAALSAADDAAVAAVLPERVLAACAAPMRNPPPTKCLIRGRLPLLRRVAT
job.pdb	GMGC10.003_143_962.SAVM1_trun_0.pdb	18.500	70	51	6	7	72	60	127	5.700E-01	56	76	240	L-SKLQPT-TTRLLTYADLTVMLNRDRRTIWSWVKKGI-FPTPIKTPAGVCIGWRPADIQSWIDNN-IGG	MVGPVVFDG-QEELTAAAVARRVGVGRAAVSNWRRRYDDFPRPVGG-GPGNPTFRWADIAAWLEQSGRAE	-11.636,3.469,-45.698,-10.155,0.261,-47.323,-9.689,-3.071,-45.675,-6.253,-3.908,-44.104,-6.012,-7.734,-43.597,-4.468,-8.613,-40.130,-2.028,-11.562,-41.036,-2.436,-13.910,-37.960,1.138,-15.292,-37.460,1.647,-19.088,-38.244,0.023,-21.148,-35.309,2.784,-23.724,-34.440,1.134,-27.085,-35.612,0.545,-29.075,-32.311,0.879,-32.878,-33.241,-1.379,-35.038,-30.917,-0.464,-38.767,-30.892,-2.779,-41.332,-29.24…	VRSGRRRYGRLSRCAYFARPCRDGHDVRAGPPRLSTVNSSRVYGDSKCLHILLEADHAGMVGPVVFDGQEELTAAAVARRVGVGRAAVSNWRRRYDDFPRPVGGGPGNPTFRWADIAAWLEQSGRAEQLAKAGRTETGTQALDGPTGGWTTRFEDREQAVTTLESGDLLAKVVVSLLPPATTAGAASGDDHSAPADDLPAVFDPACANGALLAAAADRFDNRARLLGQEIDEGLAQSATL
job.pdb	GMGC10.145_670_571.UNKNOWN_trun_0.pdb	11.400	61	53	1	12	72	95	154	5.699E-01	56	76	253	PTTTRLLTYADLTVMLNRDRRTIWSWVKKGIFPTPIKTPAGVCIGWRPADIQSWIDNNIGG	ARTQELFSIGDVAQLFHLSVSSLRHYETIGLLTPEYTDPATGYRYYGP-RQFEVLNTIRYL	60.622,-23.929,-42.059,60.620,-21.928,-38.781,58.806,-18.865,-40.261,55.669,-20.834,-41.390,55.278,-22.321,-37.963,55.621,-18.882,-36.261,52.865,-17.494,-38.489,50.381,-20.100,-37.249,51.437,-19.407,-33.685,50.537,-15.709,-33.915,46.844,-16.715,-33.939,47.400,-18.996,-31.028,48.946,-16.094,-29.004,45.955,-13.879,-29.738,43.409,-16.504,-28.632,45.558,-17.499,-25.701,45.484,-13.872,-24.525,41.688,-…	AGGQYLRGYILDCCFAGLHFCFSGYFCAIGRSELSFLHNITAVVLVRVPGAYLMSKWFPTTLLPMGLATAAGSLLSVIICVIAFLVLRRRRRDMARTQELFSIGDVAQLFHLSVSSLRHYETIGLLTPEYTDPATGYRYYGPRQFEVLNTIRYLRALDMPLGQIRAFLRNRDVGRIEQLLREQKAAVVRKQAELQRVERKIDNRLRQLHDAQTAALGAICLVRSPACRIVWMSGALELHSFLDMEPSIRMLEH
job.pdb	GMGC10.243_386_038.UNKNOWN_trun_0.pdb	12.600	63	51	4	13	73	6	66	5.694E-01	56	76	162	TTT-R-LLTYADLTVMLNRDRRTIWSWVKKGIFPTPIKTPAGVCIGWRPADIQSWIDNNIGGS	DRGADALLTLAQAAELAGVRPAVVRGWVARGE-ITSVAGDRPRQRLIPREALERHLSQSA-DA	67.902,-13.115,-7.570,65.230,-15.844,-8.341,61.982,-17.172,-7.233,59.589,-18.771,-9.568,56.175,-17.421,-10.870,55.896,-20.970,-12.066,53.250,-22.056,-9.314,50.334,-20.023,-10.976,48.467,-22.304,-13.450,47.521,-25.003,-10.797,46.228,-22.414,-8.321,43.323,-20.972,-10.232,40.057,-22.948,-9.857,37.060,-22.775,-11.989,33.905,-22.108,-10.193,33.026,-25.736,-10.700,36.298,-26.956,-9.370,36.068,-24.633,-…	MVVAFDRGADALLTLAQAAELAGVRPAVVRGWVARGEITSVAGDRPRQRLIPREALERHLSQSADAAPTAGDRPFLHVIRDQLAGSDALRRIAAEVSGPLDLATLFDEVIDDSMALFSVRRLGLWLYDEARQQPLTLAAQRGLSDEVLDWVSSLKADADAAG
job.pdb	GMGC10.187_055_171.UNKNOWN_trun_0.pdb	12.300	65	51	6	7	70	2	61	5.688E-01	56	76	168	LSKLQPTTTR-LLTYADLTVMLNRDRRTIWSWVKKGIFPTPIKTPAGVCIGWRPADIQSWIDNNI	ENKSNS-GALKYLSIAELSSITGVNEYTLQLMEDKGYL-TSKIV-D-GTHLFPNT-LLGTFNKQY	22.546,27.633,-11.328,23.571,23.932,-11.679,20.813,22.044,-9.644,22.764,18.880,-9.487,20.389,17.584,-6.975,22.711,14.552,-7.113,19.528,12.778,-6.283,21.988,10.342,-4.620,20.518,7.429,-6.632,19.523,5.318,-3.551,22.786,3.352,-3.267,20.537,0.508,-2.235,17.225,-0.976,-3.307,14.759,-2.618,-0.959,13.218,-5.893,-2.077,10.032,-3.991,-2.936,11.917,-1.549,-5.082,13.934,-4.256,-6.800,10.699,-6.135,-7.436,9.…	MENKSNSGALKYLSIAELSSITGVNEYTLQLMEDKGYLTSKIVDGTHLFPNTLLGTFNKQYDAFVEYMDKNVSDIGYTLADEYADEEIEYGERATDSVDESDVLSEEQKDNNNGEIDNDEEIIEVAEENEDHNAERRNRRNLANKRDRQEQDRLSRLNAEQEAERIRN
job.pdb	GMGC10.132_037_103.SAVM1_trun_0.pdb	13.100	61	51	2	14	72	14	74	5.676E-01	56	76	168	TTRLLTYADLTVMLNRDRRTIWSWVKKGIFPTPIKTPAGVCIGWRPADIQSWIDNNI-G-G	PRDELSVSDIAQLALVGPSAVSNWQKRYDDFPKPIDQDGRWHRFRTGDVLEWLKDHGRMPT	13.785,-25.538,23.786,12.484,-24.473,20.460,10.727,-21.108,19.568,10.185,-19.952,16.208,8.313,-20.057,13.421,7.009,-20.800,10.117,8.205,-21.996,6.788,6.833,-18.913,4.953,6.637,-20.334,1.502,7.382,-16.908,-0.215,4.354,-16.078,-2.364,5.037,-15.541,-6.101,8.104,-13.936,-7.900,8.065,-10.667,-8.994,8.634,-8.240,-6.123,10.723,-5.576,-8.137,13.070,-6.554,-5.224,15.009,-9.745,-4.190,16.593,-10.737,-0.917…	LNTQEASQVPDTFPRDELSVSDIAQLALVGPSAVSNWQKRYDDFPKPIDQDGRWHRFRTGDVLEWLKDHGRMPTPPEPPLTLEDAFRNSIWLLQGQVTPTKSLLVCAAYLASEIKADDDRLQTVIRETLAAVPPSTLSTLSDHLDRYRRLATSSEDVLCTLLYLLEEE
job.pdb	GMGC10.037_769_405.DSPP_trun_1.pdb	9.800	61	52	3	13	73	1	58	5.673E-01	56	76	169	TTTRLLTYADLTVMLNRDRRTIWSWVKKGIFPTPIKTPAGVCIGWRPADIQSWIDNNIGGS	MAKKYLTLEKAAERLGLTTDELMRVRESGE-IRGFAD-R-GSWKFLEAHVDEFARSQQADS	3.645,16.551,-8.396,6.883,14.421,-7.960,5.703,10.933,-6.927,7.428,10.641,-3.571,8.202,7.049,-2.378,8.060,6.206,1.281,9.963,3.474,3.062,8.100,0.794,4.959,8.895,2.553,8.194,7.791,5.972,7.035,4.620,4.639,5.449,3.773,2.811,8.609,4.295,5.947,10.644,2.080,7.869,8.364,-0.769,5.377,8.643,-0.117,4.847,12.371,0.438,1.033,11.706,3.267,-1.253,12.760,5.648,-2.376,10.017,4.204,-5.859,10.398,0.644,-4.593,9.962,…	MAKKYLTLEKAAERLGLTTDELMRVRESGEIRGFADRGSWKFLEAHVDEFARSQQADSSPDMPIISASDVDGEVNDSDDSGIAIDFDDSFFEDDEEVEVLEAADEDDDDEAVEVVAADDDDDFDFDLEDADSDVVMVEVDDSSDDDAVEAEEVVEVELEDSDSDIQLVD
job.pdb	GMGC10.179_099_638.UNKNOWN_trun_1.pdb	11.600	60	46	3	12	71	6	58	5.670E-01	56	76	253	PTTTRLLTYADLTVMLNRDRRTIWSWVKKGIFPTPIKTPAGVCIGWRPADIQSWIDNNIG	IMSKNLLNLSEAASLIGVDVETVKDFISCGDL-VAVGS---EKALVRKCDLDRFLG---I	7.355,-35.515,35.515,10.172,-32.969,34.569,12.808,-34.980,36.444,12.657,-38.311,34.485,13.993,-36.629,31.171,17.429,-36.031,32.741,18.613,-39.744,32.505,19.991,-40.894,29.126,22.607,-38.704,27.391,22.892,-36.343,24.527,19.961,-34.555,22.818,20.596,-30.810,22.018,18.052,-28.288,20.951,18.583,-26.481,17.637,19.572,-23.379,19.435,21.918,-25.216,21.693,23.348,-27.095,18.696,23.839,-23.791,16.944,25.5…	NKEKFIMSKNLLNLSEAASLIGVDVETVKDFISCGDLVAVGSEKALVRKCDLDRFLGIDNETDACAPVETTNKENEVVDINYGDGSVYENKRRNCYQAAFYITQPDGTKVRKIVSGKTKAEAIGKMVMVKGTVSRPAAPAQSVYYAQTAPVVPQNVRPVIKFSVVAEEYMRMNRKSVSDTTYSGKESMLKAILPYFGDMNIDDIEYTNVQDFLDKYSVMSNGTLRSHASIKNTYTMLKSIFFYAAKKKRPYID
job.pdb	GMGC10.012_525_657.UNKNOWN_trun_1.pdb	7.900	63	54	4	13	73	29	89	5.660E-01	56	76	253	T-TTRLLTYADLTVMLNRDRRTIWSWVKKGIFPTPIKTPAGVCIGWRPADIQSWIDNNIG-GS	GDWRERLPAEHAKTRFGISGAALQELVRQG-LVAENESLGSGSRRLNKASYLDFIER-LDRLP	39.089,-2.456,3.790,40.374,-5.099,1.324,38.112,-6.051,-1.608,37.180,-9.635,-0.522,39.178,-11.709,-3.022,36.849,-13.969,-4.904,36.653,-17.538,-3.406,39.729,-19.357,-4.945,42.165,-16.512,-4.901,45.607,-17.495,-3.342,47.394,-14.500,-1.866,51.031,-14.692,-2.798,53.542,-13.451,-0.076,54.409,-10.605,-2.561,51.034,-8.910,-2.512,49.999,-10.545,-5.765,46.643,-12.354,-6.021,46.485,-15.311,-8.384,42.962,-15…	SAGLLPAGSTQQSDGRVVIAAEIFDKLIGDWRERLPAEHAKTRFGISGAALQELVRQGLVAENESLGSGSRRLNKASYLDFIERLDRLPRATPDAGMRNLQDMTRIVSRSYGEIVALILEGTITKAVVHVGVGSVSQDGEASQTDHFGFDTIFVDPLEVKQAFHVASPPGITFQCAERMIGTTTKTVKRLAAAGLLKTVVADNPMHRIPQTYVSPSGLEEFQDTYVSLFEFSKGRGQIARVKKRLAAAGIMPA
job.pdb	GMGC10.283_384_805.KRAC_5115_trun_2.pdb	20.900	62	44	3	15	76	75	131	5.647E-01	56	76	236	TRLLTYADLTVMLNRDRRTIWSWVKKGIFPTPIKTPAGVCIGWRPADIQSWIDNNIGGSANA	LDYLTVKEAAVLLKCDSRTIYLMLKSKRLP-SINL-SQRKTRILKKDIDALFES---SETIK	59.342,-31.340,-31.789,59.195,-28.377,-29.250,58.483,-25.350,-31.470,61.519,-23.029,-30.890,59.069,-20.127,-31.382,59.752,-17.045,-29.291,57.110,-14.434,-29.639,56.913,-11.217,-27.534,53.283,-10.849,-26.050,51.467,-8.946,-23.325,49.848,-10.930,-20.546,46.063,-10.632,-20.552,45.942,-10.782,-16.702,48.816,-8.560,-15.438,49.441,-6.710,-18.671,53.261,-7.209,-18.497,55.352,-8.083,-21.562,56.588,-11.76…	MSSNIKIKKICQQCGQEFIARTTVTKYCGDNCAKKAYKVKVREEKIKSSEKQLAIQKESIKPKTDLNSYFALKTLDYLTVKEAAVLLKCDSRTIYLMLKSKRLPSINLSQRKTRILKKDIDALFESSETIKTTVQEVKIYKSIEVHIPEHAGSSPLLVVISSYLSSISVHILMNALKLVFSDDGDNFRIISVDNQQDVLVVYVQSTTRSAVCPNCCITSKRIHSYYTRKIADLPVF
job.pdb	GMGC10.037_769_405.DSPP_trun_2.pdb	8.300	60	52	3	13	72	1	57	5.632E-01	56	76	195	TTTRLLTYADLTVMLNRDRRTIWSWVKKGIFPTPIKTPAGVCIGWRPADIQSWIDNNIGG	MAKKYLTLEKAAERLGLTTDELMRVRESG-EIRGFAD-R-GSWKFLEAHVDEFARSQQAD	7.362,-7.233,3.965,9.552,-9.331,6.430,13.176,-8.465,5.618,14.441,-11.966,4.912,18.251,-12.432,5.365,20.035,-14.790,3.041,23.237,-16.659,3.777,26.264,-16.116,1.603,25.546,-19.359,-0.193,21.900,-18.637,-0.803,22.579,-15.078,-1.918,25.206,-16.308,-4.325,22.803,-18.850,-5.762,20.231,-16.218,-6.215,22.594,-13.946,-8.145,24.188,-16.915,-9.962,27.674,-15.876,-8.468,30.274,-17.933,-6.627,30.682,-17.289,-…	MAKKYLTLEKAAERLGLTTDELMRVRESGEIRGFADRGSWKFLEAHVDEFARSQQADSSPDMPIISASDVDGEVNDSDDSGIAIDFDDSFFEDDEEVEVLEAADEDDDDEAVEVVAADDDDDFDFDLEDADSDVVMVEVDDSSDDDAVEAEEVVEVELEDSDSDIQLVDDDAVVVAADDDDDDFDFDFSDSDSDV
job.pdb	GMGC10.048_675_643.UNKNOWN_trun_0.pdb	18.300	60	45	4	14	73	62	117	5.623E-01	56	76	237	TTRLLTYADLTVMLNRDRRTIWSWVKKGIFPTPIKTPAGVCIGWRPADIQSWIDNNIGGS	DKAFLSPEDVSVLFNVSLPTVYRYFQTGLIK-AVKI-R-NKTFVRYSDIERVFDDAT-PY	14.807,-77.755,8.676,17.082,-75.454,10.752,15.087,-72.254,11.638,17.563,-69.335,11.183,16.271,-66.122,12.901,17.582,-62.736,13.859,17.645,-61.835,17.574,15.252,-59.041,18.589,17.867,-57.524,20.964,21.369,-58.070,19.502,20.320,-58.562,15.917,22.572,-61.603,15.385,21.427,-64.571,13.211,20.908,-67.679,15.360,19.500,-71.217,14.923,16.095,-71.338,16.805,14.905,-74.594,18.302,11.222,-73.549,17.984,9.23…	MEIIKECGVCGKEFVASKMSVKYCCRGCERVAFRRREAEKKKREKENAESLRNAERNNSLRDKAFLSPEDVSVLFNVSLPTVYRYFQTGLIKAVKIRNKTFVRYSDIERVFDDATPYRKRRYQRKEEQEYYTLREIMEKYNIGRKAIWGRCDRLGIPKIYEGRNTFFSKKAIDAHFADLLEEIDIDNYYTADQIMDMYNMTRTAVITFVMRHKVPRVNRNGKAFYSKVHIDCIKRKD
job.pdb	GMGC10.037_733_287.UNKNOWN_trun_1.pdb	11.700	68	52	5	11	73	150	214	5.620E-01	56	76	253	QP--TTTRLLTYADLTVMLNRDRRTIWSWVKKGIFPTPIKTPA---GVCIGWRPADIQSWIDNNIGGS	QTFAKDTRYYTATETNIHLWTSSQQLKQLRSAR-ALCFEELPGGQR-KRVRYDADDVDRLRAL-LRSS	-14.882,12.453,36.332,-12.226,10.315,34.560,-8.693,11.059,36.075,-7.251,10.597,32.561,-5.290,13.522,30.971,-7.522,15.397,28.551,-6.898,14.405,24.954,-4.695,16.896,23.186,-6.970,19.413,21.408,-5.596,18.281,18.031,-6.744,14.667,18.771,-10.071,15.534,20.261,-11.771,16.299,16.981,-10.348,13.178,15.396,-11.272,11.048,18.233,-14.819,12.407,18.241,-15.123,11.725,14.587,-14.301,8.112,14.977,-16.431,7.845…	PSEAAPLPPYAADDYRLLADLMSRDPAAGAKAVEQLPMNIQAFSRTALVGVALRAGIVATSGRGRWGVEKLIEAGPETVAKVVATGAALLRGWPTSMQAFADARLEAIAGDVIAYETMRRDIRWIAQRSASEERRLVSLAFRDIDGRKVQTFAKDTRYYTATETNIHLWTSSQQLKQLRSARALCFEELPGGQRKRVRYDADDVDRLRALLRSSITPESAAARFELPVYAIGQIAFPKPAPTAGKGDVEPNTA
job.pdb	GMGC10.000_857_740.HSDM_trun_1.pdb	11.200	62	49	2	13	71	8	66	5.616E-01	56	76	253	TTTRLLTYADLTVMLNRDRRTIWSWVKKGIFPTPIKT---PAGVCIGWRPADIQSWIDNNIG	HRNLLINTTEIAQMANVSVSTVSNWKRRSDTFPEPVGTKD---GKPSFDYDQVSRWLRDNNK	3.961,7.375,-2.551,3.259,3.983,-4.180,3.487,0.958,-1.925,6.240,-0.701,-3.962,4.532,-3.782,-5.070,6.098,-6.262,-2.455,5.794,-9.593,-4.026,7.877,-10.756,-6.916,9.333,-13.220,-4.463,12.729,-11.858,-5.777,15.243,-14.603,-6.572,17.519,-14.721,-3.567,21.266,-15.371,-4.121,24.028,-16.000,-1.643,27.580,-14.748,-1.676,28.836,-17.810,-3.506,26.242,-17.296,-6.223,27.139,-13.593,-6.456,30.769,-14.561,-6.995,…	GEQCRLAHRNLLINTTEIAQMANVSVSTVSNWKRRSDTFPEPVGTKDGKPSFDYDQVSRWLRDNNKEFHDNRMRSLVWEYANRVRGKMDAIEGGARFVALLHLRKAASEYGLEVQWQTLVDDGDKESWVSYVDAIETIERETKHLLSNYVVDYVRSLIKSDDIETIQGNVSLVDAIDLPNIMEAADMVIDAMWNNRQVYLGDNDSPLYHVMAEMANAWAKTCSEPNPTFYDPACGGAFVAMRVALRNPQYRFA
job.pdb	GMGC10.003_143_962.SAVM1_trun_1.pdb	15.100	86	51	6	8	74	63	145	5.611E-01	56	76	247	SKLQPTTTRLLTYADLTVMLNRDRRTIWSWVKKGI-FPTPIKTPAGVCIGWRPADIQSWIDNNI-GG-----------------SA	PVVF-DGQEELTAAAVARRVGVGRAAVSNWRRRYDDFPRPVGG-GPGNPTFRWADIAAWLEQSGRAEQLAKAGRTETGTQALDG-P	55.222,-79.262,-8.846,52.498,-76.835,-7.842,50.220,-75.597,-10.475,47.006,-73.779,-9.189,44.195,-73.839,-11.898,41.977,-70.752,-10.931,38.278,-71.493,-12.146,36.891,-68.508,-14.167,32.986,-68.616,-13.273,30.809,-68.490,-16.522,29.470,-65.039,-17.850,25.634,-64.400,-17.329,23.503,-65.018,-20.555,21.310,-61.837,-21.249,17.553,-62.838,-21.996,16.003,-60.858,-25.030,12.174,-60.831,-25.577,10.655,-59.…	VRSGRRRYGRLSRCAYFARPCRDGHDVRAGPPRLSTVNSSRVYGDSKCLHILLEADHAGMVGPVVFDGQEELTAAAVARRVGVGRAAVSNWRRRYDDFPRPVGGGPGNPTFRWADIAAWLEQSGRAEQLAKAGRTETGTQALDGPTGGWTTRFEDREQAVTTLESGDLLAKVVVSLLPPATTAGAASGDDHSAPADDLPAVFDPACANGALLAAAADRFDNRARLLGQEIDEGLAQSATLRLRGHPL
job.pdb	GMGC10.283_384_805.KRAC_5115_trun_1.pdb	22.200	63	44	3	14	76	74	131	5.608E-01	56	76	233	TTRLLTYADLTVMLNRDRRTIWSWVKKGIFPTPIKTPAGVCIGWRPADIQSWIDNNIGGSANA	TLDYLTVKEAAVLLKCDSRTIYLMLKSKRLP-SINL-SQRKTRILKKDIDALFES---SETIK	35.928,-0.455,-59.374,36.964,-2.646,-56.300,38.905,-0.081,-54.223,41.961,-2.252,-53.028,41.414,-0.513,-49.698,43.210,-2.108,-46.694,42.134,-0.521,-43.516,43.322,-1.713,-39.973,40.136,-2.090,-37.748,39.222,-3.658,-34.455,36.525,-6.395,-34.607,33.361,-5.148,-32.785,32.651,-8.759,-31.569,36.060,-10.272,-30.444,38.100,-6.958,-30.157,41.046,-8.296,-32.220,42.856,-6.233,-34.888,42.004,-7.202,-38.544,42…	MSSNIKIKKICQQCGQEFIARTTVTKYCGDNCAKKAYKVKVREEKIKSSEKQLAIQKESIKPKTDLNSYFALKTLDYLTVKEAAVLLKCDSRTIYLMLKSKRLPSINLSQRKTRILKKDIDALFESSETIKTTVQEVKIYKSIEVHIPEHAGSSPLLVVISSYLSSISVHILMNALKLVFSDDGDNFRIISVDNQQDVLVVYVQSTTRSAVCPNCCITSKRIHSYYTRKIADL
job.pdb	GMGC10.285_705_545.UNKNOWN_trun_1.pdb	11.400	61	50	4	13	72	5	62	5.602E-01	56	76	239	TTTRLLTYADLTVMLNRDRRTIWSWVKKGIFPTPIKTPAGVCIGWRPADIQSW-IDNNIGG	SDVELQTISQVSKSYDISSRMLRYYEQIGL-IKSIRNEDNSYRLYDEAALK-RVQQ-IIIL	34.806,-8.213,-35.546,32.512,-6.063,-38.001,28.595,-6.169,-38.691,25.570,-7.112,-36.437,22.531,-4.730,-35.678,23.644,-2.030,-33.083,21.642,-3.550,-30.149,20.803,-0.036,-28.737,21.896,-0.568,-25.105,20.592,1.909,-22.602,21.999,2.787,-19.176,19.871,2.792,-16.018,19.870,6.607,-16.076,18.588,6.640,-19.610,15.884,4.090,-18.869,14.879,5.886,-15.705,14.423,9.081,-17.667,12.645,7.412,-20.585,10.079,5.655…	LKGGSDVELQTISQVSKSYDISSRMLRYYEQIGLIKSIRNEDNSYRLYDEAALKRVQQIIILRKLQIPVKQICVIMDNPNAETVIDIFNKNISELDNEIAALSTIRNILNKFVSEIEKIADLHLNLDFLGDDSVLKLTCSLSLVQKNVKDNISMSDLNKASDVLNRLKEVRIVYLPPMTVASAFFTGDNSHEKTWEAVHNFIKQNKLMDIKPDLRVFRHERSNATGQNFGNEVWVSIPD
job.pdb	GMGC10.285_705_545.UNKNOWN_trun_0.pdb	11.100	63	52	3	13	73	5	65	5.582E-01	55	76	182	TTTRLLTYADLTVMLNRDRRTIWSWVKKGIFPTPIKTPAGVCIGWRPADIQSWIDNNIGG--S	SDVELQTISQVSKSYDISSRMLRYYEQIGL-IKSIRNEDNSYRLYDEAALKRVQQ-IIILRKL	46.333,-65.598,-8.756,46.734,-63.348,-5.610,47.399,-59.735,-5.764,46.341,-56.152,-5.439,43.833,-54.130,-3.066,39.977,-54.677,-3.700,39.472,-50.917,-4.529,35.738,-50.858,-3.414,33.969,-49.561,-6.603,30.874,-47.553,-5.888,27.710,-47.318,-8.050,26.304,-43.976,-9.165,23.384,-44.537,-6.707,25.810,-45.114,-3.832,27.842,-42.029,-4.705,24.725,-39.954,-5.085,23.570,-40.903,-1.636,26.970,-40.508,0.021,27.6…	LKGGSDVELQTISQVSKSYDISSRMLRYYEQIGLIKSIRNEDNSYRLYDEAALKRVQQIIILRKLQIPVKQICVIMDNPNAETVIDIFNKNISELDNEIAALSTIRNILNKFVSEIEKIADLHLNLDFLGDDSVLKLTCSLSLVQKNVKDNISMSDLNKASDVLNRLKEVRIVYLPPMTVAS
job.pdb	GMGC10.044_729_057.BLTR_trun_0.pdb	7.000	85	54	5	13	76	2	82	5.554E-01	55	76	188	TTTRLLTYADLTVMLNRDRRTIWSWVKKGIFPTPIKTPAGVCIGWRPADIQSWIDNNIGG------------------SAN---A	DRRKYMTTGEVANVMHVTKNTLFHYDKIGLFSPEVKL-DNDYRFYSTRQLEVLE-AILWLRELDMPLEDIRRFLKDRT--PRKLL	59.682,-75.095,-29.559,56.569,-77.085,-30.510,55.181,-74.725,-33.237,51.766,-76.528,-32.771,51.493,-75.065,-29.312,53.204,-71.703,-29.638,52.609,-68.631,-31.731,54.868,-65.667,-32.456,53.771,-62.151,-31.612,52.977,-61.577,-35.279,50.844,-64.681,-35.499,48.875,-63.821,-32.397,48.388,-60.244,-33.593,47.047,-61.505,-36.866,44.739,-64.131,-35.331,43.316,-61.725,-32.713,43.178,-58.730,-35.113,45.407,-…	MDRRKYMTTGEVANVMHVTKNTLFHYDKIGLFSPEVKLDNDYRFYSTRQLEVLEAILWLRELDMPLEDIRRFLKDRTPRKLLELFEVEEKLAAAQMKRLRDRMEWMREKKKEIEELLNLDLDGIYMKKMAKRYYIIDDVGGGSEQEFAKSVGNLITVYGESNDSMCYDIAYLQDEKDIKSGVYDNYRN
job.pdb	GMGC10.025_900_351.YKTD_trun_0.pdb	12.600	87	48	5	16	76	1	85	5.546E-01	55	76	245	RLLTYADLTVMLNRDRRTIWSWVKKGIFPTPIKTPAGVCIGWRPADIQSWIDNN-IG-----------------------GSAN--A	MLLRIGELARRAGVTVRTLHHYDALGLLCPRTRT-EGGDRVYGQAEAMRLH-AVLALKQFGCSLAEIRRLLDEDGATLPDILARQIA	75.491,-27.253,-14.985,74.451,-30.425,-16.948,72.295,-33.081,-15.391,71.987,-36.716,-16.248,68.466,-38.007,-16.539,68.692,-39.852,-13.216,69.797,-36.844,-11.380,67.168,-34.662,-13.054,64.435,-37.081,-12.158,65.518,-37.200,-8.531,65.684,-33.472,-8.189,62.410,-32.947,-9.985,60.738,-35.693,-7.904,59.637,-37.584,-11.010,60.517,-41.037,-12.266,63.073,-41.613,-15.036,60.171,-43.371,-16.846,58.202,-40.1…	MLLRIGELARRAGVTVRTLHHYDALGLLCPRTRTEGGDRVYGQAEAMRLHAVLALKQFGCSLAEIRRLLDEDGATLPDILARQIAVLKEQADKAAALGEKLSRLRDRLLHNKETALGDWLDTLALMHVWSRYFTEDELARLRRHRSPGRERRKAWAGIAAAVAAAMAGQVAPESVEGLAIARRVVSLARTVAGDDPALLGKLRKLVRSEAGVRQAAGMSEPMLAWLERALDAARPASRPEAASGD
job.pdb	GMGC10.015_743_927.UNKNOWN_trun_2.pdb	12.600	63	49	6	17	76	1	60	5.544E-01	55	76	253	LLTYADLTVMLNRDRRTIWSWVKKGIFPTPIKTPAGVCIGWRPADIQSWIDNNI-GGS-AN-A	FISLEEAARVLGITPEELRDKVQNRE-IVGYMG-D-NSWQFRSADIEEYARQMGQGSSPELNL	6.351,7.364,-4.632,3.718,8.281,-1.940,4.390,8.282,1.848,2.841,5.785,4.310,0.584,8.521,5.597,-0.611,9.543,2.181,-1.134,5.940,1.048,-3.125,5.264,4.145,-5.384,8.234,3.357,-5.993,6.943,-0.144,-7.006,3.499,1.104,-8.972,4.949,4.053,-7.011,2.742,6.579,-4.686,3.669,9.540,-0.925,3.974,8.797,-0.430,1.171,11.278,-2.830,-1.039,9.351,-1.095,-0.244,6.067,2.208,-1.203,7.648,0.763,-4.518,8.720,-0.342,-5.075,5.16…	FISLEEAARVLGITPEELRDKVQNREIVGYMGDNSWQFRSADIEEYARQMGQGSSPELNLPNLSGAETDDSGIDLDLNLGFNEPLGSPIASAATPAGEGSSALDNLDDLDDVLLFDESDNLTTSSSSKVINTELEGVETGSADSDVRMVPNGSNLVSDSDVRISPAASEAVKPAEPVMESPPVAQEEPSSPLTSDFDLPIADDDPGFAPIGSGQSPTDSEAELLDPLASDTGASFPVEPTDSQTLAKFPPADS
job.pdb	GMGC10.021_068_160.UNKNOWN_trun_0.pdb	5.400	111	52	7	14	75	92	198	5.542E-01	55	76	253	TTRLLTYADLTVML-NRDRRTIWSWVKKGIFPTPIKT-------PAGVCIGWRPADIQSWIDNNI---------------------------------------GGS--AN	TRTNLTKEETEAYLPGTHDTVVNALIASG-YLTLVEEFSPDARR--MIP-VVSLESAETFRARFVSLGELCQKTCMHHKQVRVLLRLAGIMPTLLPETVGAFFYDRQSVER	19.600,-32.058,-31.646,20.404,-29.257,-34.342,18.315,-26.193,-33.477,21.147,-24.082,-32.008,24.017,-24.462,-34.624,22.715,-21.464,-36.724,24.297,-18.653,-34.851,28.042,-18.857,-35.347,29.749,-15.916,-33.721,33.359,-15.195,-34.701,35.840,-15.857,-31.929,36.854,-12.310,-32.350,33.363,-11.070,-31.705,33.069,-13.241,-28.640,36.306,-11.797,-27.349,35.120,-8.296,-27.936,31.966,-8.981,-26.004,34.006,-10…	SRRNAKRRFSTEAAEQLRLRLFDSACEVSEPTERQVDVIGARRASTCTIPDLLDMVFTGKLSWKGRLVGRTDYMALLLDADEVTRIVRSHETRTNLTKEETEAYLPGTHDTVVNALIASGYLTLVEEFSPDARRMIPVVSLESAETFRARFVSLGELCQKTCMHHKQVRVLLRLAGIMPTLLPETVGAFFYDRQSVERFEADNLAPWAYDKTSVQKMIRKQKAGVQRAAPSALISRKAEPPADVTSGTGGFLV
job.pdb	GMGC10.169_238_013.UNKNOWN_trun_0.pdb	8.200	85	53	4	12	76	75	154	5.533E-01	55	76	253	PTTTRLLTYADLTVMLNRDRRTIWSWVKKGIFPTPIKTPAGVCIGWRPADIQSWIDNNIGG--------------------SANA	EREGDRYRIGELARLSGLSVKTIRFYSDRGLVPPAERTGA-GYRVYDQ-RALAQLELIRALRELGASLADVERVLSRELDL---P	-6.382,30.170,-22.223,-6.195,26.582,-23.280,-7.732,23.816,-21.006,-7.177,20.183,-21.743,-10.278,18.088,-21.723,-11.440,15.502,-19.092,-11.838,12.299,-21.267,-15.015,10.429,-20.031,-14.409,6.765,-21.060,-17.606,4.898,-21.255,-19.183,1.757,-20.071,-18.944,-1.805,-20.985,-19.565,-5.179,-19.752,-19.673,-8.303,-17.535,-17.558,-11.315,-18.734,-19.338,-14.521,-17.447,-16.815,-17.341,-17.713,-18.956,-20.…	SRGPGRATRSRSPILTWSSGCGATSRTWGRCRRTRSTSTRRILRRQPISWPRGSATDPCGLDSPLTGGSTVQDMEREGDRYRIGELARLSGLSVKTIRFYSDRGLVPPAERTGAGYRVYDQRALAQLELIRALRELGASLADVERVLSRELDLPELVALQLEAVEAQLRVLRVRRAVLMAVASGEPDGQELRTMTRLAHISDDERKRIVDEFLDEVLGGLAIDPSLEARLRGGLPELPDEPTPEQVEAWVELA
job.pdb	GMGC10.001_563_090.DAM_trun_0.pdb	10.400	67	54	5	9	72	13	76	5.523E-01	55	76	253	K-LQPTTTRLLTYADLTVMLNRDRRTIWSWVKKGIFPTPIKTPAGVCIGWRPADIQSWIDNNIG--G	WQ-GEARMSKIKITDITKELDISKSYLYKLIDK-ENILVPKSKTGRY-LWDENTVERIKKVLDMNGN	-1.822,-7.620,9.191,2.104,-7.116,8.809,2.721,-8.969,11.931,3.166,-8.524,15.753,3.151,-10.561,18.973,1.401,-11.434,22.122,1.331,-14.541,24.350,-1.680,-16.213,25.816,-1.736,-19.222,28.074,-4.491,-21.427,29.132,-4.866,-24.481,31.251,-6.285,-27.930,31.507,-9.734,-28.719,32.829,-10.664,-32.552,33.059,-14.339,-32.914,33.910,-16.530,-36.034,33.097,-18.561,-35.936,29.688,-22.171,-35.357,30.552,-23.469,-3…	KICYNVHKLNKLWQGEARMSKIKITDITKELDISKSYLYKLIDKENILVPKSKTGRYLWDENTVERIKKVLDMNGNENTDNTEILISSLGLKQSFINNRRYLGNKYALSDFIRKTVNENCKGINIVIDIFSGTGAVANTFKDKMLITNDLLYSNYISNYAWFGYEKYSRKKIIEIIYKYNQVETKENNYMRENFADTFFSADDCSKIGYIREDIDKKYKNKEINFKEYAILITSLLYGMDKIANTVGHYDAYR
job.pdb	GMGC10.032_017_926.UNKNOWN_trun_4.pdb	17.800	56	43	2	18	73	1	53	5.518E-01	55	76	226	LTYADLTVMLNRDRRTIWSWVKKGIFPTPIKTPAGVCIGWRPADIQSWIDNNIGGS	MTLKELCKALSISEATGKNWLRLGKISPDTMH--NSKASFSKKYVDSLIDD-IASG	-25.595,2.508,8.621,-23.096,0.147,10.478,-19.280,0.327,10.211,-19.452,-2.795,8.099,-21.883,-1.178,5.641,-19.780,1.992,5.533,-16.714,-0.086,4.724,-18.548,-1.851,1.938,-19.594,1.475,0.538,-15.993,2.753,0.583,-14.624,-0.552,-0.586,-12.208,-0.772,2.300,-11.588,-3.637,4.775,-13.344,-3.534,8.168,-9.860,-3.435,9.671,-9.084,-0.245,7.775,-12.445,1.154,8.776,-11.787,0.477,12.465,-8.421,2.132,12.105,-10.109…	MTLKELCKALSISEATGKNWLRLGKISPDTMHNSKASFSKKYVDSLIDDIASGKIQALNSRRNKKYVSGSFFYNSYVPKDSDCLPKVRAISEYLEENKVSLSKEEVCYLLAYYAGQLFESNGNHSGICNLFDDSPDDFGKNNLFENSSDDFGIDNLFENSSDDFGINNLFENSSDDSRDNNYFNNDTCKTGIVTLIRDLSNSHLESKLQASFKKGIEPTSSSFKSS
job.pdb	GMGC10.191_697_474.UNKNOWN_trun_0.pdb	9.300	64	56	2	10	72	3	65	5.517E-01	55	76	253	LQPTTTRLLTYADLTVMLNRDRRTIWSWVKKGIFPTPIKTPAGVCIGWRPADIQSWI-DNNIGG	GRAAYDALVGVAEAALILRVTSVTVRNRLKSGRLVASSAD-KRGRPLFSTMYLKKLSASSDLKA	23.030,21.974,10.085,22.846,18.376,9.283,21.046,16.996,6.282,20.056,13.539,7.779,22.621,11.712,5.500,20.312,8.599,4.965,22.584,6.392,7.074,23.430,3.463,4.772,21.775,0.629,6.759,23.354,-2.845,6.811,20.941,-5.681,6.173,21.188,-9.475,6.349,20.527,-12.040,3.565,16.788,-12.187,4.022,16.398,-8.471,3.792,18.818,-8.287,0.872,16.651,-10.825,-0.950,13.681,-8.692,-0.608,15.458,-5.613,-1.910,16.833,-7.495,-4…	MAGRAAYDALVGVAEAALILRVTSVTVRNRLKSGRLVASSADKRGRPLFSTMYLKKLSASSDLKATGKNADGRLNLRGSKTGTSKNDRRLLVNDRAVLSLVRTSLRQGALYKRAALFESALNLMCLGGLMVNTSPRPNESCISAWARGAMERNATFDELLGTLVSNYRADRLCECSLKLPELKLCPEDGANMLGELYAALSDNPARSSFKLTPKHICDAITADLGNEKDIFFDPCCGCGNFILSLIRRGVSPY
job.pdb	GMGC10.032_017_926.UNKNOWN_trun_3.pdb	17.800	56	43	2	18	73	1	53	5.514E-01	55	76	213	LTYADLTVMLNRDRRTIWSWVKKGIFPTPIKTPAGVCIGWRPADIQSWIDNNIGGS	MTLKELCKALSISEATGKNWLRLGKISPDTMH--NSKASFSKKYVDSLIDD-IASG	-38.225,-11.599,-16.834,-36.724,-9.020,-14.330,-33.658,-6.818,-14.996,-31.758,-9.059,-12.626,-32.655,-12.181,-14.631,-31.798,-10.435,-17.892,-28.405,-9.482,-16.477,-27.765,-13.039,-15.421,-28.625,-14.206,-18.875,-26.179,-11.724,-20.427,-23.607,-12.308,-17.740,-23.342,-8.625,-16.967,-23.552,-6.838,-13.590,-26.923,-5.328,-12.535,-25.079,-2.007,-12.520,-24.205,-2.410,-16.199,-27.750,-3.503,-16.914,-…	MTLKELCKALSISEATGKNWLRLGKISPDTMHNSKASFSKKYVDSLIDDIASGKIQALNSRRNKKYVSGSFFYNSYVPKDSDCLPKVRAISEYLEENKVSLSKEEVCYLLAYYAGQLFESNGNHSGICNLFDDSPDDFGKNNLFENSSDDFGIDNLFENSSDDFGINNLFENSSDDSRDNNYFNNDTCKTGIVTLIRDLSNSHLESKLQASFK
job.pdb	GMGC10.032_017_926.UNKNOWN_trun_2.pdb	17.800	56	43	2	18	73	1	53	5.504E-01	55	76	205	LTYADLTVMLNRDRRTIWSWVKKGIFPTPIKTPAGVCIGWRPADIQSWIDNNIGGS	MTLKELCKALSISEATGKNWLRLGKISPDTMH--NSKASFSKKYVDSLIDD-IASG	-23.638,-0.167,12.663,-20.603,-1.222,14.872,-16.930,-0.563,14.049,-16.624,-4.247,13.229,-19.473,-4.063,10.686,-18.035,-0.893,9.174,-14.673,-2.607,8.785,-16.279,-5.568,7.075,-18.033,-3.239,4.703,-14.759,-1.513,3.823,-12.864,-4.780,3.732,-10.291,-3.496,6.242,-9.011,-5.072,9.477,-10.543,-3.918,12.801,-7.046,-2.763,13.736,-6.996,-0.426,10.712,-10.491,0.731,11.561,-9.484,1.624,15.140,-6.524,3.488,13.7…	MTLKELCKALSISEATGKNWLRLGKISPDTMHNSKASFSKKYVDSLIDDIASGKIQALNSRRNKKYVSGSFFYNSYVPKDSDCLPKVRAISEYLEENKVSLSKEEVCYLLAYYAGQLFESNGNHSGICNLFDDSPDDFGKNNLFENSSDDFGIDNLFENSSDDFGINNLFENSSDDSRDNNYFNNDTCKTGIVTLIRDLSNSHLE
job.pdb	GMGC10.271_703_353.UNKNOWN_trun_0.pdb	21.800	64	44	4	12	70	9	71	5.466E-01	54	76	238	PT--TTRLLTYADLTVMLNRDRRTIWSWVKKGIFPTPIKTPAG-VCIGWRPADIQSWIDN--NI	KTKETIRYLSSTEAATLAGVSPETIRRLCKDGIILDAIQR-KKGGPWYIPETSIISWLGNPSYL	29.949,-7.831,-46.125,27.062,-5.847,-44.136,28.961,-5.030,-40.898,32.091,-3.573,-42.365,30.735,-0.360,-43.923,29.151,1.050,-40.701,32.167,2.007,-38.736,34.591,4.517,-40.163,34.733,7.402,-37.538,36.511,10.517,-39.256,35.467,14.185,-38.277,32.824,14.862,-41.146,31.243,11.326,-42.082,27.486,11.586,-42.375,26.123,8.654,-40.325,23.494,6.769,-42.307,20.565,5.173,-40.448,18.399,2.374,-41.397,14.654,3.07…	VFKKLFLHKTKETIRYLSSTEAATLAGVSPETIRRLCKDGIILDAIQRKKGGPWYIPETSIISWLGNPSYLPIALKRGKRKRSFFDYFGKLIAAIVTIVAILALISIVADFTTARQQLANWGIYIPIQEERNGEILVIVTNFEYSEGVANSKAHQEIYNAIKNAAKSINLNPNEFRIELLPQIISADDIQSAQKLAEKYNAHIVIWGGVTDVRVTANFFNNKGYSAWTAPLSGYYIVR
job.pdb	GMGC10.249_674_455.UNKNOWN_trun_2.pdb	10.100	59	50	3	14	72	66	121	5.458E-01	54	76	244	TTRLLTYADLTVMLNRDRRTIWSWVKKGIFPTPIKTPAGVCIGWRPADIQSWIDNNIGG	SSQFLSLEEAAKKLGVSTEQLVSFRSEGR-VRGFRD-G-ASWKFPEGEIERLADDLAAE	28.278,55.968,-30.152,25.996,54.309,-32.554,22.547,55.423,-32.836,19.293,54.663,-34.075,15.842,55.632,-33.292,12.315,55.673,-33.189,8.925,55.390,-34.499,5.493,55.823,-33.492,1.897,55.424,-33.247,-1.398,54.682,-34.502,-4.585,53.286,-35.187,-7.216,51.094,-36.202,-10.570,51.067,-34.528,-13.194,48.969,-36.302,-16.474,47.982,-35.508,-19.262,46.070,-34.380,-22.205,47.207,-32.447,-25.103,45.645,-30.941,…	LTRRQNTQTADQEGDDERRLAKSANLQSFFHSSPISPIPNRWHGDSSPAKPNKRLFPPSGVVESMSSQFLSLEEAAKKLGVSTEQLVSFRSEGRVRGFRDGASWKFPEGEIERLADDLAAEGDSYDPYQMVDDDAPAESPSSGGSGVVLDDLDLDLVSGTAGGSSLIGSDVNLIAGNGNGDGSDVKVVSAASDDDSDFTLKDRREGLVEIDSGELQLSPDVPVITHDSEMIDLAIDAKSGSTGP
job.pdb	GMGC10.281_849_787.MGTE_trun_2.pdb	17.400	63	46	5	13	73	98	156	5.419E-01	54	76	226	TTTRLLTYADLTVMLNRDRRTIWSWVKKGIFPTPIKTPAGVCIGWRPADIQSWIDNNIGG--S	GVNKYYTITELTREFGVSTRTLRFYEDEGL-IHPERR-G-RTRLFRAADRRLIQE-ILRGRRI	15.711,-13.771,10.245,18.462,-13.778,13.128,16.064,-12.228,15.789,14.654,-14.889,18.283,12.140,-12.105,19.294,10.584,-11.873,15.766,10.357,-15.663,15.460,8.456,-15.840,18.813,5.954,-13.313,17.677,5.317,-15.050,14.446,4.874,-18.354,16.254,2.468,-16.838,18.704,0.501,-15.157,15.888,0.250,-18.446,14.066,-0.984,-20.187,17.168,-3.663,-17.674,17.739,-4.674,-17.905,14.049,-4.903,-21.646,14.374,-7.027,-21…	FQDVNIGGIIAAAMLINMMAAALAGIMIPLLLDKVGADPAVASAVFVTTVTDVTGFFSFLGLDLAVCDQLNPASQTVAPEIDLHVKVNYFEGFIRDTGVNKYYTITELTREFGVSTRTLRFYEDEGLIHPERRGRTRLFRAADRRLIQEILRGRRIGFTIAEIREIIQVYKEPPGEIGQLKLLMKRVDVKRDELRQKRKDIDDTLSELDNVEEACLTRLAEIGVGT
job.pdb	GMGC10.204_348_981.FOKIM_trun_0.pdb	14.000	57	46	3	16	71	1	55	5.388E-01	53	76	253	RLLTYADLTVMLNRDRRTIWSWVKKGIFPTPIKTPAGVCIGWRPADIQSWIDNN-IG	KWISIEEAAEHLGIKPVTVRDWIKKGKGIPAHKI-GKKW-KFKYSELDAWVKSGQSA	36.999,-7.937,-52.689,33.367,-9.199,-52.496,32.766,-12.248,-50.369,29.844,-14.735,-50.108,27.620,-15.475,-47.097,29.745,-18.539,-46.341,32.926,-16.576,-46.456,31.506,-13.776,-44.450,30.349,-16.288,-41.849,33.749,-17.779,-41.708,35.314,-14.389,-41.462,32.993,-13.508,-38.497,33.376,-16.933,-36.855,29.625,-17.645,-36.906,27.298,-20.101,-38.691,26.073,-19.035,-42.260,22.516,-19.438,-40.948,23.150,-16…	KWISIEEAAEHLGIKPVTVRDWIKKGKGIPAHKIGKKWKFKYSELDAWVKSGQSAIDRRTQKQMRYLGSKVRLLTSIQDVIDKYNIQGESFADLFSGTGCVGDFFKDKYNVISNDFLYYSSVMSKAKLQFCKRPAFKNFVKKYNADVFEWLNAKQFTPDQTYFVYNNYTPVGDRMFFTEENGIKIDGIRQMIEELLSEDVIDNNEYLYLLASLLESVTRFSNTSGTYEAFFKFWDSRAINDFIIEPLAMNETD
job.pdb	GMGC10.249_674_455.UNKNOWN_trun_1.pdb	10.100	59	50	3	14	72	66	121	5.372E-01	53	76	167	TTRLLTYADLTVMLNRDRRTIWSWVKKGIFPTPIKTPAGVCIGWRPADIQSWIDNNIGG	SSQFLSLEEAAKKLGVSTEQLVSFRSEGR-VRGFRD-G-ASWKFPEGEIERLADDLAAE	41.817,33.576,-44.415,38.705,31.831,-44.865,35.270,31.525,-45.671,31.956,30.602,-44.832,28.632,31.570,-46.119,25.341,32.521,-46.495,21.950,31.287,-47.073,18.693,29.849,-46.421,16.691,27.654,-48.664,15.843,24.487,-50.175,12.405,23.328,-49.915,11.332,20.311,-51.441,9.188,17.545,-51.288,6.634,15.311,-50.350,3.237,14.595,-50.162,-0.245,15.047,-49.418,-2.975,13.442,-47.688,-5.644,13.363,-45.245,-7.803…	LTRRQNTQTADQEGDDERRLAKSANLQSFFHSSPISPIPNRWHGDSSPAKPNKRLFPPSGVVESMSSQFLSLEEAAKKLGVSTEQLVSFRSEGRVRGFRDGASWKFPEGEIERLADDLAAEGDSYDPYQMVDDDAPAESPSSGGSGVVLDDLDLDLVSGTAGGSSLI
job.pdb	GMGC10.042_340_451.UNKNOWN_trun_0.pdb	6.800	146	47	4	4	63	111	253	5.353E-01	53	76	253	NNQL--------------------------------------------------------------------------SKL-----------QPTTTR-LLTYADLTVMLNRDRRTIWSWVKKGIFPTPIKTPAGVCIGWRPADIQ	KEDIRIAIEISSTSKVNYEIQNIRKCFEAGYDYVLSVCEEEKTINLIKKEARKNFTHKEREKLRFYHPTQVKDFLISVSPQSIVSEKGIVSDNILKKKLLLDTNEAADYLGIKKSTLYDWVVQRKIPHTKVG---RLLKFRTVDLD	-19.446,-7.919,8.723,-18.837,-6.590,12.424,-16.667,-8.867,14.426,-17.408,-5.952,16.934,-16.282,-6.850,20.600,-19.387,-6.344,22.774,-19.048,-3.370,25.189,-18.606,-5.997,27.879,-15.793,-7.696,26.055,-14.119,-4.368,25.441,-14.224,-3.501,29.129,-12.814,-6.909,30.017,-9.994,-6.571,27.387,-9.092,-3.171,28.767,-9.267,-4.495,32.361,-11.919,-1.775,33.170,-14.680,-2.104,35.722,-18.263,-1.628,34.475,-18.280…	QHPGMFVTQIYKALRLSGYKGGKLKESLIEKDLIFQEETRKGLRGRLAKILVITDKGNSILNKIALAGKGGDLHKHLQMMLKEQAQVLGWIAKIEERIPRTLETVDVGLRKEDIRIAIEISSTSKVNYEIQNIRKCFEAGYDYVLSVCEEEKTINLIKKEARKNFTHKEREKLRFYHPTQVKDFLISVSPQSIVSEKGIVSDNILKKKLLLDTNEAADYLGIKKSTLYDWVVQRKIPHTKVGRLLKFRTVDLD
job.pdb	GMGC10.204_274_926.TNPX_trun_0.pdb	16.100	62	48	4	13	72	20	79	5.351E-01	53	76	178	TT-TRLLTYADLTVMLNRDRRTIWSWVKKGIFPTP-IKTPAGVCIGWRPADIQSWIDNNIGG	QKEDRLMSIGEIAKSLGITRRIILNYEEKNLL-QADVKDGATGNRYYLADSLT-KIRTIRVL	11.672,-1.590,-27.359,12.640,-2.081,-23.691,15.315,0.727,-23.571,18.054,-0.601,-21.114,18.866,3.081,-20.857,15.978,3.776,-18.448,17.295,1.274,-15.903,20.865,2.703,-15.660,19.444,6.205,-15.169,16.922,5.335,-12.379,19.835,4.270,-10.020,21.707,7.541,-10.087,18.824,9.150,-8.097,18.550,7.057,-4.921,22.234,7.484,-3.474,21.784,5.773,-0.094,20.235,2.207,-0.246,22.715,0.570,-2.923,25.569,-0.470,-0.658,23.…	VYDARVFSKFYSFLGGFMSQKEDRLMSIGEIAKSLGITRRIILNYEEKNLLQADVKDGATGNRYYLADSLTKIRTIRVLQNLGLSLDDIQAYYDGTTDMEPMIERLEKLRDELNLNIEKLKQRVKSDNDFELHTVTIPEQTIYRRTMRADTVEQRKEHLRDIIPDAMRKYGSDTSKRM
job.pdb	GMGC10.024_979_289.UNKNOWN_trun_1.pdb	6.700	103	49	4	14	73	39	137	5.342E-01	53	76	253	TTRLLTYADLTVMLNRDRRTIWSWVKKGIFPTPIKT-----PAGVCIGWRPADIQSWIDNNI--------------------------------------GGS	SDHYYTIPEMMKILDINNRNTRLFLKTPN-IPTTKKYLNHY---TQLCLHKDFINDFNEKYIFLSPLAKQLDVSPLTLRDKLSSLKIDPIHINKLYPAFYARK	31.450,-9.860,22.229,32.146,-6.314,23.342,32.346,-3.631,20.673,28.613,-2.973,20.423,28.364,-1.214,23.709,31.317,1.189,23.974,29.989,4.758,24.230,32.715,7.347,24.473,32.643,8.720,28.031,32.361,12.017,26.211,28.847,11.206,24.887,27.711,10.097,28.301,29.264,13.189,29.919,27.573,15.431,27.432,24.325,13.581,28.145,24.646,13.819,31.916,26.071,17.374,32.123,23.573,18.739,29.745,20.786,16.660,31.279,21.1…	NNEKNSFSAKILEDWLINEVRNINGTYEYHHPPHLADESDHYYTIPEMMKILDINNRNTRLFLKTPNIPTTKKYLNHYTQLCLHKDFINDFNEKYIFLSPLAKQLDVSPLTLRDKLSSLKIDPIHINKLYPAFYARKDIQHIDKSTIENIVSFKNNLGRKKKGTVIENDNNDYINLNDAAKLFNLSSAQTAQLIKYKWLLIDDIEERPYRIPIRSIDRLLQLKNDPSFVYIDDVLKALNCTADQLQKNWIMTG
job.pdb	GMGC10.047_780_238.DAM_trun_0.pdb	8.400	59	49	5	14	71	25	79	5.303E-01	53	76	243	TTRLLTYADLTVMLNRDRRTIWSWVKKGIFPTPIKTPAGVCIGWRPADIQSWIDNN-IG	E-EIMTVAQLAKEIGISKSSLYNHLKD-TLNLEQS-ESNGRYSFNEETIATIKE-QLSF	-4.729,-33.211,-27.708,-8.087,-31.395,-26.580,-6.895,-28.885,-23.748,-9.118,-27.233,-20.934,-7.274,-23.799,-20.118,-7.298,-23.432,-16.314,-5.297,-20.788,-14.535,-4.020,-17.283,-13.574,-0.406,-18.265,-12.493,-0.167,-16.829,-8.999,3.628,-16.594,-8.816,5.832,-13.491,-9.253,9.560,-13.974,-8.881,10.479,-10.721,-7.052,13.847,-9.563,-8.406,14.326,-6.748,-5.680,15.680,-3.170,-6.450,16.522,-2.454,-2.817,1…	VQYTCVFEYKYVIIVQNKDKKDALEEIMTVAQLAKEIGISKSSLYNHLKDTLNLEQSESNGRYSFNEETIATIKEQLSFLSKVKTEQVPKIKTLSIQNRRYLGNKYKLLPFIDKIVKQECKNINTVADIFAGTGVVCSLFKGKKLILNDLLYSNYITYDTWFGSENVDKIKLFNLINNYNNLKVEEDNYMSDNFSNTFFCESDCKKIGYIRENINTLYDSGSINKREKSVLITALLYAMDRVA
job.pdb	GMGC10.011_085_545.UNKNOWN_trun_0.pdb	14.100	85	48	7	13	76	1	81	5.300E-01	52	76	237	TTTRLLTYADLTVMLNRDRRTIWSWVKKGIFPTPIKTPA-GVCIGWRPADIQSWIDNNIGGS------------------AN--A	V-EQWITTSEAAARLGVKRGTLYSYVSRGV-LTSRRMPGQ-NESLFDRTQIDSLAA-AKHDGRRSGDRLLRFRAVASGVSAIRDD	-21.686,29.884,1.173,-18.031,30.818,2.022,-18.646,31.814,5.700,-15.491,33.806,6.736,-14.869,34.050,10.443,-12.633,36.376,12.460,-9.309,35.326,14.000,-10.901,35.416,17.434,-13.730,33.256,16.396,-11.504,30.844,14.618,-9.214,30.546,17.659,-12.158,29.926,19.950,-13.433,27.262,17.698,-10.095,25.462,17.558,-9.435,25.937,21.291,-6.047,27.610,20.577,-4.478,31.043,21.187,-4.739,33.656,18.347,-0.991,33.397…	VEQWITTSEAAARLGVKRGTLYSYVSRGVLTSRRMPGQNESLFDRTQIDSLAAAKHDGRRSGDRLLRFRAVASGVSAIRDDRLYLRGRDIEELCADMDFADVAQLVLDSSEARPVPDVDTTVVHGVSIERRIPLTVALVAAADPLRADLSDVGARVLGLLPHLAAAVPEIDFAHRWVDLLATVLIDNGLAASTTAARVAASARAGIFDALLAGYAALAGPLHGGAPATARALLDAVV
job.pdb	GMGC10.032_613_962.UNKNOWN_trun_1.pdb	11.900	84	50	7	13	76	18	97	5.297E-01	52	76	253	TTTRLLTYADLTVMLNRDRRTIWSWVKKGIFPTPIKTPAGVCIGWRPADIQSWIDNN-IG--G--------------SAN---A	ETGLMLTIGELASYAGVTVRAVRHYHAKGLLPEPERDHS-GYRRYDAGAVV-ELIKIRTLAEAGVPLARVRELLRAG--EEEFA	-32.527,27.226,34.418,-33.742,24.359,32.184,-31.010,23.166,29.784,-32.056,19.648,28.599,-29.836,19.736,25.497,-31.662,17.993,22.551,-31.050,14.122,22.429,-29.477,13.829,18.914,-31.329,11.880,16.214,-31.932,8.298,17.608,-33.959,6.751,14.872,-37.308,6.292,16.795,-36.706,3.742,19.719,-40.481,4.071,20.053,-41.842,1.756,17.308,-40.028,-1.461,18.152,-41.254,-2.030,21.763,-44.299,-3.645,20.132,-43.015,-…	DDGAGPHPAGWPRERFLETGLMLTIGELASYAGVTVRAVRHYHAKGLLPEPERDHSGYRRYDAGAVVELIKIRTLAEAGVPLARVRELLRAGEEEFAAAVADIDRRLRAEIRERQRHRERIARLASGDGLALPVEVVEYLDRLRALGVDERIVRAERDGWIPLAAHSPGRVPAWMARKREQIEDPRLVGFYLTLSQALDRADDDPRLVELADRLAAYLTDMADERGEDYVDDTEMASPLVTLMDRLAFDTVPP
job.pdb	GMGC10.014_489_229.UNKNOWN_trun_0.pdb	4.700	85	58	7	11	76	1	81	5.270E-01	52	76	188	QPTTTRLLTYADLTVMLNRDRRTIWSWVKKGIFPTPIKTPAGVCIGWRPADIQSWIDNN-IG--G----------------SANA	V-SDHELYPIGDAARRSGLSVSAVRFYADAGLVEPTGLN-GAGHRMYDIDAIA-RLELVRTLRELDTGLDEIRRLLEGDTT-LHG	-5.709,23.100,36.744,-6.681,20.680,39.724,-9.197,18.163,37.952,-11.051,16.313,40.816,-14.093,16.959,38.619,-15.814,13.707,37.861,-17.889,13.317,34.707,-20.676,10.883,34.075,-20.254,8.379,31.239,-22.300,10.568,28.863,-19.969,13.455,29.384,-16.966,11.251,29.110,-18.307,9.879,25.793,-18.879,13.348,24.352,-15.535,14.647,25.455,-13.594,11.665,24.236,-15.565,11.495,20.919,-16.649,7.900,21.686,-20.095,6…	VSDHELYPIGDAARRSGLSVSAVRFYADAGLVEPTGLNGAGHRMYDIDAIARLELVRTLRELDTGLDEIRRLLEGDTTLHGLLTTHLGIVERQERTLRARRAVLRALIKQGGGTPAQAGLMHKLVSMTDEEREQTIDDFWHDVGEDLDVPEGFVDRLRTMRPVLPADPTAAQLEAWIELADLVTDPGF
job.pdb	GMGC10.032_323_252.CUER_trun_0.pdb	22.000	59	44	2	14	72	5	61	5.264E-01	52	76	193	TTRLLTYADLTVMLNRDRRTIWSWVKKGIFPTPIKTPAGVCIGWRPADIQSWIDNNIGG	GTELLSIGALSRLTGVCVKTIRNWSDQDLLPPAARTPA-GYRLYGP-DAPARLEIVRSL	-14.061,9.657,46.823,-12.847,5.985,48.131,-16.128,3.920,48.923,-14.558,2.469,52.203,-11.985,4.815,53.734,-9.468,2.598,51.850,-7.593,4.286,48.962,-9.359,1.280,47.077,-11.818,1.681,44.186,-14.735,-0.540,43.302,-15.028,-1.558,39.657,-17.917,0.921,39.330,-15.926,3.735,40.826,-13.021,2.801,38.630,-15.300,2.758,35.577,-16.620,6.272,36.338,-13.212,7.570,36.996,-11.583,6.207,33.823,-14.618,6.032,31.495,-…	MYEDGTELLSIGALSRLTGVCVKTIRNWSDQDLLPPAARTPAGYRLYGPDAPARLEIVRSLRDLGVGTAAIRAVLHRERTLADTAARSADALDAQITALRAQRAVLRAVAAGGTAAEELPQMTRLARLTAEERRRIVADVIDDALDGVPAPAYRSGLLAATPDLPDDPTPDQLHAWNELALLVRDPEFRAALR
job.pdb	GMGC10.207_694_848.UNKNOWN_trun_0.pdb	6.700	59	50	3	13	70	1	55	5.259E-01	52	76	253	TTTRLLTYADLTVMLNRDRRTIWSWVKKGIFPTPIKTPAGVCIGWRPADIQSWIDN-NI	PDNATYDVKEAAEKMGLTVGILRAMLKNGNIKGAYKE--KKRWVIPADALE--YENISK	26.881,-7.203,17.147,28.451,-5.177,14.239,26.124,-1.958,14.104,27.523,-1.384,10.596,25.540,1.517,8.838,25.819,1.898,5.087,25.620,5.009,2.997,23.331,4.917,-0.083,26.189,4.267,-2.415,27.615,1.506,-0.295,24.258,0.036,0.240,23.553,0.191,-3.493,26.710,-1.691,-4.260,26.055,-4.277,-1.738,22.574,-4.728,-3.040,23.556,-4.693,-6.644,21.125,-1.679,-7.225,21.683,1.678,-8.874,22.018,4.519,-6.417,18.830,5.970,-…	PDNATYDVKEAAEKMGLTVGILRAMLKNGNIKGAYKEKKRWVIPADALEYENISKRISGGPKAQREKYQGLRDARLENNILGSTPYLFWENVEKLTGMTKRNIAYHCSRGEVKGAVKTTREGWLIPKGELDNLIRLRQEKKTMTAAQMAAKYNIPEEVLVWHCKADRVPGASYDEKKGKWHIPLGSLEKIDWNVDGQGITADDMARRTGLSTEAIIRCCENGLRGAKKVGDAWLMLPWCADNITGTDPEYIPL
job.pdb	GMGC10.037_083_333.UNKNOWN_trun_0.pdb	3.800	77	54	5	17	76	1	74	5.233E-01	52	76	236	LLTYADLTVMLNRDRRTIWSWVKKGIFPTPIKTPAGVCIGWRPADIQSWIDNN-IG------------G----SANA	MMPIGLFARRTGLTASALRFYADCGLLVPAEVDPVTGYRSYGSE-QVTRASDLRRLREIAMPLPAVRAVLDAD--PA	34.004,-13.188,-24.997,34.024,-13.165,-21.168,34.687,-16.091,-18.933,32.058,-16.624,-16.157,34.386,-15.014,-13.607,34.868,-11.801,-15.583,31.175,-11.758,-16.486,30.161,-12.241,-12.874,32.196,-9.218,-11.774,30.807,-7.081,-14.478,27.174,-7.952,-13.885,27.392,-8.372,-10.080,25.974,-11.886,-10.402,27.706,-14.750,-8.725,29.184,-17.585,-10.840,26.717,-19.972,-9.170,23.786,-17.694,-10.160,25.013,-17.527…	MMPIGLFARRTGLTASALRFYADCGLLVPAEVDPVTGYRSYGSEQVTRASDLRRLREIAMPLPAVRAVLDADPAEAARLVDEHVAKVLGDAAAVRRKAAAFVASRAEAPRRPVAVVKGPVLADAVEQVLTAAGCDPDLPVLGGLRVEASCEAVTLTATDRYRLSTRGLVPAEPVGSAWAATVDGDDVRGAVAAMRRSVLVRVEAAPHAVRLRTADGEDRCCRLLPDPFPDHRLMLA
job.pdb	GMGC10.070_205_224.MENF_trun_0.pdb	10.000	60	49	4	16	73	1	57	5.232E-01	52	76	172	RLLTYADLTVMLNRDRRTIWSWVKKGIFPTPIKTPAGVCIGWRPADIQSWIDNNIGG--S	VDYHVEELADSSGVAVDTIRYYQREKLLAPPRRE-G-RRAFYDDAHLE-RIQEIRSLAQQ	25.792,-7.059,-55.275,29.561,-6.530,-55.795,31.307,-3.920,-53.596,34.616,-2.240,-53.901,36.372,-1.810,-50.626,35.334,1.915,-50.584,31.728,1.002,-51.282,31.818,-1.660,-48.621,33.214,0.839,-46.144,30.487,3.250,-46.911,27.797,0.666,-46.716,29.097,-0.870,-43.458,30.003,2.451,-41.761,33.617,1.256,-41.046,36.906,2.596,-42.378,38.681,0.870,-45.253,41.626,0.215,-42.865,39.260,-1.691,-40.581,38.016,-3.826…	VDYHVEELADSSGVAVDTIRYYQREKLLAPPRREGRRAFYDDAHLERIQEIRSLAQQGFSLAQIRELSAGDGSGLLVDLAQQNAVDPDLDKAELARRAEIPEFLIDVVVSAGLLTPSGEGDDQRFASDAVDMLVAARTLVNEGVSLEELTALAMRHATHIENVVDDAIELFK
job.pdb	GMGC10.046_605_316.BPHY_4855_trun_1.pdb	8.000	62	49	6	14	72	156	212	5.231E-01	52	76	230	TTRLLTYADLTVMLNRDRRTIWSWVKKGIFPTPIKTPAGVCIGWRPADIQSWIDN-NI--GG	ERGELSVQQAADRLGIRAGAVYYWIARGYLD-AHRAAD-GRLSIPWT--SDNEATGRQLT-G	25.044,-31.174,0.263,24.306,-34.523,2.323,22.866,-34.039,5.876,25.281,-35.935,8.231,24.266,-39.584,8.902,21.307,-39.206,11.329,20.219,-35.762,10.311,17.499,-34.812,7.986,16.792,-31.523,6.174,13.508,-29.742,6.675,12.503,-30.915,3.260,13.451,-34.547,3.958,11.762,-34.439,7.308,8.583,-33.015,5.811,8.560,-35.683,3.127,8.961,-38.419,5.792,6.086,-37.064,7.834,3.925,-36.286,4.783,3.556,-32.694,5.951,4.28…	PQTLPGEVSVQQGAARLGVVEHALYYWIHCGRLTARKDVGGRWCIPWDAQVEAACRDWITHPEQFVPTGRRPLPAQAARTDEISIPEAAARLGVLDAAVRYQVRIGRLPAHRTPGGRIAIPWNDQVAADLRADLDRPKHPGPTGPGSHPLPDAATERGELSVQQAADRLGIRAGAVYYWIARGYLDAHRAADGRLSIPWTSDNEATGRQLTGQSVKSDLTTRTLTAGGAV
job.pdb	GMGC10.249_743_614.UNKNOWN_trun_0.pdb	8.000	100	60	9	1	75	45	137	5.199E-01	51	76	253	MSQNNQ------------------LSKL--QPTTTRLLTYADLTVMLNRDRRTIWS-WVKK-G-IF-P-TPIKTPAGVCIGWRPADIQSWIDNNIGGSAN	PAPGAIARANASPTETALIDGLDP--VDALALEHTRRVLPARAAAELHLSVDQLRDRIRLLPEDEAIPGVRLF-----QSGLPRAEWETLKAHIAGRQLP	53.507,-23.041,-18.523,53.270,-26.190,-16.297,51.433,-24.525,-13.319,48.131,-23.761,-15.167,47.752,-27.355,-16.350,47.822,-28.994,-12.935,45.503,-26.546,-10.928,42.901,-27.648,-13.439,43.195,-31.281,-12.312,42.443,-30.779,-8.569,45.485,-32.855,-7.523,46.483,-31.658,-3.926,50.403,-31.558,-4.020,51.782,-32.436,-0.536,53.149,-29.137,0.972,51.661,-26.674,-1.606,48.980,-24.465,-0.089,46.295,-23.919,-2…	EAWDLRAGRGDALPDVVDAEVLAARALSAGTMAAIVPVQAPATTPAPGAIARANASPTETALIDGLDPVDALALEHTRRVLPARAAAELHLSVDQLRDRIRLLPEDEAIPGVRLFQSGLPRAEWETLKAHIAGRQLPKPIETTATQTATDLHLALWTETTTYKAGDILTLYALPSADCHLTIVAVEAGGLATVLFPNDTTADNKIKGGTTLQLPPPGAPFQFRLDKPGRHGLVAICNAVAKRPQGIGHDFERQ
job.pdb	GMGC10.167_948_574.UNKNOWN_trun_1.pdb	13.400	67	51	7	8	72	171	232	5.197E-01	51	76	253	SK-LQ-PTTTRLLTYADLTVMLNRDRRTIWSWVKKGIFPTPIKTPAGVCIGWRPADIQSWIDNNIGG	AAG-AS-LPAATLSLGQAARALGISTTTARRWADDG-RLGVTRTAGGHR-RFTAYDVRRLLAA-RGS	-2.684,-17.920,-3.769,-1.136,-14.839,-5.437,1.212,-14.547,-2.390,2.975,-17.683,-3.495,3.920,-16.145,-6.800,7.151,-14.162,-7.459,7.452,-12.495,-10.782,10.930,-11.722,-12.130,11.342,-8.547,-13.968,14.435,-7.646,-15.894,16.128,-4.261,-15.075,15.786,-3.227,-18.695,12.030,-3.409,-18.585,11.961,-0.729,-15.994,13.961,1.773,-17.981,12.894,4.316,-20.615,9.577,5.985,-21.947,7.286,3.257,-20.233,8.731,3.107,…	TPDKLVLEIAETMLTGEGQAAAIAQLDDLRGLGVRIALDRFGTGYSSVAAIRQLPFDALKVDSSFLTEIGDGTRVTALVEAMVGIGQSLGLPMTAAKVETEEQLRLLRSLGMDRAQGELFTPPLSAPAALELVRGGDVWSGLLEATRPAPRDRPPAAPAHGATGPDALLGAAGASLPAATLSLGQAARALGISTTTARRWADDGRLGVTRTAGGHRRFTAYDVRRLLAARGSPAIAPTEPPRRALPSLARLAE
job.pdb	GMGC10.177_068_054.SLGD_00884_trun_0.pdb	12.900	62	45	3	12	66	10	69	5.164E-01	51	76	187	PTTTRLLTYADLTVMLNRDRRTIWSWVKKGIFPTPIKTPAG-------VCIGWRPADIQSWI	NMEEIYLTVKQLAEIKGCTERYIRNCITKR-KIEAIQK-TGLSTGQGGMEYRIPLSKLDEKV	8.234,8.702,-20.541,5.836,7.828,-17.455,4.209,4.647,-18.815,6.919,2.136,-18.262,7.545,3.212,-14.645,3.954,2.260,-13.458,3.868,-1.436,-14.661,7.144,-2.426,-12.963,5.884,-1.295,-9.421,3.916,-4.525,-8.765,6.861,-7.039,-9.015,6.928,-8.299,-5.412,10.271,-6.896,-4.642,12.468,-10.075,-4.707,14.751,-10.269,-1.713,17.892,-12.272,-1.996,19.743,-13.878,0.846,23.463,-13.470,1.301,23.954,-16.996,0.208,21.871,…	KKFLSRVVKNMEEIYLTVKQLAEIKGCTERYIRNCITKRKIEAIQKTGLSTGQGGMEYRIPLSKLDEKVQIKYKRYLKKLQKETEKQVQEQETEEQESKTIADLTEKEKENAMFWRKLLESWQSYRGKEEDKEKADNTFIQVMNVQNEGLHLSRRTLYRKWNSFVMEGEASLTDGRGKHGNHNRKMT
job.pdb	GMGC10.179_706_115.UNKNOWN_trun_0.pdb	13.300	60	49	3	13	72	3	59	5.121E-01	51	76	169	TTTRLLTYADLTVMLNRDRRTIWSWVKKGIFPTPIKTPAGVCIGWRPADIQSWIDNNIGG	SINELITIRQAVELSGFEYKIISGKIKRGRLPGTCKI-E-GIWYINKEGLQ-SLLEEAEK	-21.833,-9.055,24.636,-18.277,-7.843,23.704,-17.020,-5.859,26.838,-17.262,-2.046,26.219,-13.540,-2.294,26.938,-13.024,-3.756,23.552,-14.736,-1.043,21.553,-12.863,1.817,20.118,-14.002,5.083,18.577,-13.374,6.074,15.011,-10.801,8.485,16.212,-8.926,5.771,17.983,-9.193,3.606,14.939,-7.715,6.379,12.892,-4.722,6.478,15.130,-4.180,2.821,15.043,-4.863,2.050,11.384,-3.501,5.249,9.789,-6.672,5.773,7.733,-8.…	MESINELITIRQAVELSGFEYKIISGKIKRGRLPGTCKIEGIWYINKEGLQSLLEEAEKIKTSYTLHQVSEMTGKSVKSLERRIREKNDFPQAFKLNEKWYLKKSDIDILLKENNIIDNYYTVSEASELTGISRAMIKYRLNKTDDFSAAIKIKEKWYLSKEDIEFLLK
job.pdb	GMGC10.175_892_018.BPHY_4855_trun_1.pdb	10.500	57	49	2	15	71	158	212	5.114E-01	51	76	214	TRLLTYADLTVMLNRDRRTIWSWVKKGIFPTPIKTPAGVCIGWRPADIQSWIDNNIG	RQGISVAEAAGLLGISADRVYYGISVGKIP-ARKQHQGWPWEVLID-DSNLESIKAL	-21.095,-20.092,45.015,-24.306,-18.066,43.991,-25.205,-17.406,47.652,-21.765,-15.925,48.516,-21.952,-13.775,45.308,-25.416,-12.475,46.372,-24.162,-11.693,49.901,-21.087,-9.976,48.530,-23.294,-8.048,46.099,-25.667,-7.020,48.938,-22.709,-5.837,51.158,-21.117,-4.129,48.127,-24.495,-2.496,47.196,-25.065,-1.379,50.897,-21.686,0.505,50.950,-22.662,2.490,47.774,-26.343,2.984,48.399,-26.733,6.564,48.209,…	ELEKAKQDYAIYSSKKAWIPSEKEEQDILNLAQKIPEIWNAPTSTPKEKKRIVRILIDDITVLAEKRCPDFGVGIRFRSGKCEQLSLKKNLPYGDRRRHTDSTISRIHELAAALDDPGIADRLNQDGYVTPEGKPFTYAGVRWIRYKYDISGPYERNRQGISVAEAAGLLGISADRVYYGISVGKIPARKQHQGWPWEVLIDDSNLESIKALYT
job.pdb	GMGC10.003_254_378.UNKNOWN_trun_0.pdb	7.600	197	37	4	7	65	64	253	5.111E-01	51	76	253	L------------------------------------------------------------------------------------------------------------------------------------------SKLQPTTTRLLTYADLTVMLNRDRRTIWSWVKKGIFPTPIKTPAGVCIGWRPADIQSW	LAAEREREERAARRQEQIEDARAQAEIERINTEREEANRRVLEASQRRPATPARNTATLQRRNGTRNTATPPATPGIATPGAPRNTATPVAATVATPNTTPQDVAAPEPATPSSRNTATADTSHLEQVVEEAARNVAAD-----NDQPLLTGAQVAKLKGVSPGTVRSWVNRGR-LTPRSRDDNGHNLFHPADVA-E	60.164,-28.473,-60.093,59.440,-24.696,-59.738,55.725,-24.983,-60.729,55.182,-27.859,-58.233,56.935,-25.848,-55.533,54.827,-22.757,-56.343,51.618,-24.831,-56.079,52.790,-26.347,-52.785,53.435,-22.824,-51.497,50.023,-21.673,-52.606,48.393,-24.688,-50.908,50.364,-24.034,-47.751,49.396,-20.328,-47.882,45.749,-21.273,-48.409,45.933,-23.732,-45.485,47.498,-21.048,-43.263,44.775,-18.567,-44.276,42.097,-…	ARREEAERQRRLADEEEATRLAELRARQAAADADTEAAQARAQAAAEEARRIAEERARAEAARLAAEREREERAARRQEQIEDARAQAEIERINTEREEANRRVLEASQRRPATPARNTATLQRRNGTRNTATPPATPGIATPGAPRNTATPVAATVATPNTTPQDVAAPEPATPSSRNTATADTSHLEQVVEEAARNVAADNDQPLLTGAQVAKLKGVSPGTVRSWVNRGRLTPRSRDDNGHNLFHPADVAE
job.pdb	GMGC10.203_275_420.UNKNOWN_trun_0.pdb	8.900	78	47	6	18	75	1	74	5.102E-01	51	76	184	LTYADLTVMLNRDRRTIWSWVKKGIFPTPIKTPAGVCIGWRPADIQSWIDNN-IG--G-----------------SAN	LNTKQAEELTGISRQNIRYYERQGL-LEPARETGNAYRDYSEEDIR-RLKLIKMLRMLDMPLKEIENVLKEEIPL--K	46.650,-48.736,10.623,43.164,-49.045,11.988,40.441,-46.450,11.411,41.084,-44.873,14.818,44.716,-44.322,14.021,43.836,-43.079,10.573,41.579,-40.449,12.132,44.279,-39.334,14.497,46.822,-39.021,11.771,44.642,-37.318,9.237,42.251,-35.392,11.493,39.364,-36.761,9.399,36.531,-38.157,11.373,35.839,-41.882,11.062,32.424,-41.041,9.690,33.982,-39.010,6.923,36.591,-41.631,6.200,33.768,-44.131,5.688,31.997,-4…	LNTKQAEELTGISRQNIRYYERQGLLEPARETGNAYRDYSEEDIRRLKLIKMLRMLDMPLKEIENVLKEEIPLKEAVARQQENLLKQQKQLQAAIEVCTSIHKDQSDQVDVDAYLEKMETMSRNGSIFAKIADDYKRVAMEEQQRRFSFNADEAVNTAGMFEAVLRKYASDRGMKFQMVKSGMY
job.pdb	GMGC10.026_050_650.UNKNOWN_trun_0.pdb	10.500	104	42	6	23	76	1	103	5.060E-01	50	76	249	LTVMLNRDRRTIWSWVKKGIFPTP-IKTPAGVCIGWRPADIQSWIDNNIG--------G---S-------------------------------------A-NA	VAARIDRSAGRVSRLYNSGVMPEPDHRDQSGQP-YWTELTIDSWWAARNGFDHEDTPRYHRSFTDGHAPQLLEDIVIDVTLGMHRQRSEEMHARIYAGVDALGP	-23.611,-4.854,12.573,-25.697,-3.152,9.866,-26.301,-0.096,11.941,-22.668,0.125,12.803,-21.277,0.179,9.212,-24.179,2.234,8.064,-25.617,-0.422,5.658,-28.829,-2.316,5.024,-29.486,-5.608,6.831,-29.779,-7.214,3.404,-26.307,-6.134,2.593,-24.851,-7.469,5.730,-26.556,-10.776,5.016,-24.975,-11.002,1.646,-21.569,-10.262,3.120,-22.004,-12.919,5.683,-23.191,-15.544,3.149,-20.314,-14.735,0.828,-17.837,-15.529…	VAARIDRSAGRVSRLYNSGVMPEPDHRDQSGQPYWTELTIDSWWAARNGFDHEDTPRYHRSFTDGHAPQLLEDIVIDVTLGMHRQRSEEMHARIYAGVDALGPVVLISPLRGDRATITDHGFALIATAVTKHSAHELEYETDTVWFLTVSGFWDGHFDTNSGAYPPPEANVWDMSTAVRQALPSSSTPYKLRSPVTADDVARLIGTPFDVFPEEHYTRDNVSRRRPLADSPIATRIEVDDAGLGTVIRH
job.pdb	GMGC10.012_571_369.UNKNOWN_trun_0.pdb	3.700	81	55	9	8	72	128	201	5.048E-01	50	76	253	SK----LQPTTTRLLTYADLTVMLNRDRRTIWSWVKK-G---I---FP--TPIK-TPAGVCIGWRPADIQSWIDNNIG--G	LLAKGI----TRTGANVARIAAKIGRSEDEVLALLRAAEKQGAEAAKVERWQATL---KSGGKLTAEEVAQLQRILRQLEA	41.109,-25.837,-32.834,41.512,-28.736,-35.624,45.287,-29.024,-36.522,44.306,-27.056,-39.827,44.337,-23.616,-38.259,40.470,-23.242,-38.971,38.062,-22.893,-36.103,36.148,-26.323,-35.553,33.200,-23.871,-35.670,32.495,-20.370,-37.088,29.730,-17.953,-36.506,29.190,-15.374,-39.266,27.051,-12.370,-38.873,25.951,-10.523,-42.077,23.889,-7.396,-41.974,22.226,-5.184,-44.602,20.936,-1.832,-43.717,18.614,0.15…	LNNDGEPDFSIRISFTTSNTIREYNFTAYDNKKSNKFGFHFIQNDAWKYGYQGNRAPRREPGDFIDFLDDIFSSKTTWEIAITAIPVIGEIVLLGEAVTGYSIFGDKLSAGERAIAGLAALLPVAGGLLAKGITRTGANVARIAAKIGRSEDEVLALLRAAEKQGAEAAKVERWQATLKSGGKLTAEEVAQLQRILRQLEADNRVFRAAEQELGLSRILRRGGKVESTGPVTLKRLRIVLGNAGVSPSGYRLR
job.pdb	GMGC10.006_162_817.UNKNOWN_trun_0.pdb	5.000	119	47	6	8	66	141	253	5.012E-01	50	76	253	SKLQP---TTTR-----------------------------------------------------LLTYADLTVMLNRDRRTIWSWVKKGIFPTPIKT----PAGVCIGWRPADIQSWI	PPHLIRVVDANKLFRRWVTVYCALRQGRLQVAGTLSGESGLSALLVERNDVLASVPPGRAADDEPSATPAEAAEMTGLNTVTLSKLRAAGHLRFVRRAARNG--QIAHGP---AL-ASL	-18.475,-50.977,-6.588,-16.373,-54.281,-6.606,-14.633,-53.582,-3.365,-16.584,-52.553,-0.248,-14.199,-51.824,2.775,-15.036,-55.388,3.853,-13.282,-56.823,0.702,-10.103,-54.842,1.569,-9.779,-56.582,4.986,-10.098,-60.015,3.353,-7.065,-59.238,1.172,-4.940,-58.519,4.174,-3.484,-61.954,4.319,-2.636,-61.854,0.673,-1.119,-58.362,1.099,0.901,-59.632,3.962,2.183,-62.590,1.999,3.175,-60.402,-1.000,4.837,-58.…	KWLDRRGAAALSPFREAVFHHAGRSLKCGHSTRLFGRTIREVPTSAAVAPFEEAPVLSGRAALEQAIARARAVFGPGRKSDVQQILGLSRNQFRGVMERGGNPDLLPGARPSTPKTHFYDLEGVINLFERALSAPVFKVVPPHLIRVVDANKLFRRWVTVYCALRQGRLQVAGTLSGESGLSALLVERNDVLASVPPGRAADDEPSATPAEAAEMTGLNTVTLSKLRAAGHLRFVRRAARNGQIAHGPALASL
job.pdb	GMGC10.015_595_481.UNKNOWN_trun_0.pdb	11.600	60	48	4	12	69	197	253	5.010E-01	50	76	253	P--TTTRLLTYADLTVMLNRDRRTIWSWVKKGIFPTPIKTPAGVCIGWRPADIQSWIDNN	KYLNIDNYYSKQQVIKLLNLTGRTYYKLLD-EENLKPVIT-NKRVAYFDKDKIHELKV-R	-1.218,-12.903,-14.381,2.428,-12.238,-15.524,4.113,-13.086,-12.206,7.031,-11.106,-13.714,9.437,-13.734,-12.247,11.203,-11.921,-9.445,14.175,-14.040,-10.352,14.462,-15.483,-6.887,18.052,-14.660,-5.792,18.298,-18.411,-5.919,17.628,-18.568,-9.600,20.370,-15.967,-10.322,22.748,-17.785,-8.038,21.849,-21.023,-9.770,22.386,-19.403,-13.129,25.835,-18.092,-12.153,26.785,-21.467,-10.681,26.074,-23.483,-13.…	RSSLTYFPSDWVANLISKKSLLDNGDYITLGKAESLDFHDKNQNVIRAWALKGNIEYIIGTNGFMYISLKSFRKYITYITKLFEANMPFHDAAEKIIGYRPGNIGKFRSKIYEYNTLFRVENLNKPVHGYTDLINKSDILRFLEDHVSLNELSEIHNLSYAIVVRLAKEYGVENISFSQSRNHQFYNKRKIENIIKKYLNIDNYYSKQQVIKLLNLTGRTYYKLLDEENLKPVITNKRVAYFDKDKIHELKVR
job.pdb	GMGC10.032_648_399.UNKNOWN_trun_0.pdb	3.900	126	55	8	13	76	2	123	5.009E-01	50	76	199	TTTRLLTYADLTVMLNRDRRTIWSWV-KK----GIF----PTPIKTP------AGVCIGWRPADIQSWIDNNIGG-----------------------------------------------SANA	TAPVYLTADQFAATLGISSEMARKVLRRAGAEGKPYKGVSLDVRFEKSRSATG--GSWLVNQASVDRLTAG-SRNPQIAEVIALTGEGTEGSDFKGGDVVSLPVRQAVDQQAEVPTSLPQGF-RLP	5.111,22.082,8.250,6.682,18.644,8.749,7.406,17.191,5.319,5.323,14.107,4.561,7.364,10.990,5.256,7.126,8.532,2.360,7.686,4.798,2.720,8.915,2.401,0.049,6.727,-0.445,-1.251,8.812,-2.842,0.811,8.314,-0.898,3.929,4.644,-0.682,3.212,4.535,-4.459,2.782,6.328,-5.000,6.004,4.075,-2.704,7.874,0.931,-4.398,6.601,2.336,-7.866,6.664,1.582,-8.316,2.984,3.762,-9.626,0.175,5.930,-7.208,-1.723,4.093,-8.158,-4.861,…	MTAPVYLTADQFAATLGISSEMARKVLRRAGAEGKPYKGVSLDVRFEKSRSATGGSWLVNQASVDRLTAGSRNPQIAEVIALTGEGTEGSDFKGGDVVSLPVRQAVDQQAEVPTSLPQGFRLPEKQVPTCGEVCGTSAHEVGTSPHGDNVITLPVPVSPKKVPTSAPDCGSAWLTADQFASLAGITDRAARLALQAGTY
job.pdb	GMGC10.091_597_817.UNKNOWN_trun_3.pdb	2.300	126	54	12	11	76	136	252	5.009E-01	50	76	253	QPTTTRLLTYADLTVMLN----RDRRTIWSW-VKKGIFPT--P----IKTPAGVCIGWRPADIQSWIDNNIG--G---------------------------------------------SA--NA	GKEVHRFIGVDVIQKALMDLGLYP--TL-KEVT--M-MHRILHHSSSDTG---HRDKADNVEFLEMVELLTLADIDDRAFKFLILIFLFSFWGLFSPIFYLLFRAAAPAWLFCMLADICYQFFLLS	2.425,35.182,-31.928,1.276,31.771,-31.554,3.171,28.676,-31.924,2.189,25.869,-30.127,-1.571,25.528,-29.590,-2.000,22.823,-32.258,-1.223,19.268,-31.762,-3.414,17.055,-30.052,-7.152,17.821,-30.003,-7.722,14.686,-32.150,-8.354,11.600,-30.263,-12.013,12.412,-29.363,-13.500,9.553,-31.332,-13.137,6.144,-30.043,-13.232,5.344,-26.356,-16.919,6.449,-25.794,-18.104,3.012,-26.869,-16.854,0.957,-23.947,-18.28…	ILAGRAAGVEQKRKQGAQDKKLVKLIKVENDDGTTSSPRARRMDPFLSPALSGNSGSVSPRLSPGSPRRNSSSSPRNRLGGSPSRGSFGANALTQLELPGSALGSAEESDRDSVNSGGRDSSISVTSNGERRESDGKEVHRFIGVDVIQKALMDLGLYPTLKEVTMMHRILHHSSSDTGHRDKADNVEFLEMVELLTLADIDDRAFKFLILIFLFSFWGLFSPIFYLLFRAAAPAWLFCMLADICYQFFLLSV
job.pdb	GMGC10.029_912_290.UNKNOWN_trun_0.pdb	8.500	70	50	7	7	67	10	74	4.902E-01	49	76	165	LSKLQP-T--TTRLLTYADLTVMLNRDRRTIWSWV-KKG-IF----PTPIKTPAGVCIGWRPADIQSWID	GENLENTGSDADFWLPVSAVSKLTGKHEDSIREACAERSGKYRGGSYIFRKQ--GKRYEILLTSL---PD	-8.021,-49.117,-8.006,-5.643,-46.487,-9.095,-6.257,-43.035,-7.418,-3.473,-40.745,-8.629,-4.352,-37.394,-6.980,-1.256,-35.534,-8.343,-1.817,-32.305,-6.393,1.029,-30.398,-7.900,0.004,-27.006,-6.669,-0.448,-24.683,-9.412,1.329,-22.111,-7.270,-0.688,-19.263,-8.637,1.728,-16.509,-9.868,-0.678,-14.148,-8.155,1.618,-12.072,-5.903,1.142,-8.440,-6.164,4.409,-7.305,-4.601,7.431,-5.947,-6.408,10.010,-7.267,…	MSNIKKSVKGENLENTGSDADFWLPVSAVSKLTGKHEDSIREACAERSGKYRGGSYIFRKQGKRYEILLTSLPDAAQYNYWLDHHRPAEINFPVAIQDQNISFIDHETLEVIADNYSHKSSGFKEEAQRRVLILDEYLKLVTGGIKKGSALEIIKSRHENISKAT
job.pdb	GMGC10.014_052_353.YYAL_trun_1.pdb	8.900	56	43	4	14	69	83	130	4.891E-01	48	76	253	TTRLLTYADLTVMLNRDRRTIWSWVKKGIFPTPIKTPAGVCIGWRPADIQSWIDNN	ARFTITVPEASKQLGISESAVRQAIYAGRLPARKEG---GTYYLLP---G-SQ-LG	-17.476,-19.822,3.640,-18.354,-18.510,7.104,-21.994,-19.242,7.945,-24.423,-16.484,9.102,-24.323,-12.658,8.905,-20.599,-12.720,8.251,-20.891,-15.093,5.305,-23.641,-12.975,3.703,-21.494,-9.885,4.136,-18.406,-11.583,2.715,-20.341,-12.639,-0.420,-21.474,-9.106,-0.908,-17.870,-7.852,-0.555,-16.590,-10.507,-2.998,-19.327,-9.532,-5.509,-18.515,-5.805,-5.115,-14.799,-6.529,-5.619,-15.479,-8.115,-9.022,-1…	APAGELGTFLRRVLTASKDIAVSETELSEMIFGPENPLLDATVVPGKVVATSETYRDPIFHVMLDCIARKRMPPGTSVSTARARFTITVPEASKQLGISESAVRQAIYAGRLPARKEGGTYYLLPGSQLGRGLPGEPPGTAAQGCRGEEHAGRHPGGAHRIGARRELPGEALARGVRAGGEARGGVGGDDPRRVAPDRGAGDDQGSGEVLGDRARGGRERAALRGLLSAGRVQDRGDRERDAARPGGVPALPR
job.pdb	GMGC10.070_205_224.MENF_trun_1.pdb	4.500	132	47	7	15	76	64	186	4.866E-01	48	76	253	TRLLTYADLTVMLNRDRRTIWSWVKKGIFPTPIKTPAGVCIGWRPADIQSWID-NNIG-------------------------------------------------------------------GSA--NA	DPDLDKAELARRAEIPEFLIDVVVSAGLLTPSGE----GDDQRF--ASDAVDML-VAARTLVNEGVSLEELTALAMRHATHIENVVDDAIELFKRNSRRHDADGAEGGGHDDLVSLMHRLVPVAS--NLVGQ	16.790,12.696,-20.772,19.533,14.313,-18.510,19.369,11.263,-16.279,19.908,8.914,-19.425,16.656,7.169,-18.637,15.088,8.065,-22.010,16.534,7.419,-25.484,17.259,10.589,-27.326,14.240,11.715,-29.303,14.336,11.861,-33.074,15.267,15.393,-33.826,14.030,17.217,-37.057,15.632,20.751,-36.932,14.690,22.469,-33.561,11.782,20.099,-32.911,12.148,16.866,-30.816,9.857,13.899,-31.767,8.999,11.276,-29.155,7.713,7.9…	QREKLLAPPRREGRRAFYDDAHLERIQEIRSLAQQGFSLAQIRELSAGDGSGLLVDLAQQNAVDPDLDKAELARRAEIPEFLIDVVVSAGLLTPSGEGDDQRFASDAVDMLVAARTLVNEGVSLEELTALAMRHATHIENVVDDAIELFKRNSRRHDADGAEGGGHDDLVSLMHRLVPVASNLVGQHFERTLRTRALARLGDDTPVGGGVVVFARKLDERVDPVAIYAAATDHHRSLWIRPDEQFALVALGAA
job.pdb	GMGC10.209_511_749.UNKNOWN_trun_2.pdb	7.400	94	44	6	13	70	164	250	4.854E-01	48	76	253	TT------------------------------------TRLLTYADLTVMLNRDRRTIWSWVKKGIFPTPIKTPAGVCIGWRPADIQSWIDNNI	NVTRNEILYDVKAGIYETAKLINGRWYIKEDEPCKTYGDNYISLAAYAKLHNVSRSKLLEDVESGVYSTPVTK-H-NRWLIDIN-E--PF--KS	14.750,-2.287,81.570,17.394,0.097,80.024,15.715,1.607,76.881,17.112,-0.359,73.844,18.545,3.064,72.954,20.732,3.435,76.065,22.055,-0.096,75.572,22.843,0.840,72.046,25.071,3.684,73.359,23.004,6.484,71.778,23.248,8.647,74.914,27.003,7.869,75.517,27.816,11.430,76.686,24.966,11.580,79.190,25.077,8.109,80.637,26.690,7.449,84.019,26.965,4.052,85.546,26.642,3.709,89.314,26.398,0.035,90.413,23.242,-1.549,…	ALSDDVRAGYYAEDVKRSGRFIFIRKKARCITGEEGSKSYILLRKYAEKNNVDYKILRADVVNGRYKTAKRINNKWYLKPQEKCISYRGMDNFLPARQYAKLHDISYEKLLNDIKSGIYTTTVQDGSMYLIDKNEPCKTTRIDERNTPPKDGYLSVSEYVAKYNVTRNEILYDVKAGIYETAKLINGRWYIKEDEPCKTYGDNYISLAAYAKLHNVSRSKLLEDVESGVYSTPVTKHNRWLIDINEPFKSVDK
job.pdb	GMGC10.075_192_778.UNKNOWN_trun_2.pdb	4.500	66	50	8	10	73	199	253	4.802E-01	48	76	253	LQPTTTRLLTYADLTVMLNRDRRTIWSWVKKGIFPTPIKTPAGVCIGWRPADIQSW-ID-NNIGGS	YVS-DDYKFSKEDIASMADKDLTEVNQAIL-F-LKLEN------K-LYTKKEALIIVDYL-IDPKK	-40.897,14.018,19.843,-38.048,16.125,18.632,-34.719,14.288,18.770,-32.373,15.355,21.651,-29.073,16.941,20.615,-25.944,18.371,22.187,-25.664,18.793,25.958,-29.285,17.727,26.388,-28.531,14.453,24.685,-25.492,13.770,26.878,-27.409,14.617,30.029,-30.150,12.359,29.092,-27.799,9.500,28.293,-26.012,10.076,31.573,-29.328,10.023,33.428,-30.353,6.742,31.790,-27.184,5.056,33.204,-26.919,1.360,32.029,-29.579…	LSPLRGKALLEKISELGDISKSEIVRICGYTEIGEGGNECLNFHEFDKALGLAKEKDNKYLEEKKENPSSYRLQGKKLLDKLEGFSEFNDDVMRLCGYQGGEYNLASPDAEGFFNAIEDARITEELSSGRENNSEKKFNQKNDNLNTDNESKEQKRPPKIKVGKIDITKKESESKTIDDEKIKYGSIELVKLKDEDYSYVSDDYKFSKEDIASMADKDLTEVNQAILFLKLENKLYTKKEALIIVDYLIDPKK
job.pdb	GMGC10.044_393_186.GLMM_trun_0.pdb	7.100	70	47	8	17	76	1	62	4.796E-01	47	76	253	LLTYADLTVMLNRDRRTIWSWVKKGIFPTPIKTPAGVCIGWRPADIQSWIDNNI----GG------SANA	FIDVHEAAAKWDMTERRITMLCRDGKIEGAKKE--GKLWFIPAD-TA--R-PYDGRTK-EARNVGS-DSS	-16.150,-5.434,-19.780,-14.193,-4.190,-16.741,-13.107,-0.574,-16.263,-9.464,0.486,-15.802,-9.931,0.592,-12.038,-11.162,-3.014,-11.929,-8.437,-4.041,-14.345,-5.808,-2.321,-12.152,-6.934,-4.350,-9.174,-7.170,-7.520,-11.252,-3.678,-7.141,-12.856,-1.966,-5.521,-9.812,-1.010,-2.545,-12.170,-1.406,1.194,-11.818,-4.567,2.654,-13.545,-2.174,4.881,-15.423,-0.266,1.997,-16.917,-3.449,0.138,-17.987,-4.699,3…	FIDVHEAAAKWDMTERRITMLCRDGKIEGAKKEGKLWFIPADTARPYDGRTKEARNVGSDSSKKERKMGKYFGTDGFRGKAGEVLTAEHAFKTGQFLGWYYSKERPARIVIGKDTRRSSYMFENALSAGITSTGGFSYLLHVTTTPCVSYITRTEGFDCGIMISASHNPFYDNGIKLLNADGEKMEDEVQEMVERYIDGEIDDVAWATEDKIGQTIDFYSGRNRYIGYLTSIAPVSFENRKIALDCANGSAWM
job.pdb	GMGC10.054_825_523.UNKNOWN_trun_0.pdb	10.700	56	44	4	15	70	1	50	4.790E-01	47	76	223	TRLLTYADLTVMLNRDRRTIWSWVKKGIFPTPIKTPAGVCIGWRPADIQSWIDNNI	MDYLSIQDVSNKWNISKRRVQILCHEGRINGAKMI--GNMWVVPEN-A--VR-PAD	14.768,-41.781,-36.993,11.367,-40.094,-37.910,11.494,-36.223,-37.499,8.389,-34.095,-36.858,7.838,-30.601,-38.167,7.363,-27.820,-35.740,3.638,-27.875,-36.637,3.374,-31.510,-35.782,5.173,-30.991,-32.532,3.029,-28.041,-31.805,-0.070,-30.169,-32.215,1.475,-32.998,-30.304,2.422,-30.873,-27.256,-0.577,-28.565,-27.527,1.685,-25.392,-27.556,2.270,-22.520,-30.072,4.664,-23.037,-33.000,6.530,-20.120,-31.70…	MDYLSIQDVSNKWNISKRRVQILCHEGRINGAKMIGNMWVVPENAVRPADARKKNPIMEKKKSYSLVRTDLKKVLKCMYKKAEQYEFIESDKKIYVLSILSGVLCSTYIGTNESELEIINQIFFDISGKVNPYEIDKEILDMAVEFIKLYKNNKEVESVVSWAYQYSNRIIDNSDYSNTQFFTEKYMIDFIVHHIEELSLAKKILDPCLGGGNFLVECLEFLC
job.pdb	GMGC10.209_511_749.UNKNOWN_trun_1.pdb	5.900	101	51	5	14	73	70	167	4.774E-01	47	76	253	TTRLLTYADLTVMLNRDRRTIWSWVKKGIFPTPIKTPAGVCIGWRPADIQSWI---DNNI--------------------------------------GGS	IEGYVSAKQYAKIHNKSYGVLLRDIKEGKYKTARQN-AVHRWFLKED-D-EYDNGFTNLVSAKYYSEYHNIAYSKLLRDLAAGNYKTAIQDDTGHWHISLQ	51.355,10.869,27.956,48.316,8.642,28.578,46.406,11.373,30.464,47.223,13.852,27.717,45.973,11.319,25.047,42.759,10.660,27.109,42.096,14.359,27.334,42.658,14.937,23.630,40.187,12.199,22.594,37.590,12.800,25.348,37.344,16.171,23.561,36.213,14.154,20.570,33.800,11.981,22.684,35.946,8.854,22.715,35.779,6.535,25.814,38.060,3.622,26.798,36.744,0.045,25.923,36.548,-0.560,29.591,34.463,2.482,30.215,32.227…	ILNNIKSQYNEHNFVTIQEYASRHNLTTMDILADIIDNKYDSAILLISADEECITQHTVLQFVKDSYSGIEGYVSAKQYAKIHNKSYGVLLRDIKEGKYKTARQNAVHRWFLKEDDEYDNGFTNLVSAKYYSEYHNIAYSKLLRDLAAGNYKTAIQDDTGHWHISLQDQYVSNQFGDIDLNEYVSMKEYAAIHNLNYQALSDDVRAGYYAEDVKRSGRFIFIRKKARCITGEEGSKSYILLRKYAEKNNVDYK
job.pdb	GMGC10.201_827_169.UNKNOWN_trun_1.pdb	9.200	65	48	6	13	73	2	59	4.753E-01	47	76	223	TTTRLLTYADLTVMLNRDRRTIWSWVKKGIFPTPIKTPAGVCIGWRPADIQSWIDNNI----GGS	DTIKYLSAQEISESWGITKRRVQNLCINDRIPGAIRI--GNMWAIPSN-AE--K-PKDARYR-EH	37.261,6.674,-46.797,36.949,9.098,-43.793,39.308,7.054,-41.452,37.353,7.111,-38.223,39.792,8.454,-35.624,39.725,6.548,-32.291,40.314,8.232,-28.935,41.269,6.782,-25.520,38.910,6.745,-22.602,41.021,9.525,-21.086,40.672,11.723,-24.070,36.928,11.195,-24.226,36.760,11.888,-20.522,38.301,15.322,-21.074,36.116,15.979,-24.045,32.850,15.068,-22.219,33.954,16.612,-18.879,33.330,13.302,-17.010,35.606,10.902…	LDTIKYLSAQEISESWGITKRRVQNLCINDRIPGAIRIGNMWAIPSNAEKPKDARYREHIEKSIPIESSMRKARRQLKTIVDSSIRKLQQEGLTSVDALHCLIVLFASSLLDSYIDNKNACLDLCKRFFKYDKKVSVPNELNSCITKFINENKMCLDDSLSWVYQFGSKKSDDFKYKDTQFFTEKYMINTLVDSIGLNNKSIVIDPACGGGNFLLYSFEILAE
job.pdb	GMGC10.039_451_213.UNKNOWN_trun_0.pdb	11.200	71	54	4	6	72	135	200	4.741E-01	47	76	253	QLSKL--QPTTTRLLTYADLTVMLNRDRRTIWSWVKKGIFPTPIKTPAGVCIGWRPADIQSWIDNNIG--G	EPVPSFAHNHDPLLLTLRQLRSVLNASVAQMAKIK--KRTPFAQR---PIYSGFTVDEAIILASKAKEFLS	16.775,-27.304,16.897,15.620,-23.910,18.284,15.899,-21.110,15.558,18.797,-18.677,16.301,16.696,-15.456,17.070,18.829,-12.705,15.212,17.314,-9.876,17.426,20.765,-9.079,18.831,22.941,-8.754,15.658,24.207,-5.705,17.366,25.911,-7.650,20.119,27.208,-10.208,17.629,26.685,-12.866,20.421,24.455,-16.019,20.618,21.603,-15.354,23.027,21.929,-18.774,24.584,25.665,-19.381,24.700,26.863,-15.789,24.624,29.530,-…	QMPVEWWHALDGKCRYCYTAMKCQPCTIVECRPERKLVELMRTHSQLDFDRLLTLTRQLGYAPEKPTMPDTERRMIFIGALSIMTDDSSAILEHLFKLHSLHPNVEKFWIAARFSLVTNPDTREASRIFLETRCEPVPSFAHNHDPLLLTLRQLRSVLNASVAQMAKIKKRTPFAQRPIYSGFTVDEAIILASKAKEFLSADDGRLPIAKIEMLNRSSVCQELGISQAALKTYVQHGLLKPYLGQKKTPFFFR
job.pdb	GMGC10.301_278_143.UNKNOWN_trun_1.pdb	10.200	68	50	6	11	72	156	218	4.719E-01	47	76	253	QPTTTRLLTYADLTVMLNRDRRTIWSWVKKGIFPTP-IKTPAGVC---IGWRPADIQSWIDNNIG--G	DSTGSSNFTLKKLSHKLGISSVRVRHILL-SLFPQLS-N---AFLEDDTYIDDEKSERLIFVYENMAD	-17.872,10.870,-11.334,-18.003,8.257,-14.308,-18.368,10.956,-17.045,-19.583,14.589,-16.922,-22.287,14.789,-19.629,-24.314,11.665,-19.848,-27.892,12.465,-18.706,-28.977,8.797,-18.240,-32.730,9.183,-19.055,-34.791,5.917,-18.388,-34.133,5.202,-22.092,-30.458,5.890,-22.824,-29.592,3.252,-25.411,-25.914,2.763,-24.535,-23.806,1.556,-27.389,-23.322,-2.283,-27.085,-19.664,-1.584,-26.388,-20.332,0.916,-23…	HLTEGIDITEFTVLDEEVWKKLEIKLNDPRIRIHKLAASLEANKKSLAEKLFELGLIDTPNWNQRINAPLEEWLRSVLSKAADKEKTLTELHAADLKKNNSAGELSSQLWNSEQDEHPEENWLEPEVDINVENTLVDFDNKSEDNDIESEDSDSDDSTGSSNFTLKKLSHKLGISSVRVRHILLSLFPQLSNAFLEDDTYIDDEKSERLIFVYENMADDNVLKVFENEFLGDITQRWQSHTVLLNNVSGTCRP
job.pdb	GMGC10.178_816_261.B565_1256_trun_1.pdb	8.700	57	46	4	14	70	2	52	4.712E-01	47	76	209	TTRLLTYADLTVMLNRDRRTIWSWVKKGIFPTPIKTPAGVCIGWRPADIQSWIDNNI	IDGYINISEAAEKWGISTRRVQVLCKNGRIEGAAKL--GREWVIPAT-A--EK-PGD	56.655,14.888,-19.858,59.701,12.521,-19.903,61.095,12.226,-23.474,60.015,8.799,-24.735,57.091,8.191,-22.325,53.302,8.491,-22.684,50.616,8.746,-20.062,47.688,6.467,-19.632,45.316,8.766,-21.551,47.685,8.808,-24.501,48.215,5.157,-24.316,44.443,4.761,-24.256,44.085,6.741,-27.364,46.959,4.938,-29.007,45.503,1.479,-28.329,41.801,2.414,-28.695,40.975,1.052,-25.203,39.594,2.625,-22.047,41.940,4.522,-19.6…	MIDGYINISEAAEKWGISTRRVQVLCKNGRIEGAAKLGREWVIPATAEKPGDDRFVNGKYVAWRKKSPKIRETNTGIKSNQDKLDKWDYAISISSGAITAAMDILWVKDINLFDARTWGKEKVEDFVMAVAKNQKGYSGKNLKDAIKFLEDKYPIAADDFTNDFGGGKQHHLRDFAHHPTIVGLVFSIMTQFTKYGYGTDVDGNFIPVE
job.pdb	GMGC10.201_827_169.UNKNOWN_trun_0.pdb	9.300	64	47	6	13	72	2	58	4.702E-01	47	76	167	TTTRLLTYADLTVMLNRDRRTIWSWVKKGIFPTPIKTPAGVCIGWRPADIQSWIDNNI----GG	DTIKYLSAQEISESWGITKRRVQNLCINDRIPGAIRI--GNMWAIPSN-AE--K-PKDARYR-E	45.816,-20.772,-32.017,42.120,-20.033,-32.676,43.025,-16.578,-34.275,40.289,-14.508,-32.686,39.152,-12.326,-35.575,38.498,-8.627,-34.730,35.783,-6.724,-36.484,35.165,-2.997,-36.788,32.227,-1.345,-35.179,30.678,-1.056,-38.624,30.924,-4.743,-39.258,29.506,-5.587,-35.887,26.742,-3.144,-36.510,25.731,-5.019,-39.620,25.954,-8.344,-37.884,23.775,-7.191,-34.936,21.432,-5.088,-37.108,22.025,-1.973,-34.94…	LDTIKYLSAQEISESWGITKRRVQNLCINDRIPGAIRIGNMWAIPSNAEKPKDARYREHIEKSIPIESSMRKARRQLKTIVDSSIRKLQQEGLTSVDALHCLIVLFASSLLDSYIDNKNACLDLCKRFFKYDKKVSVPNELNSCITKFINENKMCLDDSLSWVYQFG
job.pdb	GMGC10.268_681_947.UNKNOWN_trun_0.pdb	12.300	65	44	7	13	72	5	61	4.688E-01	46	76	158	TTTRLLTYADLTVMLNRDRRTIWSWVKKGIFPTPIKTPAGV-CIGWRPADIQSWIDNNI----GG	SVMILLTSSEMAKKWNISGRRIAILCSEGRIKDAVK---KGKTWLIPSD-A--PK-PSDLRKN-D	21.062,-42.175,-10.503,21.116,-39.296,-7.973,19.595,-36.566,-10.241,22.423,-34.116,-9.643,19.703,-31.422,-8.986,21.069,-29.061,-11.633,21.170,-26.085,-9.156,20.236,-23.378,-11.688,20.909,-20.089,-9.710,18.818,-17.123,-10.701,19.634,-13.491,-10.095,17.480,-11.402,-7.817,16.078,-9.691,-10.944,15.179,-12.933,-12.630,13.537,-14.232,-9.482,11.769,-10.983,-9.202,10.144,-11.613,-12.530,9.410,-15.141,-11…	MERSSVMILLTSSEMAKKWNISGRRIAILCSEGRIKDAVKKGKTWLIPSDAPKPSDLRKNDEGATEMEEVTSTNLSVNDMIDYATGKIVHCNPEEAYRQEFEHILIDDLGYPKENIDIEVIIQRGANRNAEEADIVVYRSADHRQENAYIVIEIETPK
job.pdb	GMGC10.306_125_403.UNKNOWN_trun_0.pdb	12.000	58	45	4	13	70	62	113	4.652E-01	46	76	204	TTTRLLTYADLTVMLNRDRRTIWSWVKKGIFPTPIKTPAGVCIGWRPADIQSWIDNNI	KAMEFLTTKEISEQWNISARRVAILCEDGRLDGAFKK--GKTWLIPSD-TK--K-PED	-14.084,33.499,-11.262,-12.982,30.475,-13.309,-10.382,27.723,-12.718,-8.503,28.225,-16.123,-5.726,26.183,-17.157,-5.606,23.818,-19.999,-3.437,21.154,-21.220,-5.307,18.518,-23.345,-3.838,15.691,-25.139,-0.800,15.675,-27.393,-2.710,13.776,-30.079,0.144,14.998,-32.368,1.145,13.203,-35.404,2.759,10.150,-36.803,1.600,9.410,-40.474,-0.335,6.370,-41.680,2.214,5.168,-44.258,0.091,3.432,-46.726,0.096,0.00…	MELAGNRLSSFERMPQTVTSVPSMLLIRFLPIVPSCQKRTNVQKILDIIQITEYNRRRSGGKAMEFLTTKEISEQWNISARRVAILCEDGRLDGAFKKGKTWLIPSDTKKPEDARYRRIKAYYDKFRKLENNYRVIYPESPNATYTSLLNYSDDLNKPFQRWYRYKEGFSIDLVEHLIKEYAKHKEGIIVDPFSGSGSTLLAAN
job.pdb	GMGC10.014_654_706.RHSD_trun_1.pdb	10.800	74	49	7	1	72	9	67	4.634E-01	46	76	253	MSQNNQLSKLQPTTTRLLTYADLTVMLNRDRRTIWSWVKKGIFPTPIKTPAGVCIGWRPADIQSWI-DN-NIGG	RGEAATSQSSSSSTPQIITRAWLAQQTGKDQAWVNAQLSKG-Y-TL----------YD--IY-KAWQKDGGENS	-48.065,50.032,23.126,-45.631,46.975,23.786,-47.039,43.677,22.358,-46.638,40.665,24.866,-46.654,37.494,22.724,-48.122,34.756,24.834,-46.789,32.255,27.417,-47.307,29.030,25.415,-46.212,26.224,27.748,-43.413,24.256,25.837,-42.794,21.320,28.179,-38.959,20.906,27.949,-38.605,17.589,26.135,-35.115,16.904,27.566,-33.156,16.676,24.229,-30.744,13.871,25.206,-27.522,15.321,23.956,-26.395,13.463,20.782,-22…	TWAYGEAGRGEAATSQSSSSSTPQIITRAWLAQQTGKDQAWVNAQLSKGYTLYDIYKAWQKDGGENSLPEQSPSLWVQQNGLTLSTNTKVEPSDESAALKEGEKRAQTTQDEKATQHPLDKEEGKEPAPDTTEMVIPSIPRVNDSVYAPTPGESGLIGQDLFKQSLLQVSATTDVYAPFDQAALAQSRLSDDTSRYGMDYGDNSVSTASGQLVVQNTDLVLPGSLPFALTRVYNSSLANNQIGVQQNEGLYTN
job.pdb	GMGC10.092_830_158.UNKNOWN_trun_0.pdb	2.500	120	55	13	7	73	52	162	4.607E-01	46	76	253	LSKL-------------------------Q--PT-TT--RL-LTYADLTVMLNR--------------DRRTIWSWVKKGIFPTPIK-TPAGVCI-----GWRPADIQSWIDNNIG--GS	FVRCFKPNDAKKGGEWVDDVVTRQLHTSGVLDALRVARTGYPDR--MPFEEFNGMYSFVGGMAKGSGDQKAKCADLCAK-LKLTGKEF-----KLGREKIFLALGVKGNLNAL-RNQAMA	-56.832,1.655,21.626,-56.074,4.648,19.302,-59.025,4.908,16.846,-56.858,7.086,14.511,-53.981,4.480,14.269,-56.496,1.690,13.712,-58.021,3.617,10.859,-54.619,4.462,9.319,-53.333,0.820,9.438,-56.679,-1.099,8.876,-56.602,-0.397,5.107,-53.900,-2.962,4.522,-55.638,-6.147,5.632,-56.669,-8.317,2.622,-58.643,-8.465,-0.714,-61.111,-11.254,0.429,-63.778,-11.417,-2.262,-64.260,-13.440,-5.527,-66.642,-11.485,-…	ENSVLKELFMAEAAPSGVGGKFKSNKFKGIITAFCTGLEQLYTVLDSSALHFVRCFKPNDAKKGGEWVDDVVTRQLHTSGVLDALRVARTGYPDRMPFEEFNGMYSFVGGMAKGSGDQKAKCADLCAKLKLTGKEFKLGREKIFLALGVKGNLNALRNQAMAGVAGKLQAAARGMNARGKVRVMREAREEKCEEMADACHGDDIELLRKAINAAKAIGVGKSKFDEPGKRAIAGAAERLAELEKLAAARKVAE
job.pdb	GMGC10.077_690_835.UNKNOWN_trun_1.pdb	3.800	77	54	8	11	73	104	174	4.587E-01	45	76	253	QPTTTRLLTYADLTVMLNR-------D--RRTIWSWVKKGIFP-T-PIKTPAGV-CIGWRPADIQSWIDNNIG--GS	DESRSKILPAKKVHELISEAKELPLTRQQ--LLAVMS----LQAECSIDDDEVSDSKPVDIVPFCAKAAKMIADFFD	32.713,-10.767,-25.629,34.466,-11.447,-22.384,36.362,-14.244,-23.939,37.400,-12.144,-26.825,39.351,-9.646,-24.725,41.626,-11.177,-22.122,44.066,-14.158,-22.884,44.972,-14.418,-19.209,43.218,-17.400,-17.546,40.522,-20.049,-18.651,38.528,-19.565,-15.443,38.590,-15.853,-14.579,35.299,-14.315,-15.792,36.972,-11.137,-17.330,35.431,-7.982,-15.857,33.794,-6.175,-18.763,34.008,-2.510,-19.377,30.678,-0.91…	AAELGDGTSPHAYPSLKRDNFLKCLASPKANLDRHMINMIAARIKDKDGKTPTKGVKDAVFTCHLENCKRQVLEQITGSSMEEHLRHMLGNAEKKHAQEQGRTDESRSKILPAKKVHELISEAKELPLTRQQLLAVMSLQAECSIDDDEVSDSKPVDIVPFCAKAAKMIADFFDVGHTKRRAQLANSARTNADELLGGRRADDLEAKLTSAFQRKDLQGRGHISLDDFRQVIQSITILDFTRGEIAAILTNAP
job.pdb	GMGC10.140_786_066.CAPSL_trun_1.pdb	3.800	78	53	9	11	73	104	174	4.585E-01	45	76	249	QPTTTRLLTYADLTVMLNR-------D--RRTIWSWVKKGIFP-TPI-KTPAGVC--IGWRPADIQSWIDNNIG--GS	DESRSKILPAKKVHELISEAKELPLTRQQ--LLAVMS----LQAECSIDDD-EVSDSKPVDIVPFCAKAAKMIADFFD	38.002,-19.771,8.089,39.956,-19.344,4.770,42.993,-18.698,6.959,41.988,-21.521,9.298,41.630,-24.168,6.426,44.938,-23.889,4.457,48.326,-23.590,6.286,50.217,-22.894,2.996,50.322,-19.411,1.613,50.668,-15.937,3.268,49.324,-13.706,0.395,47.071,-15.096,-2.509,43.224,-15.125,-2.206,42.942,-19.043,-1.499,40.247,-20.743,-3.580,38.033,-22.243,-0.830,36.150,-25.522,-1.029,32.404,-24.642,-1.600,31.502,-26.069…	AAEAGDGTSPHAYPSLKRDNFLKCLASPKANLDRHMINMIAARIKDRDGKTPTKGVKDAVFTCHLENCKRQVLEQITGSSMEEHLRHMLGNAEKKHAQEQGRNDESRSKILPAKKVHELISEAKELPLTRQQLLAVMSLQAECSIDDDEVSDSKPVDIVPFCAKAAKMIADFFDVGHTKRRAQLANSARTNADELLGGRRADDLEAKLTSAFQRKDLQGRGHISLDDFRQVIQSITILDFTRGEIAAIL
job.pdb	GMGC10.027_262_516.UNKNOWN_trun_0.pdb	15.700	70	47	6	12	72	13	79	4.573E-01	45	76	216	PTTTRLLTYADLTVMLNRDRRTIWSWV-K--KG----I--FPTPIKTPAGVCIGWRPADIQSWIDNNIGG	NPPRPMVTEEDIARMAGLDVQAVRDMLSGVTPIPEHLQGVIPAPAAQ--LTSFVWRPEDVVGIDE-RIAE	45.603,45.669,4.789,42.430,44.708,2.658,40.980,41.291,3.850,39.430,39.739,0.606,36.676,37.415,2.131,37.194,34.065,0.212,33.541,33.194,-0.799,33.442,29.484,0.270,31.952,27.933,-2.946,29.702,25.345,-0.997,30.142,22.678,-3.769,26.330,21.836,-4.105,27.118,18.095,-4.518,23.619,16.757,-5.487,22.375,14.478,-2.599,23.750,11.062,-3.720,20.710,8.685,-4.130,20.461,6.577,-0.914,19.355,2.976,-1.574,16.878,1.6…	MSHTTQEDSVSANPPRPMVTEEDIARMAGLDVQAVRDMLSGVTPIPEHLQGVIPAPAAQLTSFVWRPEDVVGIDERIAEARARFQQQEAQEAALLAEAREKKDAQRKEEVDDFLRRREQERADAEDRFGTDTSADAALPFSNRQGRMGWWKTLVTSWRTVFGRSDDGLAPTVSTSAQAAVELDSIRSAQRIVGEEDTVGEPEDFVVSGSNTVRTRS
job.pdb	GMGC10.026_215_224.RHSD_trun_0.pdb	7.400	94	48	16	1	73	5	80	4.520E-01	45	76	204	M--SQ-NNQ-L--SK-LQ-PTTT----------RL-LTYADLTVMLNRDRRTIWSWVKKGIFPTPIKTPAGVCIGWRPAD-IQSW-IDNNIGGS	MKKTISIILIVAVLSGLMGNALPTKSYAQDEAP-SPETIQILIDEFGTTASFIQRYLDQG--YNL----------N---EII-AAFYK-ARESG	15.206,-35.904,-51.515,11.857,-36.085,-49.650,12.854,-38.652,-46.936,15.758,-36.524,-45.478,13.622,-33.409,-45.168,10.829,-35.195,-43.316,13.361,-36.465,-40.717,14.869,-33.113,-40.228,11.533,-31.363,-39.677,10.491,-33.981,-37.172,13.737,-33.590,-35.244,13.398,-29.767,-35.336,9.844,-30.136,-33.945,10.977,-32.292,-31.043,13.746,-29.853,-30.155,11.261,-26.904,-30.358,8.811,-28.667,-28.002,11.622,-29…	LNYFMKKTISIILIVAVLSGLMGNALPTKSYAQDEAPSPETIQILIDEFGTTASFIQRYLDQGYNLNEIIAAFYKARESGISFDEALRAIHPEEVNESATVTSDVYADPTIENDASIISVEAEQSGIMKRYETYAVTEEVYSNLPTDPITESDDEEESNVKKEEPSEQTPDESVPVQEEKELENEQVDANDKDNQELETTPDSD
job.pdb	GMGC10.105_644_661.BRD4_trun_0.pdb	4.100	96	56	14	9	74	121	210	4.440E-01	44	76	228	K---LQ---PT-TTRLLTYADLTVMLNR--------DRRTIWSWVKKGIF--PT-PIKTPAGVC----IGWRPADIQSWIDNNIG--G-S-----A	QLSN-FYNQ-NQDKSIDVMISSIN-IPVDNESVELDNYKSFKTLLSDKQFSNFDDEIN---IDNSDKKIYIKYGKLFKIINEYVNRHNIQNSPTVT	44.398,-10.853,33.708,45.297,-8.244,30.884,42.178,-5.924,29.897,42.255,-5.480,25.991,41.624,-1.691,25.249,39.166,-1.637,22.198,40.744,1.004,19.843,37.876,3.569,18.853,38.555,4.132,15.115,36.819,7.641,14.613,35.569,7.436,10.873,35.993,11.106,9.564,32.790,11.741,7.421,33.990,14.279,4.714,30.699,16.364,3.792,30.916,16.958,-0.006,29.692,20.668,-0.394,26.704,20.881,-2.954,27.906,23.335,-5.698,25.041,2…	MKHNKLSSVKQKITKKKKKQFGGGNGGPGGVPPLPPPPVPLPPIPSLSQQLEEQRGRLKKIPPPVTERKTSLQHDQPPPRPPPPSVTPLSTPSQQQKLPTKPAPNTPDPAYEDIKNYMKGQLSNFYNQNQDKSIDVMISSINIPVDNESVELDNYKSFKTLLSDKQFSNFDDEINIDNSDKKIYIKYGKLFKIINEYVNRHNIQNSPTVTNYPMYNIHTIFKEQIIEV
job.pdb	GMGC10.023_993_277.REPAM_trun_1.pdb	7.500	79	55	11	11	76	1	74	4.419E-01	44	76	221	QPTTTR-LLTYADLT--VM----LN-R----D-RRTIWSWVKKGIFPTPIKTPAGVCIGWRPADIQSWIDNNIGGSANA	AG-KDVPFLPSVELVGALTDLTD-SPWKDLGFNANKLAHYLEPFGVKPSHNTEKSRR-GYRLESFHDAFERY-T-RPQA	6.866,-22.464,-13.277,10.223,-21.535,-11.332,8.628,-20.597,-7.955,9.158,-16.836,-8.395,10.217,-16.945,-4.820,9.616,-13.221,-4.390,12.366,-13.425,-1.785,16.004,-14.530,-2.020,17.914,-14.844,1.213,21.329,-13.262,1.145,22.977,-16.548,2.092,21.415,-18.348,-0.818,22.450,-15.619,-3.203,26.019,-15.618,-1.960,26.052,-19.378,-2.219,24.794,-19.230,-5.693,27.451,-16.675,-6.604,30.244,-18.515,-4.947,29.095,-…	AGKDVPFLPSVELVGALTDLTDSPWKDLGFNANKLAHYLEPFGVKPSHNTEKSRRGYRLESFHDAFERYTRPQASNPSDHGLEQARWRDGGLLAGTEARPLDGQGRPALPGRPGEMRCSGRVADGLDGAGHPGAAYTPGDPDASIYSGTRSSSSEPSLEIVDGVGNLLPGGLADDSPGMTDRVLKALERARASQIVEREHADDGASVPAKTRWAAKRQANA
job.pdb	GMGC10.204_046_490.UNKNOWN_trun_0.pdb	4.500	197	48	16	2	72	5	187	4.417E-01	44	76	253	SQNN---------------------------------------------------QLSKL-Q---------------------------------------P-TT----------------------------TRLLTYADLTVMLNRD--RRTIWSWVKKGIF--PTPIKT--PAGVCIGWRPADIQSWIDNNIGG	CSQNSYLETGENIRENEKDIFSRLRSQTASITDIKGSIVTIMNMMQSYYEKPVIL----LIDEYDVPIAKASNNGYYKGMLEVIKGMLSTALKDNSSLKFAVITGCLKIAKESIFTGTNNFVSDTISSTRYNEYYGFTQQDVDK-LLADAE--IE-EKAD-L-IKEWYDGYNFG---EFEVYCPWDVMNYLRDLQ-N	-6.450,-11.391,-24.293,-6.887,-12.528,-27.835,-3.386,-13.943,-27.901,-4.083,-15.798,-24.655,-7.223,-17.324,-26.153,-5.300,-18.391,-29.241,-2.660,-20.121,-27.149,-5.400,-21.948,-25.324,-7.625,-22.842,-28.285,-7.500,-26.431,-27.219,-9.998,-25.536,-24.505,-12.739,-25.338,-27.167,-12.424,-29.064,-27.788,-13.440,-29.875,-24.148,-16.579,-32.029,-23.841,-17.881,-30.275,-20.740,-17.397,-26.726,-21.839,-2…	ISSLCSQNSYLETGENIRENEKDIFSRLRSQTASITDIKGSIVTIMNMMQSYYEKPVILLIDEYDVPIAKASNNGYYKGMLEVIKGMLSTALKDNSSLKFAVITGCLKIAKESIFTGTNNFVSDTISSTRYNEYYGFTQQDVDKLLADAEIEEKADLIKEWYDGYNFGEFEVYCPWDVMNYLRDLQNDLNARPVSYWKNTSDNAIIRSFIDYTGAAIRKKLEVLIAGGSICQKIEEDLTYDYLHSSEDNVWSI
job.pdb	GMGC10.172_635_571.UNKNOWN_trun_0.pdb	0.600	165	53	15	9	76	71	221	4.405E-01	44	76	253	KL-QP--TTTRLLTYADLTVMLNRDRRTIWSWVKKGIFPTPIKT---PAGVCIGW-----------------RP---------ADI---------QSW----------------IDNN-IG-----------------------------------GSA----NA	PPKSTAT--VQPCNLKNYAEAKGLPVEFLQRQG----L-RNQKYQGE-----PAVRISYRDVNGQDTAVRYRVALEKSEETDERFKWRTGSKTSL--YGLWRLQSIRKAGWVVLVEGESDAQTLWYHGIPALGIPGVDTWKPAWADNLEGIDKIFAVIEPDQGGE	29.400,-32.699,9.156,26.838,-35.005,7.866,23.554,-34.776,9.849,21.214,-37.731,10.639,18.655,-36.194,8.223,20.901,-36.450,5.267,21.842,-32.715,5.410,25.378,-31.358,5.610,26.621,-28.573,7.956,29.605,-26.365,7.184,31.205,-22.964,7.925,29.695,-20.315,5.755,32.298,-18.929,3.262,30.293,-15.722,2.684,31.167,-14.409,6.188,33.809,-14.980,8.915,32.148,-18.085,10.335,33.380,-19.810,13.543,30.229,-21.962,13.…	TRESNGSWKALCPAHEDREPSLSITEGEDGRALLKCFAGCDAENIVAALGMEMKDLFEKRNGHKKEFRSIPPKSTATVQPCNLKNYAEAKGLPVEFLQRQGLRNQKYQGEPAVRISYRDVNGQDTAVRYRVALEKSEETDERFKWRTGSKTSLYGLWRLQSIRKAGWVVLVEGESDAQTLWYHGIPALGIPGVDTWKPAWADNLEGIDKIFAVIEPDQGGETLREKLGASDFRDRLYLADLAEHKDANGLYLS
job.pdb	GMGC10.023_993_277.REPAM_trun_0.pdb	6.800	73	50	12	15	73	33	101	4.392E-01	43	76	249	TRLLTY-ADL-TV--M--LN-R----DR-RTIWSWVKKGIF-PTPIKT-PAGVCIGWRPADIQSWIDNNIGGS	VPFLPSVELVGALTDLTD-SPWKDLGFNANKLAHYL--EPFGVKPSHNTEKSRR-GYRLESFHDAFERYTRPQ	6.671,25.676,20.578,7.193,21.767,20.495,3.862,20.336,19.011,4.419,20.657,15.186,7.452,18.339,14.770,5.398,15.138,15.415,2.557,15.876,13.093,4.856,16.390,10.090,6.603,13.042,10.646,3.368,11.222,10.943,2.112,12.720,7.755,5.225,11.707,5.883,5.083,8.149,7.191,1.478,7.958,6.170,2.270,9.264,2.759,4.995,6.615,2.402,2.569,3.921,3.603,-0.037,4.892,1.034,2.604,5.074,-1.720,3.644,1.578,-0.682,0.074,0.305,-1…	MALVEGARDADESRSLDIRLLTDIRRIFAGKDVPFLPSVELVGALTDLTDSPWKDLGFNANKLAHYLEPFGVKPSHNTEKSRRGYRLESFHDAFERYTRPQASNPSDHGLEQARWRDGGLLAGTEARPLDGQGRPALPGRPGEMRCSGRVADGLDGAGHPGAAYTPGDPDASIYSGTRSSSSEPSLEIVDGVGNLLPGGLADDSPGMTDRVLKALERARASQIVEREHADDGASVPAKTRWAAKRQANA
job.pdb	GMGC10.166_099_229.UNKNOWN_trun_0.pdb	3.200	154	46	13	12	76	63	202	4.371E-01	43	76	253	PTTTRLLTYADLTVMLNRDRRTIWSWVKKGIFPTPIKT---PAGVCIGW-----------------RP------AD----------IQSW----------------IDNN-IG----------------------------------GSA--NA	SST-AGLSTDALAKRKNLPLDWLKQWG----V-CDLVRDRV-----TQVVIPYSDEGSNTVAVRYRICLDASGPRFTWRKGDRPCL---YGRNKLKAIRDHGWVLLVEGESDTWSGWYYNVPILGIPGKTNWRSEWAKNLAGLDVFLWVEPDAD	16.781,8.666,-20.468,16.628,10.490,-17.093,18.405,13.800,-17.784,19.170,14.019,-14.039,19.914,10.620,-12.637,19.986,10.677,-8.817,22.506,7.800,-8.880,25.628,7.497,-10.962,27.183,4.028,-11.252,30.511,3.786,-13.021,32.394,0.591,-13.554,36.039,1.069,-12.705,38.847,-1.411,-13.514,38.335,-3.427,-10.285,35.522,-1.676,-8.493,32.122,-0.149,-9.042,32.049,3.646,-8.310,28.827,5.255,-7.296,27.534,8.761,-6.59…	DDEHPSLSLTQGKDKVLWNCLAGCSQDEVTAALKERGIIGGSNNKSGNITVGRQGHKVTNPQSSTAGLSTDALAKRKNLPLDWLKQWGVCDLVRDRVTQVVIPYSDEGSNTVAVRYRICLDASGPRFTWRKGDRPCLYGRNKLKAIRDHGWVLLVEGESDTWSGWYYNVPILGIPGKTNWRSEWAKNLAGLDVFLWVEPDADDLIARVGAAIPSLKVLYAPEGIKDISEMHLQGLDVAQKIEALKAGAVPAQE
job.pdb	GMGC10.014_654_706.RHSD_trun_0.pdb	11.700	68	41	9	8	72	27	78	4.339E-01	43	76	253	S-KLQPTTTRLLTYADLTVMLNRDRRTIWSWVKKGIFPTPIKTPAGVCIGWRPADIQSWI-DN-NIGG	QS-SSSSTPQIITRAWLAQQTGKDQAWVNAQLSKG-Y-TL----------Y--DIY-KAWQKDGGENS	-53.329,-32.796,0.712,-51.696,-30.586,-1.434,-53.670,-27.289,-1.628,-50.796,-24.709,-1.566,-48.910,-23.264,-4.302,-51.480,-20.892,-5.835,-50.289,-18.249,-7.939,-48.333,-16.233,-9.969,-49.021,-15.725,-13.715,-47.273,-13.040,-15.491,-46.545,-9.460,-16.097,-45.177,-6.122,-16.498,-42.721,-3.258,-16.613,-44.144,-0.052,-15.193,-42.386,3.323,-15.177,-42.949,6.203,-12.597,-45.314,7.719,-10.143,-44.742,9.…	LCVLMLLGSWSTWAYGEAGRGEAATSQSSSSSTPQIITRAWLAQQTGKDQAWVNAQLSKGYTLYDIYKAWQKDGGENSLPEQSPSLWVQQNGLTLSTNTKVEPSDESAALKEGEKRAQTTQDEKATQHPLDKEEGKEPAPDTTEMVIPSIPRVNDSVYAPTPGESGLIGQDLFKQSLLQVSATTDVYAPFDQAALAQSRLSDDTSRYGMDYGDNSVSTASGQLVVQNTDLVLPGSLPFALTRVYNSSLANNQI
job.pdb	GMGC10.253_912_367.UNKNOWN_trun_2.pdb	6.700	89	53	14	11	76	117	198	4.323E-01	43	76	253	Q-PTTTRLLTYADLT-VML-N----R--------DR-RTIWSWVKKGIFPTPIKT-----PAGVCIGWRPADIQSWIDNNIGGSA-N-A	DA-T-RTSWPSSKIVEYLNSLEGSPWPDFDHGQGVKPPKLAKLL-GRFGITSKTIRATAG---TPKGYTVASFDEVFSRY-LPQSRNTA	2.501,-1.751,3.401,0.620,-5.014,2.470,1.620,-6.875,5.766,0.632,-4.538,8.528,-2.182,-2.175,9.562,-0.913,1.367,9.345,-2.005,3.762,12.045,-1.229,7.288,10.949,-0.114,9.359,13.820,0.031,13.192,14.053,2.355,15.359,15.922,1.006,16.816,19.061,0.429,20.680,18.986,2.020,22.803,21.662,-1.313,23.586,23.156,-2.668,19.990,23.059,-2.750,18.349,26.437,-2.498,14.472,26.288,-2.412,12.167,29.235,0.590,9.954,29.292,…	ASRSVIIPMRRKKADEKTERLRSDTDQGFGELRARLARWTLDNGDNIILADPDMPASLSDRQGDCWRELLRVADCAGGEWPSRARMAAVQICGRADDEEGDISTRLLLDVKALFDTDATRTSWPSSKIVEYLNSLEGSPWPDFDHGQGVKPPKLAKLLGRFGITSKTIRATAGTPKGYTVASFDEVFSRYLPQSRNTATNGDNSLQDIDIKCGGIVAVAAPRRNIDEVPGNCGGTEAQQQHEAQHDNTLHSIE
job.pdb	GMGC10.183_725_584.UNKNOWN_trun_3.pdb	1.100	256	53	14	1	74	10	247	4.302E-01	43	76	253	M--SQ------NN-----------------------------------------------------------------Q-----------------------------------------------------------------------------------LSK-LQ---PTTTRLLTYADLTVMLNRD-R--------------------R-TIWSWVKKGIFPTPIKTPAGVCIGWRPADIQSWIDNNIGGSA	MDSLIAQYGNGNVRFCLITYNLNGAQALKFTSDGNIWFTNSMAVKMALSAQQYVYTSGYTDRGNAFKLLQNNVTFKETSAKFIFQVMNGSTNVGSMYFDQINTCAKLGINYSELMPAGYSYIDPSYGQQVDNAIKSTGGLNLTYGTNSESSVYNHIVGNVAPPHVE-FKAV-------------LPTGWETINLVNVLDPNNGAKSDNDDLTDWEEV-DT--E-SGLITWDNDGNIQLPTFEQCLNKVHDQGFSYV	19.518,0.289,-5.714,15.803,-0.907,-5.698,16.286,-1.719,-2.012,17.343,1.810,-1.304,14.356,3.123,-3.289,11.946,1.047,-1.153,13.464,2.288,2.077,13.406,5.910,0.903,9.889,5.505,-0.345,8.718,4.496,3.101,10.448,7.522,4.593,8.620,9.769,2.202,5.266,8.162,2.790,5.595,8.195,6.543,6.532,11.863,6.290,3.376,12.424,4.207,0.861,10.355,6.171,2.420,10.008,9.686,3.881,7.145,11.666,1.517,4.147,11.860,-0.544,5.225,8.…	SQCKMIGNLMDSLIAQYGNGNVRFCLITYNLNGAQALKFTSDGNIWFTNSMAVKMALSAQQYVYTSGYTDRGNAFKLLQNNVTFKETSAKFIFQVMNGSTNVGSMYFDQINTCAKLGINYSELMPAGYSYIDPSYGQQVDNAIKSTGGLNLTYGTNSESSVYNHIVGNVAPPHVEFKAVLPTGWETINLVNVLDPNNGAKSDNDDLTDWEEVDTESGLITWDNDGNIQLPTFEQCLNKVHDQGFSYVLNEYSD
job.pdb	GMGC10.036_126_623.UNKNOWN_trun_12.pdb	7.800	64	49	6	17	72	140	201	4.277E-01	42	76	253	LLT-YADLTVMLN-----RDRRTIWSWVKKGIFPTPIK-TPAGV-CIGWRPADIQSWIDNNIGG	GTCALTSIANLITQTGKPTTEGEVVNLAI-KNNWAVNNPSLPASQLGGSNYLQQQAILD-NYGI	17.966,-8.411,7.779,15.317,-10.889,6.293,16.312,-14.067,4.423,13.248,-15.249,2.549,12.309,-18.572,0.739,9.044,-16.856,-0.391,8.192,-13.633,-2.012,8.562,-11.047,0.714,7.499,-7.502,1.566,9.697,-5.842,4.260,7.902,-4.660,7.357,8.726,-1.168,8.680,12.198,-0.755,10.267,13.794,-3.660,8.383,16.246,-2.360,5.859,17.695,-5.574,4.274,16.072,-8.419,2.273,17.856,-11.441,0.844,16.089,-14.027,-1.468,17.166,-17.61…	TVISSTSYLLNANIEELRLLEGFDIHGTGNAQDNKIIGNSSDNIIDGVTGADVMIGGLGNDTYYVDNINDQVIENNNEGIDNVQSSITYTLDSNTENLILLDFSKPEKGKVDGEDVLVYGFPKRNELDYIQGDAVENYQGTCALTSIANLITQTGKPTTEGEVVNLAIKNNWAVNNPSLPASQLGGSNYLQQQAILDNYGIDNDVIQGYNETGIANLLRGGRGLILSVNAGVLWDEQNYVGSGSVNHAVTLTG
job.pdb	GMGC10.187_381_698.MCRB_trun_1.pdb	2.600	189	53	10	1	73	39	212	4.244E-01	42	76	253	MSQ-----------------------------------------------NNQLSK-LQPTTTRLLTYADLTVMLNRDRRTIWSWVKKG-----I----------------FP-TPIKTPAGVCIGWRPA-DIQS---------------------------------------------WIDNNIGGS	EQERYFPFPFLGKNGAEGEYIYKLRPELFEALCEIDLSNVSPYYNAENDE-----MESSEKTIEVYTKSDFLNDVYISEEKYDTCVSRLKCKKNLILQGAPGVGKTFTARRLAWSIM--------GIKDDGRVKFVQFHQSYSYEDFIMGYKPAGNGFSLEKGVFYDFCIKAKEDADNDYFFII--DEI	13.618,-8.050,1.109,10.968,-6.666,3.420,9.531,-4.532,0.664,9.652,-7.449,-1.657,7.950,-9.674,0.875,5.300,-6.927,1.220,4.719,-6.811,-2.520,4.934,-10.514,-3.359,3.897,-12.123,-0.066,5.986,-14.446,2.222,8.514,-13.960,5.005,11.427,-11.538,4.400,13.501,-14.576,5.501,12.571,-16.395,2.391,13.833,-13.668,0.038,16.811,-13.177,2.081,17.565,-16.878,1.730,17.177,-16.754,-2.030,19.481,-13.769,-2.287,22.055,-15…	CKKIADIYGGTPYRYVGCATNLGRRIKKYFNLPPCMDGEQERYFPFPFLGKNGAEGEYIYKLRPELFEALCEIDLSNVSPYYNAENDEMESSEKTIEVYTKSDFLNDVYISEEKYDTCVSRLKCKKNLILQGAPGVGKTFTARRLAWSIMGIKDDGRVKFVQFHQSYSYEDFIMGYKPAGNGFSLEKGVFYDFCIKAKEDADNDYFFIIDEINRGNMSKIFGELLLLLENDYRGMEITLAYDKKPFSVPENLY
job.pdb	GMGC10.179_635_355.UNKNOWN_trun_1.pdb	8.200	85	42	6	24	76	1	81	4.241E-01	42	76	253	TVMLNRDRRTIWSWVKKGIFPTPIKTPAGVCIGWRPADIQSWIDNNIG--G---------------------------S---ANA	QKL-GVPASTLRYYDKEGLLPFVERSSGGIR-MFRENDFEWLQVIRCMKKAGMSIKDIRQYIELAMQGDDTIDTRLEMFRHQ--R	66.625,-20.360,6.356,67.104,-19.139,2.769,63.938,-20.772,1.570,62.094,-20.459,4.881,61.509,-24.304,4.686,61.767,-26.347,7.801,64.499,-28.958,7.821,61.830,-31.668,8.296,60.210,-30.703,5.001,63.524,-31.028,3.165,63.987,-34.448,4.723,60.551,-35.378,3.708,61.159,-34.275,0.099,64.313,-36.245,0.007,62.531,-39.345,1.375,59.836,-38.999,-1.240,62.530,-38.972,-3.938,62.191,-35.303,-4.912,65.805,-34.374,-4.…	QKLGVPASTLRYYDKEGLLPFVERSSGGIRMFRENDFEWLQVIRCMKKAGMSIKDIRQYIELAMQGDDTIDTRLEMFRHQREVLTQQIQQLQHTLETVEYKCWFYEAAKAAGTVDVPGAMTDADVPEQFRAIRQELRGQKISIRFVMQTIHNLQRFADIVPSIRGLDRHYDAFFPVDNADCSFLTDFDSIAEGLEAAKNDSDNYLAMVGSNSPLSRLAALKDILKSEDYVAAVSNLLFADQEVAPYAGMKKMI
job.pdb	GMGC10.134_967_824.MERR2_trun_0.pdb	7.500	40	37	0	10	49	214	253	4.207E-01	42	76	253	LQPTTTRLLTYADLTVMLNRDRRTIWSWVKKGIFPTPIKT	GRPITEEGYPGKRAAEIAGITYQQLDYWARTDLVMPSLAR	33.795,-20.482,26.555,33.077,-16.879,25.300,29.454,-17.693,26.271,30.600,-18.572,29.849,32.703,-15.336,29.997,31.015,-12.119,31.539,28.991,-10.228,28.865,31.472,-7.718,27.533,31.181,-4.622,29.869,31.325,-2.483,26.739,29.026,-2.138,23.623,30.414,-2.472,20.074,29.593,-0.885,16.702,30.480,-4.106,14.949,30.175,-7.673,16.165,31.327,-10.685,14.184,30.420,-14.120,15.276,31.198,-17.621,13.857,29.472,-19.…	DSLAAATPAEAFDVVVVDPPTKKAKEWVNLAKKSLAANRTSRAFVLLPRSALDADGPCASLIREKQLEAVVFLPNRLKKNSRGLALCVITSGADPCEEILVIDLADLKLKNLNYGTIITLSGTAWGAPPIDYALPIGQVCDAISHWRNTRTVDRELFPGCQESIGAETAVLHGLKDWERNLIHAGAPMRGKPPMATKAPAIDNTGANLSDANSGRPITEEGYPGKRAAEIAGITYQQLDYWARTDLVMPSLAR
job.pdb	GMGC10.216_114_749.UNKNOWN_trun_0.pdb	3.100	127	52	12	12	76	90	207	4.204E-01	42	76	253	PTTT----------RLLT--YADL------------------TVMLN----------RDRRTIWSWV-K-KGIF------------------PTPIKTPAGVCIGWRPADIQSWIDNNIGGSAN--A	EQLREVLDTIPTAAWYCLPDGSNEYVSQRWLAYTGLSAKEAHGDGWKATIHPEDLGRAI-ERASSILASGEPGEIEERVRRHDGEFRWFMVRYAPLRDEMGNIVRWY---GT--NT---DIDDRKRS	-34.329,36.241,25.517,-31.801,33.412,25.022,-32.918,33.195,21.286,-30.358,35.808,19.979,-27.563,33.729,21.551,-28.391,30.651,19.287,-26.273,30.251,16.184,-28.492,31.301,13.203,-27.967,27.844,11.524,-29.415,26.088,14.640,-32.239,28.556,15.409,-34.984,26.986,13.405,-34.229,23.513,14.597,-33.895,24.525,18.205,-37.114,26.552,18.185,-39.067,23.777,16.558,-37.870,21.330,19.166,-38.577,23.733,21.952,-42…	GWVPTIHPADLDRTMNKYRACLASGKAGEVEVRIRRHDGQYRWLLCRIAPLRDEAGNIVKWYGTNTDIDSLKQTEEKLEKALAASEKSEEQLREVLDTIPTAAWYCLPDGSNEYVSQRWLAYTGLSAKEAHGDGWKATIHPEDLGRAIERASSILASGEPGEIEERVRRHDGEFRWFMVRYAPLRDEMGNIVRWYGTNTDIDDRKRSEEKLRDDERELRQITDAIPQLITTQDANGTFLYANQTLLDYTGLTM
job.pdb	GMGC10.029_176_582.LSPA_trun_0.pdb	1.600	119	60	18	8	76	63	174	4.189E-01	41	76	253	SKLQPTTTRLLTYADLTVM-LNR--DRRTIWSWVKK-G----------------------I-FP-TP-IK--TPAGV------CIGWR---------PA-DIQSWID-NNIGGSA--NA	IGDVVTLRLVRNSG-A-AFS-LASGYTWVLTVIALVVVSVIIRYSSRLKSWGWAIGLALVLGGAIGNLIDRI---FRAPAPLQGHVVDFVSVGWFPVFNVADSAVVCGAILLVVLSA-L	57.428,-79.435,31.744,59.033,-77.228,29.104,59.607,-73.784,28.301,60.959,-70.539,28.679,61.656,-67.355,27.407,61.660,-63.670,27.255,62.192,-60.277,26.105,63.011,-57.199,24.219,62.478,-53.879,23.219,61.685,-50.408,23.689,59.714,-47.043,24.425,60.043,-44.880,21.143,58.028,-43.237,18.851,55.679,-40.405,18.400,53.552,-40.111,15.493,51.432,-37.113,15.722,48.897,-36.894,13.074,45.240,-36.418,14.125,45.…	PHGADSPDADPDEVRSDGSTPGRRFSKVTAAVLGVALVVIGLDLLTKTIAVATLDPQRPVEIIGDVVTLRLVRNSGAAFSLASGYTWVLTVIALVVVSVIIRYSSRLKSWGWAIGLALVLGGAIGNLIDRIFRAPAPLQGHVVDFVSVGWFPVFNVADSAVVCGAILLVVLSALGFDYDGSRTGWAASRDRHAAEHTDTHGDNVEDGGPPMRESRVVPVPDGLDGMRVDAGVSRMLGLSRTVVATLAEDGDVL
job.pdb	GMGC10.272_025_742.Y3088_trun_2.pdb	7.500	53	40	4	24	75	37	81	4.186E-01	41	76	220	TVMLNRDRRTIW-SWVKKGIFPTPIKTPAGVCIGWRPADIQSWIDNNIGGSAN	NRERFEGF--RQA-AM-----EYGTLDDTGNFIGLEKEGWRAHFYLNSQSENK	-18.175,16.121,12.356,-16.796,19.510,11.011,-16.644,20.107,7.051,-14.087,22.788,5.872,-15.526,25.777,4.067,-14.889,23.974,0.645,-16.994,20.778,1.345,-13.874,18.480,1.223,-13.554,15.934,4.048,-10.384,17.531,5.841,-8.010,14.562,6.548,-5.397,17.073,7.958,-3.021,14.600,9.639,-0.244,17.224,10.319,2.646,14.874,11.473,4.824,17.552,13.208,8.133,15.664,13.629,8.456,16.545,17.323,12.259,17.054,17.267,12.73…	LGTDADGDPVTSCVIVPDLEADDEAKTAKTANISRTNRERFEGFRQAAMEYGTLDDTGNFIGLEKEGWRAHFYLNSQSENKDATRTAFGTAVKELKKIGLIYERADGLLQFDGPGAETQAAIIRDAIDERTGEKSQGQNGDRSNRSEPKKSEESSHAKDRRAKRSEAPSLEGLRASHDSGANSEGDENQAEEILKPSSPGADDGSVTFSLTGDGVQGVLP
job.pdb	GMGC10.253_792_112.MCRB_trun_3.pdb	1.300	223	58	16	1	76	11	218	4.182E-01	41	76	253	MS----QNNQLS----------------------------------------------K---------L--------------QPTTTRLLTYADLTVMLNRDRRTIWSWVKKG-----I----------------FP-TPIKTPAGVCIGWRPAD-IQSWID-------------------------------------------------NNIGGS--ANA	KKGMYQLIGRGVVKSDYFFDTSIDSDYPNLRRMDWTDNCLEQPKDHPGQSVMKALTDITSYTDYVEKLCALFEKEEDAGDDPI-IISYPLYDSDKFLEEVYMDKDSYTTLVGLIRTKKNVILQGAPGVGKTYAAKRLAYSMM---------GAKDQE-RLM-MIQFHQSYSYEDFIEGFRPSSSGQGFEIKKGSFYNFCKKAADDLEHEYFFII-DEINR--G	28.705,-29.406,-27.082,26.778,-32.820,-27.065,27.411,-34.844,-23.841,26.629,-38.372,-22.865,23.038,-38.297,-21.651,21.788,-35.636,-24.028,18.555,-36.228,-25.968,18.800,-35.867,-29.692,16.011,-35.418,-32.145,16.680,-36.321,-35.769,14.927,-34.510,-38.483,14.325,-35.048,-42.239,13.951,-31.590,-43.845,12.110,-28.695,-42.152,8.964,-30.479,-41.209,9.728,-34.066,-40.374,11.188,-35.937,-37.397,12.779,-39…	EMKPGDIVFVKKGMYQLIGRGVVKSDYFFDTSIDSDYPNLRRMDWTDNCLEQPKDHPGQSVMKALTDITSYTDYVEKLCALFEKEEDAGDDPIIISYPLYDSDKFLEEVYMDKDSYTTLVGLIRTKKNVILQGAPGVGKTYAAKRLAYSMMGAKDQERLMMIQFHQSYSYEDFIEGFRPSSSGQGFEIKKGSFYNFCKKAADDLEHEYFFIIDEINRGNLSKIFGELFMLIENDKRGNALQLLYSDEKFSVPK
job.pdb	GMGC10.115_347_118.MCRB_trun_2.pdb	3.100	193	43	12	1	59	71	253	4.172E-01	41	76	253	M--S------------------------QNN--------------------------------------------------------------Q-LSKLQ---------------------P-T-TTRLLTYADLTVMLNRDRRTIWSWVKKG-----I----------------FP-TPIKTPAGVCIGWRP	KSYSSREEIQEIIGENKTNDSKACLEFSNEIKLGDVIIAKKGTKKFLGYGIVSSEYIFDDTLENYKHKRKVNWQSNQIIDNPPDKHIVRKALTNI-SQYPEYVKRLSKLYGFKIDQNSSASFDNTQNDIYTIDDILSDLFMQKEKLLEIENATAYKKNIILQGPPGTGKTFFAKRLAYYMM---------GEK	2.543,46.298,-8.639,0.803,45.814,-5.160,-1.591,46.991,-2.729,-2.762,49.648,-0.387,-4.351,49.960,2.673,-4.656,49.448,6.224,-5.722,49.715,9.609,-5.082,49.282,13.091,-3.805,48.683,16.519,-1.548,48.109,19.370,1.097,47.499,21.791,3.962,46.777,23.909,7.202,45.841,25.259,10.205,44.691,26.942,13.255,43.237,28.177,15.995,41.762,30.220,19.236,39.813,30.320,21.393,37.302,32.092,23.785,34.377,31.490,24.927,3…	ISKKESKKYIDVANSKFLLSNNNDDEEENNVMSNTQQVWLYSPGENAKMWDENYQNSEMRIDFDSGLTDLKSYSSREEIQEIIGENKTNDSKACLEFSNEIKLGDVIIAKKGTKKFLGYGIVSSEYIFDDTLENYKHKRKVNWQSNQIIDNPPDKHIVRKALTNISQYPEYVKRLSKLYGFKIDQNSSASFDNTQNDIYTIDDILSDLFMQKEKLLEIENATAYKKNIILQGPPGTGKTFFAKRLAYYMMGEK
job.pdb	GMGC10.129_772_834.UNKNOWN_trun_4.pdb	2.600	151	53	10	4	76	1	135	4.171E-01	41	76	253	N-NQLSKLQ------------------------------PTTTRLLTYADLTVMLNRDRRTIWSWVKKGIFPT----PIKTPAGVCIGWRPA----------------------------------------DIQSWIDNNIGGS--AN-A	SF-STSQHRQFLIGNPTGDSVTYMNSSVGINTSDANATLTMQGKGLTWQSFQNEFDFSDQDAQALFD---HLVDIGVLDDS--DDTYGFLQIPDKQYFKDSFEGGYYLLPLIFTIESDEFYADLIQTIKDEG----------YDDETEILD	-30.171,-3.826,-9.503,-27.847,-1.607,-7.516,-25.002,-0.696,-10.014,-23.329,2.292,-8.751,-20.812,3.651,-11.416,-18.559,4.902,-8.780,-15.091,3.034,-8.145,-15.457,1.911,-4.529,-12.089,2.013,-2.547,-11.534,0.138,0.628,-8.488,0.004,3.043,-7.416,-2.873,4.998,-4.898,-1.744,7.648,-3.936,-3.663,10.798,-4.111,-1.498,14.077,-0.575,-0.818,15.482,0.384,-2.127,18.984,3.944,-2.660,20.303,3.402,-6.381,20.692,1.8…	SFSTSQHRQFLIGNPTGDSVTYMNSSVGINTSDANATLTMQGKGLTWQSFQNEFDFSDQDAQALFDHLVDIGVLDDSDDTYGFLQIPDKQYFKDSFEGGYYLLPLIFTIESDEFYADLIQTIKDEGYDDETEILDLIETDFLPDSELIKPYITNAYEGTPDLVTTEQVGFFDLWVTEVLVENSKYIADIINDTDLVYSFTGDDGSVYNSYSGDSAEIADTSITSIQSYCENEDYLDLNDEFVTVNIDEVLDSN
job.pdb	GMGC10.013_743_544.MGA_trun_0.pdb	2.000	150	50	11	14	76	6	145	4.167E-01	41	76	253	TTRLLTYADLTVMLNRDRRTIWSWVKKGIFP--------TPIKTPAGVCIGWRPA-----DIQS--WID-NNIG-G---------------------------------------------------------------------S-ANA	ERKTWDRKEICKIVRCSKKTLARDM--KNLESSLPDKWKLINT----TEGILLEKPFDEN---FIH-LFSAFFSETYLFRICYDIYDEKEISLAMWCQENYVSPATVYRKLAPVDRYLKSIHLQLENKPLNLIGKESQIRFLYYDLFFNA	6.155,-0.953,4.206,4.751,2.247,5.752,7.489,2.626,8.334,10.058,1.793,5.679,8.758,4.296,3.092,10.233,7.400,4.809,12.691,8.100,7.487,10.338,10.022,9.553,8.392,9.867,12.690,4.890,8.621,11.657,1.703,9.820,13.205,-0.341,6.781,14.521,-3.483,8.106,13.000,-1.819,8.391,9.688,-0.603,4.853,9.862,-4.023,3.565,10.806,-5.514,5.330,7.783,-2.916,3.948,5.391,-3.053,0.442,6.678,-6.798,0.691,7.344,-6.719,-0.555,10.9…	KVLLSERKTWDRKEICKIVRCSKKTLARDMKNLESSLPDKWKLINTTEGILLEKPFDENFIHLFSAFFSETYLFRICYDIYDEKEISLAMWCQENYVSPATVYRKLAPVDRYLKSIHLQLENKPLNLIGKESQIRFLYYDLFFNAYPAHDLFFIDISWEIIDGFIEDVMRKLDIYFSPAAKIQYAAWIGLSLTRIKRGYPIDNRSKRTTRTWEAYNKRANLAECFRILADASHIQISEAESIFILSCIFFCSK
job.pdb	GMGC10.049_438_645.UNKNOWN_trun_3.pdb	4.100	167	58	23	1	75	86	242	4.154E-01	41	76	253	M--S--------------------------Q--NN--QL-------------------------SKLQ-PT--TTRL--L-------TY-ADLT-V-----------M--LN-RDRRTIWSWVKKGIFPTPIKTPAGV-CI--GWR--PADIQSWIDNNIG--GSAN	LLFTYLIDNGISAAYPGHFILSSNDLLQTSLREYNNKLHNMIKNCKIEWLADDEDFYQSKGYRK---YIEHQKNNLIDYLKVENYDQVLDYFYNNINYMEINWTHPIAEHLAKYDMRS-IDNI----GLSGYTK-DDIYTPKEFISDLLDTIFRDTIDN-YIADRFV	-23.802,17.193,21.160,-23.689,15.048,17.858,-23.385,11.443,19.305,-21.081,10.275,16.343,-22.902,6.857,15.708,-20.438,4.045,14.802,-18.311,2.969,11.725,-19.942,-0.112,9.960,-17.582,-2.485,7.994,-18.567,-2.417,4.228,-16.774,-4.892,1.759,-16.883,-3.120,-1.714,-16.800,-4.848,-5.313,-15.031,-2.346,-7.663,-15.436,-4.010,-11.128,-12.087,-2.788,-12.676,-12.727,-3.703,-16.419,-9.318,-5.243,-16.748,-8.374,…	LFTMDSPSLIVFKEYYKNNYNADYIYLTKNENRIRDLNNKKSIFSYNLYGECYNLTEDDKNFIFNGATMVKNMENTLDLSRFSGFLLFTYLIDNGISAAYPGHFILSSNDLLQTSLREYNNKLHNMIKNCKIEWLADDEDFYQSKGYRKYIEHQKNNLIDYLKVENYDQVLDYFYNNINYMEINWTHPIAEHLAKYDMRSIDNIGLSGYTKDDIYTPKEFISDLLDTIFRDTIDNYIADRFVSDDIITKLDIS
job.pdb	GMGC10.247_548_321.UNKNOWN_trun_0.pdb	3.000	199	57	21	1	76	17	202	4.153E-01	41	76	219	MSQNN---Q-------LS--------------------------------------KLQPTTTRLL----TYADLT---VMLNRDRRTIWSWVKKGI--FP-TPIKTPAGVC-I-GWRP-------ADI-----------QSW--------------------------IDNNI-------GGS-------AN-----A	VKRTSMEQILGSKVEELYCNRCVEYTSKEMDFLAKGLKITVWYELWAPCDNDEFLILNSTKVYNYFEGRG--AK-SNSP----EIKEFLQNQLEELQKE-YPLQRE----SLMDKKLFVSEGVGKPIFIGVNEEDNTSIYLSFMDKKYENVIENENWPNPNISDDQNLFIS-YIFTYGGDIEKLFFYKGKRYKHVNNSY	-21.216,14.235,36.562,-20.014,15.764,33.177,-16.918,14.375,31.291,-14.369,17.420,31.438,-13.358,19.514,28.239,-9.481,19.724,28.605,-8.288,23.265,27.140,-4.381,23.319,26.811,-1.825,24.942,24.205,1.774,23.995,23.016,4.327,25.624,20.312,6.662,23.792,17.400,10.529,23.645,17.365,12.522,22.424,13.906,16.027,20.683,13.615,18.017,19.653,10.142,20.679,16.799,9.704,23.086,15.589,6.698,23.671,12.281,4.508,2…	MGFPIYQGGYTMNKIIVKRTSMEQILGSKVEELYCNRCVEYTSKEMDFLAKGLKITVWYELWAPCDNDEFLILNSTKVYNYFEGRGAKSNSPEIKEFLQNQLEELQKEYPLQRESLMDKKLFVSEGVGKPIFIGVNEEDNTSIYLSFMDKKYENVIENENWPNPNISDDQNLFISYIFTYGGDIEKLFFYKGKRYKHVNNSYRYQISLLKNQYHTSDII
job.pdb	GMGC10.032_613_962.UNKNOWN_trun_0.pdb	4.600	150	34	8	4	48	108	253	4.149E-01	41	76	253	N-------------------------------------------------------------------------NQ-LSK----------------------------LQPT-T--TRLLTYADLTVMLNRDRRTIWSWVKKGIFPTPIK	EHPDAVAGLVLIDGANPVPEPFVTEAVLPEFRAMWEGLAARQEAERDTARQVVLTAQEILDLNLEIDVVRSEIL-DRYAKINRPITMIMSASMAGDDGAGPHPAGWPR--ERFLETGLMLTIGELASYAGVTVRAVRHYHAKGLL-PEPE	-10.159,-15.047,1.633,-11.699,-13.669,-1.502,-10.676,-12.144,-4.852,-11.456,-8.797,-6.511,-11.483,-8.269,-10.297,-10.401,-4.796,-11.307,-9.151,-3.579,-14.737,-8.066,-7.043,-15.870,-6.194,-7.742,-12.561,-7.145,-10.392,-9.986,-6.534,-9.014,-6.457,-6.402,-11.487,-3.552,-7.848,-10.134,-0.348,-7.561,-11.592,3.156,-9.917,-10.526,5.911,-9.941,-11.792,9.450,-10.346,-10.876,13.132,-12.894,-8.789,15.043,-1…	HFTIEHDGVTIPVSRGGCGRPLLLCPGLNSTQADLRELAELLRRDHDVVTFDLRGHGLASAAGRYSFEAFLGDLAAVMAELGRLGLSAAPVLVGYSLGADLAVHYASEHPDAVAGLVLIDGANPVPEPFVTEAVLPEFRAMWEGLAARQEAERDTARQVVLTAQEILDLNLEIDVVRSEILDRYAKINRPITMIMSASMAGDDGAGPHPAGWPRERFLETGLMLTIGELASYAGVTVRAVRHYHAKGLLPEPE
job.pdb	GMGC10.060_632_587.HDEN_0178_trun_1.pdb	3.700	159	50	17	5	76	107	249	4.136E-01	41	76	253	NQ-LS-KL-------------------------QPT-T-T-RLLTYADLTVMLNRDRRTIWSWVKKG--I-FPTPIKTPAGVCIGWRPAD---------------------------------------IQSWIDNNIGG--S-------------ANA	ETNAKRIQDDQLEQAREDAQAEEVSIDDISRDS-LETIDLSVGMTLEELSEATGRTIEEESQIVDRLIRQG-AVIAEDFDGVLL-LT--VADQASADIAADDLDDIQPSKVDEADPVAPLEEQDSLLDG---------LTKTLREQMQRYGLGDVA--V	-11.224,-4.045,-32.817,-11.957,-7.743,-33.078,-14.588,-7.613,-30.463,-16.187,-4.550,-31.897,-16.167,-5.113,-35.797,-14.967,-8.756,-35.918,-11.610,-7.855,-37.435,-8.955,-9.927,-35.789,-6.459,-7.796,-33.859,-3.894,-9.825,-35.800,-5.037,-8.255,-38.960,-2.717,-5.448,-40.231,-5.826,-3.658,-41.180,-5.770,-0.060,-40.072,-8.869,2.090,-39.290,-8.606,3.712,-42.815,-8.825,0.228,-44.425,-12.294,-0.381,-42.92…	MEKFIGVPASSNRRLYDLTKGEINLLYKRLEELPSFESPTKLPDLRLPNYTAIQFSAASDLLNKNPTATDSEIAAAARIDLTKKSGRNKLASLKQDLASQGTLELAETNAKRIQDDQLEQAREDAQAEEVSIDDISRDSLETIDLSVGMTLEELSEATGRTIEEESQIVDRLIRQGAVIAEDFDGVLLLTVADQASADIAADDLDDIQPSKVDEADPVAPLEEQDSLLDGLTKTLREQMQRYGLGDVAVNIDH
job.pdb	GMGC10.148_099_381.UNKNOWN_trun_2.pdb	4.600	64	50	7	12	70	89	146	4.134E-01	41	76	253	PTTTRLLTYADLTVMLNRDRRTIWSWVKKGIF--P-TPIKTPAGVC--IGWRPADIQSWIDNNI	EFDYTVMTRYEIVQRCNNRLTTAKELIE-K-NIKEGNIVA---IGSNEYASTYD-MKYLFPDMR	17.902,-3.573,-3.198,14.209,-3.195,-2.781,13.336,-6.388,-4.879,16.214,-8.573,-3.735,13.902,-11.212,-2.238,11.816,-11.559,-5.347,12.130,-13.259,-8.648,11.549,-10.713,-11.420,12.280,-9.293,-14.923,12.843,-5.670,-15.461,12.985,-3.375,-18.436,14.098,0.161,-18.101,13.304,3.108,-20.417,14.982,6.432,-19.989,13.513,9.651,-21.425,14.305,13.317,-20.538,15.870,12.543,-17.156,13.116,10.107,-16.126,13.743,6.4…	KFLRNYRYSAKAEVNNGVAKIAVSFSKNPLEYTFVYRDVNGKLNHDKVFTTKIAEIENEYPFSIAGIEDSFEDSKTIDLKNPTKVAQKEFDYTVMTRYEIVQRCNNRLTTAKELIEKNIKEGNIVAIGSNEYASTYDMKYLFPDMREKYAGEVNHSLEFVNNKVAERSYEKKTANRLAMEAGKILSSTFNVDKIISANRNGDNLNITSIIVHNNMRDKFSFCFNIAKEKLTKLSYIEDEKLQRYSVAQLLQKF
job.pdb	GMGC10.170_651_205.UNKNOWN_trun_4.pdb	5.700	69	44	9	15	74	14	70	4.131E-01	41	76	253	TRLLTYADLTVMLNRDRRTIWSWVKKG--I-FPTPIKTPAGVCIGWRPAD-----IQS-WIDNNIGGSA	GRPLDAVDAAALAEWALERVERAAAELVARGIALDS------GTALQ--LQHDLI--RTAVLGE-L-PA	-26.379,15.571,16.796,-23.474,14.310,18.969,-24.695,10.657,18.930,-25.031,10.628,15.147,-21.574,12.228,14.772,-19.929,9.653,17.094,-21.808,6.837,15.292,-20.457,8.124,11.954,-16.932,8.262,13.380,-17.124,4.647,14.743,-18.499,3.492,11.440,-15.605,5.077,9.477,-12.877,3.887,11.866,-14.374,0.360,11.730,-12.498,-0.777,14.889,-12.820,-0.495,18.597,-12.026,3.058,19.679,-11.156,4.175,23.145,-12.865,7.349,2…	PDVASLLGLLAVVGRPLDAVDAAALAEWALERVERAAAELVARGIALDSGTALQLQHDLIRTAVLGELPAHTKTRLHRRVAEWLEAEAGDDLGVLREALEHRRVGGLPGLELALRLAQSRRRTLLGADGLQLLARISDEERFADDEVSELNAHVAALASELGDQQVALERWLLLAERTGDPLKTALAFHGASKASYELGRADDARAYLRRAADTAVDDEAFALELAVQDAAIHLWLEQRTVEGRTLADAVGRR
job.pdb	GMGC10.019_396_447.UNKNOWN_trun_0.pdb	3.300	89	48	9	3	70	17	88	4.125E-01	41	76	253	QNNQLSK---------------------LQPTTTRLLTYADLTVMLNRDRRTIWSWVKKGIFPTPIKTPAGVCIGWRPADIQSWIDNNI	ATATTVTATPDPILALPTNEAGQRVYTV-----QPGESWNSIAQKFGISPETLRAANP-Q---AV-R---PGLVLFR-NEQL-II--PA	-27.900,26.045,28.334,-24.675,26.740,29.671,-21.583,26.191,30.791,-18.209,26.842,31.227,-14.863,26.868,32.207,-11.711,28.460,31.812,-8.722,30.194,30.340,-5.181,30.497,30.814,-3.221,32.426,28.135,0.504,31.746,27.928,2.163,34.771,26.224,3.629,34.519,22.683,7.331,35.041,23.688,8.794,35.963,20.219,12.272,34.320,20.584,14.406,36.346,18.068,15.521,33.810,15.337,19.193,34.381,16.222,20.318,33.571,12.629…	LSADESSTSVPATSVPATATTVTATPDPILALPTNEAGQRVYTVQPGESWNSIAQKFGISPETLRAANPQAVRPGLVLFRNEQLIIPAPVTPTPTPSPEVTRMPEKAEATETIEPEAEPTEAAASCPSAFADYPARIEELLAESSDMEAVTAFLSNCQALNTNNTRSSDWNDDGIADWALVLENPHSDSAQPEQELLILMSDDSGYALKYQARPAGRVSILAADDVNLDDQPDLVWVDTTCGASTCFDAVLVR
job.pdb	GMGC10.042_952_819.UNKNOWN_trun_14.pdb	10.000	70	47	10	14	76	75	135	4.122E-01	41	76	253	TTRLLTYADLTVMLNRDRRTIWSWVKKGIF---PTPIKTPAGVCIGWRPAD--IQSWIDN-NIGGSAN-A	AGEPVTTRALAERLGRDKGGVDPRLS-LLASLWLVVRD----AGVGAR-LAPL-GLALLEA-VT-HTDGG	-1.461,20.031,-34.880,-4.435,19.036,-32.697,-5.888,16.634,-35.312,-2.664,14.554,-35.598,-2.502,14.001,-31.819,-6.060,12.619,-31.680,-5.400,10.114,-34.493,-2.265,8.736,-32.694,-4.271,8.385,-29.508,-7.073,6.406,-31.267,-4.615,4.083,-33.126,-2.911,3.320,-29.783,-6.230,2.544,-28.189,-7.238,0.047,-30.940,-3.839,-1.790,-30.708,-4.338,-1.995,-26.979,-7.685,-3.734,-27.307,-6.417,-6.461,-29.742,-3.467,-7.…	LFAEAAEIATAKARRGALFWRAGLGRIDHLLAQSPKRGPPGDGRSVRDALSSVEGETPAPRGGLIDLLRQLRDAAGEPVTTRALAERLGRDKGGVDPRLSLLASLWLVVRDAGVGARLAPLGLALLEAVTHTDGGADTEQRAEVARLFVGWPSVADLRMHTQLIVDVAMRASAAPAVLESVAELAERALLDRFGDYLRHAGDDVTASAAARPGPAAKVLRRRLASLVDVQLIEPTEGNGFALTEAGSALLYGV
job.pdb	GMGC10.029_467_637.LTAS_trun_0.pdb	4.600	151	50	13	6	74	106	244	4.119E-01	41	76	253	QLS----KLQ-------------------------------------------------------------------PTTTRLLTYA-D--LT--V-----MLNRDRRTIWSWVKKGIFPTPI-KTPAGVCIGWRPADIQSWIDNNIGGSA	IGQNTYRGFTPFLDSMIPKSLYWENFISNAGRTFGVVPSLLGSLPYGEKGFLELNPLPSHTSLISILKANQYTTSYY-----SGDESSFDRKINFLEYNGI-DNVID--VN-KF--GSGFTKTKENSGGFSWGYPDAEIFKKTLS-DLNGK	-39.868,54.426,0.548,-41.642,52.460,3.428,-43.193,49.802,1.284,-44.020,46.631,2.788,-46.590,45.850,5.595,-45.306,42.862,7.739,-48.238,41.054,5.975,-46.801,41.865,2.531,-43.523,40.181,3.407,-45.283,36.963,4.416,-47.333,36.901,1.238,-44.344,37.632,-0.930,-42.354,34.929,0.809,-45.277,32.453,0.358,-45.595,33.337,-3.362,-41.869,32.980,-3.846,-41.973,29.526,-2.148,-44.843,28.553,-4.449,-43.057,29.857,-…	VRFTTEKGIYITAAVLVLILGGLKLSIPDVSASNYQNKMYFFTSDIIRFQNDKSLTDTDNLFYKKEYPLVQPFSSTPDVLGPFFEIHEEKPNIVMIIVEGLGSEFIGQNTYRGFTPFLDSMIPKSLYWENFISNAGRTFGVVPSLLGSLPYGEKGFLELNPLPSHTSLISILKANQYTTSYYSGDESSFDRKINFLEYNGIDNVIDVNKFGSGFTKTKENSGGFSWGYPDAEIFKKTLSDLNGKKEPRLDIIM
job.pdb	GMGC10.252_293_477.UNKNOWN_trun_0.pdb	8.000	100	51	9	1	66	73	165	4.109E-01	41	76	253	MSQNNQLSKLQPTTTRL-LTYADLTVMLN----RDRRTIWSWVKKGIFPTPI-K-T------------------------PAGVCIGWRP---ADIQSWI	HSPVFI-SSWDISKAFDSLSKNVLRFSWTRLGVPP-EIADFLVS-----LDESGHTLVRTTESKKIWKKQRYKGFSNKASYIDAIRGAGQGDVGSPFNWD	-13.911,-14.473,-12.120,-16.689,-16.036,-14.192,-15.550,-19.727,-13.898,-16.247,-19.644,-17.638,-13.722,-17.608,-19.403,-11.516,-20.036,-21.367,-9.943,-16.687,-21.959,-6.384,-16.032,-20.614,-7.911,-12.885,-19.072,-9.767,-14.950,-16.498,-6.699,-16.730,-15.377,-4.102,-15.455,-12.840,-0.813,-16.694,-13.981,1.395,-18.062,-11.208,5.079,-17.495,-11.743,7.400,-20.359,-10.861,10.771,-19.092,-9.875,14.017…	KSVDSNTPEGHRPVMLVEVLRKCWIGLIIYKITSVWNKHDILHSSQHGFRSKRGTDTALLGLQVMFEQSARSHSPVFISSWDISKAFDSLSKNVLRFSWTRLGVPPEIADFLVSLDESGHTLVRTTESKKIWKKQRYKGFSNKASYIDAIRGAGQGDVGSPFNWDAAYDILLCALDTVNQDTFDILRSSGYLTKAQDIAYADDLLSGMASLQGLQLKADIVSAFSIVFGLDIAHTKLRTFLHLPDGQIQRSEP
job.pdb	GMGC10.251_325_686.UNKNOWN_trun_1.pdb	11.100	72	41	9	11	68	13	75	4.098E-01	40	76	253	QPTTT-----RLLTYADLTVMLNRDRRTIWSWVKKGIF-PTPIKTPA----GVCIGWRPADIQS----WIDN	QDEVPNADNPFILPIADIADFLGVSRQKTDKKK--SEFNWQSVTDNYGGIF-DINTIR-FY--KSDAK---D	20.509,-16.086,-17.074,16.818,-17.505,-16.801,17.921,-21.181,-16.492,19.696,-20.391,-13.243,16.567,-18.527,-11.671,14.251,-21.494,-12.224,16.371,-23.618,-9.888,15.449,-21.627,-6.778,13.074,-23.026,-4.189,9.348,-22.108,-4.913,8.921,-19.804,-1.920,11.508,-17.577,-3.701,9.501,-17.595,-7.070,6.148,-16.405,-5.573,7.064,-12.787,-4.953,7.839,-10.725,-8.132,10.531,-8.336,-6.821,9.506,-4.687,-6.937,11.719…	SAKEFLSLPKHFQDEVPNADNPFILPIADIADFLGVSRQKTDKKKSEFNWQSVTDNYGGIFDINTIRFYKSDAKDAEARKKIKDKILNAEKLAQQDARNTAFAARLAEIKKQQEKAVEPEWSEEEPLNQDDRKDLWAVAAKKDEKQQQKALKRVAAIESVQQLIDVEGMDKMQAIHQVAADTGFHWQSIYGWIKKAASVAADDTILALMNQRIGGTRGPAECTPEAWEYFKLDFLRRGKGGKPPSIAACYRRL
job.pdb	GMGC10.203_971_707.UNKNOWN_trun_0.pdb	2.500	154	48	13	7	76	5	140	4.084E-01	40	76	253	LSKLQP-T-----T-T-RLLTYADLTVMLNRDRRTIWSWVKKG--IFPTPIKTPAGVCIGWRPADIQSWI-DNNIG-GS--A---------------------------------------------------------------------N-A	QEVFQLLKNKDGVVDKKLLAPLDELAEITHLAPQDLKDCLTVNGDVDR----------------TLFDLKKYI-IKR-NGYLNTVLPSICKKEDGSANLQGINAVKSMIDVGLSGNQTVLRTFENKSNYDYKGLNDFIQVYSNADKQYRENALN	-23.221,1.410,-14.342,-19.896,2.225,-12.713,-17.304,0.086,-14.732,-13.705,0.113,-13.461,-11.333,3.201,-13.829,-7.856,1.786,-14.862,-5.805,5.089,-14.882,-4.767,5.188,-18.570,-4.002,8.875,-19.135,-5.015,8.171,-22.875,-4.523,11.579,-24.585,-7.778,11.106,-26.782,-7.025,12.024,-30.359,-10.280,13.363,-31.937,-11.239,10.185,-33.697,-11.608,7.482,-31.124,-9.271,4.927,-32.815,-6.665,3.218,-30.284,-3.685,3…	DYQEQEVFQLLKNKDGVVDKKLLAPLDELAEITHLAPQDLKDCLTVNGDVDRTLFDLKKYIIKRNGYLNTVLPSICKKEDGSANLQGINAVKSMIDVGLSGNQTVLRTFENKSNYDYKGLNDFIQVYSNADKQYRENALNLSIVGEYLSANNDTRTVDIDLFKSLLDTMSNPEIAPLMKSRTNSLIVKSKTNPISYSRYKSDDYFMFSYIPKGDIETLEKNGYSARFFRELGNDKKYFVETPKNITAKFDKDF
job.pdb	GMGC10.038_594_610.UNKNOWN_trun_1.pdb	1.900	151	55	8	9	70	96	242	4.078E-01	40	76	253	KLQPTT-------------------------------------------------TRLLTYADLTVMLN-------------------RDRRTIWSWVKKGI-----------FPTPIKT--P-AG-----V--CIGWRPADIQSWIDNNI	AIVIDDTSEDLLEASSGTEVDFESVSCDEDLPVFYSSDQVDNKDYITPVRNQGFT----ALCWNYAALGAVESDLLIHHEELSPDSLNLSEKHGAYYNMHKATGSVLGGIDDDYREFEFLEDDGFLSDYDTSYLSVGGVTDYCLSILTSWK	-33.859,32.173,-17.065,-32.961,28.717,-15.251,-33.269,25.783,-14.271,-31.311,22.828,-12.966,-32.777,19.498,-11.783,-30.335,16.810,-10.536,-31.851,13.315,-10.459,-29.501,11.005,-8.444,-30.621,7.381,-9.002,-28.958,5.340,-6.201,-28.706,1.705,-7.215,-27.887,0.213,-3.749,-27.083,-3.431,-4.121,-25.109,-5.336,-1.712,-22.344,-5.579,0.811,-19.035,-7.115,-0.392,-18.229,-8.811,2.945,-14.675,-7.764,4.034,-12…	EIPNEETSSALEAEGVKSMPSDSEENSSADLTDEELQGYIETEIENEIANENSGRYDSAEDEDSEVDSDEDENAIEGKAPIKIIPIDIKKIEVNEAIVIDDTSEDLLEASSGTEVDFESVSCDEDLPVFYSSDQVDNKDYITPVRNQGFTALCWNYAALGAVESDLLIHHEELSPDSLNLSEKHGAYYNMHKATGSVLGGIDDDYREFEFLEDDGFLSDYDTSYLSVGGVTDYCLSILTSWKGPVVDEDNNSI
job.pdb	GMGC10.193_821_298.MCRB_trun_1.pdb	2.300	130	47	8	13	73	94	212	4.075E-01	40	76	253	TTTRLLTYADLTVMLNRDRRTIWSWVKKG-----I----------------FP-TPIKTPAGVCIGWRPAD-IQSWID----------------------------------------------NNIGGS	VAYPAYDEAGFLKDVYMDEEEYDTLVNLIRTKKNVILQGAPGVGKTFAAKRLAYSMM---------GVKDQE-RVMMIQFHQSYSYEDFIMGFRPSESGFELKKGAFYNFCKKAEIDSDNDYFFII-DEI	9.468,30.793,26.033,7.932,34.122,24.890,9.570,34.494,21.510,8.794,31.120,19.664,5.270,30.685,18.137,3.475,27.805,16.538,4.715,27.783,12.909,8.163,29.257,13.530,11.068,27.628,11.671,13.931,26.618,13.882,17.479,25.624,13.009,19.489,23.468,15.339,23.181,23.884,15.449,25.893,21.632,16.832,28.701,24.028,17.929,29.700,27.048,15.676,30.111,25.216,12.545,27.336,22.740,12.117,23.625,22.753,11.509,22.015,1…	ANEIKIGDVVFVKKGRSQIIGRGVVTSEYEYLESDPSYPHRRLVNWTHKGEWPHPGGQAVLKTLTDITPYTDYVEKLCALFAADTDDDEEEQIVAYPAYDEAGFLKDVYMDEEEYDTLVNLIRTKKNVILQGAPGVGKTFAAKRLAYSMMGVKDQERVMMIQFHQSYSYEDFIMGFRPSESGFELKKGAFYNFCKKAEIDSDNDYFFIIDEINRGNLSKIFGELFMLIESDKRGIQLQLLYSDEKFAVPKNVY
job.pdb	GMGC10.254_522_330.UNKNOWN_trun_4.pdb	3.800	130	44	14	18	76	51	170	4.072E-01	40	76	253	LTYADLTV-M------L-NR-DRR---T-------------IW-------S---------------------WVK----------KG-----IFPTPIKTPAGVCIGWRPADIQSWIDNNIGG-SA--NA	MNMTLIKILVKKNIPSAELIEAVNGKEAVEKYISDKPDLILMDIQMPEMDGIEAVKSIRAFEAGSPKRVAIIALTAGAVKEEKEKCLMAGMDDFITKP---------VDPALLRKTLDKYLKRGRNCN-D	-14.355,-26.445,20.951,-11.006,-24.327,21.441,-12.583,-21.082,19.763,-15.558,-20.916,22.233,-13.330,-21.384,25.316,-11.013,-18.505,24.052,-14.090,-16.216,23.601,-15.338,-17.048,27.196,-11.824,-16.653,28.676,-11.445,-13.141,27.019,-14.599,-12.051,28.700,-13.675,-13.586,32.150,-10.929,-10.823,32.727,-13.298,-7.842,32.582,-15.561,-8.687,35.458,-13.622,-7.970,38.698,-15.657,-5.443,40.473,-19.402,-5.5…	KSRELFYYLKNIRSKEKIQETSQADNIENKEPVSDESLRPFVVLIAEDVQMNMTLIKILVKKNIPSAELIEAVNGKEAVEKYISDKPDLILMDIQMPEMDGIEAVKSIRAFEAGSPKRVAIIALTAGAVKEEKEKCLMAGMDDFITKPVDPALLRKTLDKYLKRGRNCNDALEIGALTTERTIIKPDESISFDKDGLMEKADNDKALYAEFLEMSFSSSANYVEAFGRFITELNFKEIHKISHSLKGLAFTFG
job.pdb	GMGC10.133_461_383.UNKNOWN_trun_0.pdb	2.400	250	52	10	1	75	19	251	4.070E-01	40	76	253	M---------------------------------------------------------------------------------------------------------SQ--NN--QL--SKLQ---PTTTRLL------------------------------------------TYADLTVMLN-------------------RDRRTIWSWVKKGIFPTPIKTPAGVCIGWRPADIQSWIDNNIGGSAN	EGKDYNQINAEVKEATANAIKQGEADKSYNVVNGIQDNVAEVFRKNGVSNETIDKAQDAINNKLDYYSKSFVKRPKDVTNIIGNFGLQTLGEGGGEYLGSAAIGEADISEAALEGFIAAPISIAEIMYQSILNKGQRRAAKDKKPFDIPVTEEVAAEAQAQEEITPTEIQEGEEILTFDQAMIDDLLNQKDFDAYLAGHILNA---------------KSEEEVS-GEV-LVDPLYRMIDAHDRKFPDAN	1.744,-9.697,-16.165,5.535,-9.428,-17.024,7.143,-5.905,-17.288,6.444,-3.599,-14.373,6.960,-6.013,-11.296,10.358,-6.465,-12.979,11.097,-2.658,-13.346,10.366,-1.704,-9.575,12.118,-4.791,-8.294,14.753,-3.687,-10.670,14.890,-0.045,-9.310,14.724,-1.073,-5.503,17.183,-3.721,-6.492,19.358,-1.032,-8.266,19.152,1.309,-5.212,19.865,-1.408,-2.677,22.531,-2.906,-5.034,24.061,0.567,-5.549,24.177,1.037,-1.724,…	TNNVTKDLDTEIYKVFKREGKDYNQINAEVKEATANAIKQGEADKSYNVVNGIQDNVAEVFRKNGVSNETIDKAQDAINNKLDYYSKSFVKRPKDVTNIIGNFGLQTLGEGGGEYLGSAAIGEADISEAALEGFIAAPISIAEIMYQSILNKGQRRAAKDKKPFDIPVTEEVAAEAQAQEEITPTEIQEGEEILTFDQAMIDDLLNQKDFDAYLAGHILNAKSEEEVSGEVLVDPLYRMIDAHDRKFPDANLR
job.pdb	GMGC10.025_340_532.UNKNOWN_trun_8.pdb	4.200	142	47	13	8	76	120	245	4.067E-01	40	76	253	SKLQPTT----------T-------------------------RLLTYADLTVMLNRD--------------------------------RR-TIWSWVKKGIFPTPIKTPA-GVCIGWRPADIQSWIDNNIG--GSA--NA	YSSGSTVTVTSSGTLGRITSARKYKLDDRTADDLIAHADKILS-----------IQPKTWFDKAEVEAVSSELAGKQEAPEEARIKSYYGFIA-DD-FDDAGLKEVVLYNEQGGVEGLQYD-RITTYHNVI-LKEHEDKL-A	50.874,-0.890,-46.333,49.909,1.778,-48.766,50.729,5.431,-48.199,48.592,7.723,-50.389,48.258,11.416,-49.653,47.243,11.925,-45.971,46.203,8.282,-45.582,48.003,5.182,-44.162,46.292,1.886,-44.824,47.619,-1.385,-43.243,46.108,-4.455,-44.902,46.604,-7.986,-43.652,44.505,-11.031,-44.744,41.430,-9.049,-45.979,41.571,-6.715,-42.961,42.473,-3.131,-43.520,43.284,-0.575,-40.873,43.296,2.960,-42.264,44.604,6.…	STLSGNSLTLSYNNTSVGINYYSPSAGVGNIDIGFSGLSYSGLITLNGDVNIQSNGGNSFALNFPNIDETNGQSSHSNNRIYSIGNYMQIQGSGGNPLQVGTDGTQGGRIWSMSFYNRTYSSGSTVTVTSSGTLGRITSARKYKLDDRTADDLIAHADKILSIQPKTWFDKAEVEAVSSELAGKQEAPEEARIKSYYGFIADDFDDAGLKEVVLYNEQGGVEGLQYDRITTYHNVILKEHEDKLANLQQRVTE
job.pdb	GMGC10.209_576_522.UNKNOWN_trun_0.pdb	9.700	41	35	2	13	52	34	73	4.062E-01	40	76	154	T-TTRLLTYADLTVMLNRDRRTIWSWVKKGIFPTPIKTPAG	KE-PVLVKISVASGITGYSVNYLYHLASKGLIPCSSVGVPC	21.140,-50.714,-18.766,20.674,-47.407,-20.589,23.556,-45.325,-19.105,22.092,-42.539,-17.247,24.519,-40.103,-18.968,23.137,-40.907,-22.340,19.724,-39.855,-21.291,21.027,-36.678,-19.903,22.826,-35.789,-23.068,19.785,-36.522,-25.101,17.722,-34.223,-23.027,20.293,-31.578,-23.286,20.494,-31.781,-27.011,16.745,-31.539,-27.238,16.677,-28.521,-25.132,19.451,-26.973,-27.169,17.410,-27.629,-30.381,14.331,-…	MNNPFEEIFKRLENIEKMIAPVTGVQPGERQDGKEPVLVKISVASGITGYSVNYLYHLASKGLIPCSSVGVPCVSTWRNSKSGCSSSMSRLLTDFPMKKKRSDDARHIEGWQSKNERIESLLNVLYDFRFNTVKSRTEYRAAGSSDLYQPVTKF
job.pdb	GMGC10.041_072_839.UNKNOWN_trun_3.pdb	9.100	87	41	7	15	74	96	171	4.055E-01	40	76	253	TRLLTYADLTVMLNRDRRTIWSWVKKGIFPTPIKTPAGVC-------IGWRPADI--------------------QSWIDNNIGGSA	KRGDNLYALADTLQIGADAILEANK-D---APWK----FVPRPNTPEALPTGVEIILPAVDHYVVGETDTLKSIG-RTFGL--TWVQ	12.360,-36.635,-10.620,10.814,-33.390,-9.397,8.325,-32.271,-12.071,7.714,-28.397,-12.076,4.307,-27.667,-13.840,3.376,-24.164,-15.105,-0.313,-23.945,-14.423,-1.915,-21.896,-17.208,-4.257,-19.127,-16.113,-7.114,-21.696,-16.786,-5.774,-25.061,-15.600,-8.416,-27.472,-13.891,-7.260,-29.717,-10.906,-8.219,-32.424,-13.408,-5.816,-31.083,-16.095,-3.115,-31.101,-13.511,-4.003,-34.802,-12.687,-3.990,-35.62…	PDLRITIPEQCTLQRLCDAYNTRLPDLIEADIPLQSDGLALKTLNAHINDGETFNELMARYGFTGLVEMESALEDNAGIMPTGSALAIPQGNYIIKRGDNLYALADTLQIGADAILEANKDAPWKFVPRPNTPEALPTGVEIILPAVDHYVVGETDTLKSIGRTFGLTWVQIAEHNAATYKLQALASIILPPLVRTAAATGDDANTPSVLAQKFAIPPEAVVRANQGMTSGQGQNAKLGTVLVPDCEIIDRAE
job.pdb	GMGC10.264_751_842.UNKNOWN_trun_3.pdb	1.700	174	52	14	1	76	31	183	4.041E-01	40	76	253	MS---------------QNNQLSKLQPTTTR---LLTYADLTVML---N-RDRRTIWSWVKKGIFP--TPIKTPAGVCIGWRPADIQSWID-----------------------NNIG---------G----------------------------S-A------------N-A	SEYEIVYNQQGYVDYVEKTYYKEENLDAGCFKEETSLMVLLAAMNRCGAEYGAERYVELYKQYG-EKL-------------------NISFRKVSENELTERLYFGSGVGGYMY-SFKKTCGNKYSVSLNTSTRGPISAFGSSSENNNNNEYYYNLTVTLSVDDTANNRPSDIV	-17.792,-37.671,-8.706,-14.345,-36.155,-7.709,-15.638,-35.359,-4.242,-16.166,-39.023,-3.372,-12.669,-39.711,-4.643,-11.101,-37.001,-2.378,-12.946,-38.298,0.675,-11.633,-41.779,-0.020,-8.058,-40.439,-0.455,-8.272,-38.514,2.818,-9.734,-41.519,4.704,-6.976,-43.740,3.276,-4.291,-41.153,4.208,-5.601,-41.111,7.750,-5.462,-44.898,7.943,-1.901,-44.921,6.645,-0.984,-42.242,9.125,-2.462,-44.193,12.031,-0.6…	DYASFLKEVVAESEKVSSLITDVIKDYFKGSEYEIVYNQQGYVDYVEKTYYKEENLDAGCFKEETSLMVLLAAMNRCGAEYGAERYVELYKQYGEKLNISFRKVSENELTERLYFGSGVGGYMYSFKKTCGNKYSVSLNTSTRGPISAFGSSSENNNNNEYYYNLTVTLSVDDTANNRPSDIVYTASMREINSILGYEDTADNIIQSIIAMMTSESGTQITDENRNEIESAIRMRINEVSDVVRRNATFYNYN
job.pdb	GMGC10.266_507_169.UNKNOWN_trun_0.pdb	0.800	233	55	15	8	76	13	233	4.039E-01	40	76	253	SK-LQ--PT----T-TR-LL------------------------------------------------------------------------------TYADLTVMLNRDRRTIWSWVKKGIFPTPIKTPAGVCIGWRPADI-----QSW-IDN-------------------------------------------------------------------N--IGGSAN--A	FEIISYLREQPGYSSLFKNDTKNVGDMLTARDAVDDLRKSLNMSQKQLKEFANSKDLLKIGKSFGLIKDDIIDINQLSEADKSAVYKLIDKINLVDEDGITTIAHAMNMTVEEFERANADGA-FNW---------LTADV-AIGGIDKLNE-KMQTFNDLLSAASEGSLLTSENLNKIANQFPTLLRGVDEAGKYTKDLSSDNILDNIIRMMTDEDSLREIYSGLFSGSVAKD	7.545,26.117,-13.523,7.843,24.055,-16.804,10.927,22.643,-18.602,9.495,21.777,-21.996,6.109,19.922,-21.651,6.845,18.855,-18.074,6.409,20.430,-14.656,9.834,21.072,-13.243,10.737,18.989,-10.085,11.013,22.253,-8.085,7.618,23.509,-9.244,5.973,20.209,-8.486,7.502,20.021,-5.112,6.098,23.493,-4.375,2.604,22.573,-5.646,2.544,19.377,-3.693,3.793,21.177,-0.565,1.062,23.745,-1.041,-1.643,21.076,-1.557,-0.523…	IFAGNQLTSDARFEIISYLREQPGYSSLFKNDTKNVGDMLTARDAVDDLRKSLNMSQKQLKEFANSKDLLKIGKSFGLIKDDIIDINQLSEADKSAVYKLIDKINLVDEDGITTIAHAMNMTVEEFERANADGAFNWLTADVAIGGIDKLNEKMQTFNDLLSAASEGSLLTSENLNKIANQFPTLLRGVDEAGKYTKDLSSDNILDNIIRMMTDEDSLREIYSGLFSGSVAKDSEIWNNFMTLGKGSEIANSN
job.pdb	GMGC10.022_625_024.UNKNOWN_trun_1.pdb	7.400	67	42	9	15	74	106	159	4.039E-01	40	76	253	TRLLTYADLTVMLNRDRRTIWSWVKKGIFPTPIKTPAGVCIGWRP--A--D--IQSWIDNNIG-GSA	IGGLSVESLSMCTNKSTSEISLAINRVSFLFIG------EQSVEFSSSGYKSF--CK-AK--LN--S	17.579,44.897,33.403,15.295,42.327,32.106,11.904,42.825,30.393,9.539,40.049,31.772,8.397,38.742,28.318,4.675,37.888,28.950,4.574,34.021,28.836,2.048,33.753,25.960,0.334,30.869,27.776,-1.913,30.316,24.785,-4.261,27.903,26.589,-3.843,24.775,24.423,-7.557,24.841,23.639,-7.788,21.244,24.714,-9.585,20.428,21.516,-12.361,18.861,23.565,-12.533,15.929,21.166,-16.280,16.047,20.892,-16.595,12.275,20.419,-1…	SGEDKPRNIMPVKSVKNFSISVMDFDEVKELLPTVLDEDIILIKSGFGFIPERISTIARLVSSGVSIAAILQNPSNEFDALYETEWNHVINDDLSLDIVGYLSFCIGGLSVESLSMCTNKSTSEISLAINRVSFLFIGEQSVEFSSSGYKSFCKAKLNSKRNYYIDGIIAAINENESEGKLGRLPIYYNEKGDNVAVLKHIDDKYICEVFESSYSLNEVHRNVNIGLEASINEGYGIKSAKFFHIKCGLSSIN
job.pdb	GMGC10.200_335_586.UNKNOWN_trun_1.pdb	5.000	139	40	12	13	75	2	124	4.030E-01	40	76	253	TTTRL---------------LTYADLTVMLNRDRRTIWSWVKKGI-FPTPI-KTPAGVCIGWRPADIQS-WIDNN-IG----------------------------------------------------G-----SAN	EELMNTHTEENETRNGYLSLKERREAAAKLDIDDDAVADIVHRGGG-AF-EK------------DY-TELKQ-AAIIGGVTAATAVVGALSAPALTIAGGASAVSGAGAAAGAAAGAGAAAGAAAGFKATVTGYGALAG	18.630,2.329,34.880,15.595,0.138,34.890,15.399,-1.841,31.519,11.683,-2.697,30.902,12.601,-6.137,29.518,9.811,-8.265,28.180,8.957,-10.432,31.326,7.517,-13.191,29.203,10.107,-14.669,26.844,11.574,-18.172,27.719,15.411,-18.255,27.014,15.050,-19.848,23.507,12.641,-17.881,21.215,13.812,-15.289,18.479,13.151,-11.696,19.881,9.764,-11.076,18.328,9.631,-7.248,17.743,5.855,-7.404,18.449,4.325,-5.832,21.665…	CEELMNTHTEENETRNGYLSLKERREAAAKLDIDDDAVADIVHRGGGAFEKDYTELKQAAIIGGVTAATAVVGALSAPALTIAGGASAVSGAGAAAGAAAGAGAAAGAAAGFKATVTGYGALAGLVPLGLGGYLKNKFRDKGGVEPRVYSPDKKEEPKKELEKEIVKEIVTVPQACVFTPEENHEVVETGVNYCSHTVKRGDNWTKVAMTKYRVQIGTDQNGNPITRPVTPQEALKIAHELKLAHGIERKDFN
job.pdb	GMGC10.092_821_756.UNKNOWN_trun_8.pdb	3.000	198	54	17	6	76	4	190	4.029E-01	40	76	253	QL--SK-LQPTTTR-LLTYADLTVML-N-R-DRRTI-WS-WVKKGIF-PTPIKTPAG--------------------------------------------------------------------------------------------------------------------VCIGWRPADIQSWIDNNIGGSA-NA	GSVNDVKGIWDRLNESLK-IIK-REFIENFTTTKIKKEMS-LI---LD-NLINFDLSDSVDTKVYEDKDISSIEIFKRKEKTLHKYFTNYLKKYVSLLSNKKIKNTLTDSEYDDFKFWGDFVKSKYRGIFKQIREFTRTLSKFRLLTGFGDVKDCNDNIIEDSRFSFENCLKL----LELSFIQTLQFIISGNNGDNL	1.109,13.130,-26.779,3.071,14.417,-23.676,6.116,15.780,-25.717,8.835,15.268,-23.124,12.616,14.861,-23.872,14.469,11.682,-22.701,15.734,13.932,-19.910,12.168,14.637,-18.825,11.281,11.007,-18.303,14.483,10.295,-16.385,13.722,13.398,-14.387,10.278,12.096,-13.609,11.550,8.814,-12.275,14.318,10.442,-10.264,11.682,12.602,-8.762,9.801,9.560,-7.948,12.367,8.484,-5.396,12.254,11.839,-3.804,8.508,11.891,-3…	ILEGSVNDVKGIWDRLNESLKIIKREFIENFTTTKIKKEMSLILDNLINFDLSDSVDTKVYEDKDISSIEIFKRKEKTLHKYFTNYLKKYVSLLSNKKIKNTLTDSEYDDFKFWGDFVKSKYRGIFKQIREFTRTLSKFRLLTGFGDVKDCNDNIIEDSRFSFENCLKLLELSFIQTLQFIISGNNGDNLSDNNLSDDNLSDDNSDGLFTDEKTLRVNFIKNILLKIDMDRKKQDKYNSKNNIIEINKLNESN
job.pdb	GMGC10.000_196_879.REP_trun_2.pdb	1.200	154	50	12	8	76	3	139	4.013E-01	40	76	253	SKLQPT-TTRLLTYADLTVMLNRDRRTIWSWVK-KGIFPT-------------------------------PIKTPAGVCIGWRPA---------------------------DIQSWIDNNIGGS--A-----------------------NA	NEPIRDKCFYRINAHDLIEA-GVPKTSVS--AVM-R-DAYDGLYKQSIDLIVKVAEDGSEEHVRLHWVDVVKYN---PKNSYVDLCFGGLISKFISGLSQTFTAFKLSTIREI---------KSFNSIRIYEMISQFISTGRFIISIDDLLYRL	-2.062,-3.860,-15.906,-3.404,-3.657,-19.486,-7.098,-4.819,-19.589,-5.571,-8.062,-20.919,-4.765,-11.097,-18.876,-1.107,-11.960,-18.601,-0.411,-14.940,-20.788,1.597,-17.879,-19.613,5.275,-18.098,-20.916,4.985,-14.856,-22.854,7.726,-12.235,-23.023,6.813,-8.743,-21.987,9.175,-6.127,-23.272,9.990,-3.013,-21.400,11.853,-0.390,-23.299,14.029,2.318,-21.873,11.601,4.710,-23.427,8.724,3.201,-21.435,10.545,…	AGNEPIRDKCFYRINAHDLIEAGVPKTSVSAVMRDAYDGLYKQSIDLIVKVAEDGSEEHVRLHWVDVVKYNPKNSYVDLCFGGLISKFISGLSQTFTAFKLSTIREIKSFNSIRIYEMISQFISTGRFIISIDDLLYRLQVKSRYEPCILRRRILDPAVKEIKNATNLSVSYELKATRGRKFDTIHFSWPVHQDKQLANESDDIIQLTPKQAFYFAILLHSDEAFRSDWGKGRRENWKKLLPVIEKELLDPTR
job.pdb	GMGC10.135_151_671.UNKNOWN_trun_1.pdb	5.300	56	43	4	14	69	68	113	4.000E-01	40	76	253	TTRLLTYADLTVMLNRDRRTIWSWVKKGIFPTPIKTPAGVCIGWRPADIQSWIDNN	GDGVIDREEARAAF-GDEPEFDAEYD---RISGDD-----G-VIDHAEFMAEDDGD	13.206,-14.013,23.881,16.299,-16.211,23.575,16.872,-15.868,19.715,18.384,-19.177,18.519,20.311,-18.472,15.266,23.240,-20.922,14.853,26.616,-19.086,14.851,28.236,-19.513,18.297,29.843,-16.152,19.165,28.047,-13.705,21.431,28.551,-10.557,19.264,30.966,-8.462,21.658,29.378,-5.486,20.107,28.571,-2.976,22.924,26.131,-0.403,21.684,27.553,2.920,22.946,24.120,4.685,22.400,25.366,7.012,19.579,22.380,7.802,…	FRGHDGQGEECGYVHTGDPEEDHHHCDTCGMAVNSGDEMGAHCNDNPDHCGGGDHGGGPSFEDVDTNGDGVIDREEARAAFGDEPEFDAEYDRISGDDGVIDHAEFMAEDDGDHEGEFYCGECDASFVSEGEMNEHMQREHGEGYSGPPTNHWDGNCAAICGGHSEYWLETDGNPDNGAEDGPYATWDHDNDGNPVDCGCGDDGNHEDDGDHGGYDNLGGDTSWADAAYQIDGNQEHYDIVMSVPEEDREKVY
job.pdb	GMGC10.141_371_943.UNKNOWN_trun_2.pdb	5.300	56	43	4	14	69	68	113	4.000E-01	39	76	253	TTRLLTYADLTVMLNRDRRTIWSWVKKGIFPTPIKTPAGVCIGWRPADIQSWIDNN	GDGVIDREEARAAF-GDEPEFDAEYD---RISGDD-----G-VIDHAEFMAEDDGD	13.347,-13.857,23.930,16.421,-16.082,23.624,16.980,-15.765,19.758,18.472,-19.091,18.581,20.387,-18.405,15.316,23.281,-20.901,14.905,26.674,-19.094,14.891,28.295,-19.518,18.339,29.927,-16.158,19.181,28.154,-13.700,21.457,28.653,-10.557,19.277,31.076,-8.451,21.660,29.478,-5.482,20.105,28.681,-2.964,22.920,26.231,-0.403,21.682,27.653,2.928,22.929,24.216,4.687,22.395,25.445,7.004,19.560,22.449,7.787,…	FRGHDGQGEECGYVHTGDPEEDHHHCDTCGMAVNSGDEMGAHCNDNPDHCGGGDHGGGPSFEDVDTNGDGVIDREEARAAFGDEPEFDAEYDRISGDDGVIDHAEFMAEDDGDHEGEFYCGECDASFVSEGEMNEHMQREHGEGYSGPPTNHWDGNCAAICGGHSEYWLETDGNPDNGAEDGPYATWDHDNDGNPVDCGCGDDGNHEDDGDHGGYDNLGGDTSWADAAYQIDGNQEHYDIVMSVPEEDREKVY
job.pdb	GMGC10.284_894_559.UNKNOWN_trun_0.pdb	5.600	88	48	17	11	76	26	100	3.987E-01	39	76	253	QPT-TTRLLTYADLTVMLNR-DRRTIWSW-VKKGIFP-----TPIKTPAGV------CIGWRPAD----IQ-S--WIDNNIGGSA-NA	GRGLEARPVSVRDLVVWGVVGSAMGGSHVLR---DLEAAGVLVVAAD--YDISAPLEARRWS-LPEGAD-TTVTG-VF---T-PPL-V	27.781,5.987,-13.656,30.456,4.269,-15.899,29.626,0.639,-17.070,30.602,0.030,-13.452,27.662,1.969,-11.926,25.142,0.184,-14.040,26.537,-3.260,-13.163,26.492,-2.404,-9.610,22.896,-1.239,-9.748,21.874,-4.369,-11.546,23.502,-6.628,-8.994,21.882,-4.705,-6.234,18.677,-5.062,-8.084,19.025,-8.838,-8.485,19.931,-9.144,-4.935,16.783,-7.327,-3.906,14.656,-9.647,-6.022,16.110,-12.720,-4.546,16.113,-11.325,-1.…	WGTYGVQRAARAWSACLFIGRRMLDGRGLEARPVSVRDLVVWGVVGSAMGGSHVLRDLEAAGVLVVAADYDISAPLEARRWSLPEGADTTVTGVFTPPLVSGPLLSALTGPGCSWLPPTLRAALAWSSTAPLRAAALSEVLRVSVRSVRRWCERLASAGLVERVGDAWRSVAVERLEAVAGAAPEAAAAAERLEAARARVADDRAGWRRLWAASTDAAGRVVWRFRHWLRRSSSDAATCGDSAAPGVSSTGVL
job.pdb	GMGC10.254_726_240.UNKNOWN_trun_1.pdb	2.200	225	58	19	3	76	1	214	3.986E-01	39	76	253	QNN-QLS-KLQ--P-TTTRL--LT---Y--A--------------------------------------------------------------------------------------------------------------------------DLTVMLNRDRRTIWSWVKK---G--I-------FPTPIKTPAGVCIGW-RPA----DIQSWIDNNIGGSANA	PWFDRLHSEFIEDSLRNFKFAD-LTSYQLALSALQKDRKSKKAKELLANEETKLREEITKKFEGTANIWAASERYKFLGLKKSGVDILFEAGVFKLMKERFKDEKDTVINGNNIFDDWDKWTGYFKKFFETRKNFYKSDDTSTAIAYRIVNQNL-RRFR-ENIDVFDKI-KEKIDIGQINKNFNVDCNGVF------SLVFYSKCLLQNGIDNYNKIIGGEV-GD	19.883,-0.925,-5.041,18.820,-1.598,-8.672,16.793,-4.722,-7.770,15.081,-2.740,-5.067,14.317,0.003,-7.530,13.047,-2.510,-10.084,10.638,-4.051,-7.550,9.543,-0.617,-6.292,8.727,0.503,-9.867,6.993,-2.790,-10.638,4.823,-2.455,-7.556,4.059,1.163,-8.446,3.048,0.199,-12.000,0.875,-2.558,-10.641,-1.057,-0.567,-8.079,-1.013,3.101,-9.250,-4.534,2.655,-10.781,-5.718,-0.260,-8.746,-8.930,-0.191,-6.722,-10.668,…	PWFDRLHSEFIEDSLRNFKFADLTSYQLALSALQKDRKSKKAKELLANEETKLREEITKKFEGTANIWAASERYKFLGLKKSGVDILFEAGVFKLMKERFKDEKDTVINGNNIFDDWDKWTGYFKKFFETRKNFYKSDDTSTAIAYRIVNQNLRRFRENIDVFDKIKEKIDIGQINKNFNVDCNGVFSLVFYSKCLLQNGIDNYNKIIGGEVGDGAEKIQGMNELINKYRQDNPKEKMPFLKLLDKQIHSDKD
job.pdb	GMGC10.310_975_459.UNKNOWN_trun_2.pdb	5.500	90	50	9	16	76	152	235	3.977E-01	39	76	253	RLLT-YADLTVML-N--R----------------DRRTIWSWVKKGI-FPT-----PIKTPAGVCIGWRPADIQSWIDNNIG---GSANA	KNISRADFLL-LLVRTFKLEATSNGNFSDVRSDLYFADAVATAKALGIAQGDDRGLFNP-----YAAITREDMMVLTARTLEVAGFSVGD	-22.754,8.640,39.377,-20.965,6.885,36.470,-21.693,7.301,32.708,-23.376,4.236,31.152,-21.068,1.932,29.192,-21.337,2.349,25.401,-23.115,-0.382,23.362,-22.162,-1.437,19.836,-24.599,-2.663,17.074,-23.861,-5.260,15.767,-22.468,-6.497,19.082,-18.781,-7.594,19.260,-18.003,-10.996,17.818,-19.609,-10.115,14.492,-18.094,-11.571,11.311,-18.442,-9.717,8.030,-17.256,-10.495,4.486,-17.510,-6.982,2.971,-17.987,…	DIVSKPKATPAGGYSFNSYVDVQLTTETEDATIYYTLDGTTPTTKSSVYNGLIRLYNTTTLKAIAMKDGLANSDTLTAVYTYTGGGNYYYSGGSSTGGSTATGTISGTSIDARPSVYFTDMGDYQWASSSVDTLYEYGIVKGVTPTTYAPGKNISRADFLLLLVRTFKLEATSNGNFSDVRSDLYFADAVATAKALGIAQGDDRGLFNPYAAITREDMMVLTARTLEVAGFSVGDASELVLSNYDDADQISDY
job.pdb	GMGC10.205_848_482.UNKNOWN_trun_1.pdb	2.300	214	63	16	1	76	22	227	3.975E-01	39	76	253	MSQN----------------------------------------------------NQ----------------------------LSK-LQPTT-TRLLTYADLTVMLNRDRRTIWSWVKKGI--F--PTPIKTPAGVCIG------W--RPADIQSWIDNNI--------------------------------G------------GSANA	TTNFTKNIQVYNKREKIIQNTTTNKELKYLQKLKENIHENNRKLIKENPELPVPKG-VEMDYIILKKRYGEFYLDNTHGLNKEIGK-KIDEMLMKMHEYTP-KHFKLF-SKDKQKGLLDW--TGPGYEYLRPYLD--PKKRNTLDPKYQYVAKNILRVLPDSFVKLKTPLSLKRGDGNLWLYKDNKLIDDVKKLKIGEVYNFNKTSYTSTSISM	-15.581,28.149,15.445,-13.895,24.669,15.543,-10.983,24.247,13.083,-13.459,21.805,11.469,-16.087,24.530,11.058,-13.478,26.959,9.437,-12.455,24.074,7.108,-16.072,23.433,6.196,-16.565,27.172,5.451,-13.266,27.348,3.384,-14.321,24.207,1.395,-17.873,25.524,0.727,-16.517,28.623,-1.118,-14.425,26.647,-3.744,-17.098,23.851,-4.065,-19.687,26.512,-5.177,-17.030,27.770,-7.729,-16.257,24.106,-8.764,-20.027,23…	VSPIQKLIQTIKKPIKQIENKTTNFTKNIQVYNKREKIIQNTTTNKELKYLQKLKENIHENNRKLIKENPELPVPKGVEMDYIILKKRYGEFYLDNTHGLNKEIGKKIDEMLMKMHEYTPKHFKLFSKDKQKGLLDWTGPGYEYLRPYLDPKKRNTLDPKYQYVAKNILRVLPDSFVKLKTPLSLKRGDGNLWLYKDNKLIDDVKKLKIGEVYNFNKTSYTSTSISMAAPFKLKYAKKGGIIFRLLAPEGTKV
job.pdb	GMGC10.183_718_300.UNKNOWN_trun_1.pdb	1.900	256	51	18	1	76	17	252	3.975E-01	39	76	253	M----------------SQN-----------------------------------------------------------------------------------------NQ--LSKL-QP-TT--TR-------------------------------------------------------LLTYADLTVMLNRDRRTIWSWVKKGI------FPTPIKTPAG-VC-IG-WRPADIQSWIDNNIG--GS---ANA	GSMGNDSLYFCTVCQRSTQILNYNPSYNEDASRHRHVVEYEGGYKDSVGTGGYLTKRDGKKIYIGKHQHIFGVNAYDSNLRLEGYLGVDDFYKNLADEATDWFSFDIDIIRSSDFQKLSQQVRDA-YTYVVAEDGTITGTAVSDQTKRNEVEQGPSTSTSKYEDYADIETPILKVQRAKHSA-------DEIADDER-IVLDKLKADNPTLTDA---------QIADKYARLTEDEILSILRTKLIGELDMDS--I	-11.544,-15.270,-9.694,-8.487,-13.259,-8.478,-8.099,-13.044,-4.687,-8.434,-9.563,-3.381,-5.565,-8.398,-1.176,-5.590,-5.178,0.798,-2.287,-4.040,2.141,-1.776,-1.362,4.747,1.815,-0.347,5.041,2.726,1.695,8.138,5.880,3.616,7.614,8.143,5.016,10.346,7.966,8.811,10.887,11.756,8.959,10.612,12.253,7.916,6.985,14.685,10.782,6.039,15.521,11.311,2.542,16.811,9.453,-0.555,19.273,6.955,1.249,18.388,6.777,4.918,…	KKQEVSVLQIMPDDGGGSMGNDSLYFCTVCQRSTQILNYNPSYNEDASRHRHVVEYEGGYKDSVGTGGYLTKRDGKKIYIGKHQHIFGVNAYDSNLRLEGYLGVDDFYKNLADEATDWFSFDIDIIRSSDFQKLSQQVRDAYTYVVAEDGTITGTAVSDQTKRNEVEQGPSTSTSKYEDYADIETPILKVQRAKHSADEIADDERIVLDKLKADNPTLTDAQIADKYARLTEDEILSILRTKLIGELDMDSIN
job.pdb	GMGC10.046_879_722.MCRB_trun_1.pdb	3.200	183	42	12	6	71	46	210	3.973E-01	39	76	253	Q---------------------------------------------------------------------------------------------LSKLQPTTTRLLTYADLTVMLNRDRRTIWSWVKKG-----I----------------FP-TPIKTPAGVCIGWRPAD--IQSWIDNNIG	GSSVSVMEIKAIGTVLRNHGDGRTLDVDWHKLDQPKKWYFFTNRSTIWRVESDSDDWRYQALLHFTFADQPQDISRFLSYPYWAKKYSPDYIQT--ELEE-ST-EYTRDDFLSDVFIQPERYDTIRNLLVRKKNIILQGAPGTGKTFSARRLAYSLM---------GEIDDSR--IC-MI--Q	-6.025,-39.987,-2.611,-8.704,-40.237,-5.222,-10.092,-43.601,-4.173,-10.231,-42.647,-0.530,-11.563,-39.181,-1.206,-8.756,-37.606,0.765,-6.003,-35.119,0.104,-2.931,-35.135,2.428,-0.117,-32.647,2.815,3.090,-34.698,2.612,5.055,-32.187,4.641,4.994,-32.202,8.444,5.797,-28.506,8.938,5.172,-26.867,5.533,1.959,-25.275,4.261,0.084,-26.065,7.484,-1.401,-22.653,7.683,-2.280,-22.646,4.049,-4.050,-26.009,4.352…	FLENGIWKNGYLDRYKELVNNIQPGDKIAVKSAFVQKNNLPFDVNGSSVSVMEIKAIGTVLRNHGDGRTLDVDWHKLDQPKKWYFFTNRSTIWRVESDSDDWRYQALLHFTFADQPQDISRFLSYPYWAKKYSPDYIQTELEESTEYTRDDFLSDVFIQPERYDTIRNLLVRKKNIILQGAPGTGKTFSARRLAYSLMGEIDDSRICMIQFHQNYCYEDFIMGYKPDREGFTLRNGVFYEFCQLAKQNSDQAY
job.pdb	GMGC10.094_684_047.UNKNOWN_trun_0.pdb	4.000	74	45	11	16	72	30	94	3.972E-01	39	76	253	RLLTYADLTVML-N-RD-----RRTIWS--WVKKGIFP------TP-IKTPAGVCIG-WRPADIQSWIDNNIGG	FDNP-LSSERVMEDLLAQKRIA-ASIDSEAFR--GMVKRIIGKVPSK-----KNPLSNLSANERRYLYHRIRKL	2.868,25.886,-15.465,5.056,25.134,-12.539,8.636,26.337,-13.643,11.561,24.162,-14.643,14.174,25.083,-12.093,17.027,24.664,-14.629,19.908,23.491,-12.411,22.289,26.600,-12.181,25.581,25.638,-14.158,27.651,27.904,-11.810,27.480,25.993,-8.519,30.866,24.218,-8.295,29.302,20.729,-8.406,30.672,20.201,-4.881,33.193,17.628,-6.189,32.405,14.391,-5.084,34.009,14.395,-1.434,31.027,12.495,-0.364,31.029,10.347,…	VTPSTAPDPTRPRQPVLGRQQALQSLSSSFDNPLSSERVMEDLLAQKRIAASIDSEAFRGMVKRIIGKVPSKKNPLSNLSANERRYLYHRIRKLPSFQEQATQIPDFSAKTPDGELVRIARRQIEVEQPSRLAVEAAAFGQTGQLPAQAELNRVEAEAQRTARPIERAEESVPEGQELVPYDLDQSALGQQLRDALKKFGIDDQYATRMVEQVGTAKRDSAGNIYIDPLKNRPVDKDGKAAMVAGSAQAGAKV
job.pdb	GMGC10.002_713_276.SUN_trun_1.pdb	6.600	75	44	10	8	72	146	204	3.972E-01	39	76	253	S-KLQPTTTRL-LTYADLTVMLNRDRRTIWSWVKKGI---FPTPI--KTPAGVCIGWRPADIQSWIDNN-IG--G	TP-DASAAPPGPLNLDDVAVAYSHPVWIVRALRQALLADGVSTTDSV-------------DA-DLL-ELLEADNT	-5.116,1.794,-1.644,-7.550,-0.255,0.258,-6.740,-1.560,3.719,-3.792,0.440,5.056,-5.208,3.827,4.182,-8.710,2.807,5.196,-7.473,2.072,8.690,-5.833,5.471,8.840,-8.796,7.278,7.377,-11.179,5.661,9.854,-8.874,6.713,12.701,-8.787,10.302,11.512,-12.411,10.551,10.534,-13.557,9.287,13.931,-16.174,7.135,12.254,-16.332,3.776,10.482,-15.713,3.823,6.742,-19.323,2.564,6.116,-20.561,5.802,7.505,-18.538,7.816,5.019…	LRGRYDAIIAQCAGRPLERIDPPVLDVLRLGAHQLLGMRVPAHAAVDATVGLARGTVGAGASAFTNAVLRRISEKSLDEWLAIVAPTAPPPADTTSSPTDTASSPTGTTWTPTDTSPVAAGTTSSVAEVASSTNLDPAGAPESPTTPDASAAPPGPLNLDDVAVAYSHPVWIVRALRQALLADGVSTTDSVDADLLELLEADNTPADVTLVARPGLAELDELLDAGARPGALSPVGAILKSGGDPGRLPAVRE
job.pdb	GMGC10.014_788_158.UNKNOWN_trun_0.pdb	3.900	76	51	11	15	76	136	203	3.972E-01	39	76	203	TRLLTYADLTVMLNRDRRTIWSW-VKKGIFPT----PIKTPAGV-CIGWRPAD---IQ--SWI-DN--NIGGSANA	SQFGSQSMVQRKLRVGFTLAGSLLD----ALEQRGIVGPA--HGSKARDVLVTPDV-QDDVLRELRADFALAAD-D	7.835,-28.700,60.189,11.510,-29.914,60.072,14.426,-28.549,57.631,17.677,-29.899,56.762,20.388,-31.862,55.379,22.193,-35.070,54.698,24.885,-36.994,54.853,27.296,-39.347,53.603,30.316,-41.023,52.633,32.849,-42.973,50.711,36.245,-42.638,50.553,39.312,-41.734,52.113,41.066,-40.047,54.733,43.307,-38.007,56.398,45.686,-35.277,57.175,45.616,-34.951,61.017,48.422,-33.430,62.900,51.712,-33.699,64.770,54.3…	WHDWTMPPPTGKDDDQGHSSTPGFSDVGSFSLPLLPTQKKPKTTVKDKVLAAVDRQMTAKEIRARVDAAAGSVRNALSDLVAEGRLRQVDHGVYAPADHGAASGTDQEGQAAQPAPAPDGVNGALVVEAASLVISSQFGSQSMVQRKLRVGFTLAGSLLDALEQRGIVGPAHGSKARDVLVTPDVQDDVLRELRADFALAADD
job.pdb	GMGC10.129_772_834.UNKNOWN_trun_3.pdb	4.000	99	44	6	12	76	163	244	3.970E-01	39	76	253	PTTTRLLTYADLTVMLNRDRRTIWSWVKKGIFPT----PIKTPAGVCIGWRPA----------------------------DIQSWIDNNIGGSAN--A	TMQGKGLTWQSFQNEFDFSDQDAQALFD---HLVDIGVLDDSD--DTYGFLQIPDKQYFKDSFEGGYYLLPLIFTIESDEF------------YADLIQ	-24.715,-65.165,-13.467,-27.775,-63.458,-13.074,-28.659,-61.695,-16.277,-32.166,-61.384,-14.841,-32.378,-59.326,-11.594,-33.516,-56.413,-13.367,-31.228,-54.183,-10.820,-32.629,-51.771,-13.400,-35.123,-50.254,-10.843,-35.482,-50.144,-6.887,-39.340,-49.625,-6.712,-38.771,-47.209,-3.878,-35.454,-45.167,-4.937,-37.283,-42.232,-6.197,-40.000,-42.074,-3.942,-40.107,-39.044,-2.295,-39.341,-40.392,0.182,…	SDESGVTESIEFFEDPGTKMVFNAYNSSFRAGTFAEEELYFSEVGLGSIGFGENNSVFGTFATNYSGYLNNVVGAYSMGLSGYNNQIDGYFSWGMGVGATIDHDGSFVFSQPGILGSGSVSSGSSFSTSQHRQFLIGNPTGDSVTYMNSSVGINTSDANATLTMQGKGLTWQSFQNEFDFSDQDAQALFDHLVDIGVLDDSDDTYGFLQIPDKQYFKDSFEGGYYLLPLIFTIESDEFYADLIQTIKDEGYDD
job.pdb	GMGC10.282_767_351.UNKNOWN_trun_3.pdb	2.000	149	53	11	8	76	110	245	3.964E-01	39	76	253	SKLQPTTTR-----------------------------------LLTYADLT-----------------------------------------VMLNRDRRTIWSWVKKGIFPTPIKTPAGVCIGWRPADIQSWIDNNIG--GSA--NA	YSNAANLYVTSYGTIGRATSALKYKADVEAVDPDSYEDALLGIQ------HKSWIDRGEMKAREEFEQWQQEHPFEPLPEGRAELLSSEPKRHYG--A-IA-DD-FHEAGLTQFVQYDANGEVDALNYDRVGVALLPI-VRKQRDKI-A	49.306,-14.318,-21.478,49.124,-16.393,-24.710,45.404,-15.767,-25.736,44.808,-19.009,-27.656,42.262,-17.750,-30.186,41.120,-21.317,-31.375,39.177,-21.126,-34.739,37.719,-24.530,-35.944,36.618,-24.251,-39.607,34.173,-27.063,-40.195,33.884,-27.635,-43.947,30.195,-27.144,-43.243,29.923,-23.584,-41.804,30.975,-20.499,-43.749,33.235,-18.108,-42.252,35.882,-16.290,-40.308,36.043,-13.570,-37.409,37.306,-…	LSSDLKYETSRQLQSEIQLHPEGTGAPNPFSVFDGVQIRSSLIRLTSNSTASDKPVKLVAAYGSLEVASGEILRLRGHYNDYYPAGPELDLGLDGGGGYVRSTTIYSRTYSNAANLYVTSYGTIGRATSALKYKADVEAVDPDSYEDALLGIQHKSWIDRGEMKAREEFEQWQQEHPFEPLPEGRAELLSSEPKRHYGAIADDFHEAGLTQFVQYDANGEVDALNYDRVGVALLPIVRKQRDKIAAQESRISD
job.pdb	GMGC10.133_691_380.UNKNOWN_trun_1.pdb	5.100	116	50	16	11	75	64	170	3.958E-01	39	76	253	QPTTT--RL--LTYADLTVMLNRDR-RT--IWSW--VKKGIFPTPIKTPAGVCIG-WRPADIQSWIDNNIGG---------------------------------------SA--N	LNVQGDQYKPLAD-AIEEH-L-KTHE-PTIY-NEMFGQDGT-QAVEKDEKGNYIPMEVVMGLVERAN--RIDMSKFQNKHLMGYIGNFISKSIDSDAVDLSTNDNVVSFLV-QLGK	-0.898,14.966,-17.566,-2.043,14.076,-13.895,0.725,11.660,-12.861,-0.390,9.324,-10.088,1.342,9.694,-6.689,3.438,6.662,-7.454,4.428,8.021,-10.906,5.361,11.341,-9.337,7.481,9.575,-6.740,9.255,7.474,-9.323,10.065,10.508,-11.598,10.990,12.666,-8.619,13.676,10.073,-7.721,14.978,10.392,-11.214,14.769,14.201,-11.277,16.269,14.751,-7.830,19.227,12.558,-8.556,22.446,14.581,-8.547,23.725,15.009,-12.030,25.8…	KNLTKEQKKFWNEVLKADPNTLNGTAASVNGTYTYVTIDDTAKKNEREATESHEIGHLVFWDKLNVQGDQYKPLADAIEEHLKTHEPTIYNEMFGQDGTQAVEKDEKGNYIPMEVVMGLVERANRIDMSKFQNKHLMGYIGNFISKSIDSDAVDLSTNDNVVSFLVQLGKKINDGTLTKEDIAKANKNKVFQETIKLDKDADNASELENKIEETANSESTLFETTEMIGGVVLNEDGSIKEDGWTKLSEEEKI
job.pdb	GMGC10.219_008_412.UNKNOWN_trun_0.pdb	7.100	56	42	6	5	56	95	144	3.947E-01	39	76	253	NQLSKLQ-PTTT-RLLTYADLTVMLN-RDRRTIWSWVKKGIFP-TPIKTPAGVCIG	DKSPEIAS-RAVESKLSWDEAHRLLGHLSLTGMETLVRGNMITGLNID-----QDA	18.181,-12.266,-11.009,21.150,-14.764,-11.487,24.514,-14.274,-12.966,24.923,-16.056,-16.362,28.485,-16.929,-17.070,29.656,-17.846,-20.607,27.861,-15.172,-22.681,30.928,-12.887,-23.326,33.848,-11.622,-21.195,31.767,-10.546,-18.236,29.175,-12.402,-16.343,25.770,-11.082,-17.344,22.745,-10.725,-15.121,19.470,-12.288,-16.235,16.460,-9.816,-16.221,13.996,-12.508,-15.208,12.965,-16.127,-15.139,9.996,-17…	VEEIKGLGETPVKSLGRGSVLLRSQINGKKINITLNDVMYYPEAENCLFSIGRIDTLGGTSIQKNRSCRIYDRDGDLIAYGKLQNRVYPLSALADKSPEIASRAVESKLSWDEAHRLLGHLSLTGMETLVRGNMITGLNIDQDARREVHCEACIAAKSAHLPFPKESLHRAERPGDLTHTDLWGPSQTESPGGSRYFISFIDDHTRRVTIKFLKEKSGAKYEMKNYIAFIKTQLERTPKAVRMDNGGEYIGMK
job.pdb	GMGC10.007_016_659.UNKNOWN_trun_4.pdb	2.700	73	40	9	17	76	85	139	3.936E-01	39	76	253	L-LTYADLTVMLNRDRRTIWSWVKKGIFPTPIKTPAGVCIGWRPADIQSWIDNN----------IGGSAN--A	QQNLVSEYANTNNRSAEDVMADIRAARLT-LD---------NTG-VH--EV-GPDHVGPAARVD----RSYLD	22.365,40.723,-23.696,23.980,39.548,-20.497,26.238,36.528,-20.411,26.510,32.826,-20.459,26.812,31.105,-17.082,29.381,28.382,-17.841,28.715,25.646,-15.282,31.435,23.205,-16.234,32.167,20.922,-13.211,32.194,17.394,-13.072,31.384,14.066,-12.043,30.477,10.774,-13.172,27.985,8.776,-15.042,28.075,5.634,-12.917,30.241,3.219,-15.112,28.181,1.205,-17.495,29.689,-2.202,-16.824,31.689,-2.765,-20.004,31.635,…	DPAAVDQTYGSQDPPTPAWLDNESSEPAPRRSLFRRMLDFVRGGSSPEVDSRTAQPDHDPLATPQQAEPQPLPHEPKAPALTPHQQNLVSEYANTNNRSAEDVMADIRAARLTLDNTGVHEVGPDHVGPAARVDRSYLDTVLRDKIGAHGQRFESLASDQFEPGCPDADLPSHLTREIPVGALDHSAVPVDPKLIDLSYPGDDYNVLWRDRTEASAFLRPDNALFRMDSRGPEIFDTDLAPRDPRHFNIAAHT
job.pdb	GMGC10.024_992_936.UNKNOWN_trun_1.pdb	2.500	117	54	13	5	76	4	105	3.921E-01	39	76	253	NQL-SKL--QP--TTTRL--LTYADLTVML-NRDRRTIWSWVKKGIFPTP-IK--------------TPAGVCIGWRPADIQSWIDNNIGG----------------------SANA	GPVGQALATAELVSHNWLPIVG-ELAVLAAAGVPL-A-GPDLA---AATSIFFFGGPVVDDGKSYNQ---------GIDGVINYVVDRVLAAQAPGAETDPEDAGEGGEGADIASTK	-24.436,5.016,14.345,-21.737,2.250,14.337,-23.432,1.852,10.876,-22.351,5.255,9.621,-19.591,5.792,7.026,-17.422,6.523,10.085,-18.333,3.099,11.747,-17.319,1.162,8.610,-14.106,3.128,8.365,-13.270,2.411,11.960,-14.031,-1.318,11.492,-11.986,-1.377,8.342,-9.313,0.642,10.069,-9.436,-1.736,12.983,-9.195,-4.684,10.586,-6.369,-3.070,8.657,-4.616,-2.027,11.889,-5.047,-5.457,13.417,-4.622,-7.390,10.216,-2.34…	GINGPVGQALATAELVSHNWLPIVGELAVLAAAGVPLAGPDLAAATSIFFFGGPVVDDGKSYNQGIDGVINYVVDRVLAAQAPGAETDPEDAGEGGEGADIASTKRSVATLASASSALPSLKDLINLNVKADEAVPVEAAVEQTSEAQKTDGIADLAAEKLGVKLANADTLKKVATQEDSEESEGATGATDSAGSTDTTGADDASDAGTPAAGATGGTPSTSTHESSSTQVKKSPVDKFVDNATRDLKKAFGG
job.pdb	GMGC10.093_156_629.UNKNOWN_trun_0.pdb	1.700	169	52	18	7	76	98	251	3.918E-01	39	76	253	L-SK-LQP-TT-T---------------------------------------------------------------------------RLLTYA-----DLTVMLNRDRR--TIWS-WVK--KG--IFPT----PIKTPAGVCIGWRPADIQSWIDNNIGG---S-ANA	SMKHVFELVAALGGHPLSIFLAAHRIVAGFEPIAQQLEQAPKSVAKFLAAPDLVGVPPRQRSLPASLNLSYELLSERAQEIFRKSSLL--PGGLYRHVD---------TLDQL-LGD-DWRKWIEE--AHKIGLLRYEQEDQRFWLLNPIREYAELLLNGGEGNDFNVA	46.383,-30.259,-29.839,46.391,-31.101,-26.128,48.038,-34.397,-26.851,50.688,-32.630,-28.776,51.276,-30.136,-25.972,51.256,-32.781,-23.279,53.871,-34.809,-25.222,56.122,-31.867,-25.883,55.877,-29.513,-22.946,55.604,-31.609,-19.796,52.978,-30.977,-17.065,49.870,-29.211,-18.584,47.190,-27.343,-16.576,43.925,-26.679,-18.360,41.556,-24.156,-16.677,37.977,-24.137,-17.698,35.418,-21.792,-16.257,31.733,-…	ALQEISNSKGDVLLMLDNVDPLFDADKGVETCRLLKQLFTDCPSLRILTTCRRQLQLGGYASDFLVDPLAPQIAVSLFIQSIPDQDVRNSVQSLPPESMKHVFELVAALGGHPLSIFLAAHRIVAGFEPIAQQLEQAPKSVAKFLAAPDLVGVPPRQRSLPASLNLSYELLSERAQEIFRKSSLLPGGLYRHVDTLDQLLGDDWRKWIEEAHKIGLLRYEQEDQRFWLLNPIREYAELLLNGGEGNDFNVAVA
job.pdb	GMGC10.001_227_156.UNKNOWN_trun_0.pdb	4.100	121	37	7	13	62	39	151	3.917E-01	39	76	253	TTTRLLTYADLTVMLNRDRRTIWSWVKKG-------I---F--P----TPIKTPAGV-------------------------------------------------------CIGWRPADI	KGIYMATIQDIADRLGVSKGTVSKAINNAPDISETLRKTILDTAVEMGYTRLR-RQKNDAKRFCIIIENMEYEEPHQFGYDFIIGFRQMAEPAGYVVDVIPVTENFQKKTPY-------DV	64.810,0.449,-15.091,62.831,1.217,-11.960,60.217,-1.560,-11.230,57.170,0.149,-9.429,55.866,-2.555,-7.083,52.172,-3.765,-7.528,50.505,-3.234,-4.108,47.908,-6.080,-4.296,45.664,-5.111,-1.334,43.968,-8.519,-0.364,40.792,-7.573,1.497,39.855,-10.864,3.439,37.261,-12.841,1.338,34.759,-13.898,4.008,33.936,-17.321,2.318,30.378,-18.111,3.377,29.293,-20.570,0.559,27.802,-18.876,-2.557,26.963,-15.075,-2.409…	ETKAGKIIAFFPVFRYNKISIYTTYTGTAQTALSARTVKGIYMATIQDIADRLGVSKGTVSKAINNAPDISETLRKTILDTAVEMGYTRLRRQKNDAKRFCIIIENMEYEEPHQFGYDFIIGFRQMAEPAGYVVDVIPVTENFQKKTPYDVFMLQNDYTGAFVLGFSLNDPWMKDFRTSHTPTVLYDNYIPANPFIASIGIDNSEGMALAVSHLKKLGHKKIGYLSSALGSYIMQVRHKAFFQAMKQNGLKAE
job.pdb	GMGC10.209_357_610.UNKNOWN_trun_2.pdb	2.400	162	51	15	1	75	48	189	3.913E-01	39	76	253	M--------------------------------SQN--------------N--QL--SKL--QP-TTTR------------------------------LLTYADLTVMLNRDRRTIWSWVKKGIFPTPIKTPAGVCIGWRPADIQSWIDNNIGG---S-AN	IHNYESAYKARVNLPEKGLHLYESDKMDWRKDLPLLDSSALWPATYYDSVEMGYVQAGQEQVQKF-IKIGLIQTKQVAGTTQYVAYGFDESTMDHGMDK---------ILNWCKDIYLE-K----P-VWTEE----GLLDSSAGFVNTLFDRLTESVFNMQE	38.120,33.866,-9.568,40.363,35.860,-11.669,38.516,36.830,-14.878,36.973,33.489,-15.950,34.505,33.608,-18.858,31.987,32.652,-16.148,32.838,35.590,-13.922,32.545,37.917,-16.910,29.287,36.391,-17.749,27.850,36.950,-14.302,29.158,40.521,-14.361,27.519,41.163,-17.714,24.250,39.686,-16.619,24.012,41.569,-13.328,24.646,44.871,-15.135,21.490,44.530,-17.117,19.111,43.293,-14.399,17.718,45.818,-11.967,18.2…	AGNSAVSQGVISFSAHVPDVQQAQSTDRNRIYWYNLVAGIPAFALSDIHNYESAYKARVNLPEKGLHLYESDKMDWRKDLPLLDSSALWPATYYDSVEMGYVQAGQEQVQKFIKIGLIQTKQVAGTTQYVAYGFDESTMDHGMDKILNWCKDIYLEKPVWTEEGLLDSSAGFVNTLFDRLTESVFNMQEFYIQNDAMMFVIDNKEKLYKAMRLQSFLYKRLQGTYEICKKCIDMIEAKNAELREAKEQKVNLE
job.pdb	GMGC10.271_034_958.UNKNOWN_trun_1.pdb	0.900	110	50	14	8	75	80	172	3.899E-01	38	76	253	SKLQPTTTRLLTY--AD-LTVMLNRDRRTIWSWVKKGIFPT--P----IKTPAGVCIGWRPADIQSWIDNNIGG---------------------------------SAN	NDAYFSPGIGIARGRDYD-T-----IKARY-PDLI-A-RVDRFCAARGLS----LG-WIPLLGLLAVRARE-IKVRIIIFHPDPLQDLGGGPFAFEEAQNLVKSWSR--D	17.167,-14.022,-41.762,15.696,-17.531,-40.797,18.377,-18.657,-38.253,18.739,-22.416,-39.001,18.766,-24.263,-35.635,22.185,-25.606,-34.765,22.757,-29.078,-36.321,24.398,-30.279,-33.245,22.510,-33.180,-31.575,24.198,-33.284,-28.126,25.515,-36.829,-27.344,23.035,-39.036,-25.314,25.384,-38.821,-22.390,24.602,-35.112,-21.822,20.802,-35.717,-21.789,19.502,-35.021,-18.257,17.419,-38.118,-17.474,13.812,-…	PKVKPPDKKIPPDKKIPPKKDVNPDMWADRDEGDDDCERSGFKTKYIEKDGNYVKWLVDGAEAMFDMCDAICQASFVWVNDAYFSPGIGIARGRDYDTIKARYPDLIARVDRFCAARGLSLGWIPLLGLLAVRAREIKVRIIIFHPDPLQDLGGGPFAFEEAQNLVKSWSRDIDCIGAMWGGTYEGHEVGGHHQKSLVVGIDDQIIAFCGGVDFAYARWARPSHRLNEPDAPMDVGTVEDPVKIEPQMGLIDP
job.pdb	GMGC10.234_989_429.UNKNOWN_trun_2.pdb	8.700	57	38	6	7	55	96	146	3.897E-01	38	76	253	LSKLQ----PT-TTRLLTYADLTVMLN-RDRRTIWSWVKKGIF--PTPIKTPAGVCI	TIDNLEKVH-LVSTLPLDLSLWHKRLGHHNYDDIKRMISKNLVDGIVLDS-----ET	2.622,-17.650,-5.406,3.517,-19.579,-2.162,7.333,-20.200,-1.627,8.163,-23.050,0.690,11.419,-22.518,2.631,13.825,-25.101,3.975,12.120,-24.948,7.408,8.733,-25.795,5.853,7.430,-22.308,6.423,5.572,-20.684,3.577,6.197,-17.112,2.392,4.271,-15.394,-0.385,5.514,-13.800,-3.573,4.184,-10.219,-4.102,4.490,-10.459,-7.889,5.842,-12.308,-10.919,8.040,-10.628,-13.440,11.078,-10.784,-15.636,14.674,-10.000,-14.838…	VPVRLADNSVIYSEGIGSVRFKPLIDGRQASDIEFTKVLHVPALHNNLLAVLYLTKYKGIDVLISKSKMCFLDQNKNTLFTATIGNDETGYLDGYTIDNLEKVHLVSTLPLDLSLWHKRLGHHNYDDIKRMISKNLVDGIVLDSETKPDPICEPCLAGKMHANPFPLSQNRAKELLELIHSDVHEIGVTSPSGYNYWISFIDDHSRYKVLVPLKRKSDALMAFKSFKAYAENQTGKTIKCLRDDKGGEYMSNE
job.pdb	GMGC10.250_679_171.UNKNOWN_trun_1.pdb	3.200	122	49	11	10	71	5	117	3.885E-01	38	76	253	LQPT--------------------------------------------------------TTRLLTYADLTVMLNRDRRTIWSWVKKGIF-PT-PIK-TP-AGVCIGWRPADIQSWIDNNIG	ATTAVIFGTNEYITGDVLGDVTKTVSSSLKDLAKYAHILGSDSIEVNSTDSGGKVTYSVN-HG-DTVWGIAKQYDITVDELI-NI--PGNEYLAERRFNENGEDYVLIRPGD--KIA--VPE	1.546,-14.155,-14.073,2.090,-10.324,-13.702,4.914,-10.375,-16.418,6.682,-7.094,-16.984,5.042,-4.103,-18.930,7.934,-2.460,-20.817,6.475,1.163,-20.970,4.223,2.429,-23.566,2.277,5.542,-22.459,-0.222,6.519,-25.153,-2.203,9.671,-24.009,-4.988,11.062,-25.669,-8.306,12.827,-25.608,-7.974,15.575,-28.171,-5.430,18.326,-28.803,-1.563,18.778,-29.068,1.785,18.196,-27.536,5.172,18.021,-29.180,8.122,16.888,-27…	IAGVATTAVIFGTNEYITGDVLGDVTKTVSSSLKDLAKYAHILGSDSIEVNSTDSGGKVTYSVNHGDTVWGIAKQYDITVDELINIPGNEYLAERRFNENGEDYVLIRPGDKIAVPESPESEVSPTVETAAGDFGDAVERSLFCDPLIIDMDGDGLELDSWQVANTGFDLNEDGTAEDTGWTRAGGDDAFLVIDKNANGNIDDISEMFGNQDTAGFAELKLYDSNNDNKINANDSQFNLLKLWRDTNANGIVD
job.pdb	GMGC10.035_495_205.UNKNOWN_trun_3.pdb	4.600	65	50	6	15	75	7	63	3.884E-01	38	76	253	TRLLTYADLTVM--LN--RDRRTIWSWVKKGIFPTPIKTPAGVCIGWRPADIQSWIDNNIGGSAN	TGVPARWLEKALDG-GSDDARGALSGLIESS-VCQLSKD----RSKVM--IHGLQGRAIREAWKD	18.350,-9.329,-8.034,16.600,-6.642,-10.168,15.170,-9.315,-12.528,14.052,-11.650,-9.700,11.447,-11.274,-6.962,11.671,-7.902,-5.228,10.851,-9.661,-2.051,14.359,-10.999,-2.071,16.499,-13.887,-3.352,17.422,-16.623,-0.954,20.949,-15.719,0.318,21.982,-19.341,0.027,21.338,-19.335,-3.659,23.770,-16.533,-4.029,26.333,-18.210,-1.846,26.110,-21.396,-3.841,26.283,-19.483,-7.021,29.257,-17.669,-5.538,30.942,-…	LSVLAATGVPARWLEKALDGGSDDARGALSGLIESSVCQLSKDRSKVMIHGLQGRAIREAWKDEPESWGRVEEEAVGLLEAVDVTAIPVSDSTKRRREALDLVEQLRVAAGQDHSKGLFSHSRTADALALALWHAAEFGDPQAALSLSDAVDLLDEALGPDHPGTLFSRVGLAFAYLSAGRIDDAIGLFERTLADRLRVLGDDDHYTLVSRVGLAGAYQAAGRIDDAVPLFERTLADCERVLGDDDHYTLVSR
job.pdb	GMGC10.039_858_449.FLID_trun_1.pdb	2.600	228	62	23	1	76	2	221	3.883E-01	38	76	253	MSQNNQLSKLQPTTTRL-LTYADLTVML-NRDRRT--IW------------------------------------S-WVKKGIF--P------------------TP--IKTP-AG-----------VC----I--GW------RPADIQSW------------IDNNIGG---------------------------------------------------S--ANA	TVPATTVTAVIS-DDKNAFA-AQFLS-FI--DAYNDL-ITFYNDQTKPKMKSDGTIAGEGADGADLYGNSFARSAINQIKSSLFGSVAGAAANTGASINGSARVSTLLSMGVGV-NKEDSNTSNGTLTTDMAAFAAALDNNFSDVKQLFSNMVSISNSSFSVSD-IPTTLPNDIAENGFKVEIVSDALGVKTAKFTLGSTDYAADVIIDNVGINIRGKAGTSFAGINI	-22.276,13.308,-27.388,-19.586,14.183,-24.671,-18.800,10.806,-23.099,-17.383,12.046,-19.741,-13.647,10.827,-19.559,-13.924,8.143,-16.856,-10.366,8.269,-15.439,-9.871,4.497,-14.908,-7.472,4.794,-11.992,-5.738,1.471,-12.779,-4.293,1.109,-9.317,-1.555,-1.107,-10.666,-1.451,-2.651,-7.282,2.191,-3.240,-6.798,2.473,-6.950,-7.295,4.301,-7.393,-3.953,3.889,-11.146,-4.288,5.587,-11.190,-7.567,8.392,-9.068…	TTVPATTVTAVISDDKNAFAAQFLSFIDAYNDLITFYNDQTKPKMKSDGTIAGEGADGADLYGNSFARSAINQIKSSLFGSVAGAAANTGASINGSARVSTLLSMGVGVNKEDSNTSNGTLTTDMAAFAAALDNNFSDVKQLFSNMVSISNSSFSVSDIPTTLPNDIAENGFKVEIVSDALGVKTAKFTLGSTDYAADVIIDNVGINIRGKAGTSFAGINILYGQSMPNSSSATANINITQGRMAALDSQILR
job.pdb	GMGC10.302_591_872.CBPA_trun_0.pdb	5.200	134	45	15	5	73	64	180	3.878E-01	38	76	253	NQLSKL--QP-TT--TRLLTYADLTVML-NRDRRTIWSWVKKGIFPT-----PIKTPAGVCIGWRPADIQSW-ID---------------------N-----NI---------------------------GGS	NTTSVEDIINEAHEAVVVKGE-KR--ISSVYDHKTKRRLRK-L-IMGGSPLV-----------RY-LADQMTFGITPIYVTGNYREEELKSAFSEANWQNQMILEEDFPEYNYTYWDIDRWGEKIYRIDVNYEF	0.128,29.431,-11.008,-3.500,29.177,-9.629,-5.061,25.903,-10.750,-7.636,25.480,-8.080,-10.424,27.666,-9.337,-11.729,26.367,-12.643,-13.831,23.394,-11.969,-16.785,25.051,-10.393,-18.267,27.150,-13.120,-20.072,25.125,-15.656,-22.976,23.199,-14.560,-25.791,25.842,-14.873,-29.187,24.306,-14.565,-30.625,22.284,-17.412,-30.290,18.764,-18.593,-33.385,16.976,-17.424,-33.456,13.447,-18.759,-34.893,10.537,-…	PSNGEELLEGVSEGEVLDKRLVEDNENPDLEDGMSYLDYLFENHVDGMEYPEIDPDLIRTQAVNTTSVEDIINEAHEAVVVKGEKRISSVYDHKTKRRLRKLIMGGSPLVRYLADQMTFGITPIYVTGNYREEELKSAFSEANWQNQMILEEDFPEYNYTYWDIDRWGEKIYRIDVNYEFPNPEERKNLQIEMLDKAESIIDNIGLYTNGQYIQELYAINDYLIDNGSYANEVASRKIKNTMQRKAYGILVEE
job.pdb	GMGC10.029_505_191.RLUB_trun_0.pdb	8.600	58	39	5	15	65	179	229	3.876E-01	38	76	229	TRLLT-YADLTVMLNRDRRTIWSWVKKGIFP-----TPIKTPAGVCIGWRP-ADIQSW	DGTMPLNKYIAHAGVCGRREAAEMVKLGQVQVNGDIVFEP-----ATKVTEKDVV--K	-42.746,-2.347,-22.880,-40.601,-3.292,-19.658,-40.095,-0.065,-17.572,-38.232,-2.165,-15.080,-34.611,-2.308,-16.384,-33.197,1.155,-15.821,-33.948,1.732,-12.120,-31.104,-0.583,-10.911,-28.420,1.992,-12.011,-29.739,5.061,-10.267,-27.590,4.736,-7.175,-30.555,5.564,-4.887,-27.978,7.477,-2.915,-27.053,10.989,-4.073,-23.272,11.012,-4.803,-23.186,13.486,-1.850,-24.572,10.911,0.553,-22.092,8.242,-0.602,-1…	MSKLGFDKFINKKSAAKIKEEHRQEKRKSKAALRAAGDEMRRQKLEKQRGNTQYREDRDLENFRGGKSYKERGRTNQSFETQKGQERGFKGKHGTNNERFDKTGRDSRFSEDRSSQGKFRADSKDRDDRNQRYDSRRNNESYKERGVKGPGRPGKYDRDNAQQEAQTSFGKQPGSASDDGTMPLNKYIAHAGVCGRREAAEMVKLGQVQVNGDIVFEPATKVTEKDVVK
job.pdb	GMGC10.001_844_911.CKL_1893_trun_2.pdb	10.700	56	38	6	13	64	3	50	3.875E-01	38	76	253	TTTRLLTYADLTVMLNRDRRTIWSWVKKG--IFPTPIKTPAGVCIGWRPAD--IQS	TEDIPYTIKTLAVEFRRSVDEVKEAFKVFQKYKMIDVTED---KV-FY--ICG--W	13.657,-18.784,-12.181,13.882,-15.840,-9.580,10.369,-15.375,-7.864,9.238,-11.726,-7.391,8.018,-12.302,-3.868,10.839,-13.933,-2.076,13.964,-12.057,-1.202,17.006,-14.063,-1.927,19.572,-14.598,0.720,23.326,-14.470,0.071,23.361,-18.187,0.573,20.747,-18.861,-1.990,22.486,-16.624,-4.394,25.669,-18.425,-3.879,24.028,-21.629,-4.940,22.555,-19.983,-7.966,25.848,-18.411,-9.077,27.694,-21.560,-8.241,30.055,…	YLTEDIPYTIKTLAVEFRRSVDEVKEAFKVFQKYKMIDVTEDKVFYICGWQKHQNVDGLEKIRRQTNERVMKYRARKREEKRLAEEQKKAEEGINNNEKSCCKDNNPASDNVQKDNVAEENVNTGIADNKDFESADEIKKDKIKNYQNEQDDIEHGKVKNNQIEQAGIKNDDSKNCEVKQDAIENGYSKNCKVKQDAIENGDNKNCEVEHGDIKYGDIKNNVTKHGHIECNNIEINSNVTCNVDNNVTPEQNI
job.pdb	GMGC10.036_742_211.UNKNOWN_trun_0.pdb	2.700	111	57	15	1	76	1	95	3.874E-01	38	76	253	MSQNNQLSKLQPTTTRL-L-T---Y--ADLTV--M-------L----NRDRRTIWSWVKKGIFPTPI-KTPAGVCIGWRPADIQSWIDN-NIG------------GSAN-A	LCVALTGYAADWSEEPVPRRLVAGESIAAVLEELRASGVPLAYSSALVPA--GL--RI---VSAPRSR---------NLLAAVREILRAHDLTLFAVDGVFVVGHQAVSAA	-36.019,11.599,-26.527,-36.407,12.458,-22.754,-35.562,9.399,-20.513,-36.045,10.977,-16.980,-35.403,7.763,-14.808,-37.915,8.505,-11.925,-36.004,7.019,-8.963,-38.392,4.513,-7.428,-39.159,6.198,-4.021,-40.021,2.772,-2.553,-42.825,4.199,-0.277,-41.995,1.869,2.773,-45.437,2.046,4.454,-44.187,2.927,8.066,-45.250,-0.179,9.971,-43.927,1.059,13.444,-42.065,-2.101,14.463,-42.340,-1.282,18.293,-38.872,-2.52…	LCVALTGYAADWSEEPVPRRLVAGESIAAVLEELRASGVPLAYSSALVPAGLRIVSAPRSRNLLAAVREILRAHDLTLFAVDGVFVVGHQAVSAASREPGTVLIQFRDAQSDAVVTGVRVSGLPESAIQTNNRSERSLAINVPAGEYPVVVTAPGYKTLEATISAASKETRTATLRLLPLETPLTEVVVAASRYELLRDAIDNPSGLDRTSIMQTPDTGDDPIRAVQRLPGTTSGASAQPHLRGGSTRETGIV
job.pdb	GMGC10.040_203_608.PCKR_trun_0.pdb	6.500	61	40	4	11	54	36	96	3.871E-01	38	76	252	QPTTTRLLTYADLTVMLNRDRRTIWSWVKK--------GI--F--P-----TPIKTPAGVC	GGTVAQKVKLSTIAETLGLSTATVSLALRDSPLVAIATREKIKEQARALGYIYNRRAASLR	0.198,-29.991,-13.818,-1.391,-29.616,-10.384,-5.273,-30.322,-10.375,-7.245,-27.470,-12.265,-10.529,-29.307,-11.414,-10.695,-28.979,-7.588,-9.612,-25.322,-7.664,-12.101,-24.628,-10.461,-14.947,-26.413,-8.629,-14.057,-24.595,-5.350,-14.055,-21.368,-7.315,-17.519,-22.057,-8.811,-19.019,-22.932,-5.379,-17.534,-19.852,-3.911,-18.852,-17.683,-6.735,-22.360,-19.130,-6.203,-22.179,-18.456,-2.493,-20.957,…	VLPTDAARMANSRLQRRFKQFKEGLKQAGRIDGQTGGTVAQKVKLSTIAETLGLSTATVSLALRDSPLVAIATREKIKEQARALGYIYNRRAASLRTSRSGIIGVVVHDIMNPFYGEILKSIEAELDRDKQTFILSNHYDSVEKQRDFIETLLQLGGDGVIMSPAIGTPPEDIQLAEDNGMPAILIARSIEGLDVPIFRGDDAYGIALATNHLIGLGHRCIAMVGGTDQTSTGRDRYQGYVNALRKANIEVD
job.pdb	GMGC10.170_651_205.UNKNOWN_trun_3.pdb	4.300	69	44	12	15	71	72	130	3.862E-01	38	76	253	TRLLTYADLTVMLNRDRRTIWSWVKKGI-F-PTPIKTPAGVCIGWR--PA--D--IQSW--IDN--NIG	GRPLDAVDAAALAEWALERVERAAAELVARGIALDS----GTALQLQH-DLIRTA--VLGE-LPAH--T	-17.916,-19.886,10.064,-19.316,-18.425,6.823,-22.765,-19.935,7.678,-22.768,-18.400,11.149,-21.709,-15.097,9.765,-24.489,-15.052,7.168,-26.964,-15.889,9.873,-25.645,-13.080,12.009,-25.942,-10.566,9.104,-29.542,-11.643,8.385,-30.319,-11.393,12.055,-29.005,-7.833,12.236,-30.445,-6.769,8.888,-33.489,-8.913,8.031,-33.831,-7.102,4.678,-30.580,-8.693,3.288,-30.785,-11.538,0.984,-28.416,-14.533,1.530,-26…	SRDEGVKLALAVAPGFDIAAAARAWEQTNGSPFWLEALVRTSGDDPSQLVSGQLRGARPDVASLLGLLAVVGRPLDAVDAAALAEWALERVERAAAELVARGIALDSGTALQLQHDLIRTAVLGELPAHTKTRLHRRVAEWLEAEAGDDLGVLREALEHRRVGGLPGLELALRLAQSRRRTLLGADGLQLLARISDEERFADDEVSELNAHVAALASELGDQQVALERWLLLAERTGDPLKTALAFHGASKAS
job.pdb	GMGC10.045_564_344.UNKNOWN_trun_0.pdb	1.500	192	53	16	1	72	41	216	3.858E-01	38	76	253	MS--Q-NNQ------------------------------LSKLQP-----------------------------------------------------------TTTRL--LTYAD-LTVML-NRDRRTIWSWVKKGIF-PTPIKTPAGVCIG-----------------------WRPADIQSWIDNNIGG	AVGDAQIVGLGESVHGAAEELMLKRRTMRVLVEQMGFRSIAWEDQWTTGLQVNEYIRTGTGDLQALMSQLGGQWQSREVADALRWLRDFNAGRADKVQFVGVEYYLTGLLAYD--AVDA-YVASSAPERLA--E----LRRHLKP-----IRPATSDIFAHIAKYQKVPDKQPFIDNA-RKVRDLVS-SLPG	12.621,-28.305,-28.419,10.677,-25.672,-26.165,7.299,-25.247,-27.949,6.271,-22.078,-25.981,3.001,-22.254,-27.870,1.167,-19.211,-26.628,-1.842,-20.854,-28.075,-3.523,-17.549,-28.377,-6.550,-19.450,-29.276,-6.749,-16.984,-32.183,-10.406,-17.143,-32.429,-11.800,-14.029,-31.025,-14.213,-14.578,-33.775,-15.645,-11.341,-32.731,-18.433,-13.062,-30.824,-20.867,-12.235,-33.513,-22.251,-8.773,-32.991,-25.21…	SLAMGIMLLTGVTAASAGSSVRDWIRHNATPLDDTASLRQAVGDAQIVGLGESVHGAAEELMLKRRTMRVLVEQMGFRSIAWEDQWTTGLQVNEYIRTGTGDLQALMSQLGGQWQSREVADALRWLRDFNAGRADKVQFVGVEYYLTGLLAYDAVDAYVASSAPERLAELRRHLKPIRPATSDIFAHIAKYQKVPDKQPFIDNARKVRDLVSSLPGDKAIPLNHARQIVSFYEHYSLSFADSLVYRDARAAEN
job.pdb	GMGC10.017_777_743.INTD_trun_1.pdb	4.400	67	39	5	11	52	33	99	3.836E-01	38	76	170	QP-TTTRLLTYADLTVMLNRDRRTIWSWVKKGIF---------------------P-TP-IK-TPAG	IAASSIRPMGVKEAAQFLLLSEHEVIALANDGFIAHRYSKSLNKYFFNLRGLSSFCESLDNCEHLQE	-20.941,-6.942,-62.797,-21.482,-9.671,-60.068,-23.452,-8.562,-57.021,-23.762,-11.464,-54.669,-26.901,-12.084,-52.651,-27.021,-11.739,-48.823,-28.432,-14.857,-47.322,-30.852,-14.159,-44.375,-31.048,-16.602,-41.631,-32.156,-16.875,-38.280,-33.330,-15.198,-35.079,-32.590,-17.706,-32.286,-33.799,-16.215,-28.982,-31.509,-17.387,-26.308,-29.661,-15.566,-23.553,-29.514,-11.865,-22.473,-26.987,-11.697,-1…	LFQPQQPHNSETLGYIPSVAAVAVRQEIPNTTIAASSIRPMGVKEAAQFLLLSEHEVIALANDGFIAHRYSKSLNKYFFNLRGLSSFCESLDNCEHLQESKSDNHVAETSTVDCISSADNSSHNKIDDSNKAAEFSEVAFEPKEASQLPTPLPGRIKQFQFTDTNNKRAF
job.pdb	GMGC10.281_319_434.UNKNOWN_trun_1.pdb	3.000	131	55	16	1	72	42	159	3.828E-01	38	76	253	M-SQ-NNQ--L-------------------------------------S--KLQ--PTTTRLLTYAD-LTVMLN--RDRRTIWSWVKKGIFPTPIKTP---------AGVCIGWRPADIQSWIDNNIG--G	ALLKAVQDNFKPEGSGTYVSLQRRYMALTRDKCGSTQALGAEIRKIHAEKLLLDPDCVTSEIERTFFFVHA-LGPEYE-SFRDHIFR-Q--MDLVNERDANGSIIKA-------A-PTFDYIENKAIEEEH	-16.012,16.553,-41.343,-13.221,18.446,-39.562,-15.638,20.715,-37.726,-17.670,17.855,-36.351,-14.554,16.065,-35.173,-13.419,19.197,-33.355,-16.748,19.459,-31.568,-16.588,15.840,-30.536,-13.171,16.430,-29.164,-14.253,19.452,-27.129,-17.170,17.493,-25.745,-14.814,14.737,-24.646,-12.630,17.225,-22.979,-15.517,18.710,-21.000,-16.668,15.290,-20.011,-13.287,14.195,-18.712,-12.753,17.496,-16.994,-15.991,…	IEEEAARQWIRRQKFYSAMITAKLTHNAAQRINAFEIPRVQALLKAVQDNFKPEGSGTYVSLQRRYMALTRDKCGSTQALGAEIRKIHAEKLLLDPDCVTSEIERTFFFVHALGPEYESFRDHIFRQMDLVNERDANGSIIKAAPTFDYIENKAIEEEHRKGQLGKQAMESQALPALALVRGPGDKKLIPSSDGTTCRIEIDNVPYCSFCRKPYHIDAECFTKDPRLKVQKKDGDGPKPRPGRMHIGARRQSK
job.pdb	GMGC10.296_476_549.UNKNOWN_trun_1.pdb	4.900	102	41	9	2	56	54	146	3.826E-01	38	76	253	SQ-NN--Q------------LS-----KL------------QPT--------------TTRLLTYADLTVMLN-RDRRTIWSWVKKGIFPTPIKTPAGVCIG	HALYKQGFTFSFDNECGGINAFFNNVFYFKALPCDGVYETVSIVDNLGNNVLYIDSST--SLDKASLWHCRLGHVNKKRIDQLQKSGVLESF-------DLK	47.830,-11.257,-27.838,47.052,-11.335,-31.689,50.290,-10.265,-33.737,50.431,-6.572,-34.943,48.945,-6.091,-38.448,46.132,-8.555,-39.458,42.962,-6.592,-38.708,42.071,-3.243,-40.230,39.220,-1.177,-38.770,37.103,0.361,-41.466,36.050,3.820,-40.395,32.841,5.685,-41.278,34.872,7.573,-43.875,35.860,4.228,-45.627,39.452,4.612,-44.555,41.193,1.614,-43.100,42.916,2.084,-39.788,45.513,-0.351,-38.557,44.624,-…	DVEHGKINLIMGNRKASPVSKIGVYTLLLNNGLKLDLNKCVYSSEMARNIISFHALYKQGFTFSFDNECGGINAFFNNVFYFKALPCDGVYETVSIVDNLGNNVLYIDSSTSLDKASLWHCRLGHVNKKRIDQLQKSGVLESFDLKSDDSCESCLLGKMTKSPFTGTCERGEGLLDLIHTDVCGPFKTATRDANRYYVTFIDDYSRYGYVYLIKHKSETFERFKEFKQEVENQLGRNIKMLRSDRGGEYLSTE
job.pdb	GMGC10.287_513_436.UNKNOWN_trun_2.pdb	3.700	79	38	6	1	55	36	100	3.813E-01	38	76	253	MS------QNN---------------QLSKLQPTTTRLLTYADLTVMLN-RDRRTIWSWVKKGIF--PTPIKTPAGVCI	MRQGKERLYRMKCRVVVEGILRANVA--------ESCAQPIDVWHERFGHANYQTIGEAIQHEAVMGLQVD------GS	21.497,-49.941,1.701,21.607,-53.753,1.220,17.930,-54.053,0.100,16.652,-57.166,-1.631,14.036,-56.414,-4.334,11.079,-58.770,-4.082,10.056,-57.772,-7.602,13.293,-58.817,-9.077,13.197,-62.169,-7.238,9.766,-62.911,-8.420,10.832,-62.124,-12.000,13.384,-64.888,-11.619,10.969,-67.518,-10.465,11.220,-67.082,-6.724,8.278,-66.910,-4.326,8.262,-64.767,-1.216,5.981,-65.841,1.631,5.430,-63.355,4.440,4.172,-64.…	QNLISIGQMTDHGFEARFTSNGLKVIRNDKVVAIGMRQGKERLYRMKCRVVVEGILRANVAESCAQPIDVWHERFGHANYQTIGEAIQHEAVMGLQVDGSPKPSPEERFCEACCLGKQARLPRCASSKRASKCAELIHFDICGPMSVESHAGCRWLAVFVDDHSGYLMAYPLRRKDEIYQAVQDVLVETSAANHKLVTLRSDNALEFRSARMDELLKKHLVKHQFSTPYVPQEMGRVERQHRTIMESARAMLK
job.pdb	GMGC10.124_892_707.UNKNOWN_trun_1.pdb	2.100	183	49	10	2	73	53	216	3.806E-01	38	76	239	SQNNQ------------------LSKLQ----------------------------------------------------------------PTTTRLLTYADLTVMLNRD-RRTIWSWVKKGIFP---------TPIKTPAGV-CIGWRPA------------------DIQSWIDNNIGGS	GETIISRPSIKTMYDTYFSINLVSPALVSENHIINLNDERFTNIFKNIDLFDDNLIYNQQFLQNSLLTKIQDSTICAALMLADTSPKLNPDGVPELGGYEIN--N----SELKELAKYKRKHNINPISQNNNNVVISMD---SNNNPFINFKKCDGFADNVNGVYSFETI----------MFR	-2.233,-10.994,-7.093,0.476,-11.981,-4.484,3.821,-11.394,-6.317,7.088,-13.095,-5.006,10.020,-11.538,-2.895,12.628,-10.482,-5.682,15.374,-9.152,-3.326,16.477,-12.444,-1.691,16.283,-14.175,-5.020,18.789,-11.710,-6.589,21.228,-12.098,-3.708,20.795,-15.858,-3.900,21.357,-15.824,-7.680,24.348,-13.495,-7.351,25.823,-15.792,-4.733,25.056,-18.795,-6.934,26.748,-17.123,-9.922,29.637,-15.708,-7.856,30.446,…	TSFPDGGTKALKACLSVGLFVLDVVDIVNKICSLSEDIREFETNNDCANRFDGETIISRPSIKTMYDTYFSINLVSPALVSENHIINLNDERFTNIFKNIDLFDDNLIYNQQFLQNSLLTKIQDSTICAALMLADTSPKLNPDGVPELGGYEINNSELKELAKYKRKHNINPISQNNNNVVISMDSNNNPFINFKKCDGFADNVNGVYSFETIMFRVLPNTFMDNSFNNYRFNKNPMYF
job.pdb	GMGC10.170_651_205.UNKNOWN_trun_2.pdb	4.300	69	44	11	15	71	126	184	3.799E-01	37	76	253	TRLLTYADLTVMLNRDRRTIWSWVKKG--IFPTPIKTPAGVCIGWR----PAD--IQSW--IDN--NIG	GRPLDAVDAAALAEWALERVERAAAELVA-RGIALDS---GTALQLQHDL-IRTA--VLGE-LPAH--T	23.792,1.382,22.594,25.986,1.569,25.695,25.687,5.375,25.741,21.869,5.248,25.391,21.794,2.789,28.260,23.987,4.957,30.359,21.920,8.092,29.696,18.686,6.227,30.460,20.027,4.852,33.711,21.544,8.170,34.727,18.281,9.944,34.006,16.365,7.472,36.127,18.867,7.710,39.012,18.853,11.526,38.966,15.124,11.835,38.477,15.757,13.821,35.250,13.241,13.982,32.475,14.782,12.336,29.358,12.891,11.168,26.231,14.736,8.793,…	LALCHYLTRAAVEQDQRLTIYAAARSDAAGTQFVASLGQALPSDRIQEVHLGGLSRDEGVKLALAVAPGFDIAAAARAWEQTNGSPFWLEALVRTSGDDPSQLVSGQLRGARPDVASLLGLLAVVGRPLDAVDAAALAEWALERVERAAAELVARGIALDSGTALQLQHDLIRTAVLGELPAHTKTRLHRRVAEWLEAEAGDDLGVLREALEHRRVGGLPGLELALRLAQSRRRTLLGADGLQLLARISDEER
job.pdb	GMGC10.010_432_543.UNKNOWN_trun_4.pdb	2.500	155	51	17	5	76	21	158	3.790E-01	37	76	253	NQ-LS--KL-QPTT--------------------------------TRL---LTYADLTVMLNRD-RRTIWSWVKKGIFPTPIKTPAGVCIGWR-PADIQSWI--------------------D---NNIGGS-----------------AN--A	DGVDAGLSSLGLLSGPAATPKTVSKVRQFAARHPTKINQLTPLLLRSGSSEFNE-RLLKELYSEDIYNTLQRTHG---DEWI----------QSVARQ-G-GDLRGAKRLSEQGVNPEVIKRLSSEGSNLKQIQVGSRVTDSTIDSALDA-ERVN	-31.876,-11.161,23.757,-28.528,-12.005,22.195,-27.399,-8.363,22.220,-25.383,-8.016,25.420,-22.796,-10.720,25.014,-20.931,-9.333,21.986,-20.077,-5.786,23.133,-18.697,-6.885,26.505,-16.341,-9.153,24.620,-14.993,-6.357,22.511,-14.315,-4.033,25.463,-12.669,-6.816,27.688,-10.719,-7.738,24.690,-9.217,-4.292,23.788,-8.381,-3.990,27.411,-6.474,-7.304,27.112,-4.564,-5.860,24.119,-3.351,-2.823,26.174,-1.57…	APGVGTAADARDLVSAAERRDGVDAGLSSLGLLSGPAATPKTVSKVRQFAARHPTKINQLTPLLLRSGSSEFNERLLKELYSEDIYNTLQRTHGDEWIQSVARQGGDLRGAKRLSEQGVNPEVIKRLSSEGSNLKQIQVGSRVTDSTIDSALDAERVNDMSEVRMITKNPNGKARWLRQEQLDEILSKHTGMGENHVVKSADDAPHGWYPTGGNVQIDNTVKSLPNRMSEEEVVRLIKNSAEKTRYDNNAVVY
job.pdb	GMGC10.035_818_228.UNKNOWN_trun_1.pdb	7.600	65	44	6	16	74	74	128	3.788E-01	37	76	253	RLLTYADLTVMLNR----DR-RTIWSWVKKGIFPTPIKTPAGVCIGWRPADIQS-WIDNNIGGSA	QLIGFGVLAEL-WGGDTLEVHTVCERLADRSLLGSVE------QTGV---RLHDVIRDHIVSGYH	-2.839,20.903,31.481,-2.008,17.064,31.493,0.050,16.523,34.751,3.642,15.152,33.867,3.581,11.834,35.820,7.223,11.562,37.215,9.258,9.497,34.624,9.701,6.042,36.364,13.065,4.495,35.583,12.905,2.717,32.229,13.983,-0.434,33.970,10.955,-0.588,36.157,8.589,0.140,33.232,10.150,-2.585,31.232,10.006,-5.131,34.026,6.367,-4.340,34.629,5.538,-4.630,30.985,7.341,-7.990,30.762,5.581,-9.228,33.819,2.305,-8.391,32.…	RTSRVPSQPLEVVVAQLVGRLRDKGLAGADGLAAPEQRTAQEVLAIGMEELAADAQGDELRSRFLSLAAFPPDQLIGFGVLAELWGGDTLEVHTVCERLADRSLLGSVEQTGVRLHDVIRDHIVSGYHAEVQQWAERLWEVARGHCTDGRWDLIAPEHADDLDWVAFLMVFTNREEELREILWDLRFLARRLQQGGIAGVSDDILVCEVARGRDPELQALARVLRFEGHLAPHGLGIPDIAATLWSRLVGTPV
job.pdb	GMGC10.230_317_471.UNKNOWN_trun_0.pdb	0.000	152	43	7	8	56	1	146	3.786E-01	37	76	244	SK------------LQPT----------------------------------------------------------------------------------------T-TRLLTYADLTVMLN-RDRRTIWSWVKKGIFP-TPIKTPAGVCIG	DTTISGVGEAITRP-EGHGTITLTSKYNDKIYALQLQDVLHVPTNKNNLFSLGRWDAAGNTYSCSGGVLTLWAQDVPVARADKTANNLYLLNAEVDCKANQALNATAKSLPDSWLTWHKRYGHIGYTGLQTILDHHMVNGFTVN-----PNT	-4.464,18.455,18.676,-5.553,15.435,20.786,-3.746,12.187,19.782,-5.581,9.104,20.901,-3.011,6.542,22.099,-4.736,3.442,23.349,-5.391,0.484,20.983,-2.022,-0.629,19.536,1.179,1.245,18.394,-1.040,3.414,16.178,-1.317,7.128,17.093,-4.625,8.120,15.476,-5.656,11.699,14.885,-9.341,12.460,15.450,-10.871,13.974,12.230,-13.640,15.620,14.270,-15.643,15.765,17.531,-19.302,15.980,18.162,-22.288,15.137,20.224,-23.…	DTTISGVGEAITRPEGHGTITLTSKYNDKIYALQLQDVLHVPTNKNNLFSLGRWDAAGNTYSCSGGVLTLWAQDVPVARADKTANNLYLLNAEVDCKANQALNATAKSLPDSWLTWHKRYGHIGYTGLQTILDHHMVNGFTVNPNTQKSDCTACIQAKMSERPFGPASNRQTEIGELTHMDLWGKYDVASIHGNQYYLLMIDDASRFVCLDFLKAKSDASKYIKNHFTYLQVQDKCPHALRVDR
job.pdb	GMGC10.306_935_147.UNKNOWN_trun_3.pdb	0.900	218	52	13	15	76	16	225	3.783E-01	37	76	253	TRLL--TYAD-LTVMLNRDRRTIWSWVKKGI-FPTPIKTPAGVC----IGWR-PADIQSWIDNN-IGGS-A-N------------------------------------------------------------------------------------------------------------------------------------------------A	YVTPTM--RQRIID--QYSNSELVTRFNKYES-FEGIG---DDPSKSDYLDGLYTKCLMAAIGEGVIPGFIVDTNIGERGAVHYLESKTMNAGLDNYYLPASSNDLGNMYNSEPKYTQYYNDRCWIEGSRMPLSFFGDDYRGEMSENFPEGTYIYPYIISDVTGDPDYALPFGTSADDTAASINDYTVSTIKFADNRLNLLSTRNGRTWTPDELKNDV	3.640,9.013,-33.328,5.931,9.533,-30.219,4.616,6.744,-27.831,3.387,8.941,-24.880,4.091,6.462,-22.002,0.521,6.037,-20.655,0.631,3.475,-18.003,3.146,0.509,-18.067,2.041,-1.499,-14.897,5.212,-1.235,-12.729,5.266,-4.836,-11.521,7.782,-3.909,-8.970,9.208,-7.474,-8.821,10.641,-7.651,-5.313,13.744,-9.854,-5.441,14.576,-11.489,-2.107,18.259,-11.899,-1.852,18.876,-14.915,0.362,21.599,-14.350,2.964,23.758,-…	IQWTSSSVNNSIGYFYVTPTMRQRIIDQYSNSELVTRFNKYESFEGIGDDPSKSDYLDGLYTKCLMAAIGEGVIPGFIVDTNIGERGAVHYLESKTMNAGLDNYYLPASSNDLGNMYNSEPKYTQYYNDRCWIEGSRMPLSFFGDDYRGEMSENFPEGTYIYPYIISDVTGDPDYALPFGTSADDTAASINDYTVSTIKFADNRLNLLSTRNGRTWTPDELKNDVAKEIVEGLGNFGCPAAMTFNYRMNTIDG
job.pdb	GMGC10.013_873_421.FTSK_trun_1.pdb	4.200	70	47	11	15	74	178	237	3.780E-01	37	76	250	TRLLTYADLTVMLNRDRRTIWSWVKKGIFPT----PIKTPAGV-CIGWRPADIQ--S---WIDNNIGGSA	EKTISTSKLQRMFSIGYNRAANIID-D--LEAQNYIGQA--QGSKPREV-YFSSEDLKAK--NIT-Q-SS	2.168,18.682,5.649,0.896,16.369,8.606,4.171,16.947,10.479,3.702,20.638,10.469,0.023,20.289,11.151,0.728,18.083,14.138,3.423,20.491,15.361,0.998,23.395,15.188,-1.592,21.416,17.074,0.963,20.912,19.814,2.163,24.523,19.772,-1.426,25.732,20.051,-2.074,23.399,23.066,-4.706,21.547,20.990,-3.359,17.973,20.984,-6.860,16.723,20.021,-6.264,18.068,16.552,-3.238,15.894,15.992,-3.733,13.655,13.133,-2.303,10.16…	NIGQFNQKALQNHKPGLKMPYIVLIIDELADLMMTASNDVQDSIARITQKARAAGIHLIVATQRPSVDVVTGTIKNNIPTRIAFMVSSQIDSRTILDTGGAERLLGKGDMLYLGSGQNNPVRLQGTFINNEIDTVIDFVKQQQTSAYQFRASDLLKKSIAKSQEDDLMPEVLTYLASEKTISTSKLQRMFSIGYNRAANIIDDLEAQNYIGQAQGSKPREVYFSSEDLKAKNITQSSGGPVHFQRPDSQE
job.pdb	GMGC10.055_336_801.UNKNOWN_trun_3.pdb	2.900	135	52	10	14	75	24	152	3.778E-01	37	76	253	TT--RLLTYADLTVMLNRD--R-RTIWSWVKKGIFPTPIKTPAGVCI-GWRPAD-IQSWIDNNIGGS----------------------------A--------------------------------------N	YDSNHGVPVEEIRKF-VDVPDIDEVLDTIEYNFSIVEY-H----RDNSSVRMHDIIRDSIVKSELSNSTDKIREIINSFDENEYQKKCFYILLLDKKYKNTKDENTKVIDTIKEAVEKEDYLFLLSLGDHFMNIH	24.900,-0.506,-15.755,28.663,-0.451,-15.156,28.563,-4.224,-14.732,30.021,-4.571,-18.275,33.221,-3.234,-16.827,33.492,-6.345,-14.683,35.762,-9.152,-15.672,34.057,-12.217,-17.089,33.860,-14.104,-13.766,32.224,-11.213,-11.898,29.960,-10.478,-14.742,28.765,-14.107,-14.798,28.366,-14.146,-11.101,26.244,-10.971,-11.165,24.020,-12.404,-13.844,23.365,-15.654,-11.869,22.723,-13.697,-8.719,20.239,-11.577,-…	LEIHDADENKFNLIIYIALLSIIYDSNHGVPVEEIRKFVDVPDIDEVLDTIEYNFSIVEYHRDNSSVRMHDIIRDSIVKSELSNSTDKIREIINSFDENEYQKKCFYILLLDKKYKNTKDENTKVIDTIKEAVEKEDYLFLLSLGDHFMNIHFLGDYDINNCKDLYIAVIWGMIEAYIGVGNYPNAMSVMKKCKTMPSIRSDNKSELHLRLLLTFANLKHLMNNYDEAIEDYNVILNAIDKYPNYGMYKAICY
job.pdb	GMGC10.004_932_862.UNKNOWN_trun_0.pdb	0.000	183	53	10	15	76	47	220	3.774E-01	37	76	243	T--RL--LTYADL--T-------------------------------------VMLNRDR-------RTIWSWVKKGIFPTPIKTPAGVCIGWRPADIQSWIDNNIG--------------------------------------------------G---S------------------ANA	ERSLRRADALSHRLIVESVERSVPASLGYNAPKKMLIDVLRVSAADASARVAAARELGVWHTLSGDPMPPALPD----TAAAQR-----DGDIGVGHVRAVSKVMRKIPHAVGTDAIADAEAVLARLARQGTPEDVEAAGHRLLAYLNPDGNLGDDRDHTRRRGISIGRQDTELMSRISGELD	-36.898,-11.521,13.832,-36.966,-8.192,11.737,-34.538,-8.217,8.789,-32.044,-5.342,9.407,-33.628,-4.243,5.888,-31.577,-1.044,5.666,-30.343,0.046,2.109,-26.607,-0.918,1.474,-25.994,2.795,1.959,-27.438,2.741,5.463,-25.452,-0.287,6.360,-22.198,1.258,5.085,-22.956,4.462,7.041,-23.520,2.432,10.171,-20.189,0.575,9.846,-18.316,3.883,9.236,-19.944,5.354,12.343,-18.917,2.381,14.366,-15.342,2.615,13.096,-15.…	MSSTGGSVKSRVAEHLSMLAAAVDGLLDTGLTELSDGEVVEVMRGVERSLRRADALSHRLIVESVERSVPASLGYNAPKKMLIDVLRVSAADASARVAAARELGVWHTLSGDPMPPALPDTAAAQRDGDIGVGHVRAVSKVMRKIPHAVGTDAIADAEAVLARLARQGTPEDVEAAGHRLLAYLNPDGNLGDDRDHTRRRGISIGRQDTELMSRISGELDPAARALLDPILAKWARPGMNNPD
job.pdb	GMGC10.010_464_210.BAT_trun_0.pdb	3.000	162	53	17	1	74	6	151	3.756E-01	37	76	221	MSQNNQLS-KLQPTTTRLLTY------------------------AD------------L--TVMLNRDRRTIWS-------------------WVK------------KG--IFPTP----IKTPAGV--CI--GWR--PADIQSWI------DNNIGGSA	LDDVAVAGARQADAASRVIEVVYLDSEPTAREQIREGLADHHADITVTSVATTDAALEAAASTDVS---C--LVLDPAGLGDIPAALVSNDRYPVVLYTDATATDSAAAVVDDAETVVTKQG---DEQLTFLAEKIVSIVSA-SADRTESAFRD-------A	-12.909,-38.727,-41.435,-11.498,-38.606,-37.802,-11.132,-34.896,-36.677,-7.610,-33.782,-35.509,-8.281,-32.193,-32.067,-4.751,-31.827,-30.655,-5.302,-28.440,-28.970,-4.148,-28.084,-25.520,-1.792,-29.851,-23.166,-1.168,-26.704,-21.189,2.487,-26.237,-20.392,1.014,-23.136,-18.680,1.112,-23.612,-14.965,4.350,-22.520,-13.576,4.301,-18.925,-14.724,2.196,-17.083,-12.141,2.135,-18.489,-8.585,5.640,-17.900…	MIGNDLDDVAVAGARQADAASRVIEVVYLDSEPTAREQIREGLADHHADITVTSVATTDAALEAAASTDVSCLVLDPAGLGDIPAALVSNDRYPVVLYTDATATDSAAAVVDDAETVVTKQGDEQLTFLAEKIVSIVSASADRTESAFRDALSGIESRAEANEIAVLLADDGTVHWSSESVSVFVDSLDDTHRVECFYDAMQTALPDTSSGRRQLQRLQNA
job.pdb	GMGC10.131_215_980.UNKNOWN_trun_2.pdb	5.400	147	46	9	12	76	59	194	3.751E-01	37	76	253	PTTTRLLTYADLTVMLNRDRRTIWSW-VKKGIFPTPIKTPAGVCIGWRPADIQS-WIDNNIG--------------------------------------------------------------------------------GSANA	EVDLDEFTISDLKGMGVK----PTPDQMK-E-LQKISSK---SGGNITRTDLKKVGIKE-EVDLDEAKSQGMFVVLEKGSKNKVLGIEKDKKKAMMMMKKNAGSKVIQIGKFATVDDKPVDIKVGDELSYTRVKLSTKVKEE-VDPA	1.535,-5.051,17.649,0.131,-1.757,18.949,3.736,-0.154,19.021,6.920,-0.316,16.851,10.336,1.216,17.037,10.266,4.768,15.781,13.384,4.012,13.749,11.681,1.049,12.062,8.540,3.035,11.223,10.634,5.956,9.897,12.333,3.584,7.494,8.948,2.410,6.259,7.811,6.059,5.879,10.828,6.797,3.672,9.972,3.819,1.459,6.363,4.906,1.070,7.709,7.776,-1.075,6.726,11.540,-0.586,3.527,10.568,1.286,5.292,11.476,4.558,7.028,14.807,4…	IDEASGAEIAKKMKKAGKIFGPKAISQVAKMKKVSRDDLEKMIPDYVSGAEITKLFEEEVDLDEFTISDLKGMGVKPTPDQMKELQKISSKSGGNITRTDLKKVGIKEEVDLDEAKSQGMFVVLEKGSKNKVLGIEKDKKKAMMMMKKNAGSKVIQIGKFATVDDKPVDIKVGDELSYTRVKLSTKVKEEVDPADVDHDASDDDIKSADKNIMMQLRKSVSLRGNFPVEFLDKKKIKVPAKVAQAVQSKYNSL
job.pdb	GMGC10.178_513_435.UNKNOWN_trun_1.pdb	2.500	80	49	14	14	76	48	115	3.749E-01	37	76	218	TTRLLTYADLTVMLNRDRRTIWSWVKKGIFPT---PIKTPAGVCIGW-RP-A--D---IQS----W-IDNNIGGSAN--A	RLGFAYIWFIQKEFGVSHYRALELLY---QLEKTGIIKG---PDNTVIVKDIDSLNDI--FKKLNLP-SI--E-RETDEE	-31.962,-27.670,0.592,-28.917,-25.428,0.113,-27.936,-27.043,3.569,-25.806,-29.848,2.111,-23.549,-27.904,-0.403,-21.521,-25.928,2.179,-19.550,-28.570,3.828,-16.938,-30.022,1.470,-15.566,-27.157,-0.718,-15.152,-24.846,2.298,-13.193,-27.551,4.183,-10.650,-27.811,1.231,-10.120,-23.929,1.039,-9.094,-23.561,4.625,-6.190,-26.088,4.730,-6.945,-26.981,8.348,-6.648,-30.847,8.835,-6.959,-31.578,12.449,-9.00…	TLKDYVTDDFKQMIGVNSEFDVEIHNQNMNKEIIFDPLFQYVARSVVRLGFAYIWFIQKEFGVSHYRALELLYQLEKTGIIKGPDNTVIVKDIDSLNDIFKKLNLPSIERETDEERKKRIKEEIALKLRYEQERRKIEKEVWQEMRKNNELDKFGVRPTIPKSVVDAVYRKCGGKCAYCGSDFDLQIDHIIPISKGGSSTIDNLQLLCSVCNNKKSNK
job.pdb	GMGC10.050_256_784.TNSC_trun_1.pdb	1.200	163	43	11	17	74	95	244	3.748E-01	37	76	253	L----LTYADLTVML-----------NRDRRTIWSWVK-KGIFPTPIKTPAGVCIGWR-PADIQSWIDNNIG--GS--------------------------------------------------------------------------------------A	TENIAFQNHILKDLFKVQWTEPRDRIQLN-SSISE-AFE----KHSK------GTIFSIVYLYKLIMLEY-LSYAEKSEKKLINKLRKESLGDTQLFEKLYRKERPNLVITDENNKPIVIDDEFIKKVAEKYLHGLQKNTKTKKEEGLSNEDIQYLAGKLQAK	53.241,1.946,9.688,52.347,4.980,7.371,49.825,6.250,9.770,52.419,6.421,12.479,54.764,8.188,10.140,52.203,10.827,9.478,51.218,11.212,13.133,54.834,11.955,14.082,54.579,15.183,12.150,53.535,18.295,14.240,52.135,20.482,11.591,49.445,19.911,9.039,51.851,21.092,6.330,54.433,18.540,7.367,51.795,15.882,7.350,50.903,16.818,3.894,54.495,16.624,2.720,54.828,13.324,4.291,51.843,12.116,2.434,53.181,13.492,-0.…	IYERLIKKENTLGSKRDAIIKLIEKHSIGCIIIDEIQMMDFNQSKENSIFGLMTIINETKVGLLVVGTDEASEKIFNMNAQTSRRFKRIESNAYTENIAFQNHILKDLFKVQWTEPRDRIQLNSSISEAFEKHSKGTIFSIVYLYKLIMLEYLSYAEKSEKKLINKLRKESLGDTQLFEKLYRKERPNLVITDENNKPIVIDDEFIKKVAEKYLHGLQKNTKTKKEEGLSNEDIQYLAGKLQAKIDSMGQESQ
job.pdb	GMGC10.304_108_067.UNKNOWN_trun_3.pdb	3.700	79	42	10	14	70	52	118	3.746E-01	37	76	253	T-TRLL--------------TYADLTVMLNRDRRTIWSWVKKGI-F--PTP-IKTPAGVCIGWR--PADIQSWIDN-NI	AG-RITTNMVDPIINSNLTTVAQSAAAKMGLTAEQLAIMAQASANKQQLLAD----------WEVAEQTGD-WGQVRKD	43.964,25.124,-3.959,41.777,22.496,-2.214,44.329,19.787,-1.021,42.819,16.188,-1.702,43.017,14.733,1.904,44.375,11.189,0.959,42.007,8.965,2.988,44.600,6.182,3.498,42.126,3.145,3.806,43.701,1.511,6.957,43.746,-2.250,5.748,41.949,-3.615,8.924,44.083,-6.687,9.859,41.724,-9.815,9.344,41.770,-11.697,12.784,44.408,-14.642,12.694,41.488,-17.087,13.359,39.890,-16.184,9.927,43.287,-16.191,8.099,44.025,-19.…	MLRSRNIRIHHGQTSPLFESISYNKQQTRLSNSDAERKLYSKIMNSSGLDSAGRITTNMVDPIINSNLTTVAQSAAAKMGLTAEQLAIMAQASANKQQLLADWEVAEQTGDWGQVRKDLQSSLALVEGDKHYDKAFGATQDTQNLIITTRNQIQNLNYQLNNATTLADKTKIMYELARSKQRLAGLIGGDANVGSNMSHVIDDSGLLKVDLNNPEYNSLASADSPTMVKNRDGQLVDVGSLSEQELLSLYAKN
job.pdb	GMGC10.179_785_689.UNKNOWN_trun_2.pdb	3.300	121	44	3	5	56	29	145	3.745E-01	37	76	253	NQLSKLQPT--------------------------------------------------------------------TTRLLTYADLTVMLN-RDRRTIWSWVKKGIFPTPIKTPAGVCIG	LDNVSYIPTNKYNIFALGRWDSQGRTYKATDGELVLLDRQNIPILKGSKIASHIYKFRLPPADASRLRNEKQFIFSCDEPKQSWEVWHKRFGHVSYNGLRRLHSKGLVTGFEV----DATT	12.450,-13.754,-5.873,10.001,-11.163,-4.426,7.162,-13.777,-3.864,7.210,-14.772,-7.645,7.604,-18.405,-8.603,10.135,-18.124,-11.422,10.585,-21.236,-13.514,14.111,-21.989,-14.580,13.780,-23.472,-18.139,17.446,-24.309,-18.346,20.919,-24.046,-16.948,24.034,-23.419,-18.861,27.289,-21.646,-19.399,27.460,-18.124,-20.717,30.552,-16.480,-21.991,30.639,-12.726,-21.732,33.214,-10.210,-22.705,34.320,-8.080,-1…	VGGKIISVLGRGTVKLVAQYGTRKRVLRLDNVSYIPTNKYNIFALGRWDSQGRTYKATDGELVLLDRQNIPILKGSKIASHIYKFRLPPADASRLRNEKQFIFSCDEPKQSWEVWHKRFGHVSYNGLRRLHSKGLVTGFEVDATTPTPDCVACTEAKQSRKPYAKQTETRSQNKGELTHMDLWGKYDVSSIAGHQYYLLLIDDATRYTTLYFLKGKHEAARYIKEYMTHMHIRGIPTHAIRVDRGSEFVNKDL
job.pdb	GMGC10.190_146_727.UNKNOWN_trun_0.pdb	10.200	49	36	1	1	41	68	116	3.737E-01	37	76	253	MSQNNQLSKLQ--------PTTTRLLTYADLTVMLNRDRRTIWSWVKKG	KAGEGWSATLVFGRGNGDMGGTIDVPDFQDLADFMGMSKTDIIYNILDK	61.212,-7.272,-7.661,58.012,-6.170,-8.047,56.362,-9.555,-8.302,52.643,-9.698,-8.286,49.454,-9.242,-10.145,48.218,-10.955,-13.457,45.191,-8.697,-13.219,45.821,-5.800,-15.550,42.270,-4.438,-15.085,41.742,-3.549,-18.779,40.493,0.044,-18.220,36.952,0.511,-16.750,35.208,2.518,-19.421,31.598,3.753,-18.877,29.721,2.415,-21.922,26.518,4.393,-22.372,24.008,1.974,-24.000,21.606,4.010,-26.093,18.440,1.963,-…	APDEDPDHVVGSGIATLMVKTVHEGEWNYDPTPDGFDKATGHSHHERLWYPMGPDGERTTRDQFNAPKAGEGWSATLVFGRGNGDMGGTIDVPDFQDLADFMGMSKTDIIYNILDKGEMTRFPDGIDATDYTDWILKHMHKDMGFFEGADHDWTDDFGGKPNIKAYIDWAITHAIKNLTTPDPKNPNLSNLLPKPVRYVSGDDTNQTEGTDNHDNDIKYDKQLTDADVVDGLKKDGHGKVLAKWVVIRSEIGM
job.pdb	GMGC10.052_828_390.UNKNOWN_trun_2.pdb	1.000	192	59	15	4	74	21	202	3.728E-01	37	76	204	NNQL---SKLQP-------------------------------------TTTRLLT--YA-------------------------------------------------DLT---------V---------------MLNR-DRRTIWSWVK-KGIFPTPIKTPAGVCIGWRPADIQSWI-DN-NIG--GSA	TEYTTYGGNICYLEDSNKTFIDINGNTIQGKPMVECYKNSLDYLILEGG------LND-LYTSVPIGEMSDAEDFDFVDFDTSTFYGSLEYIIRNATVKLWQTKVGFIIMPQMGQGNWQKYIDAIIAVCNKWGVPYLNLHEYFYARLEKQKDQQWSKDFWTLNTDGTFNMHPGTWGYRLLNNKI-FSFI--D	6.960,-20.277,-6.604,6.225,-20.159,-2.618,8.358,-17.651,-0.503,8.327,-18.015,3.240,10.978,-15.599,4.505,10.547,-17.659,7.606,10.600,-21.471,8.138,9.227,-21.503,11.727,5.669,-20.384,12.229,4.977,-17.504,14.719,2.245,-17.588,17.322,-1.032,-17.823,15.432,0.715,-19.106,12.292,0.482,-22.575,10.839,3.071,-24.506,8.819,1.077,-25.480,5.825,1.474,-26.117,2.139,-1.743,-24.790,0.648,-3.111,-26.378,-2.542,-6…	LGFGDRIKALDGEVLAIYIPTEYTTYGGNICYLEDSNKTFIDINGNTIQGKPMVECYKNSLDYLILEGGLNDLYTSVPIGEMSDAEDFDFVDFDTSTFYGSLEYIIRNATVKLWQTKVGFIIMPQMGQGNWQKYIDAIIAVCNKWGVPYLNLHEYFYARLEKQKDQQWSKDFWTLNTDGTFNMHPGTWGYRLLNNKIFSFIDNL
job.pdb	GMGC10.210_645_006.UNKNOWN_trun_0.pdb	2.800	104	41	6	15	76	19	104	3.725E-01	37	76	195	TRLLTYADLTVMLNRDRRTIWSWVKKG--IFPTPIKTPAGVCIGWR---PAD-------------------------------------IQSWIDNNIGGSANA	GRPVGVSELARALGIPKSSMHDCLSTLLDMGCVETSG----GGYVIGRR--SQLLAAMMFRSVGVGAAERAVITGLHLDSGLSASIWRR------------DSG	23.216,0.618,0.098,23.610,-3.239,-0.543,22.518,-3.719,-4.227,22.060,-7.441,-3.829,19.557,-7.117,-0.987,17.729,-4.419,-2.966,17.505,-6.706,-5.959,16.308,-9.559,-3.843,13.479,-7.430,-2.442,12.604,-6.187,-5.946,12.403,-9.759,-7.223,10.119,-10.870,-4.352,7.907,-7.814,-5.001,7.703,-8.509,-8.698,6.903,-12.176,-8.230,4.306,-11.415,-5.549,2.402,-9.219,-8.058,2.773,-11.499,-11.111,0.447,-14.194,-9.716,2.1…	MNRSVERSIMILEYLSRSGRPVGVSELARALGIPKSSMHDCLSTLLDMGCVETSGGGYVIGRRSQLLAAMMFRSVGVGAAERAVITGLHLDSGLSASIWRRDSGMVLCMAVSADEKMKRFAPKVGETREMHLTAPGKAVLSMSDDESVGLSVGTGCYTAHTANSIVTWFSLTDELAVVRRRGFAVEEFENSAFTW
job.pdb	GMGC10.035_818_228.UNKNOWN_trun_0.pdb	7.000	71	46	12	14	71	113	176	3.724E-01	37	76	253	TT-RLLTYADLTVMLNRDRRTIWSWVKKG-IF-PTPIKTPAGVCIGWR-P--AD-IQ--S--WIDN--NIG	PPDQLIGFGVLAELWGGDTLEVHTVCERLADRSLLGSV---EQTGVRLHDVIRDHIVSGYHA--EVQQ--W	1.735,-3.429,29.233,3.080,-4.314,25.790,-0.038,-2.971,23.972,-0.003,0.423,25.692,3.704,0.680,24.876,2.897,0.239,21.201,0.295,3.033,21.362,2.671,5.313,23.361,5.780,4.898,21.251,7.166,8.351,20.081,4.288,10.354,21.632,5.570,12.976,24.081,3.630,12.986,27.453,2.073,9.599,26.798,1.011,8.018,30.061,-1.046,4.831,30.441,-3.750,7.005,32.039,-4.043,9.423,29.150,-4.041,6.696,26.477,-6.375,4.207,28.239,-9.550…	EQAVSLLAAGVAGATSEVLYPLYACSHRWPVVLGILNGVLRARTSRVPSQPLEVVVAQLVGRLRDKGLAGADGLAAPEQRTAQEVLAIGMEELAADAQGDELRSRFLSLAAFPPDQLIGFGVLAELWGGDTLEVHTVCERLADRSLLGSVEQTGVRLHDVIRDHIVSGYHAEVQQWAERLWEVARGHCTDGRWDLIAPEHADDLDWVAFLMVFTNREEELREILWDLRFLARRLQQGGIAGVSDDILVCEVAR
job.pdb	GMGC10.278_095_456.UNKNOWN_trun_1.pdb	4.600	130	45	8	2	65	137	253	3.710E-01	37	76	253	SQ-----------------------------------------------------------NNQLSKLQPTTTRLLT-YADLTVMLNRDRRTIWSWVKKGIFPTPIKTPAGVCIGW--R----PADIQSW	YDYLLFENVNMLVRRGEHVAIIGDNGTGKSTLLKIILGLTSVDAGAIKTANNLKIGYLSQH-------EFESDNDDTLLNTIRGKINVTEGEARHIL--ANFMFYGK---DVFKKVKDLSGGEKIRLR-W	-14.417,1.570,-31.964,-18.203,2.008,-31.151,-18.090,-0.496,-28.237,-17.620,-0.033,-24.432,-14.414,-1.390,-22.990,-13.912,-1.924,-19.277,-10.303,-1.497,-18.388,-8.623,-2.499,-15.050,-5.055,-1.278,-15.008,-2.456,-0.134,-12.508,-0.837,1.863,-15.306,-1.976,5.389,-14.689,-0.499,6.743,-17.870,-2.367,4.145,-19.857,-5.612,4.935,-18.069,-5.159,8.545,-18.490,-4.688,8.245,-22.285,-7.341,5.655,-23.072,-10.28…	FDGATVIVSHDRYFLDETVDQIIEIDQKMLHIYNGNYSNFVEEREKRLLVEFEAYKTQQKKIKKMKESIKQLRTWASQAKPPNAAMYRRAKSMEKALNRIERLEKPTLDSKKMNMKLEEGKRVSNRVIEMENVAKGYDYLLFENVNMLVRRGEHVAIIGDNGTGKSTLLKIILGLTSVDAGAIKTANNLKIGYLSQHEFESDNDDTLLNTIRGKINVTEGEARHILANFMFYGKDVFKKVKDLSGGEKIRLRW
job.pdb	GMGC10.189_048_031.LYSM_trun_1.pdb	7.000	57	39	6	15	70	15	58	3.709E-01	37	76	253	TRLLTYADLTVMLNRDRRTIWSWVKKGIFPTP-IKTPAGVCIGWRPADIQSWIDNNI	KRHETIFGIARSYDITIDELLDANP-----EMR-Q---KGYELKKGSQI--FI--PY	-18.331,-31.318,-46.532,-15.007,-31.627,-44.312,-15.314,-29.222,-41.260,-11.710,-29.397,-39.857,-12.001,-31.369,-36.486,-8.866,-30.032,-34.704,-7.606,-33.607,-33.894,-6.450,-33.408,-30.205,-3.911,-36.021,-29.037,-4.762,-35.720,-25.306,-7.039,-34.117,-22.715,-4.925,-32.467,-19.997,-6.465,-31.883,-16.584,-4.898,-28.694,-15.152,-2.948,-29.299,-11.915,-2.249,-26.855,-9.104,0.105,-24.014,-10.310,0.251…	VAQGTTQWRDIHKVKRHETIFGIARSYDITIDELLDANPEMRQKGYELKKGSQIFIPYSKTASRSTNSQTKTTSTNPQTSKTKSADNKVVANYAAAKGQRVVRVGVLLPFLDHSSEGTRMIEYYRGVRAALDTLGKEGIKTEVNLWNINKDSVVSKVLTHNPSIASQDIILGPLYTSQVHPLAEFCRQHNVRLVMPFSIDADDATTNPNVFQIYQSDTQLSGSSIGAFIERFGRTHRPIFINCNTPSDGKVVF
job.pdb	GMGC10.041_188_336.UNKNOWN_trun_3.pdb	7.500	80	47	9	15	74	151	223	3.709E-01	37	76	253	TRLL--TYADLTVMLN---------------RDRRTIWSWVKKGIFPTPIKTPAGVCIGWRPAD-IQSWIDNNIG--GSA	SPIMPGTLIELSKKFSRRDDYYFDIDDHIDSTIYLEINKLVDLG-LIILDQADN-EDVYGC-HPIMREFFSN--SAL--E	-9.305,-19.379,4.639,-12.054,-21.314,6.818,-11.517,-23.943,9.770,-9.011,-26.352,7.986,-5.656,-24.528,8.352,-3.084,-27.263,8.758,-5.410,-30.137,7.772,-4.538,-32.548,5.056,-6.286,-31.511,1.784,-6.011,-35.084,0.397,-8.110,-37.613,2.355,-6.126,-40.592,1.188,-2.857,-39.054,2.242,-4.362,-38.162,5.532,-5.564,-41.754,6.094,-2.243,-43.169,5.097,-0.299,-40.911,7.461,-2.769,-41.626,10.258,-2.421,-45.307,9.6…	EGESFGAFIEAMLRDLILHITHAEKPWLCVTTSRFPLTDIAHKKQVKERIIKGLTTKEGADLLHRRRVYGDTQDRENISKYFEGHPFALLIFSASLPSTQRDTPMVHFNAISEGLNASIFADKLSRLMMFYKNNIDNVQYNIISALSMFRSPIMPGTLIELSKKFSRRDDYYFDIDDHIDSTIYLEINKLVDLGLIILDQADNEDVYGCHPIMREFFSNSALESDSYRGHIVTNFLVNQPDSAGIIGASEIEK
job.pdb	GMGC10.182_537_743.DMPA_trun_2.pdb	2.700	179	49	14	3	74	1	161	3.704E-01	37	76	253	QNNQLSKLQPTTTRLLTYADLTVM--LNRDRRTIWSWVKKGIFPTPIKTPAGVC--IG----------------------------------------------------------------------------------------WRP--A------------DIQSW-IDNNIGGSA	KFYT-IGVL-VQSNFGGAKDL-IIDGKPVGD-IVSSKVI------D------NGNGKGSIMLVLATDLPVSDRQLKRIIKRVEVGLARIGSYIDHDSGDVVIGFTTANRINKDIEGNFRSQKVVVEEKLNYVFRMVAEATEEAILN-SLALSKTLVGYNGKTKFSL-TDVYLKDYMKNK	-16.501,12.473,3.653,-13.893,10.705,1.566,-10.267,11.224,2.530,-7.198,10.622,0.439,-3.772,9.465,1.110,-1.049,9.400,-1.427,2.586,8.404,-1.656,5.103,9.490,-4.231,8.324,7.573,-4.452,11.684,7.900,-5.959,12.952,4.386,-5.490,16.743,3.761,-5.165,17.076,1.149,-2.408,17.513,-2.459,-1.533,18.866,-5.411,-3.435,17.330,-7.142,-6.413,17.574,-10.522,-4.495,15.334,-9.293,-1.744,12.450,-8.106,-3.935,8.979,-9.292,…	KFYTIGVLVQSNFGGAKDLIIDGKPVGDIVSSKVIDNGNGKGSIMLVLATDLPVSDRQLKRIIKRVEVGLARIGSYIDHDSGDVVIGFTTANRINKDIEGNFRSQKVVVEEKLNYVFRMVAEATEEAILNSLALSKTLVGYNGKTKFSLTDVYLKDYMKNKNYKSYIDGVKSINQFPDYPVGCESVALQILLNYYGVDVSADDIVNELKKGDRPHYEGETLYGGNPEVEFVGDPRDIHSYGVYEKPIADVANK
job.pdb	GMGC10.197_172_861.UNKNOWN_trun_0.pdb	1.200	244	47	10	2	73	20	241	3.703E-01	37	76	253	SQ-NNQLSKLQPTTTRLL-TYADLTVMLN--------------------------------------------------------------------------------------------------------------------------------------------------------------------------RDRRTIWSWVKKGIFPTPIKTPAGVCIGWRPADIQSWIDNNIGGS	EVSGDGEPRKET-TNEPLKDEDEVEAAMDDLTTPISDELEDEGEAETTDDFEEEESTEGMNITDDEFKSFLKGGGDEEDATEDDYAIDADTEIKTTDLGDEDAETETEYPETEEGTFDFNTAAEEFSSEDAEGDEVGDECVGEECPKEGADEEGETVEPGDEATDAFGGDLKDPLEMNKEVSIDNITNQEDNVDAYKIA-------------NVLFDENIK--TGEK-YKSG--VV--SVI-VP	45.838,-69.484,-12.014,47.273,-66.013,-12.183,48.596,-64.830,-15.553,51.728,-62.861,-14.660,53.227,-60.636,-17.259,54.705,-57.412,-17.688,58.427,-57.388,-16.922,60.610,-54.854,-18.299,62.210,-51.627,-17.985,63.725,-49.820,-21.004,64.418,-46.216,-21.680,63.764,-44.457,-24.998,64.539,-40.769,-24.853,63.025,-39.156,-27.987,61.386,-35.900,-28.657,60.161,-32.568,-27.262,56.388,-32.005,-27.824,56.257,-…	NETQGKSDEEKAKDKVDKEEVSGDGEPRKETTNEPLKDEDEVEAAMDDLTTPISDELEDEGEAETTDDFEEEESTEGMNITDDEFKSFLKGGGDEEDATEDDYAIDADTEIKTTDLGDEDAETETEYPETEEGTFDFNTAAEEFSSEDAEGDEVGDECVGEECPKEGADEEGETVEPGDEATDAFGGDLKDPLEMNKEVSIDNITNQEDNVDAYKIANVLFDENIKTGEKYKSGVVSVIVPMVQRNGKMYIKN
job.pdb	GMGC10.142_401_369.UNKNOWN_trun_4.pdb	3.500	223	47	11	9	75	11	221	3.701E-01	37	76	253	K-LQPTT------------------------------------------TRLLTYADLTVMLNRDRR--TIW--S---WVKKGIFPT---PIKTPAGVCIGWRPADIQSWIDNNIG----G---------------------------------------------------------------------------------------------------SAN	FT-PQTVETKDFDENQDEDLGRPLIYPTEIDAISGEIEALVEPMINKIV----------DKLVGKGGFFPSIVGKRAGDVYTRMGNKTAN-QKKKANQRITPTPEQLVKYLINYATKSTDVRADIKSIIGRYSDAQYEEFVKRAVRGGLIKAIPIKTIKRRFKNVKGFELKKTFRQDNVQYYEVPRVSENALIDYLVGPEVSGDNIKGRDKRYNSFVSMLAEG	23.369,-20.509,-18.426,23.524,-23.767,-20.590,27.061,-22.636,-20.627,27.243,-23.396,-16.834,26.372,-27.034,-17.892,28.827,-27.155,-20.752,31.894,-25.293,-19.239,31.716,-26.725,-15.651,30.616,-30.350,-16.440,30.943,-30.949,-20.312,27.107,-31.419,-21.012,27.202,-31.762,-24.926,23.679,-32.832,-26.177,24.695,-36.436,-27.247,26.330,-36.267,-30.614,28.199,-39.670,-30.394,31.776,-38.788,-30.713,33.983,-…	SLDKMQEEKGFTPQTVETKDFDENQDEDLGRPLIYPTEIDAISGEIEALVEPMINKIVDKLVGKGGFFPSIVGKRAGDVYTRMGNKTANQKKKANQRITPTPEQLVKYLINYATKSTDVRADIKSIIGRYSDAQYEEFVKRAVRGGLIKAIPIKTIKRRFKNVKGFELKKTFRQDNVQYYEVPRVSENALIDYLVGPEVSGDNIKGRDKRYNSFVSMLAEGIMVETLGNLKNNSTFMRRLGDLLEINNSPLTA
job.pdb	GMGC10.204_287_013.FTSK_trun_0.pdb	1.300	72	57	7	15	76	135	202	3.700E-01	37	76	253	TRLLTYADLTVMLNR---DRRTIWSWVKKGIFPTPIKTPAGVCIGWRPADIQS-WIDN-N----IGGS-ANA	SQNGSTALIQRRFAIGYNRASRLMDQLE-ATGIVGDA---QGSKPREVLVQNMGELRLKLAKLGRLSYTSID	-5.956,20.438,-33.468,-6.869,22.548,-36.552,-3.262,22.639,-37.662,-2.834,18.877,-37.760,-6.249,18.140,-39.568,-8.081,16.637,-36.571,-11.811,17.030,-36.604,-13.335,16.918,-33.230,-16.970,16.197,-32.561,-18.167,16.446,-28.929,-21.424,15.147,-27.874,-23.333,15.414,-24.530,-26.773,14.299,-23.271,-26.742,16.516,-20.206,-25.381,19.910,-20.724,-24.075,21.543,-17.504,-21.923,24.625,-17.102,-19.250,22.296…	ASAVGIHMVITTHHPTESIVTDAIKDNIPGRIAYRMNLESDSQIILGHPDANRLVGQGDMFCVKNNELVRVQCAFVDSAEIERVNEYISLQPGPIEPLELPEPPIEKDDRLSNATMDENCFDPFFEKAAYAIVISQNGSTALIQRRFAIGYNRASRLMDQLEATGIVGDAQGSKPREVLVQNMGELRLKLAKLGRLSYTSIDNNGSDPFFEEAAYAIVISQNGSTTLLQRRFAISYKRALRLMEQLETAGIVG
job.pdb	GMGC10.017_777_743.INTD_trun_0.pdb	4.100	72	39	5	9	65	32	88	3.695E-01	36	76	154	KLQPTTTRLLTYADLTVMLNRDRRTIWSWVKKGIF-------------PTPIKTPAGVCIGWRPA-DI-QSW	TIAASSIRPMGVKEAAQFLLLSEHEVIALANDGFIAHRYSKSLNKYFF--------------NLRGLSS-FC	49.058,-31.834,-38.721,48.482,-28.190,-37.719,46.959,-24.793,-38.760,48.025,-21.505,-39.149,46.203,-18.648,-37.474,43.753,-15.679,-37.525,43.250,-12.234,-37.199,40.978,-11.713,-34.161,37.961,-9.753,-33.939,35.232,-10.088,-31.508,35.538,-10.464,-27.828,31.771,-10.196,-26.937,31.822,-12.570,-23.975,28.793,-14.705,-24.131,25.501,-14.147,-22.557,23.808,-17.399,-23.582,20.429,-16.762,-21.930,20.249,-2…	LFQPQQPHNSETLGYIPSVAAVAVRQEIPNTTIAASSIRPMGVKEAAQFLLLSEHEVIALANDGFIAHRYSKSLNKYFFNLRGLSSFCESLDNCEHLQESKSDNHVAETSTVDCISSADNSSHNKIDDSNKAAEFSEVAFEPKEASQLPTPLPG
job.pdb	GMGC10.134_122_805.UNKNOWN_trun_1.pdb	0.000	270	59	20	1	76	1	253	3.695E-01	36	76	253	MSQNNQLSKLQPTT-TR-----LLT-YADLTV--M------------------------------------------------------------------------------------------------------------------------------------------------------LNR-DRRTIWSWVKKGIFP-TPIKT-PAGVCIGW--RPADIQSWIDNNIGG--S----------------------------ANA	NELLDKNYQGNYELK-IDEFGT--AE-SESLLDSLKLGSRYDLGHLFDNSKKEIEDDYDKLMRSRGYVRNSWWDDEYIKTIVRDEELSPEVAEYIRQQDVQVQLNPAALGYYEKYLNTSKLEELTELVRENKIPVLGDLLSTEDEIAEDDELQRQRAQEIQNTIDEGYMEAIAQDPVIMAKLKQISEAR-A-PEL-EA----YKKELMLEH----GDDYVKINDLLNKRQNELVLDDLVRSDVYKKRASEIGLAFGELGHRYNADFV--R	28.896,-4.781,15.854,25.561,-3.772,17.668,22.356,-2.643,16.050,19.178,-4.235,15.621,17.521,-5.761,18.664,14.224,-3.874,18.739,11.205,-5.893,19.675,8.690,-3.083,18.563,5.645,-4.228,20.513,5.132,-0.346,21.161,3.190,-0.390,24.507,2.781,3.473,24.848,2.140,4.102,28.642,0.290,7.447,28.663,1.187,9.335,32.007,-2.203,10.973,32.956,-1.550,13.997,35.282,-3.924,14.578,38.238,-6.398,17.087,36.875,-8.035,15.51…	NELLDKNYQGNYELKIDEFGTAESESLLDSLKLGSRYDLGHLFDNSKKEIEDDYDKLMRSRGYVRNSWWDDEYIKTIVRDEELSPEVAEYIRQQDVQVQLNPAALGYYEKYLNTSKLEELTELVRENKIPVLGDLLSTEDEIAEDDELQRQRAQEIQNTIDEGYMEAIAQDPVIMAKLKQISEARAPELEAYKKELMLEHGDDYVKINDLLNKRQNELVLDDLVRSDVYKKRASEIGLAFGELGHRYNADFVR
job.pdb	GMGC10.194_204_463.UNKNOWN_trun_0.pdb	1.600	120	53	21	9	76	74	180	3.695E-01	36	76	253	K--------LQP-------T-------T-T----RL-LTYADLTVMLNRD--RRTIWSW--VKKGIFPTPIK-TPAGV----------CI-----G-WRPADIQSWIDNNIG-GSAN--A	GEFNNGGIIASESWDAAGKAVDENGNPVAFDKLKYANAM-SNINSYFGKNKD--QA--EKFR--G--LLSGAK---DLFKEDGSLDWSKVTSEDQYRMILGKAKNVRDG-ARSERQAAQR	3.101,1.896,-46.551,5.960,4.411,-46.890,6.546,5.542,-50.594,9.952,5.237,-52.553,11.846,8.734,-52.799,14.274,9.494,-55.273,14.807,10.041,-59.105,18.564,10.815,-59.455,18.974,13.043,-62.713,20.735,11.874,-65.976,23.951,13.958,-66.120,24.721,14.466,-69.907,28.453,14.729,-70.511,29.577,14.931,-74.136,32.854,13.057,-74.626,34.110,13.572,-78.281,36.758,11.356,-79.844,38.154,8.508,-81.608,38.690,5.081,-…	TVTPTGSVPVASSRIRDTKTSRYRVTHESVAEAQARRQEAIHQQNLANQAEQKRKYDAWLAGKKEAKANRDYWGEFNNGGIIASESWDAAGKAVDENGNPVAFDKLKYANAMSNINSYFGKNKDQAEKFRGLLSGAKDLFKEDGSLDWSKVTSEDQYRMILGKAKNVRDGARSERQAAQRSKLRDAEERQVLLNTLREHGIDNKFDQNGKSVYSTDQLRQMTNRAKLTDVTKALIALRNHDSNVNKMISAGTE
job.pdb	GMGC10.072_282_976.POLC_trun_4.pdb	2.500	80	51	12	11	72	3	73	3.693E-01	36	76	253	Q-PTTTR----L--LTYADLTVMLN----RDRRTIWSW-VKKGIFP--TPIKTP---AGVCIG-WRPADIQSWIDNNIGG	AYTNGITDGIEVNANLEKAINEIAEGTDNPQ-EVAS-LLRM---VAAQSGIYEGIGR----ASNNFTEFSEVVLPSMTGM	48.059,-23.254,-14.976,48.319,-20.418,-17.566,49.407,-17.453,-15.243,47.069,-14.389,-16.238,49.724,-11.627,-15.669,47.869,-8.383,-14.798,48.014,-6.697,-18.274,45.088,-5.184,-20.232,44.550,-7.977,-22.906,43.089,-6.408,-26.131,39.444,-7.923,-26.667,41.032,-9.717,-29.605,43.486,-11.650,-27.375,40.709,-12.562,-24.875,38.579,-13.945,-27.632,41.492,-15.823,-29.123,42.344,-17.276,-25.727,38.749,-18.237,…	VIAYTNGITDGIEVNANLEKAINEIAEGTDNPQEVASLLRMVAAQSGIYEGIGRASNNFTEFSEVVLPSMTGMLSTNLAEEPTPSVFGSKTTPAFRDARFRGLSFDKRQSYGASVRQQFKPTRRRSSDGSIVEMAQFPSDAQITNEVKKSVQEFIDNYENPPIPLKDERGANIGIVEGDKSDDINRFRQQVINLLAQNNISDDDKVALVNYLRDTFSGDTLPQGQGWTTNFWPEELRGDNFDWAGLADALLKS
job.pdb	GMGC10.104_395_790.UNKNOWN_trun_2.pdb	5.000	79	49	9	4	75	193	252	3.693E-01	36	76	253	NNQLSKLQPTTTRLLTYADLTVMLNRDRRTIWSWVKKGIFPTPI-------KTPAGVCIGWRPADIQSWIDNNIGGSAN	ADGKVI-PKG-DNQW---YIC----GDASASATYK-S-WGLTGEYGNKNGC-------WQKLNQQDQKFAKS-INNIPE	17.232,8.618,-43.180,18.500,4.920,-43.096,15.131,3.171,-42.702,14.819,2.445,-46.446,17.182,0.328,-48.439,18.378,1.612,-51.922,15.161,0.072,-53.307,13.020,2.269,-50.945,11.988,-0.870,-48.950,11.818,-0.833,-45.072,14.899,-2.456,-43.575,12.529,-3.448,-40.535,9.208,-5.308,-40.395,6.162,-3.093,-41.448,3.790,-2.155,-38.768,0.278,-3.430,-39.044,-0.484,-0.400,-41.218,2.264,-1.139,-43.634,4.328,1.858,-42.…	NDIYDDSECCKARLDKDGNCPAGCSDGNLSTGSKDEICYMGEMNTDTPQSPPMTGYGVILIRYYDLDLASFCDDAESIDTNKKTTTECDSKTIDKTEYPWSAKPGEFNQQSTNCTMTQTCTGITNSPDNNPNCSDLSKCPNDPETGGISEACCCPFIVPCVDEARCGNPENKIKKNVEYLPFENQFGTATKTADGKVIPKGDNQWYICGDASASATYKSWGLTGEYGNKNGCWQKLNQQDQKFAKSINNIPEF
job.pdb	GMGC10.263_968_803.UNKNOWN_trun_1.pdb	4.300	139	52	21	6	75	124	250	3.692E-01	36	76	253	QLSKLQPTTTR-LL-TYADLTVMLNRDRRTIWSWVKKG--I--F--PTPIK------------T-PAG----------------------------VCIGWRPADI-QSWI-------DN-N---------IGGSA--N	ATRT-REYTTYDEFLVYSFFLNN-GSDLSYV--TV-RGPKSPSIVD-SWFANTTNPQGPGEPNIDFSTSVANEGTEVKYYGRNSDNGADTDLDGVP----DG-WELYVMGGPKDDKGR-FFFVAPYGDERSVFSPFVAD	23.765,2.545,19.901,21.022,3.130,17.252,18.455,0.411,18.048,17.121,-0.980,14.855,13.605,0.656,14.510,12.563,-2.225,12.215,12.333,-6.105,12.680,12.004,-8.526,9.756,9.240,-10.901,10.855,8.968,-14.365,9.285,5.851,-16.209,10.480,4.454,-19.318,8.844,0.749,-19.028,9.616,-0.541,-22.634,9.667,-4.086,-21.958,8.590,-5.922,-25.197,9.720,-6.603,-27.150,6.481,-4.487,-24.825,4.049,-0.797,-25.609,3.227,1.216,-2…	TRKPTCATLVFAEKVEGVNAAWIYGRANVSTLTTGAASANLGGFGMLAVGRNQDAPAEREIAALPTADENVAYVHFLVYQEFGFDPRTAWNANTPLAARWGSTEADGSAREGSGKSTLGFAGTATRTREYTTYDEFLVYSFFLNNGSDLSYVTVRGPKSPSIVDSWFANTTNPQGPGEPNIDFSTSVANEGTEVKYYGRNSDNGADTDLDGVPDGWELYVMGGPKDDKGRFFFVAPYGDERSVFSPFVADAAK
job.pdb	GMGC10.189_048_031.LYSM_trun_0.pdb	7.000	57	39	6	15	70	110	153	3.692E-01	36	76	232	TRLLTYADLTVMLNRDRRTIWSWVKKGIFPTP-IKTPAGVCIGWRPADIQSWIDNNI	KRHETIFGIARSYDITIDELLDANP-----EMR-Q---KGYELKKGSQI--FI--PY	3.864,-22.304,-15.626,3.211,-19.608,-12.984,6.761,-18.427,-11.713,7.158,-19.438,-7.992,7.694,-15.964,-6.618,4.234,-14.686,-5.684,4.375,-14.997,-2.007,7.798,-14.568,-0.271,8.293,-11.240,1.664,10.030,-9.122,-0.995,13.202,-9.455,1.233,13.097,-13.252,1.270,12.823,-13.434,-2.561,15.877,-11.312,-3.033,17.796,-13.376,-0.507,16.729,-16.554,-2.325,17.735,-15.108,-5.753,21.047,-14.050,-4.365,21.607,-17.476…	VESPFSSVNDAEGLILCANTCVGIINAKISIDMSCLNLAISLLFSAKLQKKGDLCLYIAYFLLFLHLNSTKKHSLMVSLFRNIVLTLSLALPLSSVAQGTTQWRDIHKVKRHETIFGIARSYDITIDELLDANPEMRQKGYELKKGSQIFIPYSKTASRSTNSQTKTTSTNPQTSKTKSADNKVVANYAAAKGQRVVRVGVLLPFLDHSSEGTRMIEYYRGVRAALDTLGKE
job.pdb	GMGC10.181_591_381.UNKNOWN_trun_0.pdb	8.300	48	31	5	15	58	201	239	3.692E-01	36	76	253	TRLLTYADLTVMLNRDRRTIWSWVKKGIFPTPIKTPAGVCI----GWR	SDNITLQKLSNKFSLSTKFLSKLLKENN-VEI-K-----KVKNNK--P	-8.325,-4.840,-9.035,-4.976,-3.677,-7.400,-3.875,-7.099,-6.341,-2.162,-8.857,-9.296,1.493,-8.699,-9.216,3.381,-8.663,-5.873,4.361,-12.232,-6.536,7.727,-11.263,-8.108,9.326,-14.089,-6.254,10.143,-13.697,-2.478,13.876,-13.391,-2.237,15.686,-16.692,-2.753,17.486,-16.404,0.764,20.545,-14.137,-0.118,22.416,-16.951,1.500,21.814,-19.294,-1.438,22.763,-16.571,-4.041,26.019,-15.950,-2.180,26.728,-19.646,-…	DLLINKFIYKHRDLKEIAIYTKKYLKLNTKETTIYNSLVKKKPIFYYNLLILEEQLTLEEIEEIKKSKKKLLNKQKKENKKKKKINSNEKQTHIFLLINNSEDKFAIIDLHSKYESLDVVISKKSFKDRFIKIFQDIFKYGLNKFTFKFLKTISVKELKSTKEELINIYKKTYKNTYNVKSRKEYKRNFDINEIIQYYNSSDNITLQKLSNKFSLSTKFLSKLLKENNVEIKKVKNNKPIYQLDAINLEIIQC
job.pdb	GMGC10.190_440_033.FG03518.1_trun_1.pdb	1.300	151	45	10	22	76	1	143	3.689E-01	36	76	253	DLTV---------------MLNRDR-RTIWSWVKKGIFP--TPIKT--PAGVCIGWRPADIQSWIDNNIG-GS-------------------------------------------------------------------------AN--A	LEAFQKLGNSADDYADALE----NLNEKARELI-ETNGLFNDWYYGKK---GEILFKPGVLEGAQSEAEVRSQEAFLGYNSSQLMALQTRERGLNGHIYGGSHGSDKNGDGFIGNDGDHMGELGNGYGNETTFLTADQIQSKFVSLSKEQL	-15.386,-8.920,10.476,-12.668,-11.584,11.459,-11.650,-9.264,14.299,-15.234,-9.396,15.739,-15.209,-13.210,15.783,-12.093,-13.291,17.958,-13.177,-11.240,21.065,-13.604,-13.346,24.504,-16.937,-12.269,26.444,-15.645,-9.093,28.381,-17.149,-5.538,27.902,-13.389,-4.440,27.954,-12.563,-6.765,24.998,-15.478,-5.389,23.146,-14.452,-1.725,23.700,-10.912,-2.457,22.541,-12.090,-4.279,19.454,-14.523,-1.574,18.6…	LEAFQKLGNSADDYADALENLNEKARELIETNGLFNDWYYGKKGEILFKPGVLEGAQSEAEVRSQEAFLGYNSSQLMALQTRERGLNGHIYGGSHGSDKNGDGFIGNDGDHMGELGNGYGNETTFLTADQIQSKFVSLSKEQLEAIKNSDLTSWKYDQSIDWDDAGNATRIYEEQLNDLAKQLKLTNDETLILCDTMGNMGDDALETIDKLKAVNDEEKFYREQEALAITQKQGLYKNDINAQNAYANLLSQQ
job.pdb	GMGC10.011_399_797.UNKNOWN_trun_0.pdb	4.200	118	49	10	1	76	1	96	3.687E-01	36	76	201	MSQNNQLSKLQPTTTRLLTYADLTVM--LNR------DRRTIWSWVKK-GIF--------------------------------PTPIKTPAGVCIGWRPADIQSWIDNNIG-GSANA	MSKKTSEAIKPQSDPDTYIYN-PNIAAE-ELGLPLDLILEFVGDFIAKAEEFKDELYRSIEEDDFESASILSDKLLGVAKNLMI------------------ED-AVASMKTVKE-SK	20.453,-37.508,23.899,19.286,-33.951,23.269,18.488,-32.920,19.583,16.591,-29.671,19.060,14.797,-28.720,15.957,11.910,-26.316,15.851,9.118,-27.088,13.416,9.045,-23.562,11.736,5.237,-23.213,11.257,5.046,-21.477,7.822,2.516,-18.612,8.227,-0.195,-19.677,5.723,-0.945,-15.901,4.968,-4.414,-16.216,3.279,-3.851,-16.306,-0.593,-6.124,-13.249,-0.699,-4.331,-10.298,0.548,-0.969,-9.558,-0.883,-0.100,-6.593,1…	MSKKTSEAIKPQSDPDTYIYNPNIAAEELGLPLDLILEFVGDFIAKAEEFKDELYRSIEEDDFESASILSDKLLGVAKNLMIEDAVASMKTVKESKDKIVLVTHTDQFYEVIEKLKNIKLISVDEEILLQEERLKTLEDSYAIDPLKWADDYTKTMDELVTLYDKQGRLDKAIAIHEKSLAIHKKSLALYEVLYKKDPEKC
job.pdb	GMGC10.002_304_797.UNKNOWN_trun_1.pdb	2.500	159	53	14	6	73	35	182	3.686E-01	36	76	253	Q------------LSKLQ--------------------------PTT-T-----------------------------------------RLLTYADLTVMLN------RDRRTIWSWVK-KGIFPTPIK-TPAGVCIGWRP-ADIQSWIDNNIGG--S	KLPYEHITGAIYD-SGNYREALKKLISQLEVKDKDKYTGVGIAFALEPGSSLAFQTLVVNKPRTPYYEGVYMRIDSGGDVTVFLSTNTMG-TGHETAISQVVADVLGIPIEDVKVI-LGDTAGPPGTGFYG-------SRFSVVGISAVYI-ASLKLKE	22.447,-5.888,-5.995,19.603,-6.995,-8.271,20.872,-4.861,-11.229,24.379,-6.409,-11.527,22.798,-9.915,-11.123,20.334,-9.119,-13.889,23.063,-7.703,-16.072,25.164,-10.843,-15.730,22.162,-13.100,-16.376,21.133,-11.088,-19.395,24.617,-11.102,-20.853,24.751,-14.869,-20.394,21.521,-15.260,-22.340,23.094,-13.269,-25.143,26.291,-15.338,-25.100,24.311,-18.603,-25.199,22.287,-17.304,-28.048,25.407,-16.431,-2…	GIPPAVLVLENLVKSISKVNGIDEIELRTKNFIDKLPYEHITGAIYDSGNYREALKKLISQLEVKDKDKYTGVGIAFALEPGSSLAFQTLVVNKPRTPYYEGVYMRIDSGGDVTVFLSTNTMGTGHETAISQVVADVLGIPIEDVKVILGDTAGPPGTGFYGSRFSVVGISAVYIASLKLKEKMREYLAKMFNVEKDDVKIDNGTVKIGNRSINVKEAVNMIYNRSYLIGDEIGLDVSVTINSYNVNIADEKR
job.pdb	GMGC10.125_248_814.UNKNOWN_trun_2.pdb	1.600	178	47	18	8	73	16	177	3.684E-01	36	76	253	S--KLQ--P---------------TT--TRL--LTYAD-LTVML-NRDR-----------------------------------------------------------RTI-WSWVKKGIFP-TPIK-T-------------------------PAGVCIGWRPADIQSWIDNNIGGS	KLGELRDIFEDNKERLEYDGAKKIGVKSKNNLIKK--YLSSYLFTIPTKIKNDMGSSDINPKDKPDNWNISQNYVRRLDEIVKSTNIICDKYILEKRSNNEGLVFSSL-SSF-IK----KNNKGLKKLTAKEHEMACDGTIKIYSKCTNQNLSH-------LLQYVFVVIFKE-MLEL	22.034,-38.744,-20.759,20.564,-35.607,-22.908,22.073,-36.089,-26.447,25.314,-33.998,-26.405,23.476,-31.753,-28.867,20.587,-30.854,-26.536,23.035,-30.288,-23.737,25.054,-27.855,-25.913,21.945,-25.990,-26.864,20.797,-25.654,-23.279,24.238,-24.428,-22.242,24.339,-21.914,-25.037,20.856,-20.649,-24.273,21.617,-20.423,-20.567,24.738,-18.430,-21.266,22.799,-16.044,-23.339,19.904,-15.739,-20.900,22.186,-…	LIDDNIGDQVNENLKKLGELRDIFEDNKERLEYDGAKKIGVKSKNNLIKKYLSSYLFTIPTKIKNDMGSSDINPKDKPDNWNISQNYVRRLDEIVKSTNIICDKYILEKRSNNEGLVFSSLSSFIKKNNKGLKKLTAKEHEMACDGTIKIYSKCTNQNLSHLLQYVFVVIFKEMLELDLVFAEKISKSLKPIPKLKSDKIGDNIETEKGESDNLTDELDMLNDPSKLIPDKGSALETQHRKLIANLLVDILNE
job.pdb	GMGC10.035_170_700.UNKNOWN_trun_4.pdb	3.200	92	45	18	7	58	1	88	3.684E-01	36	76	253	LS-KL--QP-T-TTR-LLTYADLTVML-NRDRRTIWSWVKKG--I-----F-PTPI-K------------------TPAG-V--CI-GW--R	AYHLGMIYASYAPYETRCK-LIS-RQWFRQGEQSIQENIKKEWETKSLTENRNAYKYAYALKQLYKAQGKEIGELS--DEIKTKALDYKKAC	-0.977,4.721,-9.898,0.366,8.358,-9.509,-3.154,9.743,-9.044,-4.169,6.854,-6.763,-0.768,7.283,-4.914,-1.502,11.027,-4.561,-4.973,10.210,-3.351,-3.443,7.970,-0.780,-0.482,10.221,0.118,-3.276,12.561,0.737,-4.856,9.722,2.774,-1.641,8.255,4.488,-2.668,7.668,8.061,-2.841,11.360,8.972,-0.060,10.302,11.423,2.290,10.149,8.447,1.084,13.561,7.196,1.560,14.796,10.644,4.986,13.295,10.646,5.751,14.794,7.246,4.3…	AYHLGMIYASYAPYETRCKLISRQWFRQGEQSIQENIKKEWETKSLTENRNAYKYAYALKQLYKAQGKEIGELSDEIKTKALDYKKACQSRPLVKGVLEPLNLSHEPYECVVMGGGLTGILSAIHLANLRNVDNKPLFKVTLLEKEAHLMSGASMIAGRLHLGGEYPLNKATAQDCLYGASLFRLMIPYGYTDIPAVTYVIDNQTQIEAERSKDIKGLTAKKMNKRYQKRVVNPYTHFFSFVKNSTYESESFF
job.pdb	GMGC10.248_655_089.DSCC1_trun_1.pdb	6.000	50	39	4	13	61	23	65	3.684E-01	36	76	253	TTTRLLTYADLTVMLNRDRRTIWSWVKKGIFPTPIKT-PAGVCIGWRPAD	PHVSGYSLEELSQIVQSSSRELHKGLI-E--LAAISIE----GLLCVVDP	42.091,11.583,-8.287,41.640,7.853,-7.442,40.253,7.293,-11.008,43.165,9.203,-12.613,45.973,7.544,-10.689,46.093,4.014,-12.054,46.912,3.470,-8.264,44.174,0.849,-7.916,44.853,-1.238,-11.113,46.549,-4.218,-9.972,44.761,-6.422,-12.621,43.403,-9.471,-10.566,44.286,-11.027,-13.935,43.443,-14.360,-12.540,41.928,-15.708,-9.251,43.211,-19.021,-10.742,41.893,-20.884,-7.616,44.928,-23.113,-7.169,43.506,-25.1…	RLHHETALNPTTSGLKVNSNTLPHVSGYSLEELSQIVQSSSRELHKGLIELAAISIEGLLCVVDPPHMDTVHDALVDIIGAERWGVQVDVQQVIQELLADGVCSPVVAAAAIVLAATPAVREQMTNCLNIYRESLRRGVSISRAFEKALENSGSPIEVANLEKFLGPDVHTQLFAFLPAKVELSVAFFAQFKAKQILRQQSDNTMLLSEFLSQWNTLLPPSLKPEPSHLSGVALVEDPLYNPIRGYKANTSAT
job.pdb	GMGC10.192_519_564.UNKNOWN_trun_6.pdb	0.000	92	42	11	14	74	109	181	3.674E-01	36	76	253	T------------------------TRL----LTYADLTVMLNRDRRTIWSWVKKGIFPTPIKTPAGVCIGWRPAD-IQSWIDNNIGG--SA	EKGGKSFEELSKKVGMTTMGLRSLL--NLGSSEYLSEMAKSIGLTEEQLLAFTDTV-KGLD----------K--VSLF-AFML--TPSQL-T	-1.826,-3.584,-1.362,0.738,-4.117,-4.432,1.007,-8.002,-4.362,4.288,-9.277,-4.820,6.299,-6.924,-7.300,9.325,-9.000,-8.103,10.672,-11.289,-5.179,14.215,-10.899,-3.868,17.733,-10.050,-4.578,20.310,-12.953,-4.020,21.552,-16.530,-4.848,25.022,-15.328,-3.656,23.926,-13.832,-0.386,22.482,-17.238,0.350,25.715,-19.586,-0.477,27.709,-21.101,2.363,31.064,-19.270,2.547,32.575,-22.762,2.187,31.018,-23.408,-1.…	NYALAGIYGSGLSLMKPSKLKELGLEGAIQEVADFMEKTFNIVVRDESGNIIKETYEDIKKAIKDDETLYGSLATPYGSIEDWKKKQQELSVILKKIGMNENELSDAAEKGGKSFEELSKKVGMTTMGLRSLLNLGSSEYLSEMAKSIGLTEEQLLAFTDTVKGLDKVSLFAFMLTPSQLTEKFDLMREAYMAAIDGSWAGDDELLSKINSDSFVKGFITNINDVEMTAKELGDILYSSGQTLESFLNGFALF
job.pdb	GMGC10.022_838_619.UNKNOWN_trun_0.pdb	16.600	54	24	1	12	65	149	181	3.667E-01	36	76	181	PTTTRLLTYADLTVMLNRDRRTIWSWVKKGIFPTPIKTPAGVCIGWRPADIQSW	RKLAPFYTISELAEMCNLTRQQIQYLVTKGEG---------------------G	-5.828,-72.198,16.401,-5.791,-72.415,12.517,-9.027,-70.999,11.148,-9.155,-67.666,13.016,-5.525,-66.872,12.247,-6.115,-67.673,8.577,-9.320,-65.528,8.392,-7.500,-62.563,10.037,-4.667,-62.987,7.511,-7.134,-62.985,4.537,-8.789,-59.838,5.768,-5.472,-57.982,6.127,-4.496,-58.980,2.583,-7.879,-57.860,1.319,-7.590,-54.566,3.202,-4.073,-54.103,1.901,-5.089,-54.758,-1.747,-8.103,-52.389,-1.278,-5.865,-49.59…	MGVYAEWARNQSLSVGKYWEKRFRTKTVLWVFFVLALRRAHVNRAGLIGTASIMRFCWIGCLRIRFKINRLGLPHLPIGQFSAQYNLVNAYSCILRFDVNTWRKRRMANVGTLPMEDRKVTLREVAEFADNLEPFSDNLREQILAPRPRKLAPFYTISELAEMCNLTRQQIQYLVTKGEGG
job.pdb	GMGC10.038_729_814.UNKNOWN_trun_0.pdb	0.600	161	57	17	9	76	52	202	3.657E-01	36	76	253	KLQP----------------------------------------TT-TR-----------------------------LLTYADLTVM-L------NRDRRTIWSWVK--KGIFPTPIKT--PAGVCIGW-R-PADIQSWIDNNIG-GSA---------NA	VGDYDLPLREALRIAGYEELRVEQARRRAAGDPVRLGIGIAAYV-EVTAGGGGGEYGSVTVHDDGTATVSAGTSAHGQ-GHATSFSMLVADRLGIPLESI-RYVQ-SDTALVP-RGAGTGGS-----RSLQLGGTAVAEAAHELYERARKLAAALLEASAD	19.518,-8.930,2.558,23.303,-8.528,2.103,23.865,-11.228,-0.623,20.511,-11.826,-2.247,21.290,-9.442,-5.116,24.687,-11.198,-5.745,23.025,-14.615,-5.633,20.217,-13.410,-7.904,22.718,-11.848,-10.312,24.809,-15.028,-10.460,21.768,-17.288,-10.984,20.409,-15.009,-13.672,23.727,-14.872,-15.500,23.995,-18.665,-15.378,20.628,-18.913,-17.074,21.904,-16.640,-19.885,25.076,-18.698,-20.294,22.987,-21.867,-20.40…	GAGRPEAAAHLERLVDVAAAELGMDPVELRRRNLLDPAAFPHTTPTGATYDVGDYDLPLREALRIAGYEELRVEQARRRAAGDPVRLGIGIAAYVEVTAGGGGGEYGSVTVHDDGTATVSAGTSAHGQGHATSFSMLVADRLGIPLESIRYVQSDTALVPRGAGTGGSRSLQLGGTAVAEAAHELYERARKLAAALLEASADDVEITDDGRFGVAGVPGGPTVGWSDVHRQAVLTGEELHVGLDSQQDGATFP
job.pdb	GMGC10.187_185_555.UNKNOWN_trun_0.pdb	2.100	141	37	14	21	76	1	125	3.654E-01	36	76	157	ADLTVMLNRDRRTIWSWVKKG------------------I--FP--T--PI-----KTPAGVCIG----W-R--------------------------------PADIQSWIDNNIGG----------SAN---------A	ARMKDETGWTWDEIRQTLTAFVDMGSADKGYPLVKNTIRNRRMEVYLHEMLTRGYK-------TLDGTQLAPWREYVEAMAEYQGSKDAGLDAHAPKGAIPFEE-----Y--AF--ADMFADDGDVKFSVRTLSDGTQYTL	35.480,-21.937,-0.063,32.634,-24.074,-1.507,31.474,-21.148,-3.720,34.969,-20.641,-5.056,35.300,-24.419,-5.755,31.915,-24.697,-7.472,31.798,-21.380,-9.378,35.497,-20.813,-10.059,35.130,-17.259,-8.608,37.971,-15.251,-7.119,37.688,-14.066,-3.513,37.528,-10.616,-4.964,34.493,-11.549,-7.203,32.696,-13.064,-4.224,33.387,-9.961,-2.056,32.172,-7.605,-4.773,28.990,-9.593,-5.335,28.340,-9.754,-1.546,29.017…	ARMKDETGWTWDEIRQTLTAFVDMGSADKGYPLVKNTIRNRRMEVYLHEMLTRGYKTLDGTQLAPWREYVEAMAEYQGSKDAGLDAHAPKGAIPFEEYAFADMFADDGDVKFSVRTLSDGTQYTLVDATEIDADGITDADSIGKKARIYMRQKYKGV
job.pdb	GMGC10.178_570_189.UNKNOWN_trun_3.pdb	2.700	221	59	20	1	76	1	210	3.654E-01	36	76	244	MSQNNQLSKL-Q-PTTTRLLT---Y---------------------------------------------------------------AD------------------------------LT-------------------------------V-MLNR-DRRTI--WSWVKKGIFP--TPIKTPAGVCIGWRPADI-QS--W--IDNNIGGS---A--NA	GMVSQYAAQSTYMPSGAKFLTPKDRMDCFEQQRKNYRQYYEQFRGGSNSGMSGNTQQNSSSQKTSDTQQNTQPTNSTSQAKVYKPLPVCYKFSNIADTLRKNVGKRDKKQSNDYKQMRNQ-LAEAIIRSKQPILDYDPTRGSDKQKLVHANTAAQKLLEM---SLPI--N---NLLSADDKMAL--KNSNQTASIANRLYNTYPAEIKNLIGDDSTNDLFN	-6.022,-32.711,-24.540,-6.389,-31.925,-20.717,-4.637,-28.523,-20.091,-3.397,-29.787,-16.624,-4.408,-26.966,-14.336,-1.078,-25.584,-13.487,-2.490,-22.194,-14.681,-1.418,-19.872,-11.922,1.091,-20.240,-9.299,1.476,-16.438,-9.507,4.817,-14.724,-9.275,4.694,-15.460,-5.551,5.268,-11.909,-4.494,1.678,-10.617,-4.519,1.583,-6.832,-5.195,1.612,-5.865,-1.448,4.171,-8.434,0.009,5.943,-6.039,2.432,9.662,-6.98…	GMVSQYAAQSTYMPSGAKFLTPKDRMDCFEQQRKNYRQYYEQFRGGSNSGMSGNTQQNSSSQKTSDTQQNTQPTNSTSQAKVYKPLPVCYKFSNIADTLRKNVGKRDKKQSNDYKQMRNQLAEAIIRSKQPILDYDPTRGSDKQKLVHANTAAQKLLEMSLPINNLLSADDKMALKNSNQTASIANRLYNTYPAEIKNLIGDDSTNDLFNSSRNDIKIKEKAKNDIISQLQIALQLVDFSDQDQ
job.pdb	GMGC10.026_322_034.PPID_trun_3.pdb	6.100	113	48	19	1	76	140	231	3.651E-01	36	76	253	M---SQ--NN--QLS-------------KLQPTTTRLLTYADLTVM-------LNRDR-RTIWSWVKKGI-FPTPIKTPAGVCI--GWR--PADIQSWIDNNIG-G-SA--NA	RIVLAAVLVVLLGGGVGGYLWHAAGALP-------------D-GVAFRVAGQDVSVDELDRRAETLRALYG-IQA-P---ADDPAKLDTFRRDVAKSYAV-GIILDHAATD-A	6.294,24.249,-60.112,6.013,20.565,-60.799,9.252,18.635,-60.278,9.031,15.290,-61.893,11.872,12.826,-61.033,11.074,9.394,-62.401,13.464,6.550,-62.125,14.663,3.466,-60.557,13.348,0.038,-60.202,14.212,-3.086,-58.402,15.310,-5.201,-55.584,13.872,-7.439,-53.173,10.611,-8.944,-52.371,10.680,-10.846,-49.118,7.001,-11.701,-49.170,6.270,-14.760,-47.434,3.391,-15.268,-45.487,1.593,-16.210,-42.753,0.913,-19.…	PAGDDSTEDDSTESESAGGEPAKGKLATAEPARDEPAGNDLTESEPVSDKRAADGPGEDRPAGDARPEGESDEDEPAGEKPRAKGGGDRDADEPAGGKNADEPAADDGSDTGADTDERSRPRRVIGRVRQIRPPRSLRGRIVLAAVLVVLLGGGVGGYLWHAAGALPDGVAFRVAGQDVSVDELDRRAETLRALYGIQAPADDPAKLDTFRRDVAKSYAVGIILDHAATDAKIVIADKAAQDALSRFIEQQYG
job.pdb	GMGC10.219_508_864.UNKNOWN_trun_0.pdb	6.500	46	36	3	13	56	104	144	3.648E-01	36	76	253	TTTRLLTYADLTVMLN-RDRRTIWSWVKKGIFP-TPIKTPAGVCIG	SSSPKITWDQWHRRYGHISVTSLERLSQNGMVSGLLID-----QSS	-11.630,1.598,13.999,-11.602,3.715,17.232,-11.173,1.283,20.181,-14.028,1.610,22.712,-13.300,0.531,26.329,-15.720,0.077,29.324,-18.332,-2.065,27.632,-16.788,-5.428,28.776,-14.470,-6.727,26.086,-12.652,-4.025,24.232,-14.328,-3.635,20.888,-13.916,-1.575,17.776,-16.553,0.801,16.523,-17.314,-0.292,12.893,-19.374,2.873,12.166,-21.509,5.728,13.589,-25.001,7.038,12.891,-28.178,8.600,14.200,-30.910,6.648,…	ATPVRGIGTPASALGFGSLSLDFRVSGKTLTHKLKNVLYIPEAPNCLLSVSRLDENDGRIIFHNRKCQLENKEGNIIGHGGMKGRLYLLDAKLIQTSQETSHYSSSPKITWDQWHRRYGHISVTSLERLSQNGMVSGLLIDQSSKPSITCEACIQAKQAHKPFPKEAEHKSETPGERIMSDVWGPARVESIGQWKWYISFIDDCTRYSTILFLKHKGEATDRIKEHITKVERNFGKVQKWMRFDNGKELVNEE
job.pdb	GMGC10.192_967_955.UNKNOWN_trun_2.pdb	0.900	202	46	14	1	76	24	197	3.647E-01	36	76	253	MS--QN---N-Q----------------------------------------------------------------------------------------------------L-S--KLQP--T----------TTRLL-TYADLTVMLNRDRRTIWSWVKKGIFPTPIKTPA-GVCIGWRPADIQSWIDNNIG--GSA-NA	PKLKRSVIGGAALGMAKNLILGSSGGFMGALVGGPFAGAILGSAVGFMKESQMFKDFMYGNEEKGIEGFKSKLSNNIKKAFGNKDEKETKDFKKRLGMGVIGAGTGGLLGFMAGGPIVGALAGLALGVKSSGKKFNQWLF---------------------------GEKDENGKKI-KEGMVGKVGNWMHVEVFAPMKTKF	-20.168,-2.867,38.821,-23.381,-4.977,39.485,-24.892,-3.168,36.401,-23.423,-5.469,33.717,-21.426,-3.034,31.552,-17.970,-4.427,31.926,-16.632,-1.528,29.869,-13.298,-3.314,30.034,-11.364,-0.311,29.033,-8.434,-2.461,27.894,-6.563,-1.550,24.641,-6.264,1.940,22.886,-8.737,1.849,20.071,-10.735,5.243,20.294,-14.607,4.934,20.298,-14.364,6.481,16.806,-12.753,3.291,15.471,-15.527,1.343,17.049,-18.160,3.490,…	DENGNKSRIGGLVSKKTQEMFKDPKLKRSVIGGAALGMAKNLILGSSGGFMGALVGGPFAGAILGSAVGFMKESQMFKDFMYGNEEKGIEGFKSKLSNNIKKAFGNKDEKETKDFKKRLGMGVIGAGTGGLLGFMAGGPIVGALAGLALGVKSSGKKFNQWLFGEKDENGKKIKEGMVGKVGNWMHVEVFAPMKTKFLGIADDFKNTMKNKVFAKLSVMVEPLVGAFKKLTDKIKERTKKAGGFLKKIMSPIT
job.pdb	GMGC10.255_710_163.UNKNOWN_trun_0.pdb	3.800	77	37	7	13	75	8	61	3.647E-01	36	76	253	TT----T--RLLTYADLTVMLNRDRRTIWSWVKKGI------FPTPIKTPAGVCIGWRPADIQSWIDNNIG-G-SAN	HIGFKTLVLRNYSPERVSQITGVRPDVIVKLAATLMRAKSPI----------------------A-IYGKGKNDLNG	23.371,9.042,20.180,23.923,6.338,17.433,27.023,4.031,17.631,28.625,6.505,15.110,28.641,9.438,17.605,25.977,11.247,15.585,23.162,12.913,17.369,19.986,11.660,15.873,16.526,12.866,16.599,15.142,10.184,18.931,12.023,8.416,17.579,9.997,10.092,20.292,11.168,13.554,19.366,10.701,12.907,15.694,7.103,11.824,16.170,6.142,14.626,18.597,7.475,17.610,16.585,5.215,17.578,13.612,2.142,15.569,14.465,-0.236,17.31…	QSPDGKVHIGFKTLVLRNYSPERVSQITGVRPDVIVKLAATLMRAKSPIAIYGKGKNDLNGSLYEFMAVQSLNALRGRINRPGGVLLPDPLPLNPLPHFEPDAIARQGLNKPRLDRAGTKAYPFAHSLAHNFAAAINRTPKSPIDTLLVFSANPAFTLPDGGAFKNALTKIPFIISFSPYRDETANMADLILPDSTYLEKIDDIAWPVGLQYPFYGLSKPVVEPIYDTRNCGDTVIQLSNAIGKSVGSAFPWE
job.pdb	GMGC10.214_067_959.UNKNOWN_trun_3.pdb	1.900	51	40	6	10	56	61	105	3.643E-01	36	76	253	L-QPT-TTRLLTYADLTVMLN-RDRRTIWSWVKKGIFP-TPIKTPAGVCIG	QT-FQASEPSQTWETWHRRYGHIGYSGLQKLHDLKLVDGFTVD-----TRT	2.177,-49.697,20.801,0.408,-46.393,20.516,-2.566,-48.026,18.883,-2.523,-50.806,21.503,-2.482,-48.198,24.292,-5.322,-46.284,22.658,-7.443,-49.526,22.470,-7.022,-49.842,26.250,-4.196,-52.298,26.264,-1.163,-52.125,28.563,2.358,-52.907,27.759,5.277,-53.622,30.160,8.793,-53.269,29.077,12.035,-54.280,31.105,15.113,-56.510,31.301,14.914,-57.215,27.550,11.302,-58.290,27.448,8.088,-56.662,26.112,4.701,-57…	LGRWDHAGGRYTGGRGVLILVTNDGKQVARGTKVNNNLYKMNVSIKKPGATTSKATTCTPQTFQASEPSQTWETWHRRYGHIGYSGLQKLHDLKLVDGFTVDTRTPKPDCITCTESKQTEEPFNKTSDRVTEPGELTHIDVWGKYSVASINGNLYYTVFVDDAGRFTTIEFMKTKKEAVQHVKNHLTHLKTQGKNPKAIRIDNGKEFLNEELKDWCAERGIEIQPTAPYSPSQNGVAERMNRTIVEFARAMIN
job.pdb	GMGC10.133_112_626.UNKNOWN_trun_3.pdb	9.800	71	45	9	22	76	178	245	3.643E-01	36	76	253	D-LTVM----------LNRDRRTIWSWVKKGIFPT-PIKTPAGVCI--GWR-PADIQSWIDNNIG-GSANA	DTLFGRYTADGAEITKGVISDSMIDDIA-DQYGLSNIDLT-GDEAIDKMRKRD-LVQKEIRAEAWANMLEG	28.461,17.880,-10.350,25.823,16.576,-13.003,24.756,13.566,-10.798,22.865,15.719,-8.220,20.621,17.672,-10.601,19.352,14.578,-12.461,18.716,12.830,-9.164,16.803,15.863,-7.894,14.697,16.111,-11.082,13.915,12.433,-10.749,12.936,12.707,-7.254,10.691,15.507,-8.097,9.093,13.568,-10.928,8.531,10.446,-8.734,7.104,12.575,-6.013,4.840,14.782,-8.123,4.127,13.493,-11.600,3.681,9.731,-10.782,1.055,10.221,-8.19…	ALGSIEALREKHFLETAVPGLMMGGAMGAVGGGGTQAFREAAGFEYKAQVKRNTQDWLAGKSDNEIELLRKRGLTEKDYDKLALIERVVAGVGGDDITFQYLNDAEFNALSGQSAEGIFMHQGVNGRPTVAINMEKATGGPVAREAGKPRAQRTIYHEIGHALDALDFAPEAKRQLNDTLFGRYTADGAEITKGVISDSMIDDIADQYGLSNIDLTGDEAIDKMRKRDLVQKEIRAEAWANMLEGKSIRKLGR
job.pdb	GMGC10.078_537_023.FTSK_trun_4.pdb	4.200	71	44	12	15	75	151	207	3.640E-01	36	76	207	TRLLTYADLTVMLNRDRRTIWSWVKKGIFPT----PI-KTPAGVC-IGWR-PAD-IQSW-IDN-NIGGSAN	NQQASVSLLQRKLRVGYSRAGRLID---ELESLGIISEHN---GSKPRDVLVDDR-YIDN-IFN------K	-0.132,-11.940,2.775,-2.454,-14.014,5.183,-5.411,-12.948,2.752,-4.183,-11.868,-0.735,-7.605,-11.189,-2.242,-9.153,-9.675,0.791,-6.507,-7.007,0.961,-6.104,-6.312,-2.750,-9.656,-5.035,-3.169,-9.603,-2.440,-0.443,-6.093,-1.269,-1.444,-7.237,-0.918,-4.972,-10.340,0.949,-3.893,-8.291,3.187,-1.685,-5.783,3.887,-4.441,-8.617,4.783,-6.808,-10.286,7.169,-4.371,-7.017,8.603,-3.032,-6.272,9.888,-6.558,-9.34…	MTSGRAVEEPITRLAQKARAVGIHLVVATQRPSVDVITGLIKSNFPARISFQVSSKIDSRTILDQMGAEKLLGRGDMLFLLPGSASPIRLHNAFIELGEIEKIMNHITDQPKPDEIHLPEINKVSSDGDFSVDDGSGDELLYEAAKIVIDNQQASVSLLQRKLRVGYSRAGRLIDELESLGIISEHNGSKPRDVLVDDRYIDNIFNK
job.pdb	GMGC10.004_778_082.UNKNOWN_trun_0.pdb	3.700	106	49	13	7	76	164	252	3.639E-01	36	76	253	LSKLQPTTTRLLTYADLTVMLN------RDRRTIWSWVKKGIFPTPIKTPAGVCI-------G--WR---PAD-IQSWIDNNIG---G--SA------------NA	NPSVGALPLSHLNRFEFQNSVNDSFPGNKF--NFIS-S------LN-------SDDTSTGFEVGLNTSALGVEKYLNAA-DTVGVAAAPNALMAMTCTATDTLCVR	21.495,1.256,24.967,19.298,-1.722,24.206,18.030,-5.121,25.288,18.246,-8.008,22.890,16.701,-11.374,23.573,16.390,-14.711,21.811,15.544,-18.320,22.554,17.934,-20.922,21.256,15.599,-23.874,20.614,17.951,-26.123,18.965,21.609,-26.471,18.151,23.000,-29.243,16.108,26.690,-29.039,16.925,29.217,-30.451,14.495,31.853,-29.380,17.086,31.848,-29.061,20.915,32.372,-25.342,20.325,29.699,-24.914,17.838,28.084,-…	DFTAEVTVDYLHGVHPWTKAGLMVREKDTADARHVFTFITPSNGLGFISRDKNGGASKGDGDAKPALPVRLRIQRTGNVFKASYLTQGQNWKVFVTKTLALPSDVLVGLAQSSHTAAQQAEASYSGFTLDGKGQVNLVRKKFDAQATIVGHSAIAHDKSQVEINPSVGALPLSHLNRFEFQNSVNDSFPGNKFNFISSLNSDDTSTGFEVGLNTSALGVEKYLNAADTVGVAAAPNALMAMTCTATDTLCVRQ
job.pdb	GMGC10.250_743_856.UNKNOWN_trun_2.pdb	1.600	61	45	9	17	72	69	119	3.638E-01	36	76	253	LLTYADLTVMLN-R---DR-RTIWSWVKKGIFPTPIKTPAGVCIGWRPADIQSWIDNNIGG	KASVSYVQRV-LKVGYNTAAKLLDELE-SMGVVGPEGV----SAYRE--VLVA-APDA-LD	4.109,63.021,-37.400,7.241,61.359,-37.005,8.739,58.876,-39.155,10.730,55.936,-40.156,13.986,54.237,-40.485,16.489,51.678,-40.671,19.542,49.846,-40.458,21.895,47.242,-40.364,23.417,44.122,-40.931,24.161,40.786,-41.798,24.737,37.422,-42.310,23.345,33.976,-42.566,23.901,31.707,-45.166,22.149,28.262,-45.526,22.731,25.032,-47.563,23.356,23.188,-50.847,23.485,19.881,-52.634,25.126,18.880,-55.952,26.807…	MNSIAAAMNAEEPTPGDDARGTETTPDGASAVGETSRATAPDASATPAPTAGPDPLLIEARRIVVTNQKASVSYVQRVLKVGYNTAAKLLDELESMGVVGPEGVSAYREVLVAAPDALDMEGVAEWGASSGDGIEPEGRVMVLEGEHAGAVGTVVKAMTVATDEPPMWLVKLDGTGYMEDLYASQLAALHYTEGARVVFTGDDFTGKHATLIEQDYNQPENQKPTRWLVRVDGLLGDYLLTEDEMQLIHPDEQ
job.pdb	GMGC10.191_658_681.UNKNOWN_trun_2.pdb	4.800	125	38	11	12	73	126	232	3.637E-01	36	76	253	P--------------------------------------TTTRLLTYA--------DLTVML--------NRDRRTIWSWVKKG------IFPTPIKTPAGV-CIGWRPADIQSWIDNNIGG--S	PDEGVSCKVTFCPEKTETSGEKPLFIKFTGSGENNGIYK------LVVNEDENGILHYTWMYKTSIEEVACIHPTDI--E-YTKGDNDNV------H---DHYRNRVSDEEVADYLNNVLGAAIE	44.813,-26.147,-23.255,46.709,-24.732,-20.256,44.577,-24.895,-16.931,44.827,-21.746,-14.829,44.127,-22.412,-11.120,40.627,-20.989,-11.073,39.076,-23.511,-13.474,37.270,-21.123,-15.874,37.764,-21.641,-19.732,38.844,-18.313,-21.302,36.892,-18.396,-24.499,39.693,-16.827,-26.628,37.788,-13.813,-28.169,39.528,-14.594,-31.387,37.172,-16.573,-33.547,33.735,-15.344,-34.180,34.093,-15.936,-37.901,30.915,-…	FTLSPLGFPFVNRSGYERGVTPPPRTFSADMLVKPELMEVEKSSSPFLEYKDKFDFPRTDSDHDTFIVTAKITADDNGYYISSEHANFYAGSYVTIEVDDATYEQLNRDFTVTGDNYIEIEPISLPDEGVSCKVTFCPEKTETSGEKPLFIKFTGSGENNGIYKLVVNEDENGILHYTWMYKTSIEEVACIHPTDIEYTKGDNDNVHDHYRNRVSDEEVADYLNNVLGAAIECGKFRGVEYPVDSHGLLVKWF
job.pdb	GMGC10.195_566_504.UNKNOWN_trun_1.pdb	3.700	79	50	12	14	75	13	82	3.629E-01	36	76	253	TTR-LL--TYADLTVM-LNRDRRTIWSWVKK-GIFPTPIKTPAGVC---IGWRP-ADIQSWIDNNIG--G------SAN	PTFY-ICE--SLSTLFS--NTSQLWNGLAEHDTLPFNKLQ----LTGTGYEFKSTDSVETNYNKFINLILEGLGLSAYP	-3.100,-9.084,58.425,-3.783,-6.400,55.954,-1.674,-3.514,54.552,-4.470,-1.471,52.812,-3.731,-1.153,49.007,-3.216,2.577,48.426,-3.848,2.343,44.601,-1.014,4.594,43.331,-3.095,6.348,40.530,-0.122,6.204,38.106,-0.580,9.617,36.449,-1.567,8.907,32.801,1.275,10.289,30.609,0.008,13.628,29.194,1.684,13.771,25.741,1.917,17.340,24.095,1.107,16.753,20.428,2.962,19.271,18.129,0.342,21.143,15.826,1.683,19.015,1…	NALTSSESVLASPTFYICESLSTLFSNTSQLWNGLAEHDTLPFNKLQLTGTGYEFKSTDSVETNYNKFINLILEGLGLSAYPKEDEESNIFKAICFKEGQTITSIGIENIKNEGIDLTTTGIYNFYKDNEGVFNKINGIDLSNKDNVEKYGDRIPYLYIDENKCNIGSYLVAAANKENSDKAKDIIDNFDAVETINNLIKIDNYLDIQNVQSSFDKIFNALKHTDDSSINTEISTLVKNNETEEYETYYGWVD
job.pdb	GMGC10.286_055_848.UNKNOWN_trun_0.pdb	5.000	99	53	22	3	76	121	203	3.627E-01	36	76	253	Q-NN-QLSKL-QPTTTR--LL----------TY-ADLTVMLNRDRRTIWSWV-KKGIF-PT--PIKT-PAGVCIG-WRPADIQSWIDNNIG--G-SANA	VE-HAGKSIHGIT-EPESL-INKLSSQRGQTKEQAFSG--L---Q-FWL-SMFNEDLFLSVQVFKDKA-----GIAGFIDGVHNCILKVLNTHSEI-DD	-6.214,-10.664,-12.502,-2.607,-11.844,-11.374,-1.749,-14.536,-14.125,1.226,-16.692,-12.646,2.776,-17.159,-16.151,3.629,-13.501,-16.293,5.237,-12.599,-12.995,7.962,-10.685,-14.795,8.995,-9.727,-11.194,9.653,-12.095,-8.254,10.245,-11.252,-4.763,14.081,-11.152,-4.334,16.167,-11.816,-1.228,19.319,-9.780,-1.539,22.524,-11.233,0.020,25.766,-9.247,-0.101,29.002,-11.297,-0.234,32.365,-9.589,-0.132,34.305…	EIDQANFKYMPLIMKQEPDYKNGNDEIYHFILGDKSVKSISIFNSDSGEFEQASSDELILLKEDKFLFGKINGDSAEIITIPNYLAKCYERILLRKGLAQRYYSAPQESPMLKDQFENPSVEHAGKSIHGITEPESLINKLSSQRGQTKEQAFSGLQFWLSMFNEDLFLSVQVFKDKAGIAGFIDGVHNCILKVLNTHSEIDDIAIINFLEDLDRFQDNNELIIALKHPGRDQNGLNQILTAKGRQRSVDFEK
job.pdb	GMGC10.290_829_507.UNKNOWN_trun_4.pdb	1.400	135	50	9	19	76	59	187	3.619E-01	36	76	253	TYADLT--V---------MLN-RDRRTIWS-------WVKKGI-FPTPIKTPAGVCIG---WRPADIQSWIDNNIGGS------------------------------------------------------ANA	PLTQVKKIAGNNNVNVGLAGILTGVLHEAFPKQGEAK-PNKLGSEIATKL-----GTLSDKKAVSAMEELAPLLHSSSAKVKANTLRSVSSMIDSRNTDLEVIKDKDLDRTFWMKAYGMFDELDKSDNGAMGYEG	-27.677,-66.810,-36.804,-24.139,-65.374,-36.383,-23.320,-65.466,-32.574,-23.213,-61.898,-31.102,-19.580,-61.228,-29.871,-19.521,-61.517,-26.028,-18.475,-58.065,-24.632,-14.707,-58.165,-23.746,-14.409,-58.443,-19.877,-13.999,-54.922,-18.400,-10.255,-54.726,-17.414,-10.182,-55.405,-13.648,-8.489,-52.233,-12.238,-4.752,-53.069,-12.052,-4.018,-53.545,-8.299,-2.988,-50.099,-6.955,0.868,-50.293,-6.932,…	TAPKPEPAPKPEPAPKPEPAPKPVDPKPVDPKPVDPKPVDPKPEPGDNHNQNNYKGTDPLTQVKKIAGNNNVNVGLAGILTGVLHEAFPKQGEAKPNKLGSEIATKLGTLSDKKAVSAMEELAPLLHSSSAKVKANTLRSVSSMIDSRNTDLEVIKDKDLDRTFWMKAYGMFDELDKSDNGAMGYEGDHYGAILGFDSFVSDNLNLGLALAYTKSDIDSKGNAKHNLKSDIVQVYGYGDLYLNNNLKLDFKAG
job.pdb	GMGC10.249_433_994.UNKNOWN_trun_1.pdb	5.000	99	58	19	2	76	3	89	3.615E-01	36	76	253	SQNNQ-LSKL--QP--TTTR--LLTYADLTVMLNRDRRTIWSW---------V-KKG--IFP-TPIKTPAGVCI-GWRPAD-IQSWIDNNIGG-SA-NA	IDMDLDVVKEDILKVI--NQTV-SQ-DILD--TYKQIRNIGLVTLNSLGQEVNKGFDSE-IWDSYAGS---KLTGLKLAGDVYVNGLIS--QIEYSKMF	8.845,7.017,16.181,5.511,6.734,18.378,5.928,8.205,21.925,5.717,4.930,23.957,2.570,6.223,25.604,2.038,3.968,28.550,-1.217,2.496,27.269,-2.081,1.509,30.809,-2.541,5.103,31.935,-5.026,5.891,29.191,-6.659,2.531,28.898,-9.729,3.525,30.901,-10.333,6.577,28.910,-9.910,4.647,25.676,-12.335,2.091,26.800,-14.859,4.712,27.604,-14.601,6.176,24.178,-14.804,2.810,22.567,-17.871,1.955,24.541,-19.553,5.154,23.65…	TIIDMDLDVVKEDILKVINQTVSQDILDTYKQIRNIGLVTLNSLGQEVNKGFDSEIWDSYAGSKLTGLKLAGDVYVNGLISQIEYSKMFSGDVAYYKNMVDYKKRIPATYTDGLQLYLKEGQETYNVAIIEDVLITSPFNENLKELFTEKEWRTIGKFYERKVDKKGEVIQDGIDSTDAQAWITPERWKFLKQGLGKWANIDDIVFDKLMQINKEPFTVDELKRAAQPLKGVYFEINNGVPTYLKYSQAVLLP
job.pdb	GMGC10.293_747_360.UNKNOWN_trun_1.pdb	2.300	171	48	18	16	76	31	192	3.613E-01	36	76	222	R--LL--TYADLT-V---------------------------------------ML--NR--DRRTI-----WSWVKKGIFPT-P--IKTP--AGVCIG-WRPADIQSWIDNNIGG-----------------------------------------------S-AN---A	NQLMALQAAVCERIEYESRFVEGREGLAQSYGCRSAVELIQRLTGESSRTVSNRLKVG-RRV-ARRQSLLGEKLPP---LQEHVAVGLETGVL----SFESAVHVCALMEKNDLVADPADLDAAERYLVQAATGVNFGGDDKHLVPLHSDDIRYLCVRWDHALDPDGSQPS	-21.146,-8.761,8.123,-18.552,-11.342,8.505,-16.737,-12.248,11.730,-15.286,-15.095,9.699,-14.287,-16.169,13.267,-11.427,-18.279,12.047,-12.448,-21.129,14.382,-9.500,-21.435,16.657,-7.141,-23.873,14.899,-5.305,-26.295,17.407,-1.786,-25.856,15.929,-0.428,-28.547,18.336,-2.448,-31.197,16.436,-0.867,-30.310,13.015,2.115,-32.436,11.791,4.621,-32.563,8.900,2.848,-31.735,5.584,-0.274,-30.410,7.352,1.804,…	MSKTVMTPLDVSSLEGEDLVFTCRELALEMNQLMALQAAVCERIEYESRFVEGREGLAQSYGCRSAVELIQRLTGESSRTVSNRLKVGRRVARRQSLLGEKLPPLQEHVAVGLETGVLSFESAVHVCALMEKNDLVADPADLDAAERYLVQAATGVNFGGDDKHLVPLHSDDIRYLCVRWDHALDPDGSQPSEEERQSRRSVNLGPVRDGLARLTGYLTSEV
job.pdb	GMGC10.006_970_093.UNKNOWN_trun_1.pdb	3.800	103	44	11	4	76	79	156	3.611E-01	36	76	253	NN-QLSKL--------------------Q-PT--TTRL---LTYADLTVMLNRDRRTIWSWVKKGIFPTPIKTPAGVCIGWRPA-DIQSWIDNNIGGS-A-NA	GTDKLFVGYTSTAGGHCENGRGLRVMDKLDSWYAGWSRSHNLVS--------------D----------AMS-GEGNPVALQVAMNRVRLTYLELHQKPVAHR	27.066,-21.898,-16.670,30.153,-22.260,-14.744,30.563,-18.799,-13.077,33.367,-17.701,-10.855,33.071,-14.969,-8.311,36.305,-13.148,-8.530,35.758,-11.953,-5.052,35.373,-15.387,-3.430,32.130,-14.103,-1.964,34.216,-11.687,0.214,34.551,-8.550,-2.045,32.841,-5.115,-1.450,31.295,-5.431,-4.954,29.791,-8.682,-6.144,30.866,-9.754,-9.712,30.261,-12.761,-11.865,32.746,-13.905,-14.494,30.996,-15.772,-17.230,32…	VAHHRADGHVGQTAAAILNTRKPRRGGRAYMNLVLEEVPNWISIPDRHEELSARDELHTPFGVYALMIELTARSREFIGTDKLFVGYTSTAGGHCENGRGLRVMDKLDSWYAGWSRSHNLVSDAMSGEGNPVALQVAMNRVRLTYLELHQKPVAHREQTLVKDYLSRNRGSVDEYRRVVAEALAGEVDRARARGVIDHLSIDDLARAHDDPDGVAAEHGMDARVLERMMARKLDTVMAACADDGTGPHTAAGA
job.pdb	GMGC10.061_104_647.UNKNOWN_trun_0.pdb	2.000	243	53	17	4	71	6	238	3.610E-01	36	76	253	NN-Q----------------------------------------------------------------------------------------------------------------------------------------------LSK--L-QPTTTRLL-TYADLTVMLN-----RDRRTIWSWVKKGIF-PTP-IKTPAGVCIGWR--------------------PADIQS-WIDNNIG	IKSGADYYGPASIRPNLGKPLNNEALEKSLTQKQEFTLQELKSFKVNVERNHYVETITKGKNGMTTTYIYEPVGGGLGPFNNFIKFWFGESVVEGDTCNIVGRMKQSQIEDVAIPPDPSKLTEGDKVDVHLASLRAMGFNVLSDIL-RKRLSPFRP-GRFPTTPEHYKALKAAYLPGYD--EV--VLPECMNELVNKHKH-PSDNSLYVNSVTKPFEKTGDDSYVTTTP-LY--WAYVVAYTV	6.014,17.736,-19.789,8.235,18.056,-16.499,7.009,21.742,-16.502,3.297,20.869,-16.973,2.902,18.549,-13.880,4.597,20.831,-11.157,2.756,24.067,-12.299,-0.792,22.451,-12.465,-1.297,21.484,-8.845,-3.440,18.741,-10.502,-4.185,15.696,-8.858,-3.814,15.057,-5.171,-6.688,12.549,-4.450,-6.443,12.849,-0.462,-8.827,14.540,2.113,-8.897,18.456,1.831,-7.636,18.446,5.487,-3.987,17.724,4.478,-4.021,20.627,1.808,-2.…	TYDHYIKSGADYYGPASIRPNLGKPLNNEALEKSLTQKQEFTLQELKSFKVNVERNHYVETITKGKNGMTTTYIYEPVGGGLGPFNNFIKFWFGESVVEGDTCNIVGRMKQSQIEDVAIPPDPSKLTEGDKVDVHLASLRAMGFNVLSDILRKRLSPFRPGRFPTTPEHYKALKAAYLPGYDEVVLPECMNELVNKHKHPSDNSLYVNSVTKPFEKTGDDSYVTTTPLYWAYVVAYTVKGLKVEQISVEQGAE
job.pdb	GMGC10.011_511_643.UNKNOWN_trun_0.pdb	10.500	57	35	6	15	70	25	66	3.604E-01	36	76	253	TRLLTYADLTVMLNRDRRTIWSWVKKGIFPTP-IKTPAGVCIGWRPADIQSWIDNNI	KRKETLYSLSKRYGVPQDVIKRYNK-----RLY-----SETLRKGD-KL--RI--PT	5.254,-21.479,13.255,7.477,-19.177,12.923,6.895,-16.388,10.598,10.125,-15.264,9.405,9.699,-12.562,11.866,10.661,-10.254,9.132,12.772,-8.855,11.848,12.477,-5.822,9.833,14.979,-4.430,12.331,13.504,-1.126,11.545,16.887,0.331,12.881,15.389,3.713,13.607,18.662,5.498,12.552,19.295,6.842,16.078,19.647,10.494,14.647,22.662,11.035,17.103,25.225,8.181,17.228,28.663,9.245,18.598,31.564,7.343,17.137,34.849,6…	LPASSQVTTQVVEQDNLTFKTHKVKRKETLYSLSKRYGVPQDVIKRYNKRLYSETLRKGDKLRIPTNYKPEIVTESVVSLPESTTAALEQTTHKVIAKETKYGIARKYGITIAELEQVNPQVKDGLKIGDVINVPKANFAESTIINNEKYAFYEVKKGNTMYSLLRSLNLEADELLTLNPALDEGLKEGMILKVPKGSPGSDNPTPAYGDTSAQPEVIMVPGKKGSLETSLTDFSTKRIAVMLPFGVNRVSSD
job.pdb	GMGC10.000_186_000.SELIN_0475_trun_0.pdb	9.000	55	31	3	9	49	124	173	3.601E-01	36	76	231	K--------------LQPTTTRLLTYADLTVMLNRDRRTIWSWVKKGIFPTPIKT	NAGFFHNCEFENSLK----GRQTWTIALLAKAACTTYYFMQKWLKNNN-IKLTEK	9.818,24.576,-14.718,8.366,21.359,-13.275,11.114,18.871,-12.192,11.256,16.376,-15.078,9.951,13.379,-13.011,13.035,11.135,-13.629,10.471,8.305,-14.237,12.257,7.423,-17.497,14.181,4.832,-15.562,11.711,2.181,-14.287,11.543,-0.846,-16.560,8.646,-2.771,-14.972,10.434,-5.925,-16.251,13.584,-5.249,-14.098,11.604,-4.485,-10.969,9.986,-7.894,-11.326,13.325,-9.660,-11.130,14.312,-7.984,-7.857,10.980,-8.827…	MQGMNNNKNFCPATAKIVQQFRESINSQFIDKCSQAISRENTSYWIKRCLVVVNAMTCNSVKEIAESAFLSTKSVRTVLKAIIGGDFDVILRTNLGGRKKKECSAETYHLIDALFGLRPDDLVNAGFFHNCEFENSLKGRQTWTIALLAKAACTTYYFMQKWLKNNNIKLTEKSSYCVSDDALYTAKMRYIDYCYKQAEDDGYIVLCFDEKPTIAIHHIDSHLNDGGYVCP
job.pdb	GMGC10.148_646_411.FTSI_trun_0.pdb	1.900	157	38	12	17	76	107	244	3.600E-01	36	76	253	L-LT-YADLTVMLNRDRRTIWSWVKKG--I--F-------------------------------PTPIKTPAGVCIGWRPADIQSWIDNNIGGSA---------------------------------------N---------------------A	YLDPTVSLLAEVFEYDEQNIREIIASNSDARYIRQEKEVSYEVKERFEKRKDEINKDFAAHGLK-----------SRVH--GVWF--E---D-AYLRVYPYNSLACNAVGFANSDNTLGTGGIEQYYNDELIGTSGREYGYLNDDYNLERVIKPASD	-83.279,0.177,-0.226,-83.934,-1.161,3.464,-81.189,0.478,5.669,-80.764,-1.987,8.611,-80.332,0.511,11.535,-77.898,-1.723,13.562,-78.843,-0.360,17.068,-75.225,0.096,18.469,-75.770,-1.024,22.171,-73.778,1.810,23.926,-71.791,-0.589,26.255,-71.850,1.844,29.328,-68.040,1.724,30.070,-68.499,1.392,33.919,-65.491,3.609,34.790,-64.326,0.892,37.238,-62.783,3.320,39.749,-59.770,1.187,40.901,-60.390,0.534,44.6…	KTKVVVERKEVSTKNRVLTEAMHLRLMISLGMIILGLIGLMMKVYAIQSDSKDYNQKVLSQQRYDSRDIPYRRGDIMDRNGTYLATSNKVYNLILDPYQINQAQEKYLDPTVSLLAEVFEYDEQNIREIIASNSDARYIRQEKEVSYEVKERFEKRKDEINKDFAAHGLKSRVHGVWFEDAYLRVYPYNSLACNAVGFANSDNTLGTGGIEQYYNDELIGTSGREYGYLNDDYNLERVIKPASDGNSIVSTLD
job.pdb	GMGC10.012_026_503.UNKNOWN_trun_1.pdb	1.700	171	46	9	7	76	21	170	3.600E-01	35	76	253	LSK--LQPTT--TRL--L------------------------------------------------------------------------TYADLTVMLNRDRRTIWSWVKKGI-F------------------PTPIKTPAGVCIGWRPADIQSWIDN----NIGGSANA	FMPPAAMLEKLRGDINSANSLALKAIQDNQDLKNRLETAQQEAYEKGLTEGASNSKPDNAEEWIAGMSEKSTPPSDSTTPIYKRDEGDDSVTTSLSKAMGGDPFDLADRVASFSENREKAFGTRYTEDKANVTI----------------ESVLEGWTGESQK-----KMV	11.343,-11.420,35.633,9.133,-10.095,32.957,9.701,-12.535,30.046,9.785,-9.967,27.343,7.908,-12.210,24.738,10.104,-12.320,21.518,7.180,-10.335,19.879,8.416,-6.789,20.713,11.734,-7.134,19.053,10.450,-7.603,15.490,7.810,-4.649,15.180,10.753,-2.587,14.451,11.675,-3.934,11.102,9.034,-3.522,8.499,7.423,0.084,7.903,3.990,-0.085,6.131,4.899,1.354,2.639,2.143,3.745,1.091,1.284,1.033,-1.501,-1.514,-0.427,0.…	VPIVSSYEQKLEDNPVTETDFMPPAAMLEKLRGDINSANSLALKAIQDNQDLKNRLETAQQEAYEKGLTEGASNSKPDNAEEWIAGMSEKSTPPSDSTTPIYKRDEGDDSVTTSLSKAMGGDPFDLADRVASFSENREKAFGTRYTEDKANVTIESVLEGWTGESQKKMVVDTSESGRPSGLSSGNDNASYEATSGDTNPSDNVWVTFEPIDKIEVLDEKGIATTTYPKIVGRRTSSFAMNTINEDLDEKTED
job.pdb	GMGC10.293_747_360.UNKNOWN_trun_0.pdb	2.300	171	48	18	16	76	31	192	3.598E-01	35	76	212	R--LL--TYADLT-V---------------------------------------ML--NR--DRRTI-----WSWVKKGIF-PTP--IKTP--AGVCIG-WRPADIQSWIDNNIGG-----------------------------------------------S-AN---A	NQLMALQAAVCERIEYESRFVEGREGLAQSYGCRSAVELIQRLTGESSRTVSNRLKVG-RRV-ARRQSLLGEKLPP---LQEHVAVGLETGVL----SFESAVHVCALMEKNDLVADPADLDAAERYLVQAATGVNFGGDDKHLVPLHSDDIRYLCVRWDHALDPDGSQPS	33.991,-5.958,27.256,32.392,-2.535,28.334,30.616,-2.555,31.727,28.953,0.388,30.254,26.252,-0.790,32.536,23.640,1.079,30.474,22.693,3.088,33.438,19.014,2.777,33.193,18.152,5.385,30.608,14.904,7.261,31.681,13.217,6.973,28.232,10.276,9.116,29.527,12.609,12.163,29.665,13.636,11.862,25.948,11.763,14.005,23.358,11.507,14.406,19.546,15.034,14.303,18.000,16.625,12.820,21.142,14.302,9.807,20.933,15.228,9.…	MSKTVMTPLDVSSLEGEDLVFTCRELALEMNQLMALQAAVCERIEYESRFVEGREGLAQSYGCRSAVELIQRLTGESSRTVSNRLKVGRRVARRQSLLGEKLPPLQEHVAVGLETGVLSFESAVHVCALMEKNDLVADPADLDAAERYLVQAATGVNFGGDDKHLVPLHSDDIRYLCVRWDHALDPDGSQPSEEERQSRRSVNLGPVRDGLA
job.pdb	GMGC10.183_434_140.RNR_trun_0.pdb	3.500	57	42	7	12	60	60	111	3.598E-01	35	76	253	PT-TTRLLTYADLTVMLNRD---RRTIWSWVKKGIF---PTPIKTPAGVCIGWR-PA	SRRSRKALNESEIAEALGISGAETGEMVTCLD-ELEAQGIIVQNR---RGRYRQP-E	-9.997,-3.364,-17.552,-6.888,-4.469,-15.380,-7.073,-8.147,-14.446,-6.522,-7.547,-10.730,-3.442,-9.813,-10.770,-4.267,-11.059,-7.282,-0.862,-10.886,-5.389,-1.932,-14.139,-3.847,-0.733,-16.910,-5.958,2.817,-17.785,-5.113,2.670,-19.517,-8.526,3.778,-22.704,-7.060,3.662,-23.608,-10.757,4.405,-27.266,-9.642,5.783,-27.758,-13.125,8.664,-25.333,-13.764,11.402,-25.364,-10.977,13.147,-22.113,-11.973,16.13…	QRHAYNMGKKYKNENNMITPERHEEIKKQIMDLLEHGIAKDQSETDDTEAYADEHGSHKSRRSRKALNESEIAEALGISGAETGEMVTCLDELEAQGIIVQNRRGRYRQPEPDSIKAGEVQITRRGFGFLLPDDGSEDIFLPREDLNGAVNGDRVIVKIDTGRHLSRAGKRYGYVMKITERGVTEVTGTVMSRKNFAFVVSDNKRIEDVYIAGNDTLGARNGDKVRAVITKYPTDEVGMRGRIVEIYGPAGDA
job.pdb	GMGC10.202_700_092.LYTB_trun_0.pdb	2.100	230	49	14	4	75	17	228	3.596E-01	35	76	228	NNQLS-KLQPTTTRL------------------------------------------------------------------------------------------------------------------------LTY------ADLTVMLNRDRRTIWSWVKKGIFPTPIKTPAGVCIG--W-RP-ADIQSWIDN-NI--------------------------GGSAN	TTSLFGGTALAQDDITGHEYAVGQAVVTEGTQEPDDVRGNEAAEKIEPGQPTGETDELSDKDSQTAEGQPGKEEDAITGISETDEIKEDTEEADLQEEEGTEEADLQDGEEEDTEAQAEAEPYISTYSIGAEVFS--DVRKSDW---------FYSYVSYVLNKG-IMTGMGD---NMFSPSSELSRAQFATVL-YRIDGREDVSYSGSFPDVPDGTFFTKAVLW--ASR	-13.183,-44.244,18.019,-12.712,-40.396,18.677,-8.976,-39.676,18.825,-8.216,-36.325,20.485,-6.573,-33.544,18.311,-5.931,-31.449,21.449,-2.161,-31.479,21.645,-0.650,-28.809,19.492,-0.795,-25.922,21.985,2.446,-26.118,23.869,5.640,-25.234,22.068,5.886,-21.447,21.804,6.645,-20.160,25.332,10.377,-19.924,25.712,12.414,-17.046,24.408,11.405,-13.889,26.417,14.124,-13.122,28.832,17.300,-11.284,28.479,18.37…	MKLTKKTTALLLTLVMTTSLFGGTALAQDDITGHEYAVGQAVVTEGTQEPDDVRGNEAAEKIEPGQPTGETDELSDKDSQTAEGQPGKEEDAITGISETDEIKEDTEEADLQEEEGTEEADLQDGEEEDTEAQAEAEPYISTYSIGAEVFSDVRKSDWFYSYVSYVLNKGIMTGMGDNMFSPSSELSRAQFATVLYRIDGREDVSYSGSFPDVPDGTFFTKAVLWASR
job.pdb	GMGC10.254_905_657.UNKNOWN_trun_2.pdb	10.100	59	32	6	15	70	114	154	3.594E-01	35	76	253	TRLLTYADLTVMLNRDRRTIWSWVKKGIFPTPIKTPAGVCIGWRPADIQSWI---DNNI	ELTDTIESIAERCNVLPVELMEANL-D---TNI---------IAPGST--WVIPA---L	-2.962,-37.611,-21.680,-0.390,-34.713,-21.713,-1.215,-32.392,-24.732,1.985,-31.547,-26.710,1.053,-28.010,-28.037,2.318,-27.416,-31.367,4.640,-26.068,-33.589,6.537,-23.813,-35.464,9.591,-22.723,-37.133,11.036,-19.351,-37.822,14.138,-17.203,-37.554,17.466,-16.843,-35.548,17.392,-13.537,-33.822,14.616,-12.169,-31.735,13.254,-14.214,-28.631,10.840,-11.882,-26.888,11.099,-13.173,-23.275,7.718,-11.613,…	KWHVRGAEMSEPGTSYLEPMSELLWKDITGLQLKELAARLMNIMKGYKFTISTDAPEYSSIADLYDALCFDPDPTDADIRPFFEDFVTANISTTGLFVTGSAINNPDGDDTVVELTDTIESIAERCNVLPVELMEANLDTNIIAPGSTWVIPALKSIELSKAWSSLNSAETNAVADISAMTSRFLLHGQRFPDSENSTPSADDESMGLYEKGELQFDVNYTKTIDENGNPVFAFPDMKFTLSRSPEQAAWLHF
job.pdb	GMGC10.115_337_624.UNKNOWN_trun_1.pdb	3.700	81	40	10	12	68	187	253	3.594E-01	35	76	253	PT-TT-RLLTYADLTVMLNRDRRTIWSWVKKG-----I-------------F--PT-PIKTPAGVCIGWRPAD-IQSWIDN	KPSPPPKIRDLNSLADDLYLDVKHLKDIDRLIKKKKQVIFHGPPGTGKTYLAKELAD----------YYAGDSG-EV---T	-21.222,8.570,6.246,-17.568,9.611,5.834,-16.274,5.992,5.847,-18.904,4.930,3.358,-17.898,7.793,1.041,-14.233,6.822,1.379,-14.879,3.129,0.491,-17.271,4.029,-2.302,-16.657,4.513,-6.098,-14.220,5.001,-7.887,-12.080,3.145,-5.341,-10.823,-0.323,-6.399,-8.368,-0.740,-3.584,-10.806,-2.767,-1.428,-13.403,-5.411,-2.417,-17.047,-4.281,-1.972,-17.998,-7.569,-0.305,-15.183,-7.221,2.244,-15.559,-3.545,3.221,-1…	GLLKSAFGNPNSLTYHITHTRFLDWAQENEQLIRLLLKDLWDYNNDDAKALTKFLSSLPNEAVKGPGTRTNIGSFLSLATYPERAPIYQPTPYRAGCELTGFKASPDSDYEIYAHALEFLDRIIEEAAKRNYVLADRLDAQTLLYCAVKYDAPGSWEEEERTALQNWRDNNGYILKPSPTKPPQTIKPSPPPKIRDLNSLADDLYLDVKHLKDIDRLIKKKKQVIFHGPPGTGKTYLAKELADYYAGDSGEVT
job.pdb	GMGC10.252_091_351.UNKNOWN_trun_0.pdb	2.700	146	42	8	8	70	45	173	3.591E-01	35	76	253	SKL--Q---------------------------------------------------------------------------------PTTTRLLTYADLTVMLNRDRRTIWSWVKKGIFPTPIKTPAGVCIGWRPADIQSWIDNNI	YGRPLMIVACLALAVPVGMTWTGNLGAGTPVARASVPATEPIGAAESGMPAAALPTSEPELVASPVHARPQAEVAPPATAKKRVVTV---KAGDTLSGIAKLGGLTVRELASLNG-----LK-D----LHSLKIGQEI--LL--PA	-44.781,-53.540,35.366,-43.576,-51.565,38.485,-40.405,-51.770,40.706,-38.426,-49.418,42.738,-34.522,-48.662,42.505,-30.950,-48.693,43.411,-27.308,-47.967,43.018,-24.856,-45.580,41.159,-21.354,-45.137,40.916,-19.229,-41.924,40.452,-17.507,-39.025,38.450,-15.855,-37.577,35.513,-16.377,-33.731,34.957,-16.248,-32.448,31.393,-18.304,-31.114,28.831,-20.889,-28.450,29.021,-22.329,-29.697,25.707,-24.087,…	FQSKAPEAPPEAPSGNMGVIRYSLSSPIQTYRMQRQRRYARFQIYGRPLMIVACLALAVPVGMTWTGNLGAGTPVARASVPATEPIGAAESGMPAAALPTSEPELVASPVHARPQAEVAPPATAKKRVVTVKAGDTLSGIAKLGGLTVRELASLNGLKDLHSLKIGQEILLPAAAAPNVAAFAPPAQPLVLALAPETPALSDDAAQSPANQAPPKPAVKLAADPAAYTIRSGDTLSMISSRFGIKIATLASAN
job.pdb	GMGC10.009_165_072.MLTD_trun_0.pdb	1.500	65	41	8	15	71	87	136	3.583E-01	35	76	253	TRLLTYADLTVMLNRDRRTIWSWVKKGIFPTPIKTPAGVC-IGWR------PADIQSWIDNNI-G	TKHIDVKVAAELAGISMDEFMALNP-----GH------SRPVILQEPDNNN-NVL--LL-PVDKV	22.215,-5.601,0.605,21.052,-9.224,0.052,23.694,-9.934,-2.441,26.303,-8.666,-0.045,24.817,-10.994,2.543,24.853,-14.200,0.497,27.508,-13.532,-2.157,25.277,-15.346,-4.673,22.606,-13.745,-6.820,20.490,-16.889,-6.731,20.464,-16.881,-2.976,19.874,-13.182,-2.905,16.822,-13.566,-5.076,15.602,-16.504,-3.031,15.972,-14.433,0.140,13.979,-11.650,-1.401,11.017,-14.022,-1.948,11.345,-16.381,1.097,13.072,-13.88…	KLHDQFGDWELALAAYNWGENGVIRAQAYNRRHHKPTDYAHLRMPRETRNYVPKLLAIKNIVNDPAHYGLVLSKIPDEPYFATVATTKHIDVKVAAELAGISMDEFMALNPGHSRPVILQEPDNNNNVLLLPVDKVETFRTNLAKTNQRLVSWQPYESKKGESFQHIAEHFGLTLAELRSANGLSKYAQESNGQTLLVPIGDDEPSAQFAAFNMQPSAIAEMYGAVRYTVRRGDTISTIARRFHVSQAQLRES
job.pdb	GMGC10.187_160_595.FTSK_trun_5.pdb	1.400	71	46	11	15	74	146	203	3.580E-01	35	76	204	TRLLTYADLTVMLNRDRRTIWSWVKKGIFPT----PI-KTPAGV-CIGWRPAD---IQS--WIDNNIGGSA	KGEASISSIQSRFRLGWPKACRIMQ---DLEAKGYVAPSS---GTKARTVLITMSE--FKE--KF--G-DN	-2.226,-8.468,5.213,0.599,-9.992,7.013,-1.333,-13.148,7.618,-2.468,-13.300,4.013,1.018,-12.598,2.622,2.368,-15.634,4.580,-0.228,-18.168,3.317,-0.895,-16.833,-0.144,2.004,-18.681,-1.840,0.874,-22.054,-0.449,-2.682,-21.417,-1.384,-1.759,-20.357,-4.930,-3.053,-16.844,-4.411,-1.283,-13.935,-6.242,-1.049,-10.895,-4.149,-0.635,-7.412,-5.443,-0.177,-4.732,-2.812,-0.279,-1.038,-3.467,0.357,1.852,-1.050,0…	VNRLSRMARAAGIHLILATQRPSVAVLSGDIKNNFSCRMALRVASAVDAKTILGYGGPEKLLGKGDMMLKTEKNPEPIRLQGAYVSVEEISSIISFIKKNNESHFFTEIEKRIFSKDTPENGALNCGVEEQVDAEFLPALKYCIEKGEASISSIQSRFRLGWPKACRIMQDLEAKGYVAPSSGTKARTVLITMSEFKEKFGDNV
job.pdb	GMGC10.119_626_421.FTSK_trun_4.pdb	7.800	64	42	10	17	73	100	153	3.580E-01	35	76	253	LLTYADLTVMLN-R---DR-RTIWSWVKKGIFPTPIKTPAGVCIGWRPADIQSWIDNNIGG--S	RGSCSLLQRA-LGVGYGRAARLIDFMA-EDNIVGPYA----GSQARE--VMIS-LAEW-ETMQG	26.260,8.109,-12.764,29.422,7.895,-10.663,30.708,4.670,-8.905,30.499,6.605,-5.594,26.859,7.565,-6.148,25.874,4.017,-6.980,27.367,2.684,-3.756,25.616,5.372,-1.734,22.233,4.681,-3.188,22.265,0.928,-4.191,25.043,-0.177,-1.768,26.362,-1.804,-4.956,28.233,-0.760,-8.050,26.490,-0.893,-11.416,24.607,2.239,-12.144,27.548,3.668,-14.082,27.142,0.881,-16.508,23.698,2.048,-17.420,23.382,2.654,-21.139,20.871,…	ASRTDSRVVLDEMGAEKLLGNGDMLFLWPGTSNMLRGQGTYLSDDEINAVVERSSQHRQEFVDELVNLKVEEADGEDRGPLKKRDDLYESAVDIVVREGRGSCSLLQRALGVGYGRAARLIDFMAEDNIVGPYAGSQAREVMISLAEWETMQGETTSDDDTAATDRSNQIPLPDEESFDDTLEPELREIRGLTRASDTDDSDDALDPEGTADNRSVAGTADEEWETEEEADEEWETEEEASEEWSHQNAKGVR
job.pdb	GMGC10.194_598_391.ANKRD26_trun_3.pdb	2.400	82	47	15	11	76	57	121	3.577E-01	35	76	253	Q--PTTTRLLTYADLTVMLNR----DRRTIWSWVKKGIF-PTP--IKTP---AGVCI-GWRPADIQSWIDNNIG-GSA--NA	EKS---QG-VSDDWFTEEGRKLGMK---DEDIAN----AIYIKKGAEAQGST----DD-NIKRIIANTEKQHYERLIKEY-K	42.830,-4.808,1.789,40.120,-4.303,-0.914,37.284,-6.957,-0.759,37.814,-6.679,-4.579,41.234,-8.079,-4.369,40.060,-11.397,-2.914,40.333,-13.506,-6.142,39.332,-16.572,-4.100,35.720,-15.417,-4.679,33.813,-14.846,-7.933,33.560,-11.108,-9.024,29.793,-11.133,-8.342,30.267,-12.189,-4.634,32.871,-9.489,-4.236,30.686,-6.807,-5.837,27.719,-7.735,-3.656,29.685,-7.576,-0.448,31.098,-4.191,-1.479,27.666,-2.869,…	DSILSDTSKPIHERLSKYMNDNEYKLDSGVWGPLYEANQKLRKHDSGEITKLKDRYEKSQGVSDDWFTEEGRKLGMKDEDIANAIYIKKGAEAQGSTDDNIKRIIANTEKQHYERLIKEYKDAINNPKTGEWDREFMKSELPGLENKAEMFANYEAEFIKRVNRDDEVFNVKYRDPELVENFKARGLDEAYALKDEWLKYSDDVHIYDSNGNEILEDSQKHYTSPTYEKNKINEKKAAYRERIYGADRSTLIS
job.pdb	GMGC10.281_140_220.LACI_trun_3.pdb	11.600	60	34	7	12	53	34	92	3.576E-01	35	76	253	PTTTRLLTYADLTVMLNRDRRTIWSWVK-KG------I---F--P-----TPIKTPAG-V	R-QGRRGTLASIAAELGVSRTTVSNAYNRPEQLSADLREKILRTAEAMGYAGPDPMARSL	54.568,-33.954,-10.854,53.659,-35.232,-7.262,52.099,-32.574,-4.873,50.686,-33.438,-1.510,47.537,-33.888,0.377,45.370,-30.859,1.303,43.841,-31.877,4.745,40.705,-29.628,4.460,39.471,-28.310,7.896,37.268,-30.627,10.125,33.715,-29.542,9.182,31.752,-29.586,12.493,29.596,-32.805,12.383,25.960,-31.961,11.283,23.768,-31.519,14.410,21.546,-34.716,14.115,17.903,-33.469,14.504,16.253,-36.148,16.638,12.631,-…	WFLLGWAGPDWPTPVQWSPVNRSSGQNGASRQGRQGRRGTLASIAAELGVSRTTVSNAYNRPEQLSADLREKILRTAEAMGYAGPDPMARSLRTRHAGAIGVLLTDDMTYAFEDQASLEFMSGISEACVGMDTSMLLIPAGAETSEEDRPASLVNQAVVDGFIVYSVASDDPFLASVTARNIPTVICDQPADDHGVNFVGIDDARAIRPAAQTLVDAGHTRIGILCIRLDRVPNNGPVSAERLAGAHLHVQRD
job.pdb	GMGC10.092_821_756.UNKNOWN_trun_7.pdb	2.400	205	56	21	6	76	1	195	3.571E-01	35	76	253	Q-LSKLQ-------PT-TTRL-LTYADLTVMLNR-D--------RRT-IWSWVKKGIFPTPIK-TPAG-----------------------------------------------------------------------------------------------------------VCIG-WRPADIQSWIDNNIG---GS-A-NA	NY-NKTILEGSVNDVKG-IWDRLN-ESLKIIKREFIENFTTTKI-KKEMSLILD-N--LINFDLSDSVDTKVYEDKDISSIEIFKRKEKTLHKYFTNYLKKYVSLLSNKKIKNTLTDSEYDDFKFWGDFVKSKYRGIFKQIREFTRTLSKFRLLTGFGDVKDCNDNIIEDSRFSF--ENCLKLLELSFIQT-LQFIISGNNGDNL	-6.381,2.392,-26.461,-5.283,-1.302,-26.164,-6.941,-1.797,-22.783,-10.225,-0.618,-24.156,-9.906,-2.882,-27.160,-9.067,-5.802,-24.967,-12.051,-5.125,-22.718,-14.600,-3.983,-25.242,-13.249,-4.779,-28.660,-14.338,-7.516,-31.061,-12.659,-10.932,-30.911,-10.798,-10.074,-34.149,-9.498,-6.828,-32.628,-8.332,-8.671,-29.611,-6.671,-11.255,-31.769,-4.749,-8.509,-33.529,-3.506,-7.272,-30.176,-2.362,-10.690,-…	NYNKTILEGSVNDVKGIWDRLNESLKIIKREFIENFTTTKIKKEMSLILDNLINFDLSDSVDTKVYEDKDISSIEIFKRKEKTLHKYFTNYLKKYVSLLSNKKIKNTLTDSEYDDFKFWGDFVKSKYRGIFKQIREFTRTLSKFRLLTGFGDVKDCNDNIIEDSRFSFENCLKLLELSFIQTLQFIISGNNGDNLSDNNLSDDNLSDDNSDGLFTDEKTLRVNFIKNILLKIDMDRKKQDKYNSKNNIIEINK
job.pdb	GMGC10.021_381_745.FTSK_trun_0.pdb	1.500	64	44	10	15	68	178	232	3.571E-01	35	76	235	TRLLTYADLTVMLNRDRRTIWSWVKKGIFPT----PIKTPAGVC--IGWR-PAD-IQS--WIDN	EDTMSTSKLQRNFSIGYNRAANIID-D--LESRGYVSA---AKGSKPRDVYFTAS-DLTK--LQ	-19.349,10.788,-1.965,-19.807,8.022,0.842,-20.260,10.567,3.624,-23.065,12.248,1.832,-24.556,8.976,0.805,-24.500,7.710,4.408,-25.922,11.012,5.634,-28.886,10.650,3.243,-29.444,7.125,4.424,-29.672,8.499,7.974,-31.937,11.332,7.003,-34.295,8.916,5.220,-34.333,6.492,8.209,-32.810,3.788,5.964,-29.644,2.792,7.881,-29.475,-0.521,5.943,-28.365,1.462,2.886,-25.289,2.823,4.592,-22.207,1.876,2.944,-19.196,0.9…	NIEQFNKLADEHDEPALKMPYIVIVIDELADLMMVASSEVQDYIARITQKARAAGIHLLVATQRPSVDVVTGLIKNNIPTRVAFMVASQIDSRTILDASGAERLLGRGDMLYLGNGQPAPIRLQGTFVDSEIDSITQFVRDQAAPHYEFQPDSLVKHEEAARNEDDLMPEALAYIADEDTMSTSKLQRNFSIGYNRAANIIDDLESRGYVSAAKGSKPRDVYFTASDLTKLQANS
job.pdb	GMGC10.254_704_840.UNKNOWN_trun_0.pdb	7.100	70	34	6	12	65	32	86	3.566E-01	35	76	253	PTTTRLLTYADLTVMLNRDRRTIWSWVKKG-------I--FP-----TPIKTPAGVCIGWRPADI--QSW	IEVASMSTISDVARLAGVSVATVSHVVNKTRYVSPELVKRVEDAINS-------------LEYPPNF--V	20.791,-6.268,-37.989,18.694,-3.845,-35.688,15.954,-5.357,-33.469,14.712,-2.615,-30.983,13.611,-4.812,-28.024,11.088,-2.737,-25.935,10.856,-4.417,-22.474,7.733,-3.436,-20.444,8.538,-5.118,-17.044,5.383,-7.184,-16.313,6.153,-9.772,-13.455,4.722,-13.207,-14.704,1.196,-14.578,-15.404,-1.251,-14.522,-18.336,-3.358,-13.315,-21.075,-3.149,-11.743,-24.580,-5.698,-9.335,-25.878,-5.010,-7.835,-29.436,-6.9…	KDQMIIFIYFTKRLTTYSGSDRLETNTEKFEIEVASMSTISDVARLAGVSVATVSHVVNKTRYVSPELVKRVEDAINSLEYPPNFVVKKSKTLQIPTDLRYIVMLTSDIQNPFQRQIIRFCESLVEAAGFVFISAEYHDAKEHFDLLSHLLFSGNNTAGLIFLPGPDQIEPAVSRMLKNLKIPVVCIGAHPSGLECDIILSDNRGGAYKATTHLIRSGHEKIAMICGNKHSESNLDRIAGYHKALKENGIELS
job.pdb	GMGC10.253_741_499.UNKNOWN_trun_0.pdb	0.000	102	51	16	2	74	124	203	3.565E-01	35	76	253	SQNN--QLS-KLQ-PTTTR--L--LTYADLTVMLNRDR--R------------TIWS--WVK-KGIFPTPIKTPAGVCIGW---RPADIQSWIDNNIG-GSA	NIPSEKKAIREAIRENAEEFLSYHYQ-IKAYQ----REKNTLTKLLRQKGKYK---GGS--DI------------VEIAPMSVDEIREVLENEKAIEMEIDD	-31.627,-59.903,27.189,-29.745,-56.623,26.300,-30.666,-55.116,22.830,-27.296,-53.349,22.045,-27.335,-49.664,21.029,-26.309,-49.606,17.245,-22.914,-47.814,17.184,-22.882,-45.178,14.244,-21.361,-46.505,10.909,-18.077,-44.527,10.436,-18.367,-43.987,6.593,-14.644,-44.490,5.841,-14.690,-42.368,2.637,-11.662,-44.235,1.213,-10.733,-41.291,-1.041,-8.915,-43.633,-3.469,-6.090,-41.054,-4.053,-6.173,-42.119…	AEKLASKPEEIKKETEKEGKKKPELNEEEREQATKRKRELEEAQKKVLEQMHRRIQEVAGIQTKVTKEEREQIEKEVSKIADKKERNIERLKRINKIKTERDKAIDEIISEAKNAILGEDIESNIPSEKKAIREAIRENAEEFLSYHYQIKAYQREKNTLTKLLRQKGKYKGGSDIVEIAPMSVDEIREVLENEKAIEMEIDDHYRLIINTRGGIDKDGNEIKGKGAGSEVIVQNINKGGFETMIGIVGEETG
job.pdb	GMGC10.007_018_197.DCP_trun_4.pdb	1.200	239	56	10	9	76	12	241	3.563E-01	35	76	253	KLQPT--------TTRLLTYADLTVML-NRDRRTIWSWVKKGIFPTPIKT-PAGVCIGW-------------------------------------------------------------------------------------------------------RPADIQSWID-------------------------------------------------------NNIGG--SA-NA	SGFVPSVAPDGTL-------AALVSRWHSMTAQARTEFRRGQEPIFTYYDDNGRPYFVLDAMARMLDEQLSDPGAANNADTAGNPPPLRAQTPLTDEQANNPDAQAHTGSARYSKPDPNSLPTPTNSSNLDPSVFHHHPPGGDPDAPEYPWSDETGSVTGGSPSFT-VT-GVFGPPGSGTWSPDAVHGRPKSATPDTPSDDRQDDAANVSSPYALPKESERLRSLRDAVATERADAMVD	14.142,30.414,-24.395,14.321,27.429,-21.958,15.593,24.932,-24.378,17.738,23.478,-21.687,15.290,20.906,-20.380,18.231,18.654,-19.653,17.129,15.289,-20.968,15.288,13.779,-18.048,17.693,10.863,-17.582,16.167,8.044,-19.643,14.084,6.221,-17.054,17.216,4.686,-15.507,16.041,1.318,-16.509,14.885,0.945,-12.989,11.856,-0.849,-14.089,10.550,-1.250,-10.629,10.894,-4.892,-11.255,7.240,-5.336,-10.741,8.508,-8.…	RPYESGSVPATSGFVPSVAPDGTLAALVSRWHSMTAQARTEFRRGQEPIFTYYDDNGRPYFVLDAMARMLDEQLSDPGAANNADTAGNPPPLRAQTPLTDEQANNPDAQAHTGSARYSKPDPNSLPTPTNSSNLDPSVFHHHPPGGDPDAPEYPWSDETGSVTGGSPSFTVTGVFGPPGSGTWSPDAVHGRPKSATPDTPSDDRQDDAANVSSPYALPKESERLRSLRDAVATERADAMVDLSTVVSDDQLRR
job.pdb	GMGC10.194_002_320.UNKNOWN_trun_0.pdb	5.300	112	46	11	9	72	62	161	3.562E-01	35	76	253	KLQP--------------TTTRLLT-------YADL-------------------------TV-MLNR-DRRTIWSWVKKGIFPTPIKTPAGVCIGWRPADIQSWIDNNIGG	YNHFLDNEHKYKDLRIVV---PSKDRISKRDYFRFALCPKGIYPTQDALMVLIKTEVRESP-QYICAYLNHQAIFNWFK-N---NGIKR--GDVVEFSSKPVRAIP--FRPI	13.458,-6.827,-4.340,12.611,-10.642,-3.654,14.314,-12.053,-0.629,14.799,-8.832,1.388,12.630,-7.329,3.996,12.013,-3.705,3.448,10.962,-1.746,6.562,9.899,-2.887,9.979,8.057,-0.838,12.512,8.292,-1.035,16.157,5.178,-1.557,18.076,4.422,-0.764,21.691,3.273,-4.069,22.878,1.294,-3.755,26.208,-0.169,-7.264,26.269,-1.277,-8.568,29.732,-2.553,-5.215,31.104,-6.271,-5.339,31.318,-6.838,-2.246,33.326,-6.020,1.4…	GPFTLGATSKYLFCEGINDEANLAKNLPHIYEHLLTFKEELLKRYHFGDSLNFWKWSFLRSYNHFLDNEHKYKDLRIVVPSKDRISKRDYFRFALCPKGIYPTQDALMVLIKTEVRESPQYICAYLNHQAIFNWFKNNGIKRGDVVEFSSKPVRAIPFRPINWENSEEVKLHDQITLKVNELITFSQKFMKDNFNNEQIEIDNLQKVLALPNSQNLIKEINQYKIQLNNEFNSLLSNNITVGISSEHSILLPK
job.pdb	GMGC10.072_367_388.UNKNOWN_trun_0.pdb	10.500	57	41	5	14	70	69	115	3.562E-01	35	76	207	TTRLLTYADLTVMLNRDRRTIWSWVKKGIFPTPIKTPAGVCIGWRPADIQSWIDNNI	QPQ-DNLFDIASIAGISVMDLARY-----NNLRPD-PRTRCLNLHPGQIL-YI--PS	54.187,-74.095,11.888,51.826,-71.314,12.079,48.948,-69.381,11.372,45.799,-68.025,10.771,42.914,-67.173,13.101,41.106,-64.292,11.353,37.646,-63.800,12.979,35.030,-62.962,10.230,32.564,-60.963,12.472,28.960,-62.158,11.619,26.782,-59.293,10.446,24.050,-58.729,13.257,20.526,-59.145,11.772,19.181,-55.555,12.367,15.335,-56.142,12.146,14.152,-53.475,9.406,10.745,-51.992,10.640,7.886,-53.007,8.101,7.019,…	LLRNRKLASRPRKVLSPEAPTVEVAPTVAESMNRDERKLMLTKEIKRADAMAPAYESELLAKPATIIVQPQDNLFDIASIAGISVMDLARYNNLRPDPRTRCLNLHPGQILYIPSRSLLDRLPAVDPAKEPRYELSVRVAKPPRSSAHAKATHSHRASSRAALDRDERGGESKFALSLAGSLGLAAAAFALRGVRRAMDEADDDDDQ
job.pdb	GMGC10.008_838_309.UNKNOWN_trun_1.pdb	1.500	252	46	15	17	76	9	250	3.561E-01	35	76	253	LL--TY-A-------------------------------------------------------------------------------------------------------------DLTVMLNRD-RRT--------IWSWVKKGIFPTPI-KTP--AGVCIG-WRPADIQSWIDNNIG--G----------------------------------------------------------------S-ANA	GHVQLVAAHAVAEAHEREVEGGASFALGVEDGPLTFGADARLGAGTGAEASQSVTSAHRRDCTDTGATGRATSVPDLACGWSEPGTRGRSRRRRPAYRSAADALRVGLRLSGAEARRR--VAAAADLLPRVTITGAELPVRFP--G-VAGLVAEGSGD-----PDAVRHILRGMRQVDRAIRAAARGTGTAAVSEQSPASTNADDTADRDPDPDAEIAEVEAILTDAARQLDADDVHRLVDRCVHLVDQDGP	-3.256,-10.948,-4.583,-2.598,-14.553,-5.843,-0.963,-13.367,-9.100,1.348,-11.019,-7.281,2.407,-13.711,-4.850,3.265,-15.966,-7.807,5.239,-13.263,-9.553,7.083,-12.530,-6.386,7.881,-16.198,-6.108,9.350,-16.212,-9.541,11.482,-13.173,-8.842,12.738,-14.715,-5.675,13.715,-17.751,-7.650,15.710,-15.612,-10.049,17.362,-13.909,-7.142,18.233,-17.256,-5.658,19.911,-18.284,-8.802,21.927,-15.108,-9.005,23.020,-1…	VEDLARALGHVQLVAAHAVAEAHEREVEGGASFALGVEDGPLTFGADARLGAGTGAEASQSVTSAHRRDCTDTGATGRATSVPDLACGWSEPGTRGRSRRRRPAYRSAADALRVGLRLSGAEARRRVAAAADLLPRVTITGAELPVRFPGVAGLVAEGSGDPDAVRHILRGMRQVDRAIRAAARGTGTAAVSEQSPASTNADDTADRDPDPDAEIAEVEAILTDAARQLDADDVHRLVDRCVHLVDQDGPAPS
job.pdb	GMGC10.111_917_342.UNKNOWN_trun_1.pdb	1.200	159	55	15	10	74	51	201	3.560E-01	35	76	253	LQP----------------------------------------TT--TR-------------------------------LLTYADLTVML------NRDRRTIWSWVK--KGIFPTPIKTP-AGVCIGWR-PADIQSWIDNNIGG--S---------A	SGEYDLALDRALEEAGYDQLLDQQKQRRDENSSTQLGIGVAAY-VEC-TAPTGLHVEYGAVEVHEDGTATATVGTSAHGQ-GHLTAFSMIISEILGIEMEKVRLVQ-SDTEQVP-RGAGTMGS---RSLQTAGSAIHVASETVLEKAKDLAAHLLEASA	22.554,-2.841,1.407,24.336,-5.201,-0.940,21.388,-7.211,-2.117,21.369,-5.366,-5.456,25.112,-6.137,-5.938,24.598,-9.771,-4.939,21.591,-9.965,-7.205,23.485,-8.410,-10.072,26.361,-10.843,-9.628,24.047,-13.885,-9.477,22.043,-12.691,-12.452,25.159,-12.109,-14.517,26.481,-15.541,-13.618,23.259,-17.007,-14.944,23.828,-15.230,-18.264,27.471,-16.469,-18.468,26.291,-20.012,-17.740,23.569,-19.771,-20.366,26.…	AGRPEATQLLERLMDVAADELGLDPVEIRKKNLIAPDAFPLTTLGGMNYDSGEYDLALDRALEEAGYDQLLDQQKQRRDENSSTQLGIGVAAYVECTAPTGLHVEYGAVEVHEDGTATATVGTSAHGQGHLTAFSMIISEILGIEMEKVRLVQSDTEQVPRGAGTMGSRSLQTAGSAIHVASETVLEKAKDLAAHLLEASADDITVGEGGLHVAGVPANVVSWADLAQASNDESKRPEGMESGLTHELDFDGA
job.pdb	GMGC10.177_308_647.UNKNOWN_trun_0.pdb	9.500	42	30	3	15	56	180	213	3.560E-01	35	76	213	TRLLTYADLTVMLNRDRRTIWSWVKKGIFPTPIKTPAGVCIG	HGKESLESLAASYLCDIGRIMADNR-D--AHPAAG-----VV	17.520,-25.029,0.888,13.927,-25.687,-0.465,14.245,-22.277,-2.347,17.513,-22.653,-4.083,17.662,-23.657,-7.698,20.532,-24.202,-10.011,20.433,-22.307,-13.276,21.308,-24.811,-16.015,20.724,-22.567,-19.035,18.479,-20.386,-21.123,16.955,-20.364,-24.569,19.354,-19.309,-27.426,17.738,-15.908,-27.700,17.887,-15.120,-24.006,21.600,-14.178,-24.034,21.248,-11.560,-26.737,18.179,-10.030,-25.031,19.936,-9.866,…	DQNCYEIIGADADAAVLLERMITQEQVGQIVVLYQKKNAQVCESGGNAPMLGITRTNLSTISRPNAMDGKKDGVIWHETDADHLLNGKQQLIQLLWEAVITGRGGFYLHYYDMEQKQSLPDELFDEKMEGRISILLLSAGSKENYEQVMPYQNVLVTDVPLQDEKIVLKVYVRELFHTCHGKESLESLAASYLCDIGRIMADNRDAHPAAGVV
job.pdb	GMGC10.026_108_435.UNKNOWN_trun_2.pdb	5.200	115	40	9	18	68	32	141	3.559E-01	35	76	253	LTYADLTVMLNRDRRTIWS---------WVK--KGIFPTPIKTPA---GV-----------------------CIG------------------WR--------P-ADIQSWIDN	LATKQLEKLGYR----PDTAEDGAQAFE-KWRRDHYHLVMTDCLMPNIGGFELARLIRSYEAEHPVRPRSAIIACTANAAPEELQKTRDAGMNDYLIKPFALETLSAALEKWLQG	-5.066,-10.999,56.995,-6.663,-8.271,54.822,-6.671,-9.272,51.026,-4.453,-7.124,48.691,-6.485,-4.462,46.612,-7.489,-6.052,43.222,-4.919,-4.226,41.027,-7.422,-2.948,38.383,-6.774,-5.097,35.214,-4.594,-3.412,32.458,-5.288,-0.076,30.646,-7.588,-0.570,27.584,-5.232,-1.291,24.630,-4.061,2.327,23.834,-6.037,2.123,20.513,-9.490,0.508,21.422,-11.172,3.912,21.078,-10.637,3.947,17.342,-13.244,2.077,15.342,-1…	KAPPPLALLPSAAPNAEKRILLVEDNPTNLKLATKQLEKLGYRPDTAEDGAQAFEKWRRDHYHLVMTDCLMPNIGGFELARLIRSYEAEHPVRPRSAIIACTANAAPEELQKTRDAGMNDYLIKPFALETLSAALEKWLQGAPPSVSPPAAGAQPEGPAPLDLLMLRTRCGESGKSESQLLGEFLKNTRRHTSYIRNAIISDNLPLIALTTRDIQTDATPIGAHNIAEAARHLEQAAEAEQKETIPRLVLQLE
job.pdb	GMGC10.184_404_006.UNKNOWN_trun_0.pdb	1.100	254	41	10	9	76	11	240	3.558E-01	35	76	253	KLQ-----------------------------------------------------------------------------------PT--TTRL-LTYADLTVMLNRDRRTIWSWVKKGI------FPTPIKTPAGVCIGWRPADIQSWIDNN-IGGSA---N------------------------------------------------------------------------------------------A	EKRLLRESDIDASADPFDDHYVVWNEKTNSPAIWCPETEAYIGSQGDPTPTERFNGSSAGVDPVLDGTFEVTLANGETMECKTAFT-TYKEWLEPWTPEKAAEIGWFEPSKLYEMYDILMENKPAL----------------------T-AAYLGACMMTTNALQTGRAITLLQLLLDPPIDAKGGLHFNKFWEFMNSPKISANDAVVNPVPRLGDDKYPMYTQIYGKAAWPPALWEAIITEKPWPVKVLISNA	3.965,4.733,-0.754,3.574,3.651,-4.486,1.758,6.881,-5.173,4.390,8.226,-7.533,4.613,4.999,-9.549,3.405,4.989,-13.117,0.456,2.804,-14.008,-0.079,0.797,-17.123,-3.793,1.415,-17.470,-4.245,-1.164,-20.278,-2.785,-4.065,-18.279,-4.026,-2.661,-14.971,-0.659,-2.929,-13.251,2.209,-0.754,-12.188,4.579,-0.045,-14.988,7.730,-2.201,-14.737,11.285,-1.560,-15.923,10.962,-4.335,-18.471,8.107,-2.421,-20.063,10.362…	TNAPFLVNDVEKRLLRESDIDASADPFDDHYVVWNEKTNSPAIWCPETEAYIGSQGDPTPTERFNGSSAGVDPVLDGTFEVTLANGETMECKTAFTTYKEWLEPWTPEKAAEIGWFEPSKLYEMYDILMENKPALTAAYLGACMMTTNALQTGRAITLLQLLLDPPIDAKGGLHFNKFWEFMNSPKISANDAVVNPVPRLGDDKYPMYTQIYGKAAWPPALWEAIITEKPWPVKVLISNANDVLGCYENPQKA
job.pdb	GMGC10.288_526_670.UNKNOWN_trun_0.pdb	1.200	162	44	14	7	76	25	162	3.557E-01	35	76	253	LS-KLQPT--T------T-RLLTYADLTVMLN-R---------------------------------------DRRTIWSWVKKGIFPTPIKT-----------------------PAGVCIGW--RPADIQSWIDNNIGG---------------S--ANA	EKFINELEIAGNLDGTAYSIDYS-SATDYLKSIVTKIVLDRVLDILNMNDDETNYYRKSISKKSLDFSKFLHV-------------------TKTPSKQFQKVIKQTFGKKLIEQV---NGQLMGGT-LSFPILCVSNLATFLYATFKDDPFIDQLYKNWKI	15.794,-16.798,-6.799,15.470,-13.113,-5.945,13.263,-12.779,-2.712,11.413,-10.516,-5.081,10.184,-13.384,-7.376,9.177,-15.450,-4.362,7.015,-12.628,-2.790,5.192,-11.748,-5.998,4.565,-15.410,-6.521,3.158,-15.462,-2.962,0.884,-12.391,-3.736,-0.089,-13.880,-7.226,-1.117,-16.988,-5.328,-3.199,-15.082,-2.731,-6.962,-14.875,-2.930,-6.427,-11.185,-2.957,-4.363,-11.024,-6.136,-6.115,-8.841,-8.673,-3.497,-9.…	RSLQRWMIKAWDSSSFSTFQDGEIEKFINELEIAGNLDGTAYSIDYSSATDYLKSIVTKIVLDRVLDILNMNDDETNYYRKSISKKSLDFSKFLHVTKTPSKQFQKVIKQTFGKKLIEQVNGQLMGGTLSFPILCVSNLATFLYATFKDDPFIDQLYKNWKIKSHIGFSSEDKYSLDWQKQIDRILSHQAFKTKMSFKINGDDAVKLNGINQKFVMNHSEISKIYSFVRNDNKTIICMLPGTNGRMNINSRQF
job.pdb	GMGC10.119_626_421.FTSK_trun_5.pdb	4.000	75	47	11	15	76	88	150	3.557E-01	35	76	243	TRLLTYADLTVMLNRDRRTIWSW-VKKGIFPT----PIKTPAGV-CIGWRPADI-QS--WIDN--NIGGSAN--A	EGRGSCSLLQRALGVGYGRAARLID----FMAEDNIVGPY--AGSQAREVMISLAEWET--MQGE----TTSDDD	26.849,10.738,-7.103,27.900,7.119,-7.940,30.048,6.167,-10.944,28.689,3.535,-13.345,26.684,5.376,-15.910,29.659,5.345,-18.276,29.764,1.564,-18.205,26.310,1.215,-19.751,26.498,-1.161,-22.657,23.884,0.682,-24.895,20.183,1.436,-25.544,18.070,-0.199,-22.844,20.728,-0.680,-20.230,19.998,1.181,-17.043,21.075,1.568,-13.419,18.294,1.912,-10.920,18.645,3.345,-7.397,15.878,2.334,-4.949,14.843,5.201,-2.614,1…	DEMGAEKLLGNGDMLFLWPGTSNMLRGQGTYLSDDEINAVVERSSQHRQEFVDELVNLKVEEADGEDRGPLKKRDDLYESAVDIVVREGRGSCSLLQRALGVGYGRAARLIDFMAEDNIVGPYAGSQAREVMISLAEWETMQGETTSDDDTAATDRSNQIPLPDEESFDDTLEPELREIRGLTRASDTDDSDDALDPEGTADNRSVAGTADEEWETEEEADEEWETEEEASEEWSHQNAKGVR
job.pdb	GMGC10.191_294_970.UNKNOWN_trun_1.pdb	1.800	160	53	27	5	76	102	245	3.553E-01	35	76	253	N-QL--S------KL-QP-TT--TR---LL--TYADLTVMLNRDRRTIWSWVKKGIFPTP-IKTPAG-V-CI--GW-RPADIQSWID-----NNIGG-SAN----------------------------------------------------------A	SIYDTYADSCKYDVNTYVY-HYI-VDYI-DIM--YG-DK-L-FDYDFYCEKYP-M---LASLY---EFDEEALKQHFYSVGMFEGRQGIATF-NVDNYTSATDDLAMYYIEYALSSDDETYEKTSKDAYQIKLYDLGFDAYVADITPDHNSDTFVADLAT	-38.768,19.428,2.648,-35.958,17.836,0.865,-33.170,15.387,1.405,-29.383,15.657,2.044,-28.168,12.011,2.887,-25.949,12.092,6.034,-23.313,9.692,4.509,-21.354,9.031,7.757,-18.059,8.592,5.711,-15.289,8.921,8.436,-12.522,10.349,6.091,-9.239,8.560,7.238,-6.211,10.918,6.252,-3.258,8.504,5.385,-0.152,10.260,6.991,1.506,10.954,3.540,5.065,10.968,4.977,6.617,10.211,8.422,7.143,13.991,8.991,10.698,12.449,9.29…	DDFFYQLNTKIYVPEIYKLSDFNRLVSNVSMFDYDESVDMSHLAKEYVAPVLEDGTSYMSIYGYTYVYSNDELTEAFMSKLSDDPMFRGLLMNADEYDELVSIYDTYADSCKYDVNTYVYHYIVDYIDIMYGDKLFDYDFYCEKYPMLASLYEFDEEALKQHFYSVGMFEGRQGIATFNVDNYTSATDDLAMYYIEYALSSDDETYEKTSKDAYQIKLYDLGFDAYVADITPDHNSDTFVADLATPYIQGELN
job.pdb	GMGC10.021_375_711.FTSK_trun_4.pdb	1.600	60	44	7	15	67	178	229	3.552E-01	35	76	237	TRLLTYADLTVMLNRDRRTIWSWVKKGIFPT----PIKTPAGV-CIGWRPAD--IQSWID	EKTVSTSKLQRVFSIGYNRAANLID---DLEQHHYVSPQ--HGSKPREVYLTPD-DL--G	-23.936,-5.586,5.576,-23.120,-1.719,5.502,-25.457,-1.351,2.535,-28.294,-2.832,4.439,-27.387,-0.865,7.494,-27.310,2.361,5.486,-30.614,1.398,3.785,-32.212,1.010,7.210,-30.909,4.345,8.308,-32.585,5.819,5.211,-35.765,3.929,5.770,-35.921,5.237,9.366,-35.145,8.893,8.341,-31.959,8.698,10.432,-29.193,9.684,7.975,-26.835,10.505,10.876,-26.526,6.771,11.498,-25.152,6.070,8.046,-21.821,4.669,8.048,-19.269,5.…	NIEQFNDRADANDEPSLKMPYIVIIIDELADLMMMAASEVQDYIVRITQKARAAGIHLLVATQRPSVDIVTGTIKNNIPTRIAFMVSSQIDSRTILDTAGAENLLGRGDMLYLGNGASQPMRLQGAFVESEVDAITDFVRTQGKPHYAFEPKGLLQRETAEENQDDLLPKVLEYIAQEKTVSTSKLQRVFSIGYNRAANLIDDLEQHHYVSPQHGSKPREVYLTPDDLGKDLPEPHD
job.pdb	GMGC10.092_632_343.UNKNOWN_trun_1.pdb	2.500	116	48	13	5	76	21	115	3.552E-01	35	76	253	NQLSKLQP-TTTRLLTYADLTVMLNRDRRTIWSWVKKGIFPTPIKTPAGVCIGW--------RPADIQS--WID----N---N------------------IGGSAN--------A	DDVDSYDLG---FSDVLT--L------KSDSIGAAEVLG-FDIE-------DGQLVDSNSQRVTKMLFGQD--DNGPIARSVFWDKNKDFYFTDSFVYFMSYGFILDSFVYVDGQG	25.289,-26.302,28.614,24.030,-23.412,26.379,24.595,-19.927,27.004,24.220,-16.623,26.101,23.437,-13.462,24.589,19.806,-12.382,23.973,19.342,-8.916,25.453,17.285,-6.135,24.119,15.685,-3.904,21.663,12.041,-3.053,21.903,9.229,-3.245,19.253,7.024,-0.396,18.800,3.513,-0.597,17.403,1.357,-0.668,14.238,0.095,-2.128,11.142,-2.216,-5.104,11.093,-3.418,-5.829,7.553,-5.528,-8.988,8.105,-7.043,-10.757,5.317,-…	AKSSFRDELDEPDGLIIDNEDDVDSYDLGFSDVLTLKSDSIGAAEVLGFDIEDGQLVDSNSQRVTKMLFGQDDNGPIARSVFWDKNKDFYFTDSFVYFMSYGFILDSFVYVDGQGANISPSNILPENFIVEKCNWSNKELNNTFAIDQSSGGMVWQHRYGKNIWWNRIFPDTSAVVNFKDQKLVNLDGVIVYATEILKIIIDNVDILDGDSEETHFAFIEAEKKYGRDAIYSCFYCGDNSSMITRDHVIPISY
job.pdb	GMGC10.034_803_080.BMUL_1968_trun_0.pdb	1.300	145	50	14	13	75	9	142	3.549E-01	35	76	229	TTTRLLTYADLTVMLNRDRRT--IWSWVKKGIF--PTPIK----TPAGV--CIGWRPADIQSWIDNNIGG--S-A---------------------------------------------------------------------N	QISSYSL-QLVAP-VRHH-FLGR--GEVFELAERLYGPFDWGPF----NPQ-SRVEMQTLEKLLQ-WLVETTGHQNMHLQVANSLDVGQFGAVSYYLLSCSSLHEFFVQLTRVQELLFARTEPLTMRHDEFGLYLEMKLSHTATL	16.331,-27.532,27.782,13.823,-27.610,24.832,15.747,-25.224,22.481,13.030,-22.809,21.243,13.639,-23.658,17.575,13.486,-19.925,16.653,11.176,-20.837,13.736,13.059,-18.283,11.706,9.499,-17.295,10.790,10.473,-16.527,7.187,8.772,-13.143,6.695,6.618,-13.608,3.621,4.136,-11.509,1.595,1.055,-12.619,-0.208,2.107,-14.042,-3.619,-0.567,-11.690,-5.019,1.908,-8.871,-4.703,3.981,-10.473,-7.439,1.109,-10.642,-9…	MLGTVMVNQISSYSLQLVAPVRHHFLGRGEVFELAERLYGPFDWGPFNPQSRVEMQTLEKLLQWLVETTGHQNMHLQVANSLDVGQFGAVSYYLLSCSSLHEFFVQLTRVQELLFARTEPLTMRHDEFGLYLEMKLSHTATLQVQRRIEYVFANILRMIRSIAGNQCVPERLELPWADNDRKEGLQQAFECLVEYNSQKIRCVFDSRWMVENLANANPSMLEILRPEVD
job.pdb	GMGC10.032_849_640.FTSK_trun_4.pdb	6.800	73	48	10	15	76	101	164	3.548E-01	35	76	235	TRLLTYADLT-VMLNRDRRTIWSW-VKKGIFP-----TPIKTPAGVCIGWRPAD---IQ-SWIDNNIGGSANA	TQFGSTSMLQRKL-RVGFAKAGRLMD---LMESRDIVGPSE---GSKARDVLVTAEQ-LPALMARI-KGEDGP	-2.507,10.258,18.890,-4.297,7.149,17.656,-6.879,6.704,14.739,-9.154,3.757,14.244,-7.148,0.526,14.565,-8.144,-3.116,13.894,-6.995,-4.632,17.187,-6.787,-3.800,20.924,-3.111,-4.776,20.727,-2.445,-1.949,18.314,-4.277,0.415,20.530,-2.115,-0.526,23.506,1.013,-0.066,21.458,-0.040,3.468,20.541,-1.936,4.736,23.608,-0.794,2.126,26.230,-4.579,1.663,26.769,-7.553,0.248,24.895,-9.850,2.608,22.910,-8.574,3.166…	LAFAVTSVTDSRVILDQPGADKLIGQGDGLFLPMGTSKAIRVQGAWVNEAEIEKVVKHVTQQARPDYRKDVEAVVERKEIDADIGDDLELLLAAAELVVSTQFGSTSMLQRKLRVGFAKAGRLMDLMESRDIVGPSEGSKARDVLVTAEQLPALMARIKGEDGPSAPSFTPPSANNGGAAGMASGAASTSQGSPHSDPDDSDDRYHDDPVARMSHGYPEVEGEPDEDAWQLTGRE
job.pdb	GMGC10.275_792_240.FTSK_trun_2.pdb	1.800	54	41	5	14	61	177	224	3.547E-01	35	76	225	TTRLLTYADLTVMLNRDRRTIWSW-VKKGIFPT----PIKTPAGV-CIGWRPAD	ELDTISISQLQRRFRIGYNRAARLID----DLEKMGYVSEQ--DGSKPRQVLLN	-1.355,18.104,10.594,-4.005,20.677,9.349,-6.771,18.377,10.596,-5.417,18.222,14.118,-5.131,21.946,14.125,-8.635,22.415,12.689,-10.052,19.949,15.157,-8.371,21.983,17.998,-10.056,25.189,16.858,-13.074,25.730,19.077,-16.085,27.627,17.551,-15.314,27.005,13.852,-18.892,25.748,13.349,-17.264,22.756,11.670,-17.629,19.210,12.793,-14.564,17.348,14.019,-12.998,15.846,10.970,-11.972,12.227,11.323,-8.660,10.6…	DHIEELNKKENTGYEHLPKIVVFIDELADLMLVASNEVESAIIRLAQMARAAGIHMIIATQRPSVDVITGIIKANVPSRLAFAVSSGTDSRTILDANGAEKLLGRGDMLFQPMGKNKPVRVQGAYISDEEVERITDMIKDQMEPNYDENILVSQDSMEMDQASDDEYFQEAVELIQELDTISISQLQRRFRIGYNRAARLIDDLEKMGYVSEQDGSKPRQVLLNQ
job.pdb	GMGC10.037_719_704.UNKNOWN_trun_0.pdb	2.600	76	44	12	17	76	166	227	3.546E-01	35	76	253	L-LTYADLTVMLNR---------DRRTIWSWVKKGIFP-T--PI-KTPAGVCIG-WRPADIQSWIDNNIGGSAN-A	SSRAATTIT-LALDRARHFTTPA------RT--AA-MEHELTQTAID----NDADFVTRVARHWAEAIDQDGPEPS	70.570,-13.241,33.053,67.139,-12.537,31.641,64.023,-13.874,30.726,61.971,-17.080,31.422,58.866,-16.061,29.318,56.103,-17.869,31.260,53.998,-20.015,28.815,50.341,-18.777,28.953,48.284,-21.674,30.385,45.281,-22.830,28.191,42.861,-19.823,28.553,39.845,-21.638,30.088,37.746,-20.099,27.213,34.897,-22.156,28.768,34.336,-20.645,32.165,33.542,-17.124,31.105,31.002,-18.282,28.424,29.102,-20.327,31.003,28.…	RFASAQSPGPASIGATALQSVPAELDAVDQAIAALDSETITAEDTALWSFGRSADFADRVERLSRRVEHLQVVAAGAVERSRTAALTAAAAPLVPDAVPVPDADPNADGSRNTVDFLRTRLGISACEARRRLTLADSILPRAGFGGQQLPPRYGELATAVSTAQVSSRAATTITLALDRARHFTTPARTAAMEHELTQTAIDNDADFVTRVARHWAEAIDQDGPEPSEPALRQIQGAFIRRPKHGLHHLEIFA
job.pdb	GMGC10.103_573_274.UNKNOWN_trun_0.pdb	1.900	103	44	13	11	74	29	113	3.545E-01	35	76	176	Q-------------PTTTRLL--T-------YADLTVMLNRDRRTIWSWVKKGIFPTPIKTPAGVC--IGWR--PADIQSWIDNN----------IGG-S--A	DGVKKSVAQAESLG------GKLMKNKQSTASGLYG--Q------RFSELDKLG-LYDGT---RDEFIKDLKAQDDIFLKRLYEGFVDENGETIVTPLVKDAY	21.726,10.339,10.179,19.927,13.747,9.487,16.993,13.642,12.190,13.959,12.927,9.773,12.039,14.820,12.505,13.666,18.146,11.499,13.083,17.447,7.735,9.369,17.180,8.563,9.120,20.420,10.603,10.406,22.255,7.467,7.518,21.157,5.235,5.243,23.863,6.696,1.541,23.144,7.000,-0.535,25.582,9.243,-2.824,24.466,12.154,-6.600,23.603,12.173,-8.192,21.929,15.352,-8.784,18.004,15.048,-5.533,15.841,14.800,-4.185,15.745,…	MQNLTEFYKRLGGSFQDGGSWRDIEINLDGVKKSVAQAESLGGKLMKNKQSTASGLYGQRFSELDKLGLYDGTRDEFIKDLKAQDDIFLKRLYEGFVDENGETIVTPLVKDAYDLTIEYKDQLGDDWDYSYEDIINLSNFLGRQGARKYFGEVIRDGKGLEEVYPHLFGDQRTKGK
job.pdb	GMGC10.209_170_688.UNKNOWN_trun_1.pdb	2.200	135	47	14	3	56	95	225	3.545E-01	35	76	253	QNNQ-LSK---L--QP--T-----------TT--RLLT-YADLTVMLN--R--------------------------------------DRRTIWSWVKK-GI--------------FP---TPIK-TPAGVCIG	TEEDILYGVISSDIDYKHTFKMKELHGDISLREAKAIEDTINRMTSWSADNSKEETILDIENKLRTESTTVKEDYSIGPVKVIKMINRFDPNAFIAHEFSKASADQIDNNGNLLNKDTLTIHKVNEE----KVQL	-21.232,-7.658,-8.165,-17.968,-7.881,-6.032,-15.616,-7.236,-9.003,-14.122,-10.705,-9.340,-10.542,-9.926,-10.313,-9.830,-12.356,-13.138,-6.213,-13.429,-13.468,-5.511,-15.003,-16.807,-3.672,-18.371,-16.880,-0.755,-16.663,-18.539,-0.574,-14.034,-15.842,-0.712,-16.616,-13.188,2.204,-18.541,-14.783,4.218,-15.444,-14.814,3.410,-14.760,-11.223,4.481,-18.246,-10.312,7.742,-17.689,-12.075,8.237,-14.448,-1…	FADKIYISDENMDKMRQDAHRIFTEIQNGDKEWNSIDSDPLAGLISKINLHRDKAFTLQKQSPVLYRAEMNDVRDLDAIKNIVILNKEKDIKNLTEEDILYGVISSDIDYKHTFKMKELHGDISLREAKAIEDTINRMTSWSADNSKEETILDIENKLRTESTTVKEDYSIGPVKVIKMINRFDPNAFIAHEFSKASADQIDNNGNLLNKDTLTIHKVNEEKVQLDKYYKETADRAKKMLEDVRVHMVEAKEP
job.pdb	GMGC10.017_597_776.UNKNOWN_trun_1.pdb	6.500	46	35	5	6	44	99	143	3.545E-01	35	76	253	QLSKLQPTTTRL---L-T-YADLTVMLNRDRRTIWSWVKKGI--FP	GRGRDRVITSPADDGCANTGESLRLLLRIGKSEANRRLALAKDI-L	24.503,12.961,-7.975,23.700,16.729,-8.052,21.511,15.707,-11.018,18.753,14.220,-8.715,18.609,17.194,-6.297,16.210,19.191,-8.705,14.710,16.354,-10.707,10.965,15.951,-11.362,9.378,12.612,-10.554,9.470,11.554,-14.244,13.138,12.501,-14.464,13.993,10.635,-11.343,12.080,7.527,-12.547,13.920,7.438,-15.858,17.195,7.768,-14.117,16.295,4.934,-11.771,15.408,2.863,-14.832,18.783,3.548,-16.338,20.609,2.597,-13…	PSILAGASYVEAAKYAAGVEDLSRTVEYLQVLSAGTVDRTRTQAIAAADAARANRSRTGKGWVTGWDNGVETLNETDTNWPGQATARDAGSDAATGTGGRGRDRVITSPADDGCANTGESLRLLLRIGKSEANRRLALAKDILPASTLTGDVIPAPREHLAAAFTPSTSTSTGTPNTEDSIGPEDGTGTGDSTGSEEPLGADNRVQGTAAACPAVSSRAGTIIALTLNRLQHLTTPEKLALIEENLTATAATS
job.pdb	GMGC10.044_218_531.CHEA_trun_0.pdb	2.700	148	52	16	4	72	1	135	3.545E-01	35	76	180	NNQLS-KL-QP--TT-TRLL-----------------TYADLTV------------------------ML--NRDR-R-TIWSWVKKGIFPTPIKTPAGVCIGWRPADIQ--------------S-WID-NNIG-------------G	MDDETLQMYVEESREHLEDIENDLLTIESAGENIDVELVNKVFRAAHSMKGGAGFLGLNNIKELAHKIENVLDMIRNMELVP--NP-EIVNIV----------LLAFDRLRDLVENVAQSDAMEISEHVVALTGIAAASVSDDKKDSI	8.849,3.297,11.669,11.214,4.491,14.701,14.843,5.551,13.689,15.837,2.974,16.361,14.464,-0.142,14.606,16.161,0.938,11.346,19.470,1.473,13.186,19.249,-1.974,14.745,18.567,-3.449,11.390,21.605,-1.687,9.883,23.814,-2.910,12.774,22.591,-6.488,12.477,23.068,-6.456,8.738,26.667,-5.299,9.234,27.302,-8.202,11.406,25.928,-10.624,8.917,28.022,-9.086,6.227,30.998,-9.646,8.348,33.177,-12.462,6.920,30.868,-13.0…	MDDETLQMYVEESREHLEDIENDLLTIESAGENIDVELVNKVFRAAHSMKGGAGFLGLNNIKELAHKIENVLDMIRNMELVPNPEIVNIVLLAFDRLRDLVENVAQSDAMEISEHVVALTGIAAASVSDDKKDSIVREVEIKDSKGRVVFSISEFDLNQAAKGGKIIYLLEFDLIHDVHQ
job.pdb	GMGC10.071_887_533.UNKNOWN_trun_2.pdb	6.700	74	47	11	15	76	22	85	3.544E-01	35	76	253	TRLLTYADLTVM--L---NRDRRTIW-SWVKKG--IFPTPIKTPAGVCIG-WRPADIQSWIDNNIG-GSAN--A	AQGMSYTKWTNMISYSLGRRYEDLEPEVREG-LDL---IYNT-----VEPASLDEIASMAGQH-HEAMIDAVLA	15.550,-46.857,23.679,15.022,-44.031,21.007,17.077,-45.026,17.855,17.672,-41.478,16.459,18.557,-42.758,12.895,21.433,-40.481,11.964,20.331,-39.476,8.353,23.428,-40.608,6.438,25.384,-37.332,6.016,26.814,-37.941,2.623,30.056,-37.125,4.458,31.445,-34.626,2.053,34.329,-35.107,4.502,35.882,-31.717,4.259,34.983,-28.033,3.543,35.637,-27.619,-0.248,39.580,-27.571,-0.194,40.904,-24.011,0.116,41.709,-23.39…	QEAVTDVGQAQIDDPAPDRQQAQGMSYTKWTNMISYSLGRRYEDLEPEVREGLDLIYNTVEPASLDEIASMAGQHHEAMIDAVLAGKDPSDIFVTVDDANMELLAEYSSEADLSYKAYLEKEARENGYRDAVLTLTDEAFRTGQRAQLEEGIITPQEYIDNITKRLKELDINIEAYLEAQDAGELPPGTMGPAVQPFSEIIDDPFLQVSAFTLGQTNYYGLGDVDLKRPVYSNNDEIPLYEYGLGRQLFANAS
job.pdb	GMGC10.233_686_424.UNKNOWN_trun_0.pdb	0.400	234	59	14	1	76	27	244	3.544E-01	35	76	253	MSQNNQLSKLQPTTTRLLTYADLTVMLNRDR-RTIWS-WV-------------KKGIFPTPIK----------------------------------------------------------------TPAGVCIGWRPADIQSWIDN-----------------------------------------------------------N---IG-------------G--S-AN-A	PPPAQAQKEESSNEEVKITPRQA------EELFHSVDEILEFDSKQTGLPIKKEVK--RKLTSRDEVVSYLTKHVNDEDTKRLRRSELVLKKFGLLPPEFNLETFLVALLREEVAGYYDPKTKTVNL-------LDWVPMEE-QEPVMAHELTHALQDQSIGLQKWMKKGEKDLAEIKKDPTPNDIENDEIDNAREAVIEGQAQAMMFQYAMAPAGHSITNSPALVDAMEEETL	2.970,28.096,-31.545,3.566,24.596,-32.934,0.464,22.415,-33.421,0.023,18.900,-34.341,-2.049,15.906,-34.023,-4.595,13.758,-32.465,-5.533,10.729,-34.497,-9.216,10.221,-35.188,-11.625,7.378,-35.184,-12.022,3.727,-35.951,-15.649,2.485,-35.717,-17.154,-0.766,-34.380,-18.428,-3.966,-34.911,-21.449,-5.093,-32.934,-21.607,-8.771,-32.090,-23.917,-10.397,-29.762,-26.244,-10.295,-26.798,-26.766,-13.708,-25.2…	GKAVDQPADRSAPAAQSSPTQEPKPIPPPAQAQKEESSNEEVKITPRQAEELFHSVDEILEFDSKQTGLPIKKEVKRKLTSRDEVVSYLTKHVNDEDTKRLRRSELVLKKFGLLPPEFNLETFLVALLREEVAGYYDPKTKTVNLLDWVPMEEQEPVMAHELTHALQDQSIGLQKWMKKGEKDLAEIKKDPTPNDIENDEIDNAREAVIEGQAQAMMFQYAMAPAGHSITNSPALVDAMEEETLTGTPSTKVF
job.pdb	GMGC10.210_718_757.FTSK_trun_2.pdb	2.800	69	46	12	15	72	178	236	3.543E-01	35	76	236	TRLLTYADLTVMLNRDRRTIWSWVKKGIFPT----PIKTPAGV-CIGWR-PAD--IQSW-IDNN--IGG	DGQASISMLQRRMKIGYARAGRLID-D--MANRGIVSKS--VGSKPREVLITREE--FEK-IKETL--R	39.698,-13.330,40.279,36.850,-15.791,41.411,33.965,-15.015,39.104,35.028,-14.694,35.525,33.783,-17.394,33.191,36.840,-19.478,32.448,37.650,-18.970,28.815,37.013,-22.122,26.884,39.899,-24.235,25.728,40.143,-24.324,21.956,41.577,-27.332,20.134,42.423,-26.859,16.487,42.976,-29.997,14.400,44.392,-29.840,10.937,44.230,-33.098,9.168,46.556,-33.153,6.334,48.555,-29.885,6.282,49.908,-30.506,2.806,46.509,…	EPGEEKLPRIVIIIDELADLMLACKKDVEESIIRLAQLARAAGIHMVVATQRPTVDVITGLIKANIPSRIAFAVSSSIDSRTILDQNGAEKLLGRGDMFYFPTGASAPLRVQGCFLSDAETERVVGFIGEHSRVEFDQNVLETVENTEDTANPLDEGGDDDSGVDDRLAEAIEMVIADGQASISMLQRRMKIGYARAGRLIDDMANRGIVSKSVGSKPREVLITREEFEKIKETLR
job.pdb	GMGC10.116_797_053.UNKNOWN_trun_4.pdb	1.500	197	44	15	17	76	2	185	3.537E-01	35	76	253	LL-T-YADLTVMLNRD-RR---T--IWSW-VKKGIFPTP-IK---TPAGVCIGWRPADIQSWIDNNIG--GS--------------------------------------------------------------------------------------------------------------------------ANA	SDILLYADFYKQYGYGNVNIKGMDKELQREA--L-IISSLHQLNG-------FDHNKTLEQYQILV-ENRKLMATSNRIGQIHDQTFETQSGYFAGISRDILEADEINEKYRDIPILAQYELQTALHNYLFIADVKGSGDLSRNKLKDYGINVLEIILKESDKSNIDADNFIMGPSEITGNQHVQRALEGDISS--V	30.701,17.985,-12.089,27.119,18.308,-10.492,25.935,15.055,-12.106,29.054,13.241,-10.920,28.574,14.464,-7.266,24.899,13.271,-7.583,25.957,9.848,-8.679,28.574,9.660,-5.931,25.917,10.660,-3.229,23.457,8.131,-4.713,25.970,5.250,-4.695,27.133,6.210,-1.194,23.414,6.156,0.192,22.758,2.682,-1.194,26.006,1.083,0.110,27.845,1.036,-3.207,31.415,2.205,-2.104,33.773,3.808,-4.927,31.780,2.977,-8.149,34.186,2.4…	LSDILLYADFYKQYGYGNVNIKGMDKELQREALIISSLHQLNGFDHNKTLEQYQILVENRKLMATSNRIGQIHDQTFETQSGYFAGISRDILEADEINEKYRDIPILAQYELQTALHNYLFIADVKGSGDLSRNKLKDYGINVLEIILKESDKSNIDADNFIMGPSEITGNQHVQRALEGDISSVINPVEVLYGINTSDFIDNEDDPIKPDKEYSNDIQFIKDLLKKKLLNGKNGYIINTDQGQQFIVKRSLE
job.pdb	GMGC10.128_910_832.UNKNOWN_trun_1.pdb	1.200	161	49	22	13	76	59	206	3.532E-01	35	76	253	T---------------------TTR--L--LTYADLTVMLNRDRRTIWSWVKKGI-----FPTPIKT-----------PA--GV---C-------IGW-------------------------------RPADI--QS--WI--DN-NI-----GGSA-NA	ESAQLFLGMHEDYLEFGFYIGEYGSEQRSRFT--KNCS--LH-LEILENILREPLSRDDL----VFGETAATGDYRSKPVPGLKGNEWLNQIEQARIRAGVRLSRNEVQVMSDDTLAKNIADVFHDLFP--LVLLATKDD-PLTEIRRYVGEIPIDDET-L	6.453,-0.274,-1.948,10.184,-0.081,-2.921,10.689,-3.803,-2.495,7.711,-4.710,-4.707,9.015,-2.216,-7.332,12.393,-3.865,-7.211,10.771,-7.319,-7.680,8.870,-5.961,-10.656,12.029,-4.434,-12.144,13.902,-7.734,-11.733,11.042,-9.655,-13.390,11.238,-7.390,-16.491,14.922,-8.293,-16.962,14.501,-12.060,-16.749,14.994,-14.205,-19.897,11.849,-15.769,-21.446,13.060,-19.233,-20.416,12.691,-18.205,-16.798,9.420,-16…	QPFQQLLGAVAQRLRPEITELMETEKRIFSRIVKNDYGRGGAWDFYWGAFYPRGSKRTESAQLFLGMHEDYLEFGFYIGEYGSEQRSRFTKNCSLHLEILENILREPLSRDDLVFGETAATGDYRSKPVPGLKGNEWLNQIEQARIRAGVRLSRNEVQVMSDDTLAKNIADVFHDLFPLVLLATKDDPLTEIRRYVGEIPIDDETLNPEYSLEQCAAETHFDLEVLQRWVRAVERKKQAIFYGPPGTGKTFVA
job.pdb	GMGC10.092_469_396.UNKNOWN_trun_4.pdb	2.300	128	49	17	3	76	1	106	3.528E-01	35	76	253	QNNQ-LSK-L-Q-P-TT-TR--LLTYADLTVMLNRD-RRTIWSWVKKGIFPTPIKTPAGVCIGWRP--------------------------------------------ADIQSW-IDNNIGGSANA	LRHWLELARRRRALKKLIEGTIQRACG-ET--C-ALC--A--RTKEAGNVM------------RCDIAKDGAASDHAIDDLIKGFQVKYPGRKFEPNLWVSYFRSEAQFI--TRCQNCVNKVEQARAS	-6.285,-4.673,-14.911,-9.801,-4.367,-16.405,-11.166,-7.187,-14.379,-9.971,-5.886,-10.959,-11.257,-2.464,-11.654,-14.589,-3.795,-12.536,-14.710,-5.762,-9.371,-13.703,-2.771,-7.339,-16.421,-0.646,-8.909,-18.929,-3.285,-8.334,-17.881,-3.593,-4.759,-18.392,0.097,-4.265,-21.777,-0.000,-5.882,-22.957,-2.871,-3.668,-21.540,-1.254,-0.634,-23.514,1.886,-1.372,-26.803,-0.050,-1.429,-26.307,-1.506,2.026,-24…	LRHWLELARRRRALKKLIEGTIQRACGETCALCARTKEAGNVMRCDIAKDGAASDHAIDDLIKGFQVKYPGRKFEPNLWVSYFRSEAQFITRCQNCVNKVEQARASKVKKHTGGGRATRAADISDDDEDDEEQAVFEPMVVTRTSAEGKVMSKWLNAARRRLGGQFPRPGARAEMEAYAAKMREYKLKKAKADMRAKGFISDDEDEDGNVKLKVGYINAASKALAQLWLERAREYRKTTVIKERENMKLDIRR
job.pdb	GMGC10.034_495_532.UNKNOWN_trun_1.pdb	0.000	75	44	13	16	73	65	125	3.526E-01	35	76	253	RL--LTYADLTVML-N-RD----RRT--IWSWVKKGIF-PTPIK-TP-----AGVCIGWRPADIQSWIDNNIGGS	EQAGMVL-GFVADADRLAHDGRI-TQEVCA--A----VEQDLLDAARDHDPD------FVRQLGNRIMSVIDPDG	-30.452,-3.702,-3.388,-33.755,-4.529,-4.830,-35.216,-1.275,-3.571,-32.521,1.088,-4.758,-31.777,-0.849,-7.978,-28.095,-0.699,-7.151,-25.867,-3.464,-8.782,-23.679,-3.880,-5.750,-22.423,-2.503,-2.368,-20.307,0.193,-3.882,-23.051,1.459,-6.301,-25.377,1.514,-3.385,-23.133,3.756,-1.323,-22.476,6.005,-4.152,-26.122,6.508,-4.871,-27.279,6.680,-1.307,-24.515,8.767,0.255,-23.396,10.758,-2.873,-19.868,9.455…	FAETGAKGAVSLLVQSLRLSAREASKRIHVAAQVLPVVDGMTGQAAPAAHPGVGQTFFEGAISQEQAGMVLGFVADADRLAHDGRITQEVCAAVEQDLLDAARDHDPDFVRQLGNRIMSVIDPDGNKPSASDLRAKQGLFFRRARRGLVTIYGACTIEQYEQIMAAIASDTNPNKHKDINSINNDGCEGGDSSAGADDRAGDDAGEDGQESLLDHLEDLATFFNTTAPENNTDGDDNGNGRDDSGNEDSGDER
job.pdb	GMGC10.136_296_445.UNKNOWN_trun_3.pdb	3.500	113	50	15	2	71	20	116	3.523E-01	35	76	253	SQNN---------QLSKLQPTT-TRLLTYADLTVML-N---RDRRTIWSWVKKGIFPTPIKTPAGVCI------------------GW--R--PADIQSWIDN-N------IG	STSSRRYNNNNNNMGGMGGGYPQYSSQ---VF--VGGLPKTATEEEVGWFFS-Q--YGPV------ARVRLIYDKETGASKRYGFVEFAHPEIAAAVKDL--RNLQFQNRTID	-51.203,-3.013,2.112,-49.668,-6.085,2.096,-48.041,-8.774,2.541,-46.012,-11.235,3.611,-44.216,-14.181,3.566,-41.759,-15.527,5.844,-39.286,-18.142,6.126,-36.800,-19.029,8.608,-33.820,-20.778,9.366,-30.488,-20.617,11.135,-27.784,-23.195,10.940,-24.190,-22.565,12.244,-21.200,-24.610,11.503,-18.492,-26.520,9.763,-16.582,-28.115,6.989,-16.248,-29.223,3.559,-13.578,-27.796,1.150,-14.874,-28.282,-2.408,-…	LPAEEQGSEQDRGVGGASPSTSSRRYNNNNNNMGGMGGGYPQYSSQVFVGGLPKTATEEEVGWFFSQYGPVARVRLIYDKETGASKRYGFVEFAHPEIAAAVKDLRNLQFQNRTIDVNYASRHISQMSYGMPPRGSRHHQHQQQAMMQQMMAAGGMPPQFDAMGNPIMYAPNGMMIPPPHFAAMQQQNEGGLIGGENMKSGDDGNTSISNIGGVDMSSLNANMNAGGMSGGASLDGKEYPNMYGAPYGMGFPP
job.pdb	GMGC10.103_737_473.UNKNOWN_trun_1.pdb	1.000	97	40	10	19	72	94	177	3.522E-01	35	76	253	TYADLTVMLNRDRRTIWSWVKKG-------------------------------------IFPTPI-KT-----PAGVCIGWRPADIQSWIDNNIGG	YTFTNP---AY-N-AY-E-FQYKSIHNNPSTHDIIVAYMAANSFNNDNIPGGSTPLSNTD-----MDGIALNNS-IYEYSATNPDLEEYIVNTYKPY	8.430,-37.681,34.761,8.093,-40.728,32.414,11.258,-42.401,33.908,11.733,-44.858,31.098,13.900,-43.750,28.219,15.211,-46.997,26.677,18.510,-46.090,24.990,19.057,-48.535,22.277,22.724,-47.994,21.025,22.836,-49.767,17.651,26.511,-49.522,16.809,29.995,-47.880,17.520,28.506,-44.404,17.049,31.444,-42.345,15.789,30.377,-38.787,14.566,33.298,-38.555,12.128,32.153,-39.834,8.661,35.724,-39.449,7.245,37.357,…	EDASRVLINIGNYKQNALEGNRKSNIINIGGGKDILSLGGTITYSSTEVSTSKNKGFQINESHPLHDGIDAYINQAGNTLNMTGIVDTAGIYSYTFTNPAYNAYEFQYKSIHNNPSTHDIIVAYMAANSFNNDNIPGGSTPLSNTDMDGIALNNSIYEYSATNPDLEEYIVNTYKPYNSGAGSGIRVTDNLDRDAGYLIVSDDLNGWSMKPTKYGSNSLKIDVNSLVLRDDNGYIDGTDVSGIHDIKNGIVML
job.pdb	GMGC10.176_875_098.HP1080_trun_1.pdb	1.500	64	45	9	15	68	20	75	3.518E-01	35	76	253	TRLLTYADLTVMLNRDRRTIWSWVKKGIFPT----PIKTPAGV-CIGWR--PAD-IQS--WIDN	KDKASIGMIQRVFKIGFNRAVRIMD---QLAQAGVVGEE--EGTKPRKILMSMDM-FTQY--IE	-8.910,16.397,14.078,-7.673,12.877,12.881,-4.775,14.040,10.727,-4.798,10.985,8.197,-1.240,10.171,7.255,1.089,11.479,9.991,4.609,11.518,8.833,6.951,9.156,10.715,8.938,12.214,11.857,5.905,14.203,12.972,6.319,13.579,16.674,10.037,14.050,16.519,9.812,17.165,14.378,7.231,18.668,16.673,9.365,18.101,19.695,12.281,19.473,18.008,10.662,22.633,16.728,9.282,23.306,20.174,12.604,22.698,21.866,14.515,25.029,1…	IVIDGLDTYFVEAGMFVIDKDKASIGMIQRVFKIGFNRAVRIMDQLAQAGVVGEEEGTKPRKILMSMDMFTQYIEECEECQSTQKESGIEELSPVDVAWCLKDRFNIDIEYLNDGKALKNLRNIIIPSETDEKQIEIINILLKFNSPKTMNLILIDDSVINYSIYNGVPQLLIPVITDKNKIDSIADWCYAEMRERINKFIDNRVKNIDSFNKKTAENTLPRIICIVNEANEFLKYISTPLERLFMNSNMVGI
job.pdb	GMGC10.048_184_835.UNKNOWN_trun_4.pdb	1.800	110	45	15	16	76	151	246	3.518E-01	35	76	253	RL-LTYADLTVMLNR------------------------------------DRRTIWSWV-KKGIFP-TP--IK-TPAGVCIG--WRPADIQSWIDNNIGG--S---ANA	ANYKAYTEIQKTIADLDIDANITKATDAVAAVEGINAEAKAYYDGLISGYS-------DNL-AT-LKQKALDAYS--GEDRNCAEISATIIAQLKN-LNTLIKAVGT--D	-66.998,84.046,7.912,-64.400,84.015,10.874,-65.186,80.261,11.616,-64.633,79.243,7.950,-61.135,80.951,7.675,-59.940,79.289,10.936,-61.155,75.860,9.672,-59.265,76.442,6.283,-56.084,77.311,8.142,-56.399,74.033,10.221,-57.116,72.046,6.991,-54.092,73.588,5.189,-51.969,72.802,8.201,-53.325,69.175,8.343,-52.677,68.758,4.550,-49.127,70.009,4.935,-48.480,67.662,7.835,-50.002,64.611,5.931,-47.693,65.365,2.…	ESDKAAAMAVLTSVTTEVSKINTKIDELIKEANGVKEKVQANKDAKTAADKVINGIVTQLLGNRSTIKGIEELNEDASRADEFTAMVNELNGKIDEQRQAVNDADATETLVAAWADSEDEEGNKVEGIESKLNAISADVEAAREAAQASTANYKAYTEIQKTIADLDIDANITKATDAVAAVEGINAEAKAYYDGLISGYSDNLATLKQKALDAYSGEDRNCAEISATIIAQLKNLNTLIKAVGTDAKNNQTT
job.pdb	GMGC10.189_759_598.UNKNOWN_trun_2.pdb	2.800	107	48	17	11	76	6	97	3.516E-01	35	76	190	QPTTTRLLT-------------Y--A-DLTVMLN---------------RD-----RRTIWSWVKKGIFP-T--PIKTPAGV-CIGWRPADIQSWIDNNIGG-SANA	PF--SPQVALADNIGAGDTVIKVTDISAFPDAPNYATIGTDETGETIMYAAKTTDSLSGC--TR--GVEGTAKS--W---PAGSTIA-RN--FTTMDFH-ALQDNIK	14.433,-16.342,-7.489,14.276,-12.603,-6.403,11.194,-10.726,-7.505,11.731,-8.104,-10.229,10.247,-4.644,-10.469,8.543,-3.676,-13.741,10.827,-1.662,-16.024,13.792,-2.042,-13.615,13.842,1.638,-12.448,17.254,3.261,-12.390,18.121,5.652,-9.645,21.283,7.342,-8.314,23.548,6.982,-5.354,22.746,9.687,-2.862,26.372,9.734,-1.411,29.921,8.839,-2.381,30.541,5.212,-1.346,33.704,3.160,-0.932,34.433,-0.537,-1.472,3…	MYKGIPFSPQVALADNIGAGDTVIKVTDISAFPDAPNYATIGTDETGETIMYAAKTTDSLSGCTRGVEGTAKSWPAGSTIARNFTTMDFHALQDNIKSNKTAADNAQSSADAAGTAASNAQSTANQAVTAAGNAQTAADNAQSSADAASKKVDTVVGTVPKKPNGENQTVIDYIDSTITEITAPRFGVSG
job.pdb	GMGC10.092_821_756.UNKNOWN_trun_5.pdb	1.400	201	52	18	11	76	9	198	3.516E-01	35	76	253	QP-TTTRL-----LTYADLTVMLN-R----------------------------DRRTIWSW------------------VK--KG--IF------------------------------------------------------------------PTPIKTPA----G-VCIGWR---PADIQSW-IDNNIG-GSAN--A	TNYNKTILEGSVNDVKGIWDRLNESLKIIKREFIENFTTTKIKKEMSLILDNLI-------NFDLSDSVDTKVYEDKDIS-SIEIFKRKEKTLHKYFTNYLKKYVSLLSNKKIKNTLTDSEYDDFKFWGDFVKSKYRGIFKQIREFTRTLSKFRLLTGFGDVKDCNDNIIEDSRFSFEN--CLKLLELSF-IQTLQFIISG	9.019,-21.275,-8.838,6.678,-18.848,-7.006,9.152,-15.991,-7.014,9.739,-16.023,-10.804,6.009,-16.213,-11.343,5.459,-13.295,-8.974,8.236,-11.372,-10.580,6.530,-11.679,-13.983,2.934,-11.330,-12.912,2.777,-9.492,-9.600,5.926,-7.417,-9.158,6.014,-5.722,-12.631,4.273,-2.554,-11.537,6.351,-2.159,-8.438,9.569,-2.684,-10.373,8.601,-0.085,-12.967,6.927,2.504,-10.786,7.639,1.674,-7.217,10.010,3.289,-4.727,13…	NTFINDLVTNYNKTILEGSVNDVKGIWDRLNESLKIIKREFIENFTTTKIKKEMSLILDNLINFDLSDSVDTKVYEDKDISSIEIFKRKEKTLHKYFTNYLKKYVSLLSNKKIKNTLTDSEYDDFKFWGDFVKSKYRGIFKQIREFTRTLSKFRLLTGFGDVKDCNDNIIEDSRFSFENCLKLLELSFIQTLQFIISGNNGDNLSDNNLSDDNLSDDNSDGLFTDEKTLRVNFIKNILLKIDMDRKKQDKYNS
job.pdb	GMGC10.175_865_182.UNKNOWN_trun_0.pdb	3.100	96	48	15	14	74	166	251	3.516E-01	35	76	253	T--TRL--LTYADLTVMLNRDRRTIWSWVKKGIFPT---PIKTPAGVCIGW---RPADIQSW-IDNN-I-----------------------GGSA	SLD-KTKSRW-EELAD-LKEE-AEMKGKME-E-ILEQYGVTADD---VVNMSEETFQAFKNDYL-AILSDLYSGNEQMQSAIADTAGTTTDQLESY	11.866,-0.746,-24.281,13.639,-0.262,-20.940,12.161,3.116,-20.422,8.681,1.992,-21.356,8.865,-0.937,-18.864,10.053,1.361,-16.132,7.272,3.820,-16.785,4.714,0.997,-16.641,5.982,-0.186,-13.226,5.998,3.374,-11.955,2.444,3.820,-13.136,1.364,0.684,-11.307,3.146,1.790,-8.133,1.475,5.219,-8.370,-1.937,3.615,-8.779,-1.350,1.482,-5.703,-0.253,4.541,-3.784,-3.509,6.286,-4.734,-5.456,3.299,-3.502,-3.553,3.272,…	QKDAAEDAYDAQIDAINDQIDAIDAEIAAKKKQADAIQDEIDKIKKAREERQKQIDLQKDLYELERLQHQRTILQYSEEKRTHYVIDTSKLRDQKEKVDEDREDLYILELEKQKDLINDEIELLEGRKDALEDQKDAIEKLKDTSNDYFESMIKQTETYYDKLIESLDKTKSRWEELADLKEEAEMKGKMEEILEQYGVTADDVVNMSEETFQAFKNDYLAILSDLYSGNEQMQSAIADTAGTTTDQLESYIA
job.pdb	GMGC10.256_142_008.UNKNOWN_trun_1.pdb	0.800	244	50	17	4	72	13	239	3.515E-01	35	76	253	N-------------------------N-QLSK------------------------------------------------------------------------LQPTT-------------------------TRLLTYADLTVMLNR--DRRTIWSWVKK-GIF--PTPIKTPAGVC-IG-----------------WRPA--DIQSW--I------------------------DNN-IGG	PFRFKNPLTGATEKVAMDAFKIVKNYAALAEKHIAISPQLERIRKFQTGFKLPDGTEVLPLSKVSPNMNLALLHMRKAISGVKEPMNRAERILAQLSDNIVISV-LGAYPRSVVNQMGSLAAGAAETNLDNMIK-----------GIMTMLKPGKWREAHDRSIMLAQRVMDI----SLESVHGGGLGHIAGKLKHGAMIPLEVSDDFMATATWWAGMYRAKQLGLKGQKAINFADD-IIPRTQ	-25.933,-24.456,-26.593,-23.584,-22.468,-24.383,-20.916,-22.456,-21.958,-19.107,-19.211,-21.972,-15.580,-18.384,-23.283,-14.928,-15.842,-20.576,-14.096,-12.930,-23.144,-12.014,-10.588,-20.846,-13.516,-7.075,-21.395,-12.798,-4.900,-24.460,-12.091,-2.095,-21.762,-9.212,0.473,-22.355,-5.520,0.169,-21.443,-5.258,3.776,-20.165,-6.177,4.356,-16.456,-6.547,8.055,-17.586,-9.742,7.856,-19.673,-12.371,9.99…	QKAEVFAAPVETPFRFKNPLTGATEKVAMDAFKIVKNYAALAEKHIAISPQLERIRKFQTGFKLPDGTEVLPLSKVSPNMNLALLHMRKAISGVKEPMNRAERILAQLSDNIVISVLGAYPRSVVNQMGSLAAGAAETNLDNMIKGIMTMLKPGKWREAHDRSIMLAQRVMDISLESVHGGGLGHIAGKLKHGAMIPLEVSDDFMATATWWAGMYRAKQLGLKGQKAINFADDIIPRTQASASAIDRAMIQND
job.pdb	GMGC10.208_590_981.SPOVK_trun_1.pdb	6.300	63	42	10	17	72	140	192	3.515E-01	35	76	253	LLTYADLTVMLN-R---DR-RTIWSWVKKGIFPTPIKTPAGVCIGWRPADIQSWID-NNIG-G	NGSTSALQRH-FSIGYNRAGRIIDELE-SLGIVSASK----GASPRG--V--LVTSEELERIL	5.303,3.536,12.406,7.937,0.947,12.960,9.259,1.810,16.521,11.649,-1.256,17.109,11.537,-1.584,21.094,14.984,-0.924,22.768,15.524,-4.508,23.984,15.679,-6.920,21.030,19.375,-7.710,20.163,19.083,-8.207,16.389,20.266,-11.888,16.426,22.344,-11.829,13.146,21.510,-15.555,13.136,18.162,-14.654,11.693,19.498,-12.799,8.631,20.264,-16.203,7.233,16.723,-17.288,8.026,15.420,-13.999,6.481,17.393,-14.741,3.230,16…	GFILAPDKKINFNNIEEFFTKVVPSLCNTLNTINKMSDPAMADRYAFYYPRMFEVFDKERIQTYKVLLYRFASLVAKADGVIDADESEYLAGLMHGIENTININESSKKLMPSIKTINRASYGITDEVAEAARYVVNSNNGSTSALQRHFSIGYNRAGRIIDELESLGIVSASKGASPRGVLVTSEELERILNASPRERVSDNPVETPTEEIIMSKPVSKKRNNKKQNPVKALETLIGLESVKDEVRKLTNFI
job.pdb	GMGC10.025_258_190.UNKNOWN_trun_1.pdb	2.800	139	45	15	16	76	97	223	3.514E-01	35	76	253	RL-LTYADLTVMLNR--DRRT----IWSWVKKGIFP-TPIK-TP-----AGVCIGWRPADIQSWIDNNIG-G-S-----------------------------A---------------------------------NA	TVAAAARKLE-KLRPAI---ESRPDAAQFAE-Q-IESRVAESLAEGDAK------NTTKLFDKISDELDGADSTPTPKEIRNKTGISVTKRTRHFTYFTACMLNADAELFLSHFAESDNARTLAGNRQAIAAAAKVPGR	-1.998,-26.946,-17.706,-0.199,-28.388,-20.779,-0.542,-25.091,-22.646,1.064,-23.025,-19.851,3.960,-25.458,-19.537,4.500,-25.097,-23.249,4.325,-21.321,-23.073,6.662,-21.287,-20.128,9.170,-23.337,-22.054,9.058,-20.830,-24.908,9.332,-17.924,-22.514,12.446,-19.414,-20.871,14.118,-19.787,-24.339,12.611,-17.459,-26.956,15.341,-17.966,-29.577,13.411,-20.587,-31.564,10.179,-18.673,-31.319,11.834,-15.428,-…	ANTLTELRAIAEDPTAFMAGETQLPEDPRTVPTGKLQFKTPADCLAGMAGIDYFEALNRMQAGDDLLPGVDEHGMPRGPRYPQLAQQLATGKSAPSTVAAAARKLEKLRPAIESRPDAAQFAEQIESRVAESLAEGDAKNTTKLFDKISDELDGADSTPTPKEIRNKTGISVTKRTRHFTYFTACMLNADAELFLSHFAESDNARTLAGNRQAIAAAAKVPGRGPATGPSTAQPGSTPADSTDDEGTGTTDNG
job.pdb	GMGC10.088_952_405.HDEN_0178_trun_6.pdb	2.100	140	46	12	16	75	8	136	3.514E-01	35	76	253	RL-LT-Y--A------DLTVMLNRDRRTIWSWVKKGIFPTPIKT----------------------------------------PAGVCIG-WRPADIQSWIDNNIGGS-----------------------------AN	IAAIGGYELKDRIHAK-PDNEYQAY--YD-EMLQVG--GKTGFFDSPDLDKLAADINARASDATTTQKMLEVGGKVVEFVTDIN-----TAVENGIRLSTYVEARKAGVSAKRSASLVKNLTVNFNRKGEYGQFINSFYM	41.121,-11.615,-9.567,39.178,-8.362,-8.818,36.151,-7.212,-10.830,35.315,-10.248,-13.025,31.852,-8.734,-13.651,33.212,-5.516,-14.904,35.312,-7.612,-17.217,32.342,-9.672,-18.305,30.411,-6.453,-18.880,33.308,-5.005,-20.858,33.560,-8.090,-23.004,29.830,-7.982,-23.581,29.960,-4.368,-24.487,32.851,-4.980,-26.973,31.339,-8.111,-28.572,27.823,-6.740,-28.733,29.125,-3.222,-29.795,30.160,-4.479,-33.263,26.…	VANVFKAIAAIGGYELKDRIHAKPDNEYQAYYDEMLQVGGKTGFFDSPDLDKLAADINARASDATTTQKMLEVGGKVVEFVTDINTAVENGIRLSTYVEARKAGVSAKRSASLVKNLTVNFNRKGEYGQFINSFYMFFNAAVQGLAQFGATLSPIAASSEGELRLKRNQKGKVDINLAQKIAGGMIIASYGLAAFNRSLGGDDDDGVAYFDKIPHSIRERNLIVMNPYYQEGSGNHQYVKVPLPYGFNFFWNL
job.pdb	GMGC10.034_495_532.UNKNOWN_trun_0.pdb	0.000	75	44	13	16	73	70	130	3.513E-01	35	76	253	RL--LTYADLTVML-N-RD----RRT--IWSWVKKGIF-PTPIK-TP-----AGVCIGWRPADIQSWIDNNIGGS	EQAGMVL-GFVADADRLAHDGRI-TQEVCA--A----VEQDLLDAARDHDPD------FVRQLGNRIMSVIDPDG	27.256,-29.702,25.569,23.666,-28.095,25.191,22.034,-29.833,28.131,23.008,-27.238,30.752,22.983,-23.761,29.322,19.223,-23.262,29.667,18.353,-25.608,32.530,17.835,-22.624,34.842,15.373,-20.989,32.525,13.343,-24.187,31.885,13.718,-23.548,28.182,14.401,-26.603,25.912,16.700,-24.629,23.643,17.862,-21.197,22.327,14.739,-20.558,20.344,12.342,-21.471,23.221,14.357,-19.198,25.399,13.852,-16.211,23.128,10.…	VAAGRFAETGAKGAVSLLVQSLRLSAREASKRIHVAAQVLPVVDGMTGQAAPAAHPGVGQTFFEGAISQEQAGMVLGFVADADRLAHDGRITQEVCAAVEQDLLDAARDHDPDFVRQLGNRIMSVIDPDGNKPSASDLRAKQGLFFRRARRGLVTIYGACTIEQYEQIMAAIASDTNPNKHKDINSINNDGCEGGDSSAGADDRAGDDAGEDGQESLLDHLEDLATFFNTTAPENNTDGDDNGNGRDDSGNED
job.pdb	GMGC10.043_079_245.GBS0386_trun_3.pdb	3.200	61	41	5	15	72	97	142	3.509E-01	35	76	253	TRLLT-YADLTVMLNRDRRTIWSWVKKGIFPTPIKTPAGVCIGWRPADI--QSWIDNNIGG	QVQVDNLIERMIENGISGVDLKQYLDNPEFSL-----------K---SYAETGDI-GLQEK	-7.128,-30.376,3.316,-5.883,-33.322,5.492,-7.975,-36.259,4.491,-6.469,-39.540,2.942,-7.741,-40.685,-0.405,-9.675,-43.404,1.399,-11.300,-40.824,3.681,-12.428,-38.805,0.792,-13.790,-41.671,-1.122,-15.408,-43.602,1.747,-18.809,-42.167,0.785,-18.412,-42.279,-3.005,-17.217,-45.768,-3.833,-18.207,-49.480,-3.230,-16.308,-51.379,-0.372,-14.210,-53.386,-2.879,-12.490,-50.324,-4.184,-12.075,-48.908,-0.710,…	ENETISERLERSIPSEYLEIAQQIDALFPKISLPEVVLEEPGIPVTIYSEHQKIGTIDLDDLFNKGDLGSISDELGYGWAVNPSRMLAVINDETLNQVQVDNLIERMIENGISGVDLKQYLDNPEFSLKSYAETGDIGLQEKEKAQEWQSEQNKKERTNVSKGSLQPEAEGSAIPVPSDGTFEPAVTSHPTLSSRYLKFTIDNGYVSNVRDGYHVISQRELDKLNNFAPSIQEMANWYRDNLASSDILYVVQN
job.pdb	GMGC10.183_643_865.UNKNOWN_trun_4.pdb	1.600	125	43	12	16	76	101	209	3.507E-01	35	76	253	RL--LTYADLTVMLNRDRRTIWSWVKKG--------------------IF------------------PTPIKTPAGVCIGWRP-ADIQ-SWIDNNIGG--S---A---------------N--A	KDHTAAYKNAIAN-GIDGAHFLVLLDRYKALEPIKDENGETEKSAKQQFREILFKDSSLTDGQKAIID--------------KDILCSDEQT-PADYTSKDRFTISTTPMEFMHIPIDDNAYERF	27.125,-48.429,8.174,29.820,-48.296,5.218,31.102,-46.496,2.229,29.268,-46.951,-1.042,26.742,-45.419,-3.165,28.114,-45.780,-6.732,28.779,-44.193,-9.914,30.123,-41.389,-11.881,33.615,-40.709,-13.159,36.618,-41.780,-10.888,39.347,-41.165,-13.359,40.222,-37.456,-13.790,39.789,-35.787,-10.419,41.744,-38.239,-8.139,45.204,-37.977,-9.606,46.046,-34.407,-8.733,44.435,-34.215,-5.339,45.705,-37.523,-3.968,…	KTLFDDKTDADYKNDVVWNELKKPLFYILPPFAGGQVKKAIEGIQTVWEGGSYKKDKGGNDLLRFRTDQTGFDYAQAALFGPWALPEGRENVAQGFPVLSKDHTAAYKNAIANGIDGAHFLVLLDRYKALEPIKDENGETEKSAKQQFREILFKDSSLTDGQKAIIDKDILCSDEQTPADYTSKDRFTISTTPMEFMHIPIDDNAYERFTENVESGMSEEDAALVEEWARKLIHVKTYTDEDGNEIKATQQKR
job.pdb	GMGC10.000_244_637.YBDN_trun_1.pdb	3.100	63	39	7	28	72	13	71	3.507E-01	35	76	253	NRDRRTIWSWVKKGI-------F-------PT---PIKTPA-GVCIGWRPADIQSWIDNNIGG	TPVTRNEADLF-NQWYILDWRILGYLSYYSFSANHLIFDEKTKRITRVL--NPEFLTNKIA-P	-24.900,-12.816,17.067,-27.070,-11.788,20.067,-30.136,-13.280,18.388,-28.505,-16.569,17.437,-29.260,-19.552,19.748,-26.187,-21.551,18.640,-22.855,-20.090,17.579,-19.763,-21.798,16.258,-16.501,-20.109,15.386,-14.610,-21.700,12.444,-11.076,-20.327,12.361,-7.773,-21.839,11.006,-5.810,-19.486,13.348,-7.725,-18.228,16.441,-5.106,-15.489,16.906,-4.268,-13.380,13.816,-1.926,-10.895,15.436,-2.054,-11.234…	AKFCKYKIILNGTPVTRNEADLFNQWYILDWRILGYLSYYSFSANHLIFDEKTKRITRVLNPEFLTNKIAPYCYQAKKEDVIELPSKINKSFYFDLTTVQLEHYKKIKKQILEKLEDNKNSTLEWIYKLFTSLQLILSGRKITSLYPLKHENFFDNVYKNPRIQSLLSIIDEIPDDRKIVLWCKYTEEIVEISHILNEKYGDNVSLLYGELSQKKRNEEIEKFKSSNKFLLGNKNSGGYGLNLQFADYMIFYS
job.pdb	GMGC10.095_687_336.UNKNOWN_trun_0.pdb	3.100	126	48	17	12	76	1	113	3.506E-01	35	76	253	PTT--TRL-LTYAD-LTVML--NRD---RRTIWSWVKKGIF--PTPIKTP----AGVCI-GWRPADIQSWIDNNIGGS-----------------------------------------A--N--A	ESIGNAIASVI--MGIGT-AITMVIEALTGLGEMFTN---FVG--VLGTLDGGQ----LL-YAAAGITAVGAALLAMGAGALVGGIMTGLGKLFGGDTIGNFIKLGEVAPGIVKMSEVMKDFDDVV	2.931,-17.453,13.121,4.039,-13.784,13.911,6.277,-11.544,11.665,8.246,-11.618,14.949,9.500,-15.208,14.422,10.573,-14.476,10.814,12.594,-11.461,11.885,14.182,-13.487,14.715,15.209,-16.219,12.257,16.797,-13.814,9.831,18.643,-12.093,12.715,19.796,-15.524,14.005,20.738,-16.605,10.436,22.879,-13.515,10.008,24.427,-14.101,13.473,25.597,-17.576,12.408,26.910,-16.341,9.009,28.743,-13.521,10.825,30.463,-15…	ESIGNAIASVIMGIGTAITMVIEALTGLGEMFTNFVGVLGTLDGGQLLYAAAGITAVGAALLAMGAGALVGGIMTGLGKLFGGDTIGNFIKLGEVAPGIVKMSEVMKDFDDVVAKFTDSLEKLDGDMVKTQMNIIKDAFESFGEALDNISFADVFKLAALGIFGGSVGQGQTVDDAIAGATTTATPTPTTTPVIQTAGKLGDNFKANYSQRDLMASDPETYKKFQQTRRAREEELLSGGSSRQVAEFKAEREA
job.pdb	GMGC10.271_761_552.FTSK_trun_0.pdb	3.100	63	42	8	15	67	124	177	3.505E-01	35	76	253	TRLLTYADLTVMLNRDRRTIWSWVKKGIFPT----PIKTPAGV-CIGWRPAD---IQS--WID	AGRASTSLLQRRLSIGYGRAAKILD---LLEEQGFVGTP--NGSKPREVLVSKEQ--FAL--G	6.988,-2.826,-7.532,7.181,0.728,-6.389,9.094,1.877,-3.330,6.115,4.077,-2.492,3.819,0.998,-2.152,6.308,-1.390,-0.568,7.664,0.976,2.029,10.347,0.210,4.554,7.725,-0.091,7.286,5.844,-2.700,5.318,9.096,-4.638,4.707,9.974,-4.423,8.402,6.571,-5.822,9.535,6.079,-8.520,6.826,9.309,-10.655,6.995,7.972,-13.404,4.801,7.920,-12.384,1.217,7.332,-13.943,-2.116,8.331,-12.396,-5.447,7.173,-13.483,-8.884,8.981,-12…	PSVDVITGLIKANIPARIAFSVASVVDSKTILDMSGAEKLLGQGDMLLSTPELSKPKRIQGAYVSDEEINDIVNYIKERSGEAEYLEGVTDRQKVGGIAGVGLDGLYGDEDELLNEARGIIVEAGRASTSLLQRRLSIGYGRAAKILDLLEEQGFVGTPNGSKPREVLVSKEQFALGVSGFTLHDRKSTLAPNSFLDGEEGDDGVLDFGEGEDETETQAETGAGLDLEEEVEDSEEELEESEETLETDIPVEV
job.pdb	GMGC10.008_838_309.UNKNOWN_trun_2.pdb	0.000	201	50	21	10	76	35	218	3.503E-01	35	76	253	L-QP------------------------------------------------------TTTR--LLTYADLTVMLNR-DRRTI------WSWVKKGIFP--TPIKTP--AGVCI-GWRPADIQSWIDNNIG--GS---------------------------------------------------------------ANA	AH-RRDCTDTGATGRATSVPDLACGWSEPGTRGRSRRRRPAYRSAADALRVGLRLSGA---EAR-RR-VAAA--A-DL-LPRVTITGAELPVR-FP-GVAGLVAEGSGD----PD-AVRHILRGMRQVDRAIRAAARGTGTAAVSEQSPASTNADDTADRDPDPDAEIAEVEAILTDAARQLDADDVHRLVDRCVHLVDQD	-16.338,-6.755,15.965,-17.128,-8.644,12.663,-16.639,-5.950,9.891,-19.981,-6.970,8.347,-19.672,-4.591,5.417,-23.344,-5.281,4.539,-22.847,-5.115,0.745,-26.329,-3.596,0.281,-26.738,-3.776,-3.608,-28.285,-0.324,-3.911,-27.094,2.621,-6.209,-24.735,4.804,-3.912,-26.864,7.940,-4.365,-24.425,10.436,-2.665,-27.291,12.699,-1.390,-26.868,16.018,-3.063,-27.800,18.578,-0.482,-25.729,21.169,0.886,-25.742,24.00…	ASFALGVEDGPLTFGADARLGAGTGAEASQSVTSAHRRDCTDTGATGRATSVPDLACGWSEPGTRGRSRRRRPAYRSAADALRVGLRLSGAEARRRVAAAADLLPRVTITGAELPVRFPGVAGLVAEGSGDPDAVRHILRGMRQVDRAIRAAARGTGTAAVSEQSPASTNADDTADRDPDPDAEIAEVEAILTDAARQLDADDVHRLVDRCVHLVDQDGPAPSEAELSARQGVFFDGRRHGLTQIRILTDDVG
job.pdb	GMGC10.260_032_378.FTSK_trun_5.pdb	5.400	73	41	12	15	73	115	173	3.501E-01	35	76	218	TRLLTYADLTVMLNRDRRTIWSWVKKGIFPT----PI-KTPAGV-CIGWR-PAD--IQS--WIDN---NIGGS	AGMASTTLLQRKLKLGYARAARIVD---ELSEKGIIGPFE---GSKPRKVLITKEQ--WYE--MQANS----S	20.484,-2.607,-9.166,19.319,-5.367,-11.589,21.262,-6.402,-14.764,21.939,-3.220,-16.753,23.205,-2.751,-20.387,25.997,-0.271,-19.639,28.486,0.708,-16.908,27.128,4.245,-17.050,23.694,2.913,-15.996,25.164,1.020,-13.104,26.878,4.107,-11.777,23.695,6.072,-12.139,21.683,3.621,-10.054,24.152,2.419,-7.345,27.101,4.815,-7.943,29.308,1.850,-8.562,30.172,-0.278,-11.570,29.209,-3.963,-11.718,25.540,-4.199,-12…	AFAVKSQIDSRTIIDTQGAEKLLGNGDMLYCPVGLSKPVRVQGSYVSDDEIERVIDFVTSQGEVKYDDSVMQEIEIKASQAGGKKKGAEVVVETGGSSDYDDDMIPKAIEVVVEAGMASTTLLQRKLKLGYARAARIVDELSEKGIIGPFEGSKPRKVLITKEQWYEMQANSSSSAPKQLSVDDIPVQSEPKSAEPATVIADNHNYFGGQVNNEFNED
job.pdb	GMGC10.264_474_220.UNKNOWN_trun_4.pdb	4.600	171	45	16	7	76	28	181	3.498E-01	34	76	253	LSK----------LQ--PT--TTR--L--LTYAD-----------------------------------LTVMLNRDRRTIW-SWVKKGI-F------PTPIKTP---------AGVCIGWRPADIQSWIDNNIG------------------------------G-SANA	KSYAGSNDSNRKYDIFD-TFA-EILVENWLNALVSLFNNITTEGNEISDSLPIITGLLTSLGGFGEESI------------ITDLLNSIFQITRESDYSFEFNNEYKNSIGENQ---FTGLKKDHAYFLITNITRLVEVIQNLIAHFTSSSEGGDDEGTALLSGAGTYAAS	10.333,10.713,0.786,9.909,6.872,1.053,9.168,3.855,-1.431,5.613,5.000,-1.010,4.654,8.425,-2.003,1.568,10.389,-2.635,0.561,10.842,-6.244,-2.449,12.667,-7.560,-4.669,10.501,-9.729,-7.815,11.364,-11.642,-10.872,10.170,-9.681,-14.494,10.152,-10.687,-14.922,13.621,-8.819,-11.501,15.284,-9.256,-7.879,14.669,-8.301,-7.394,12.216,-5.357,-4.168,11.591,-3.472,-3.055,8.009,-3.992,-0.310,6.181,-2.273,2.073,5.…	EGRLGTVEIDGKDGKVDSTANMLLTQFKSYAGSNDSNRKYDIFDTFAEILVENWLNALVSLFNNITTEGNEISDSLPIITGLLTSLGGFGEESIITDLLNSIFQITRESDYSFEFNNEYKNSIGENQFTGLKKDHAYFLITNITRLVEVIQNLIAHFTSSSEGGDDEGTALLSGAGTYAASSGSPYYEAKPAKATSSKYSSDDLSNAKDLINNLDKMISSLLSDSSLNGFSLDSTENIIAGVVSLLDRYLGGN
job.pdb	GMGC10.047_986_314.DCM_trun_0.pdb	0.700	267	60	14	1	76	1	253	3.496E-01	34	76	253	MSQNNQLSKLQPTT------TR--------------------------LLTYADLTVMLNRDRRTIWSWVKKGI----------------------FPTPIKTPAGVCIGWRPADIQ--SW--------------------------------I------------------DNNIGGSA-------------------------------------------------------------------------------------NA	LGYKV-FSEVLNSRNFGVPQNRERIYIVAFRNDIAPDKFIFPGTTDSTKRIRDI-V----EENPVPAKY--YLSDVYMSTLRKHKARHEALGNGFG-YEIRG----WDDVAGAIVCGGMGRERNLIIDKRQTNLSPTTHIKGAINQEGIRKMTPREWARLQGFPDNYVLPLA-DIHSYRQLGNSVTVNVIEAIATEIKKVLERPARNGMIPKKSADNRRTQMSKAGNKGEWSEFYAFVKLLSTGRLYAADEKTNRIDNVFFPILKIQ	29.492,-4.743,-9.021,29.965,-4.098,-12.891,26.541,-2.125,-13.095,25.424,1.243,-14.191,22.701,2.352,-11.705,19.642,4.618,-12.189,17.168,5.626,-9.511,13.910,7.597,-9.222,11.203,8.180,-6.671,7.838,7.125,-8.109,4.447,7.377,-6.650,1.964,4.466,-7.150,-0.849,6.987,-7.428,0.517,7.956,-10.808,0.248,4.466,-12.236,-3.436,3.502,-12.134,-4.020,2.733,-8.472,-5.577,4.930,-5.723,-2.632,4.743,-3.361,-0.104,7.277,…	LGYKVFSEVLNSRNFGVPQNRERIYIVAFRNDIAPDKFIFPGTTDSTKRIRDIVEENPVPAKYYLSDVYMSTLRKHKARHEALGNGFGYEIRGWDDVAGAIVCGGMGRERNLIIDKRQTNLSPTTHIKGAINQEGIRKMTPREWARLQGFPDNYVLPLADIHSYRQLGNSVTVNVIEAIATEIKKVLERPARNGMIPKKSADNRRTQMSKAGNKGEWSEFYAFVKLLSTGRLYAADEKTNRIDNVFFPILKIQ
job.pdb	GMGC10.273_091_939.UNKNOWN_trun_0.pdb	2.700	72	42	13	16	73	92	149	3.494E-01	34	76	253	RL--LTYADLTVMLNRD---RRTIWS-WVKKGIF--PTP--IK---TPAGVCIG-WRPADIQSWIDNNIGGS	DQVNLIG-ATMR-TLRTNSQ--IGLEELQ--Q-AEQILITEAATFG-------PEQLRVVAAKLDEVLLPDG	-9.407,-6.271,25.717,-7.516,-6.947,22.457,-10.561,-5.826,20.399,-10.997,-2.639,22.419,-7.330,-1.877,22.166,-7.418,-2.307,18.453,-10.466,-0.059,18.195,-8.605,2.582,20.085,-5.624,2.224,17.776,-7.934,2.615,14.835,-9.254,5.891,16.205,-5.727,7.286,16.187,-6.135,7.491,12.480,-8.582,10.313,13.139,-5.941,12.163,15.127,-3.463,11.645,12.280,-5.876,13.430,10.018,-5.880,16.457,12.332,-2.101,16.492,12.494,-1.…	FAQQFEQHRSRLTAIDTRIIEAAHEERLDSYTCSRNLPTALADLLRISRPTAKARVARAEQLMPQNAFSLGVGTAQLPLLAHAVRSGTVTGDQVNLIGATMRTLRTNSQIGLEELQQAEQILITEAATFGPEQLRVVAAKLDEVLLPDGVLPREATARERRGLRIGSERRDGTHSITGSLTRSAYARIMSVLSSLAAPRPADDMGPDPRTAEQRLHDALEDAASRLLDSAGLPRTGGTPATVHITVDAEQFLM
job.pdb	GMGC10.199_330_524.PRC_trun_0.pdb	0.400	201	51	19	9	74	34	220	3.493E-01	34	76	253	K--LQPT--TT-----------R----L--LTYADLTVMLNRD--RRTIWSWVKKGIF--P-T-PIKTPAGVCIGW-R-----PADIQSWIDNNIG--G----------------------------------------------------------------------------------------------------SA	RDKNISINFCRMLEMRHVSRKKFDESISTRGFELYLKAIDPSKIY---F-MQ--S-DVDEFDAAFAR------TMAQSAKKGDLTPAYVIYNRFLQRVDERCATARALLEKNEFDFTKDETFQRDKKLLKYPATDAEAADRMRKRVKFELLTFEAEERDKEKEAAEKGEEVVKEQTLDGRADDPVSKLMRRYSTLQKRL-R	-23.745,23.031,-56.422,-22.106,19.884,-56.988,-22.313,16.503,-57.665,-21.548,13.157,-57.891,-22.123,9.907,-58.379,-22.731,6.480,-58.372,-22.443,3.048,-57.935,-22.727,-0.283,-56.911,-23.075,-3.313,-54.948,-21.461,-6.053,-53.107,-22.434,-7.980,-50.023,-19.492,-9.624,-48.204,-20.260,-10.773,-44.756,-17.343,-10.077,-42.436,-18.971,-10.049,-39.051,-15.372,-9.965,-37.669,-16.090,-10.982,-34.161,-15.898…	LFAFSLLLFLNVACNAAQTGQQTDAPQALKQTVRDKNISINFCRMLEMRHVSRKKFDESISTRGFELYLKAIDPSKIYFMQSDVDEFDAAFARTMAQSAKKGDLTPAYVIYNRFLQRVDERCATARALLEKNEFDFTKDETFQRDKKLLKYPATDAEAADRMRKRVKFELLTFEAEERDKEKEAAEKGEEVVKEQTLDGRADDPVSKLMRRYSTLQKRLRQTSNDDVLEIYLTAIANAYDPHTTYMSPKSYEN
job.pdb	GMGC10.047_538_198.UNKNOWN_trun_0.pdb	3.700	79	40	6	8	76	157	209	3.493E-01	34	76	235	SKLQPTTTRLLTYADLTVMLNRDRRTIWSWVKKGIFPTPIKTPAGVCIGWRPADIQSWIDNNIGGS----------ANA	AGSSIVDKDRFFA----------A-SW-EEAE-----GV---------TYSASDFWTYIKSKMGLAFTVDGDNVSIGCQ	44.032,-24.150,-15.225,42.963,-21.127,-16.859,46.360,-19.616,-17.374,46.752,-16.529,-19.401,47.228,-12.993,-19.692,46.153,-9.556,-20.293,43.845,-6.815,-20.401,40.987,-5.197,-18.710,37.974,-5.661,-20.821,35.746,-5.885,-17.855,32.671,-3.914,-18.425,33.369,-0.684,-16.510,29.755,0.417,-16.607,26.585,-1.395,-15.794,25.441,-0.346,-19.225,28.254,-2.471,-20.717,26.702,-5.590,-19.405,24.801,-7.614,-22.024…	ANAGGGGSGGKNYLSDLLDVQLGTPADGQTLVYKNNKWVNEALFTPSLAGYALESWVKLNFVSVDEFADSSEAFLQNDGSNATWTCLDNLIRHVVGVLKTPVDTDIMLFNSDGSCYINRVSSLWDYVKNKTDRLYLGYEGDGATEFTLYNMMSACFAGSSIVDKDRFFAASWEEAEGVTYSASDFWTYIKSKMGLAFTVDGDNVSIGCQPGTLTLNGVKISSGSAITCNSLSAQG
job.pdb	GMGC10.182_370_493.FTSK_trun_1.pdb	2.500	120	43	12	1	71	133	227	3.490E-01	34	76	253	MSQNNQLSKLQPTT--TR-LLT--YADLTVMLNRDRR-TIWSWVKKGIFPTPIKTPAGVCIGWRPADIQ-------SWI-----------------------------D--N-----NIG	SLLAEPKPNKKTKAEIKYELEEKANR-LL----DTLSSFKVEAK----II----------------NITQGPSVTRFELQPGFGVKVSKITGLSDDIALSLAAPGVRIEAPIPGKSAIGI	3.311,27.742,-29.974,3.974,27.832,-26.111,3.338,30.244,-23.587,4.349,29.790,-19.904,3.341,29.809,-16.169,5.061,32.248,-13.787,4.344,32.373,-10.173,7.030,32.879,-7.527,7.680,32.500,-3.917,9.776,31.362,-1.163,13.699,31.614,-0.959,16.271,30.780,1.570,18.162,30.661,4.608,21.632,29.132,5.240,23.684,29.169,8.417,26.920,27.493,9.393,29.412,25.790,11.659,31.173,23.906,14.426,32.156,21.500,17.084,33.879,1…	DDLPFDIDGITAGTLSEVGDEAGHGFDDVTVPSFLDTSKTGALTNMPKEDGSIPSNDPDDFEPPSEAKLQDKLDPMTKKALDSGVPLDEAVTKGRKMLVEDAEPQTPEQKIAAEIEEKSTVPKLIRYKLPPYSLLAEPKPNKKTKAEIKYELEEKANRLLDTLSSFKVEAKIINITQGPSVTRFELQPGFGVKVSKITGLSDDIALSLAAPGVRIEAPIPGKSAIGIEIPNSNPSPVPIREVLDTTEFKRKKS
job.pdb	GMGC10.187_111_349.RBSR_trun_1.pdb	0.600	154	58	18	1	76	37	173	3.488E-01	34	76	253	MSQ-NNQ-L--------------------------------------------S-KLQP--T-TTRLLTYADLTVML-NRDRRTIWSWVKKGIFPTP--IKTP-AGVCIGWR----------------------PADIQSWI--DNNIGGSANA	EDKTMANLTIKDIAKLCGVGTSTVSRAMNDDPGINPETKERILKVVKEFHYVPNNSARNLKVSESNTV---GV--LVKGRNNSFFQGMYT----FIEQELQKIG----YDFILKEISWDDNNTMQAVEMVKEQRLKG-L-IFLG--GMIEDLDK	14.157,-22.386,24.657,14.522,-22.606,21.005,17.425,-22.096,18.752,17.149,-22.632,15.080,20.504,-23.799,13.665,23.146,-21.702,11.796,22.829,-22.508,8.073,26.274,-22.106,6.891,27.947,-20.261,4.246,30.092,-17.208,3.490,29.616,-15.940,-0.087,31.984,-12.869,-0.520,33.118,-12.797,-4.242,36.136,-10.282,-4.602,36.905,-9.910,-8.351,40.285,-8.039,-9.191,40.271,-4.623,-11.140,42.439,-5.659,-14.077,40.070,-5…	INKPSTLGGNWVWRMNAEDMNADLAEKSTSCPNYTDEDKTMANLTIKDIAKLCGVGTSTVSRAMNDDPGINPETKERILKVVKEFHYVPNNSARNLKVSESNTVGVLVKGRNNSFFQGMYTFIEQELQKIGYDFILKEISWDDNNTMQAVEMVKEQRLKGLIFLGGMIEDLDKIRQHIDIPYVFCTVAVDYNATDCNLVAIDDEKESYKIVDYLIKKGHRKIAIICGQKGDFAVGRLRLKGYKLALEANGIEY
job.pdb	GMGC10.258_203_017.UNKNOWN_trun_4.pdb	1.100	168	52	17	11	76	25	180	3.488E-01	34	76	253	QP--TTT---R--LL--TYADL-T--VMLNRDRRTIW-SWVKKGIFPTPIK-TPAGVCIG----W--RPADIQSWIDNNIG-GSA---------------------------------------------------------------------------------NA	EEVDSGDYNKITNTKNWLSEMLGNKDMPAANKL--RSV-IE----SVGYENI----QDIKSTGDLKAILKESANKVSDSLNNLDWDIINAIKDTEYSFLSPEVQALTESMAKRRDEVVEWSKTFDVGTTHKKDERGYDDRPLFDENHKLSRELDINDRVYMMKEQV-L	6.734,5.583,-17.592,10.367,6.892,-17.026,11.904,4.258,-14.500,12.163,7.036,-11.892,8.563,7.928,-11.870,7.603,4.314,-11.447,10.040,3.734,-8.666,8.688,6.678,-6.917,5.119,5.495,-7.256,5.990,1.982,-6.022,8.003,3.364,-3.138,5.098,5.468,-2.114,2.612,2.547,-2.207,4.916,0.276,-0.228,5.673,2.899,2.315,1.905,3.517,2.803,1.307,-0.187,3.268,4.049,-0.510,5.765,2.611,2.292,7.788,-0.878,0.720,7.680,0.409,-2.715…	LDSDSFKNKLDNHLSSLNILNKAIEEVDSGDYNKITNTKNWLSEMLGNKDMPAANKLRSVIESVGYENIQDIKSTGDLKAILKESANKVSDSLNNLDWDIINAIKDTEYSFLSPEVQALTESMAKRRDEVVEWSKTFDVGTTHKKDERGYDDRPLFDENHKLSRELDINDRVYMMKEQVLLDDNDRIISKIRQRELEVLNADNKNHYMAVKVSKLGRSLTAEELKTGIVTEGVTGPTPLQHFTESYSLMSINE
job.pdb	GMGC10.032_827_558.MCRB_trun_0.pdb	1.700	171	53	26	8	72	18	179	3.488E-01	34	76	253	SK----------------L-Q------------------P----TTTRLLTYADL--TV-MLN--RDRRTIWSWVKKGIF--PT--------PIK-----T---PAG--VC-------I-GWR----------------------PA-DIQSW--I--------DNNI-GG	IFARILKNDYGKGGAWDFYWGALFPKGGERTTDAQLFVWMDHESLEAGFY---MGEH-GK-EQKERFLKNAGLFGK-DIGKLLDAQTRDKSLSLGGEDRLFSGNDLTFEQWLKEVSTTSMRAGVSIKRAEVLTSSRNELVNRISILFKQLF-PLVLMATTENPM-SEVD-D	12.612,-9.567,-18.097,13.988,-8.153,-21.378,17.609,-8.756,-20.110,17.023,-12.423,-19.456,17.977,-15.181,-21.918,15.163,-16.361,-24.274,15.448,-19.881,-23.021,14.763,-18.707,-19.496,11.857,-16.576,-20.546,10.272,-19.510,-22.326,10.169,-21.492,-19.087,9.211,-18.815,-16.734,6.022,-16.808,-16.198,7.044,-13.193,-16.926,3.763,-11.499,-17.602,0.945,-12.469,-15.329,0.729,-12.219,-11.555,4.403,-11.370,-11…	VTHLPCKMISKMETEKKIFARILKNDYGKGGAWDFYWGALFPKGGERTTDAQLFVWMDHESLEAGFYMGEHGKEQKERFLKNAGLFGKDIGKLLDAQTRDKSLSLGGEDRLFSGNDLTFEQWLKEVSTTSMRAGVSIKRAEVLTSSRNELVNRISILFKQLFPLVLMATTENPMSEVDDYVDDKVSKPPILPVLDSPSYNIDDAMAEVFIEESGFQEILDLIQYKKNIILQGPPGVGKTFIAKRLAYAMMGVK
job.pdb	GMGC10.117_401_814.NTRY_trun_1.pdb	1.800	106	49	14	12	76	5	96	3.479E-01	34	76	253	PT-TT-------------RLLT--YAD-----------LTVMLNRDRRTIWSWVKKGIF------------PTPIKTPAGVCIGWRPADIQSWIDNNIGGSAN--A	RNELASRQMKLQRGLKEAFILNGTGNIELRGERSYLFD--FEKPDE--KKIINSVKEVVLINDFNNNELRALIYLNG--FGDRYL-YV--TR-EI---D-GTLFNL	60.898,-31.066,-65.690,64.439,-29.601,-65.082,63.607,-26.232,-66.673,60.379,-25.675,-64.640,62.045,-26.648,-61.392,64.937,-24.195,-62.047,62.468,-21.519,-62.932,60.322,-22.164,-59.904,63.352,-22.062,-57.736,64.675,-18.872,-59.353,61.290,-17.174,-59.176,60.709,-18.268,-55.556,64.140,-16.720,-54.648,63.428,-13.499,-56.572,60.194,-13.042,-54.720,62.454,-11.395,-51.969,59.891,-11.523,-49.138,56.869,-…	KDQLRNELASRQMKLQRGLKEAFILNGTGNIELRGERSYLFDFEKPDEKKIINSVKEVVLINDFNNNELRALIYLNGFGDRYLYVTREIDGTLFNLLDETQKTAVLYQQMENDRTAYLLNFAVLYFALALLLIVSSVLFALWFAERLSKPIGRLAAAAKRVGAGELTTQVIEDEGDDEIAQLGRYFNQMTKQLKHQRDTLIDNTEQIEERRRLFDSVLSSVTSGVIVLDPDGKVSFTNNSANYLLDHNRNEEM
job.pdb	GMGC10.296_074_475.UNKNOWN_trun_0.pdb	0.900	107	43	11	2	55	6	102	3.475E-01	34	76	253	SQ-N-NQ--------LSKLQ---------------------PT---------------------TTRLLTYADLTVMLN-RDRRTIWSWVKKGIFPTPIKTPAGVCI	KNGMM-TFKHQDFYGPESTIGFATCEGEHYWLNCAGIDKID-HMIDCNLVTGSPNSVFATQREI--IPISIDLAHRRACHAGEERVRKMEI-FADGVKLK-----KG	14.530,-16.183,26.460,16.857,-18.571,28.661,19.661,-17.149,30.944,23.163,-18.704,31.553,24.267,-19.742,35.030,27.985,-19.897,36.422,27.921,-23.719,35.887,27.315,-23.719,32.138,23.553,-24.335,32.617,20.763,-22.582,30.745,17.682,-21.521,32.639,14.354,-21.057,30.799,11.975,-18.381,32.013,8.227,-18.435,31.016,7.298,-15.182,29.151,3.632,-15.538,30.381,4.292,-15.955,34.140,4.867,-12.479,35.809,5.801,-1…	IGTWTKNGMMTFKHQDFYGPESTIGFATCEGEHYWLNCAGIDKIDHMIDCNLVTGSPNSVFATQREIIPISIDLAHRRACHAGEERVRKMEIFADGVKLKKGAGVTFPCAPCIKGKGHALPFGEERSIRSKPGEFIHLDVWGPISIASHGGEHYFVTFTDDATRFTWLFLLKSRSQVTEVYIQLETYLKTQFNYVIKKVHGDDAPEHKPLAAYLASKGTVWDPTPPYTKQLNGVAEIKNRHLVEPLVAVMAEY
job.pdb	GMGC10.090_415_225.UNKNOWN_trun_3.pdb	5.800	206	36	5	1	53	1	201	3.474E-01	34	76	253	MSQNNQLSKLQPTTTRLLTYADLTVMLNRDRRTIWSWVKKGIFPT-----------------------------------PIKTPAG----------------------------------------------------------------------------------------------------------------------V	HAKENQGDKKKVITTAPMTAAQVAIDLQTDLATVTRMVR-H--ELRDVPLQPDSEPIKVIYEDSQIMAVAKPAGVMTYPA--HRLRGNSVVSRAVHHLNLAAFQANPTLFAHTQTRAEPIATHRLDQGTSGVLLLAKDKKSANACQSEFEQRRAKKTYLALCAVLEDEGDTTQEGDDDDDALDDSVRVVNAAIGDADSKMFGDEGG	66.877,-33.061,46.384,64.993,-32.604,43.310,64.255,-30.700,40.541,63.907,-27.971,38.286,61.555,-25.173,37.417,61.365,-25.996,33.631,59.758,-22.982,32.127,56.649,-24.098,30.144,58.244,-22.776,26.882,54.999,-21.439,25.460,56.071,-23.087,22.131,55.199,-20.077,20.042,53.597,-22.517,17.504,54.968,-20.389,14.711,52.175,-22.157,12.752,53.231,-21.454,9.298,49.934,-22.126,7.518,49.870,-25.969,7.426,48.619…	HAKENQGDKKKVITTAPMTAAQVAIDLQTDLATVTRMVRHELRDVPLQPDSEPIKVIYEDSQIMAVAKPAGVMTYPAHRLRGNSVVSRAVHHLNLAAFQANPTLFAHTQTRAEPIATHRLDQGTSGVLLLAKDKKSANACQSEFEQRRAKKTYLALCAVLEDEGDTTQEGDDDDDALDDSVRVVNAAIGDADSKMFGDEGGDDGGRCIRAVTPDGKPATTEYQALSSKAGGALVVGGGSVSSGTKDSTNTNLF
job.pdb	GMGC10.016_618_475.UNKNOWN_trun_1.pdb	2.300	84	44	14	19	76	117	188	3.469E-01	34	76	253	TYA------------D--L-TVML-NRD--RRTIWSW-VKKGIFPT-PIK-TP-----AGVCIGWRPADIQSWIDNNIGGSANA	AVRRDIELTSGGWLPARWPALRASLLDGTV--GV-DGVL--A-AIGPIERAGARVGTA------DRLRADAELAAYARGLPVAE	29.913,-70.935,-34.857,30.818,-67.606,-33.327,33.385,-67.393,-30.629,34.169,-63.598,-30.643,36.888,-63.123,-28.219,38.218,-60.319,-26.466,38.928,-57.939,-23.728,39.719,-54.289,-23.525,39.390,-51.349,-21.609,38.993,-49.894,-18.028,37.280,-46.683,-19.397,39.002,-43.983,-17.327,36.214,-42.602,-15.080,38.928,-39.964,-14.113,36.580,-38.251,-11.591,32.750,-38.640,-12.365,31.436,-36.777,-9.340,28.358,-3…	DNSAMNVRGPALTSGMNSPVDALRQIVADLDVVLRSEAVAGLSDASKMELLRVAGEAQRRVEAVVVEVVASVESRPAGSGDLAFCGLFGCRTVGELLQRVLRVDATGATRVVKAARAVRRDIELTSGGWLPARWPALRASLLDGTVGVDGVLAAIGPIERAGARVGTADRLRADAELAAYARGLPVAEKRADDQGGAEARADDEAAPPATPEDLRMLAQAIVQYLDPDGAEPAEEIAMRARGITLGRVKDGVI
job.pdb	GMGC10.049_905_101.ITFG2_trun_3.pdb	2.400	122	51	13	11	73	118	230	3.466E-01	34	76	253	Q-PTTTRLL-T---YA-DLT--VMLNRDRRTIWSWVKKGIFPTP-IK---TPAGVCIGWRPADIQSWIDNNIGG-----------------------------------------------S	NSEENVASISMDAFFPD-YMKQ---AGLDKSEQDILM---SYYNGNDKGETSN-ALGGLSSKQLLALVT-DIKEGKYSEEQRKDIVAYLSEIGDDDYVISPEVKTALQSLGSGIGEGENAGK	20.826,4.742,-6.866,21.235,0.958,-5.919,21.796,1.997,-2.249,18.690,4.319,-2.281,16.414,1.603,-3.740,17.600,-1.075,-1.334,16.784,1.308,1.396,13.360,1.853,-0.098,12.706,-1.897,-0.277,13.820,-2.237,3.314,11.575,0.610,4.333,8.654,-1.052,2.558,9.412,-4.276,4.288,9.565,-2.524,7.630,6.284,-0.885,6.897,4.826,-4.255,6.078,5.920,-5.541,9.420,4.627,-2.554,11.308,1.209,-2.927,9.656,1.078,-6.513,10.825,1.932,…	VTDSQNEAVKALDNLRNAVDKNTAKLGDIGEDYIDEANSPMSEDRQREILKNNNYTDEQINKMTSSERESTAKALQESTGNCLINIANDRPDIIKSNVDNAIIAQGTMQGTLDVIKNNSEENVASISMDAFFPDYMKQAGLDKSEQDILMSYYNGNDKGETSNALGGLSSKQLLALVTDIKEGKYSEEQRKDIVAYLSEIGDDDYVISPEVKTALQSLGSGIGEGENAGKGSLASYYLALNVVLGGLLTANFN
job.pdb	GMGC10.277_659_270.UNKNOWN_trun_3.pdb	0.300	260	48	15	12	76	10	253	3.465E-01	34	76	253	PTTT------R-----------------------------------------------------------------------------------------------------------------------------------------------------LL--TYADLTVML-NRDRRTIW-SW-------------------------------VKKGIFPTPIKTPA-GVCI--GWR-PADIQSWIDNNIG-GSANA	RRVFRSVSPELERLIDESTDIKQSIQNEFLSDRLAYNTSRGAGRLRLLFNEEYQLRNKYGWTDEDVDAMFLSKLNKEMGRRLIDEANIPYTEDTLDEILDNPETFSKAGQTKKVVTFTGHMAPDGTPDISGRKWRKQFLDTRSKAEQVLANEIVRQYVDF-REKLWQFALEKGLITE--AKYNARMSDKFWVTTADDVDSTSYQLVPKYGRITRPE-----------NVLK-KSITLMVNEVLAAANNQHKW-RLIQNLH	-8.165,-14.374,-4.042,-5.424,-16.613,-2.443,-4.731,-18.624,-5.522,-4.153,-21.961,-3.771,-1.242,-22.800,-6.268,-1.243,-26.427,-4.984,-4.856,-26.464,-5.964,-4.000,-24.986,-9.392,-1.390,-27.704,-10.030,-3.854,-30.202,-8.695,-6.399,-28.664,-10.952,-4.040,-28.955,-13.896,-3.146,-32.453,-12.843,-6.893,-33.324,-12.359,-7.802,-31.758,-15.671,-5.211,-33.939,-17.172,-5.522,-37.338,-15.051,-6.848,-38.108,-1…	HHIDHEEEIRRVFRSVSPELERLIDESTDIKQSIQNEFLSDRLAYNTSRGAGRLRLLFNEEYQLRNKYGWTDEDVDAMFLSKLNKEMGRRLIDEANIPYTEDTLDEILDNPETFSKAGQTKKVVTFTGHMAPDGTPDISGRKWRKQFLDTRSKAEQVLANEIVRQYVDFREKLWQFALEKGLITEAKYNARMSDKFWVTTADDVDSTSYQLVPKYGRITRPENVLKKSITLMVNEVLAAANNQHKWRLIQNLH
job.pdb	GMGC10.188_390_296.UNKNOWN_trun_1.pdb	2.200	223	43	12	10	76	16	219	3.465E-01	34	76	253	LQPTTTRLLTYADLTVMLN--R------------------------------------------------------------------------------------------------------------DRRTIWSWV------KKGIF-P--------TPIKTPAGVCIGWRPADIQ-----------------------------SWIDNNI--GGSANA	GQQLNTTTVTPQELEIAWDENTAAAERERIIRSDPEQTDSPKKQDSSLHNTLPEPVEEADPTAEEMLFQESETNPVEPVETKSLPETAAPPSFEDLTDKEQKPAKSSEKTQTPHSTPSLIGLGNARRIFD--TIRRIKESACHPP---LVFSLCGKPGNG------------ILTS-VLSLSGYERNEISIKKLSAVTREDFLSDNHCIVIL-LDKNVEAPSF	-27.580,0.793,31.516,-26.987,-2.211,29.129,-23.218,-3.272,29.755,-21.443,-2.696,26.219,-18.923,-5.421,27.200,-20.667,-7.950,25.041,-20.532,-6.554,21.564,-16.891,-7.114,20.955,-16.859,-10.857,21.358,-19.435,-12.349,19.051,-18.365,-11.439,15.579,-14.869,-12.715,15.188,-15.610,-16.376,14.918,-15.426,-16.118,11.101,-12.974,-19.032,10.397,-9.749,-19.572,12.410,-7.416,-18.047,9.946,-5.558,-15.757,12.42…	TMDTRAILSKDAAISGQQLNTTTVTPQELEIAWDENTAAAERERIIRSDPEQTDSPKKQDSSLHNTLPEPVEEADPTAEEMLFQESETNPVEPVETKSLPETAAPPSFEDLTDKEQKPAKSSEKTQTPHSTPSLIGLGNARRIFDTIRRIKESACHPPLVFSLCGKPGNGILTSVLSLSGYERNEISIKKLSAVTREDFLSDNHCIVILLDKNVEAPSFLYQKLRNLDAASCVCFTGSKECLSDFRRNNPLMA
job.pdb	GMGC10.233_680_266.UNKNOWN_trun_0.pdb	1.500	188	47	19	3	72	85	252	3.462E-01	34	76	253	QNNQL-SK-L--------------------------------------------------------------------------------------------------QPTT-TR-LL--TYADLT--VMLNRDRRTIWSWVKKG----IF--------PTPIKTPAGVCIGWRPADIQSWIDNNIGG	NPAKSHELGLDKLRHRRVQQLNQLRSQFNTYPGEPNFIQPVVTPEMVEKQKKEAEQKAEEERLKNLVERKPLELGHTGPITEPYEIYMARKERLEKKLMSMTPSDYYQLPFEKRQEIDDEMLRE-MER----MEWE-PIEE-K-TESGETIYHIGENKWIWNES------ANDF--YG-A--PTKV-T	-30.884,16.150,-9.791,-28.759,19.319,-10.535,-25.175,17.865,-9.728,-23.864,20.348,-7.013,-21.098,22.389,-8.704,-19.218,21.667,-5.490,-18.408,18.042,-6.373,-16.870,18.931,-9.731,-14.631,21.504,-8.126,-13.724,18.969,-5.518,-12.999,16.449,-8.268,-10.882,18.998,-10.127,-9.081,19.812,-6.909,-8.406,16.130,-6.268,-7.324,15.436,-9.835,-5.746,18.725,-11.242,-4.561,16.837,-14.239,-7.161,16.717,-17.019,-5.9…	PQLDPDIEEKKKALFPYDYDAPAAQEEEFQLLPQVKRTALEEPHPETENEPHVSEKEQKRVETPPERISRLEQEVDILNKQIGINPAKSHELGLDKLRHRRVQQLNQLRSQFNTYPGEPNFIQPVVTPEMVEKQKKEAEQKAEEERLKNLVERKPLELGHTGPITEPYEIYMARKERLEKKLMSMTPSDYYQLPFEKRQEIDDEMLREMERMEWEPIEEKTESGETIYHIGENKWIWNESANDFYGAPTKVTK
job.pdb	GMGC10.201_292_727.UNKNOWN_trun_4.pdb	7.700	77	42	13	11	73	107	168	3.455E-01	34	76	253	QP--TTTR--LLTYADLTVMLNRDRRTIWSWVKKG---I---FP-T-PIKTPAGVCIGWRPADIQSWIDNNIGG--S	VSVD--DLKG--G-FELQKEINKNQKYIDFVDKNFVTEGPAY-LPTAMK--------PTTGEGIAAVLRA-NKYFEE	-47.754,9.068,4.336,-45.250,10.830,6.509,-45.806,14.365,5.231,-44.236,17.477,6.904,-41.522,19.835,7.751,-39.476,20.442,11.031,-35.922,21.606,11.966,-33.067,19.167,12.940,-33.739,20.152,16.628,-36.811,18.095,17.346,-35.545,14.500,17.367,-37.092,12.903,20.445,-34.371,11.263,22.651,-35.771,7.939,21.338,-35.095,9.009,17.688,-31.514,10.096,18.540,-30.923,6.839,20.367,-32.064,4.878,17.308,-29.806,6.893…	AIKHSMNPNSLTENELDFINLNKERNNKRRIDYGMLLHANEIINAQEKANAKREERENAKRERKKYKQNLRGPTDDLIEIRDYPIPIGPKPAPKISGKEMAAKILGVSVDDLKGGFELQKEINKNQKYIDFVDKNFVTEGPAYLPTAMKPTTGEGIAAVLRANKYFEEENKRVIDLVNETFIDTDKPLDFSGMYKQGTTIIDNGDLDLNNLQNATNMLNMFNAKIAHQQALKEAQARYRKNTASNSDLILLGI
job.pdb	GMGC10.038_528_219.UNKNOWN_trun_1.pdb	4.700	127	50	17	5	76	38	148	3.453E-01	34	76	253	NQLSKLQPTTTR--LLTYADLTVMLNRDRRTIWSWVKK------GIF-------PTPIKTPAGVCIGWRPADIQ-S--W-I------------DNNI------------GGS-----------A-NA	TSLLQNVPVRSIGP--TVM-SG----R---VV-DLAVNPQNPGEFYVAYASGGLWHTAN---NGISFTP--LFQNEAVMTLGALAVDWKTGTIWLGTGEANSSRSSYAGMGCYKSTNQGRTWQHLPG	1.020,-50.558,17.406,2.373,-50.512,13.639,-0.164,-48.308,11.598,-1.620,-50.921,9.039,-1.772,-48.789,5.796,-5.284,-49.682,4.446,-4.804,-51.002,0.793,-6.417,-48.001,-1.116,-9.007,-49.747,-3.460,-8.342,-49.059,-7.284,-10.492,-46.053,-8.345,-8.576,-43.964,-11.066,-4.764,-43.290,-10.953,-4.851,-40.423,-8.475,-5.799,-37.644,-10.790,-1.998,-37.600,-11.261,-1.218,-34.703,-9.113,-0.269,-32.489,-12.063,2.4…	VAQKKAKRTTATPPVGIMATTATDRMAGASQRTQLIQTSLLQNVPVRSIGPTVMSGRVVDLAVNPQNPGEFYVAYASGGLWHTANNGISFTPLFQNEAVMTLGALAVDWKTGTIWLGTGEANSSRSSYAGMGCYKSTNQGRTWQHLPGLDDTHHVGKIALHPTDPNTAWVAAVGHLYSDNADRGIYKTTDGGRTWKKTLFIDNQTGAIDVDVDPTDPTVLYAAMWHKERKAWNFVESGKTSGLYKSTNGGDSW
job.pdb	GMGC10.044_858_086.YFJI_trun_2.pdb	8.300	60	40	9	17	69	164	215	3.452E-01	34	76	215	LLT-YADLTVM-LNR----DR-RTIWSWVKKGIFPTPIKTPAGVCIGWRPADIQSWIDNN	LASVDFKK-LPR-GFRMARQCRPLLGILVERGYLKISQYSDNDHPQKW---QV--I-ENA	47.152,-18.489,17.097,44.611,-20.614,15.459,42.536,-19.400,12.565,43.544,-22.725,10.957,40.495,-25.034,11.162,42.478,-28.250,11.684,42.355,-29.986,8.203,41.859,-33.017,10.422,38.651,-34.928,9.155,38.838,-36.946,12.327,36.901,-37.841,14.077,34.035,-36.740,11.828,31.903,-39.929,11.993,32.954,-41.759,8.698,29.164,-41.855,8.245,29.294,-38.484,6.463,30.959,-40.009,3.401,29.730,-37.549,0.861,29.463,-40…	DSLAGSRFIQPRPIDENPEHDPDLQKFWSRQKALISGKPEVDDNGGLKLKTLEIRGEALTTWRALHDGIEAEMGEDGAYRDIRPFASKAAENAARIAAVLAYFEHDPESRHDPEITTAHVERAGKLIAYFLALISAREQEAEQDAQEIACTDLLTWIRNHGGELASVDFKKLPRGFRMARQCRPLLGILVERGYLKISQYSDNDHPQKWQVIENA
job.pdb	GMGC10.283_125_134.UNKNOWN_trun_0.pdb	3.500	84	44	17	15	74	20	90	3.451E-01	34	76	253	TRLLTY-ADL-TV----------------MLNRDR-RTIWSWVKKGIFPTPIKTPA-GVCIGWRP-AD-IQSWIDNNIG--GSA	CPGISRDALATIECGGREASPQAIRAMDA----NLRDVCDALEDQG-LLIKLTT-PD-AA-RYTCH-LG-LKQ-VLSKTAE--E	19.545,7.944,-5.453,20.131,5.161,-8.280,22.656,7.519,-9.911,25.066,6.928,-6.789,24.152,3.144,-6.197,27.157,3.220,-8.724,26.881,2.816,-12.438,27.387,-0.789,-13.196,27.527,-3.446,-10.346,25.390,-1.876,-7.497,22.385,-1.132,-9.708,22.552,-4.561,-11.303,22.646,-6.241,-7.814,19.763,-4.104,-6.570,17.732,-5.068,-9.610,18.666,-8.763,-9.210,17.439,-8.653,-5.614,14.374,-6.759,-6.666,13.545,-9.578,-9.132,14.…	YLAWAGEGAGLKILLEIALCPGISRDALATIECGGREASPQAIRAMDANLRDVCDALEDQGLLIKLTTPDAARYTCHLGLKQVLSKTAEEYFSQSERQLLLRTYAANVEDHDAISSLRTWLALDAIHEAEQVARRHFVQLILDTEKMREVFDGVPDRVTENYAALDGLRFMIDQEDPRLGWELKRERMARRRISMRGLLNGDDPGGVLIAEASLMSAEAMLGNVAEAGQLARDLDRRMSNLAESGASEQLAMS
job.pdb	GMGC10.114_899_428.UNKNOWN_trun_1.pdb	0.000	56	40	8	30	74	97	147	3.448E-01	34	76	236	DRRTIWSWVKKGIF---P-T--PIKTP---AGVCIGWRPADIQSWIDNNIG--GSA	VTQFSREAIDR-VYRNKLSDSDIYHQSGEN---QGEVKESIQNEIDNRM-QTKSNS	53.230,27.372,-5.467,50.232,25.282,-3.947,47.561,27.235,-5.458,47.131,25.786,-8.968,47.174,22.099,-8.034,44.767,22.511,-5.167,42.250,24.398,-7.281,42.455,21.726,-9.966,41.736,18.986,-7.425,38.735,20.816,-6.026,37.295,21.236,-9.515,37.717,17.465,-10.295,36.068,16.463,-7.015,33.249,18.996,-7.499,32.800,17.803,-11.131,32.752,14.129,-9.935,30.283,15.048,-7.149,28.103,17.123,-9.547,28.380,14.271,-12.1…	MLTNHFLLLLMIITFIIFYICDDNKKLIEGITFKWYDNNNLELGPDYHQCIHAIGERIKTGPQGEDRCVIPSNFQQSINECANKFLENTDVVQKALVTQFSREAIDRVYRNKLSDSDIYHQSGENQGEVKESIQNEIDNRMQTKSNSCSTTCPTSCTNNTNPECNNCSYQCLQAHKHLNDKTQIDNWFNSNNKIPRKYYSLKKHRNKAVRDLASEYIDSQTNFIGGICIGKNINHD
job.pdb	GMGC10.115_497_766.UNKNOWN_trun_0.pdb	0.900	102	50	14	1	61	1	92	3.446E-01	34	76	249	MSQNNQLSKLQPTTT--RLLTYADLT-VM--LN--------------------------------RD--RRT-IWSWVKKGIFPTPIKTPAGVCIG-WRPAD	EDETQEFTYQIELADEEQRFGIQEQKLDMMEALLRQVETQKASLQQYQSHKDKKQNPIVLANEEEIQLI-IKRYEELHTLH---SKLNNY-L-L-YV-A--R	-21.769,-17.024,26.005,-22.710,-16.858,22.199,-21.130,-20.121,20.596,-20.236,-18.989,16.967,-20.932,-22.298,15.199,-18.306,-22.360,12.296,-20.285,-23.358,9.190,-17.866,-25.192,6.835,-19.435,-25.561,3.296,-17.901,-28.378,1.384,-18.417,-27.568,-2.350,-17.829,-30.735,-4.549,-16.136,-29.432,-7.717,-16.471,-31.302,-11.038,-13.578,-33.844,-11.770,-12.356,-31.603,-14.624,-11.873,-28.657,-12.280,-10.445,…	EDETQEFTYQIELADEEQRFGIQEQKLDMMEALLRQVETQKASLQQYQSHKDKKQNPIVLANEEEIQLIIKRYEELHTLHSKLNNYLLYVARDRTPDEYRPIAQLLQNLDLARLQWIVPVVKAQRKLYPIEGYGLDDSTNDVIISYLEEDTKKIQAIMDKYSKSSPQEDDLIIRRQSYLKSLHVALRQYIPLKRNDGDNDEDDDNDIQDDPAYDNNSKIHSKSNVADGYSVQPESSTSRRQGDGSVIAS
job.pdb	GMGC10.127_232_995.UNKNOWN_trun_2.pdb	3.200	61	46	6	19	72	173	227	3.441E-01	34	76	253	TYADLTVMLNRDRRTIWSWVKKGIFP--TPIKTPAGVCIGW--RP-ADIQSWIDNNIG--G	QKRRIEKKGLN-LELIKKMYYNHILTESDIDN-----LKNAKVLSDSTKAEIMRRINSHLS	-17.282,-27.792,32.208,-19.683,-25.863,34.538,-17.695,-22.655,34.539,-18.175,-22.129,30.888,-21.962,-22.472,30.995,-22.270,-19.806,33.680,-20.356,-17.230,31.637,-22.598,-17.740,28.674,-25.764,-17.532,30.755,-24.490,-14.489,32.532,-23.961,-12.831,29.159,-27.383,-13.833,27.907,-28.974,-12.513,31.077,-27.352,-9.151,30.840,-29.643,-8.759,27.754,-32.881,-9.329,29.546,-32.703,-6.493,31.939,-32.518,-3.3…	KNADKNILNKRIYTLHEIKTDSNTQELKSLYSKKQEIYSKYQQFLKQYNKCGSLYEFSPDDINNKCVKELVQTSKELLELFPPGKGKLGATPQLKQQDIHLLFLTIGNYMLINSIFAPNYKGQININDILSLASDITKTANSKPFQDPKKTGLISGGSKGSTELPRIIFSRNQKRRIEKKGLNLELIKKMYYNHILTESDIDNLKNAKVLSDSTKAEIMRRINSHLSHVEEPDIEIQSVLPTFGNMRTETTSN
job.pdb	GMGC10.129_116_652.SRFC_trun_3.pdb	4.100	96	40	13	8	73	154	227	3.441E-01	34	76	253	SKLQPT-TT--R-----------------------LLTYA---DLTVMLNRDRRTIWSWVKKGIFPTPIKTPAGVCIGWRPADIQSWIDNNIG-GS	DPDQAAELAASEQAADNIINKLEKNIMAIPVFFNF----CVSA---F--PLKA--SF--G-------I-D-DNGTFIPPTPEELAKGLCEELINSF	8.667,-1.299,-15.642,6.242,-0.145,-12.547,8.129,2.526,-10.533,10.873,0.757,-8.414,9.170,2.448,-5.434,8.293,-0.507,-3.375,6.755,2.584,-1.707,4.810,4.064,-4.472,1.831,1.871,-4.680,-1.123,2.528,-2.562,-3.707,-0.112,-1.981,-7.040,0.774,-0.586,-9.457,-1.744,0.798,-12.775,-0.018,0.322,-16.160,-1.020,1.773,-14.591,-2.268,4.938,-17.843,-1.442,6.566,-19.364,-4.404,4.815,-16.837,-6.598,6.461,-17.890,-5.190…	MIDDAKKSLYTIFTKTDETLADDVSEDDADGKWTTRFKTNFLEKFEWSSDFIETEPYQNLFLVYNPSAKQFVMSQNRNVYESAFINNRYVQKVLGDHTQEKWNGLIEDGGIEYLHTVLVETIKSSPNRKKDKLDGKLNSLKEQCKSVLKQFYVDPDQAAELAASEQAADNIINKLEKNIMAIPVFFNFCVSAFPLKASFGIDDNGTFIPPTPEELAKGLCEELINSFETNLNSIVSDLTGQRECSEMDESDFH
job.pdb	GMGC10.043_237_874.UNKNOWN_trun_3.pdb	3.600	55	40	6	23	72	207	253	3.439E-01	34	76	253	LTVMLNRDRRTIWSWVKKGIFPTPIK--TPAGV---CIGWRPADIQSWIDNNIGG	SLQDFITK--VQ-ALQTEDK-VGSWNMR----VNDSYVALYAESVWTAVDKTFHP	15.376,-21.293,2.967,18.310,-19.896,4.791,21.172,-22.252,4.419,20.421,-23.910,1.051,23.790,-22.823,-0.269,22.396,-20.020,-2.534,24.900,-17.619,-1.226,27.701,-20.140,-1.477,26.784,-20.897,-5.106,26.705,-17.200,-5.838,30.137,-16.788,-4.300,31.464,-19.633,-6.235,30.227,-18.147,-9.464,31.588,-14.675,-8.698,34.964,-16.132,-7.739,35.542,-16.884,-11.392,35.579,-13.219,-12.434,37.820,-11.314,-10.062,40.0…	DPGTGKTLAAEAALSLIGTNWASDGIISRTSLSAIYEHLKSTGSLPFIWDDPPRTEEVDEFAKVIYNLKPRIVRGNRQVPHSPIGYTSNHLIGGDQDATYTRIVRIPFVLDGNTAGVPALKAAQKTASGALPELIKLGYPKEKIAQVELELLPLLELAHHRVAWNLAIVTYYADAIAQMVGATENCLQWVKNNLCPVENDSDNNGNSLQDFITKVQALQTEDKVGSWNMRVNDSYVALYAESVWTAVDKTFHP
job.pdb	GMGC10.128_024_791.UNKNOWN_trun_0.pdb	9.700	41	34	3	15	54	213	251	3.437E-01	34	76	253	TRLLTYADLTVMLNRDRRTIWSWVKKGIFPTPI-KTPAGVC	PKITDVNQIAKNLNIDPTTVRLAADRL-NIKNLTSL-QTGI	38.280,5.857,28.190,37.577,4.708,24.645,34.005,3.018,24.579,34.338,-0.787,23.747,31.090,-1.655,21.843,30.048,-5.241,23.153,29.957,-7.834,20.540,33.448,-9.001,19.455,33.241,-12.721,20.402,36.928,-13.946,19.464,36.509,-16.866,17.030,39.657,-19.095,16.268,42.989,-18.692,14.292,43.114,-21.372,11.461,45.920,-21.638,8.641,45.913,-19.212,5.624,49.247,-17.092,6.105,47.652,-14.674,8.605,51.286,-14.148,9.9…	GGLVEPGVTHYGVKTGDTSRPQNRPAPMSKKLAEWYEKNKGKILKDVDGNLKPAQAWEDLTVNERMSIKSQFVNRNNPKQVNLRNLDILKDFLQEQKDAGRTVFKKTLPEIAKEAKLTLTGPQVANIIHNYFPDTFNYQGLDLNKAPGILKRVKALAKTKTANEITKILFDEGLAVSKNDVSVRQLMKDNKIPIKIATRDIDNLVKTYVKNNPKITDVNQIAKNLNIDPTTVRLAADRLNIKNLTSLQTGILK
job.pdb	GMGC10.284_431_604.UNKNOWN_trun_1.pdb	6.100	81	38	9	19	73	123	191	3.434E-01	34	76	253	TYADLTVMLNRD---------------------RRT---IWSWVKKGIFPTPIKTPAGVCIGWRPADIQSWIDN--NIGGS	RFK--G---VIRLGSENFFGGLLNTTTSYENKL--LSAL--NE--E-KFPPVTRDMLGRPTRLKLEDVEREWKKPNDPLIS	-17.678,-39.274,-37.189,-18.031,-35.661,-35.691,-19.923,-36.547,-32.577,-17.414,-37.728,-30.055,-15.426,-34.838,-28.704,-18.188,-33.356,-26.575,-18.716,-36.270,-24.315,-15.389,-36.842,-22.744,-14.643,-33.710,-20.801,-17.488,-33.573,-18.206,-14.838,-35.083,-15.941,-15.271,-32.506,-13.200,-12.805,-29.671,-13.920,-11.531,-29.256,-10.310,-13.690,-26.254,-9.410,-10.872,-23.800,-10.196,-12.265,-21.271,…	QKQSDQELLQESLPEVAVMSSVESWQAFGIARIFSFLSPLRFDDQFLQYLYIDCEDYTQWLTSDNKTLPEVTETPPLVIFGIAEPVVAVSNEVVLVTEQVARLAQSRYTDLKSKGVYSLENERFKGVIRLGSENFFGGLLNTTTSYENKLLSALNEEKFPPVTRDMLGRPTRLKLEDVEREWKKPNDPLISVTTEEAINCSDDLSCKVYTFMYGQEALTMASAIADRASGSIIEVQATAVLTRVINSDGDDIP
job.pdb	GMGC10.147_610_708.UNKNOWN_trun_0.pdb	1.000	183	46	16	3	55	10	187	3.429E-01	34	76	253	Q-NNQL------------------------------------------------------------------------------------S--KLQPTTTRL--LTYADLTVML-NRDRRTIWSWVKKGIFPT---------------------P-IK--TP--A-----------G---VCI	LSTSLSDGAPIPDYSRQNLSVKEQTARLGKEADALFDRIAKEADLRSGLAAEDSRGVAKAVQREIDLINNDRFNKAYRDDLRVWHRQMYIASRMEGQPFPSSLAYT-DRLSHWFQSAG-IP-ATELI-S-GLRGPALTRAIQELSRMGAKWETRIGDGTALANFVKDSNIKGVGPLLAQGAYP	51.913,-28.994,-21.287,50.989,-25.204,-21.212,51.143,-24.185,-17.469,51.179,-20.647,-16.376,50.384,-17.110,-17.010,46.714,-16.092,-16.969,46.708,-14.110,-13.794,47.237,-10.515,-14.638,45.145,-8.887,-17.346,41.666,-8.587,-15.859,42.314,-5.707,-13.595,42.623,-2.820,-15.873,39.844,-1.495,-17.859,36.656,-0.741,-16.034,38.519,2.022,-14.050,38.574,4.600,-16.783,35.606,6.701,-16.026,34.283,7.419,-19.430…	TMRGKAGTALSTSLSDGAPIPDYSRQNLSVKEQTARLGKEADALFDRIAKEADLRSGLAAEDSRGVAKAVQREIDLINNDRFNKAYRDDLRVWHRQMYIASRMEGQPFPSSLAYTDRLSHWFQSAGIPATELISGLRGPALTRAIQELSRMGAKWETRIGDGTALANFVKDSNIKGVGPLLAQGAYPALLLPRSFFELPSSDDRKPEEQISLLRASYEKGDFNTFRLLVLAGTPDTLSQISSEAVASLLIKDY
job.pdb	GMGC10.260_505_321.UNKNOWN_trun_2.pdb	7.400	67	46	10	15	74	187	244	3.429E-01	34	76	253	TRLLTY-ADLTVM---LNRDRRTIWSWVKKGIFPTPIKTP--AGVCIGWRPAD-IQSWIDNNIGGSA	VNGILMSLANGTFASD--DDNNSYRELVKTG-WI-REKKVGD--AEKVYL-HPIVGALVKE--KMKS	7.474,20.983,-0.569,10.589,18.830,0.292,10.100,19.387,3.965,6.499,18.193,3.859,7.576,15.079,1.952,10.261,14.258,4.501,7.756,14.632,7.209,5.424,12.241,5.525,8.246,9.696,5.132,9.204,10.027,8.781,5.612,9.481,9.732,5.358,6.465,7.500,8.550,5.024,8.949,7.099,5.486,12.332,3.662,4.000,11.645,4.722,1.285,9.204,2.879,-0.518,6.173,-0.361,-0.246,8.056,-0.333,3.481,7.621,-3.166,4.852,5.685,-2.321,8.053,3.921,…	DEQLYDQVRSCIRRYGRETVIVIDNLDAPNDDFTCTIQQQTAYKDLIDLPVCVIATSRYEEFEGATKIAISENRGMCRSLLKAYLPKSTIEERKALVDAVNANTLAVDIVGRTLKESMRFGTGVTIQTMLDALQGKADFSGFKPVRAEYRGDRTEKEIVAHLANVFNVSGKGEQAEAILRFTSLFPVNGILMSLANGTFASDDDNNSYRELVKTGWIREKKVGDAEKVYLHPIVGALVKEKMKSGDSKAIVRT
job.pdb	GMGC10.028_110_409.MLTD_trun_1.pdb	4.600	64	39	8	19	74	1	50	3.427E-01	34	76	253	TYADLTVMLNRDRRTIWSWVKKGIFPTPIKTPAGVCIGWRP----ADIQSWI---DNNIGG-SA	SFKQISDLLDIPVAQLQMLNP-----SY-K-----LNVVPTYTDKPHF-LRLPLE--KIAVFTS	-13.486,-21.139,-3.938,-16.302,-23.609,-4.872,-14.576,-26.002,-2.537,-14.874,-23.603,0.420,-18.512,-22.946,-0.322,-19.177,-26.640,-0.723,-17.668,-27.314,2.697,-19.710,-24.635,4.400,-23.091,-25.076,2.711,-22.870,-28.826,2.258,-23.383,-28.440,-1.564,-21.499,-30.782,-3.899,-18.851,-28.964,-5.925,-20.344,-30.557,-9.052,-23.697,-28.972,-8.306,-22.025,-25.542,-7.849,-20.277,-25.958,-11.217,-23.557,-26.…	SFKQISDLLDIPVAQLQMLNPSYKLNVVPTYTDKPHFLRLPLEKIAVFTSNEDKIYAYVQHEDNQREKPYSSRLRGLVSRDSLRNGGDSAIVSRTKYHKVKRGDNLSEIANAYNVSISEIKRWNKLKGNSAPLGRNLKIVTSERVASNVKKEKIEKVAIVKDTTTAIASTETVQPKASKVYKEEKVVSFKDVTKFHKVKKGDNLGEISEKYGVTVAEIKKWNNLKSNNVAFGKNLKIVSNERVVSTVRKEVKG
job.pdb	GMGC10.010_379_414.UNKNOWN_trun_2.pdb	4.300	93	48	9	2	73	34	106	3.422E-01	34	76	203	SQNNQLSKLQ----------------PTTTRLLTYADLTVMLNRD-RRTIWSW-VKKGIFPT--P-IKTPAGVCIGWRPADIQSWIDNNIGGS	DNEDEEYEGKWTDPENVPSGLDTTTY-------------HKFLLGLMNS--RVLHY---YMFKRSGEIDAAEAFANMRQTDIRELP--VPVAK	11.148,-4.351,25.064,8.876,-3.273,28.125,5.778,-5.227,29.168,3.695,-7.764,27.156,4.846,-11.372,27.679,4.154,-12.675,24.071,4.291,-16.387,24.931,6.735,-17.605,22.178,6.532,-21.449,22.895,9.585,-21.743,20.754,12.616,-20.029,22.377,13.456,-17.489,19.713,17.203,-17.993,19.848,18.580,-14.490,19.257,22.070,-15.439,18.125,24.684,-12.635,18.526,25.932,-12.534,14.911,29.861,-12.742,15.010,31.996,-10.311,1…	FHDDTVYCPRSVYVYKIRSDQGDMLDWYVDVDLDNEDEEYEGKWTDPENVPSGLDTTTYHKFLLGLMNSRVLHYYMFKRSGEIDAAEAFANMRQTDIRELPVPVAKLSEEDGRERAEEIADCVDTMFDDGELGDTTDWKIDRLLMELYGLDPGKLVYINSQMGLGAYHKKMQELYPDGKPPAPERKQDVTLNVDAAEAAEADD
job.pdb	GMGC10.189_393_074.UNKNOWN_trun_0.pdb	1.200	160	52	17	3	76	1	140	3.414E-01	34	76	253	QN-NQ-LSKL--QP--TTT--RLLTYADLTVMLNRDRRTIWSWVKKGIFPTPIKTPAGVCIGWRP------------------------------------------------------------------------A--DIQSWIDN--N--IGGSANA	AWIAEYDDVIVAMRHL--SEG--IQ-DMERV-F-SPPHAFVAYP----CIGTN--------MRRLRILAQIYSHVLAMQWSLTKASDSAQVVLRSVKSPRYATGQNEYLADEIATFRRDIADKKEALTRAEDKLLAAWDST-SKTVWGSLSVFVDPIHHH	29.928,-35.780,-15.296,27.457,-33.189,-16.700,25.587,-33.137,-13.300,28.728,-32.075,-11.501,29.207,-29.351,-14.094,25.744,-27.936,-13.463,26.193,-27.723,-9.687,29.446,-25.991,-10.292,27.806,-23.445,-12.524,25.199,-22.639,-9.836,27.927,-22.147,-7.281,29.955,-20.024,-9.691,26.966,-17.813,-10.428,26.359,-17.304,-6.755,29.957,-16.256,-6.295,29.636,-13.874,-9.175,26.578,-12.299,-7.583,28.443,-11.899,-…	AWIAEYDDVIVAMRHLSEGIQDMERVFSPPHAFVAYPCIGTNMRRLRILAQIYSHVLAMQWSLTKASDSAQVVLRSVKSPRYATGQNEYLADEIATFRRDIADKKEALTRAEDKLLAAWDSTSKTVWGSLSVFVDPIHHHAMPAVENAHIWQEMYKNIVAELNEIIPQIGAEPPQPVNRRGKPHAPYIDSVIDTLHAPARIDDVERSLLAISELEAHMRSIRDELLRLCKQGACSGFPEAEISDSPRQSAWVV
job.pdb	GMGC10.193_714_207.UNKNOWN_trun_1.pdb	5.300	112	54	14	1	74	156	253	3.412E-01	34	76	253	MS--Q-----------------------NNQLSKLQPT-TTRLLTYADLTVMLNRDRRTIWSWVK--------KG-IFPTPIKTPAGVCIGW--RPADIQSWI-DNNIGGSA	EVGTVSTVAYDQPAAVENVGTPSAAKFNFSIPKGYSPEKGKDYWTADDI-KEIGKSI-T-PSMIGSIADPAEK-SDGQVLAFDE-ATGKWVSVD-------MTS--GVSSVD	-1.783,-53.168,80.292,-4.437,-50.791,81.696,-7.579,-53.013,82.335,-10.107,-50.257,83.496,-11.202,-52.015,86.839,-14.802,-50.768,87.074,-15.202,-51.170,90.880,-18.964,-52.218,90.838,-20.500,-50.054,93.498,-23.467,-52.580,94.176,-25.976,-49.859,93.666,-29.093,-51.980,92.584,-28.887,-51.344,88.798,-32.336,-49.817,88.184,-32.230,-51.924,84.910,-33.699,-55.476,84.554,-30.962,-58.263,84.394,-29.726,-58…	TALLKVEAAETESPFPPVTPAFAETLAAEVENALEVANGVRQDAASGAFNGATFKPSVSISGDLSWTNDKGLPNPDSVNIKGAPGKDGKGLQILGYYDSLDALTDAVTDPTPGEAYGIGIEHPYDIYIYDAVGSRWVNNGAVEGAKGDPGDNATIEVGTVSTVAYDQPAAVENVGTPSAAKFNFSIPKGYSPEKGKDYWTADDIKEIGKSITPSMIGSIADPAEKSDGQVLAFDEATGKWVSVDMTSGVSSVD
job.pdb	GMGC10.042_920_393.UNKNOWN_trun_7.pdb	1.500	63	47	9	19	74	192	246	3.409E-01	34	76	253	TYADLTV--ML-NRDRRTIWSWVKKGIFPTPIKTPAGVCI--GW-R-PADIQSWIDNNIGGSA	AARGLLKATGDNGVR--FLSRADPAT-VRNVVGS----AADGNADYARTVVRRFNRYY-RTGD	27.237,-26.397,-28.870,30.770,-28.336,-28.186,31.844,-25.791,-25.525,30.159,-27.546,-22.566,32.112,-30.801,-23.217,35.183,-28.853,-22.014,33.742,-28.889,-18.458,33.619,-32.809,-19.004,37.092,-34.065,-17.572,37.417,-34.587,-13.790,39.605,-31.514,-13.193,37.525,-28.552,-11.786,40.518,-26.287,-12.583,42.036,-25.829,-15.986,40.041,-25.751,-19.099,38.103,-22.483,-18.919,40.670,-22.474,-21.739,39.232,-…	FGWFTGYLSGQILSSIISSVGKSAAFQKLLQNSRSFQRLIDAVDSAVPDRVPNRIRPGVLRRAGKIDDNLPDTDVRTGTLSARLSRVPEADRGRIVEQFDELDPDALDGVDVDAPTTKAAGLFDAANDPSNARRALEALAETDDEAASVLLRIDDPETQWRFARAYDRSVDGDELATALRRYDELDIGDKRAARGLLKATGDNGVRFLSRADPATVRNVVGSAADGNADYARTVVRRFNRYYRTGDADARVEL
job.pdb	GMGC10.269_731_605.UNKNOWN_trun_1.pdb	0.700	138	47	13	1	74	69	180	3.407E-01	34	76	248	MSQNNQLSKLQ----------------------------------------------------PTTTRLLTYADLTV--MLN--RDRRT-IWSWVKKGIFPTP--IKT----PAGVCIG-WRPADIQSWIDNNIGGSA	IQGRVKNHSAIGPNVAEAGERETRDADDPQEVTPEPPPSNPRTESSQKAKSLNEPRRKIKWPK-------------ASE--TVEWK--RLDE-SLS---DLLQKALRGTVEA-----KLNLFGEILYEECSGRYGKVT	46.363,-12.614,-58.465,44.453,-9.947,-56.605,46.065,-8.991,-53.278,43.903,-6.440,-51.492,44.681,-4.939,-48.059,45.189,-6.090,-44.364,43.436,-3.230,-42.512,45.716,-2.860,-39.427,43.915,-2.949,-35.975,45.081,0.151,-34.238,43.384,0.074,-30.637,42.815,3.801,-30.124,42.909,3.581,-26.291,41.000,6.698,-25.493,39.396,5.168,-22.370,38.582,8.737,-21.248,38.500,7.140,-17.793,36.174,9.931,-16.669,37.435,10.3…	MEEGPTRTDTPVTNARTTTNDVRTLRKCGCGWEKVTTLRGLHIHMGKMKCAGRSQKQTCAAQAGQTSGIQGRVKNHSAIGPNVAEAGERETRDADDPQEVTPEPPPSNPRTESSQKAKSLNEPRRKIKWPKASETVEWKRLDESLSDLLQKALRGTVEAKLNLFGEILYEECSGRYGKVTGRKAAEKSKGRREKEIDDLVAGRRQLRRRWRKAEESEREGLKALWDDIRRRLANLRRAERIRRRRKRK
job.pdb	GMGC10.090_770_070.UNKNOWN_trun_4.pdb	2.400	208	53	23	7	76	6	201	3.406E-01	34	76	253	LS-KLQPT------T--TRL-LTYADLTVMLNR--DRRT----------IWS-WVKKGIFPTP----IK------------TP--AG------------------------------------------------------------------------------------------VCIG-WRPADIQSWIDNNIGG--S---AN-A	ENDINTLIDGSLKDTKLIWDRLD-LILK-QSKNNF---LNNFNFNSNVK--KNMEKIIINLCIFDNI-DALDKVLYMDETKLLLE-TSKRKENNLKSYFKNYIKKFISLLSNKNLKQNINDNPNNEYNFLSKYGGSPKEYQRIRKITNKLNKIKILNGYNNIYDCNGMILTHSRFSY--TNSINLLKFMFLET-LNKIINLEDDDVEI	9.572,-16.656,-13.602,5.970,-16.470,-14.806,4.895,-14.525,-11.722,7.918,-12.084,-12.267,6.853,-11.746,-15.970,3.123,-11.468,-15.459,2.750,-9.625,-12.183,5.942,-7.739,-11.539,7.129,-6.589,-15.051,5.074,-3.401,-14.955,6.417,-2.524,-11.513,9.992,-3.201,-12.757,9.508,-0.848,-15.786,7.528,1.945,-14.308,7.121,1.372,-10.533,8.834,3.123,-7.651,12.393,2.109,-6.717,11.057,0.949,-3.379,8.551,-1.364,-5.073,1…	IKNLMENDINTLIDGSLKDTKLIWDRLDLILKQSKNNFLNNFNFNSNVKKNMEKIIINLCIFDNIDALDKVLYMDETKLLLETSKRKENNLKSYFKNYIKKFISLLSNKNLKQNINDNPNNEYNFLSKYGGSPKEYQRIRKITNKLNKIKILNGYNNIYDCNGMILTHSRFSYTNSINLLKFMFLETLNKIINLEDDDVEIDNESAERNDNNEDDELIISNDKNIRINFVRNLLEKIEQDRKIKDKYNSRNNE
job.pdb	GMGC10.031_313_686.BARA_trun_1.pdb	2.500	118	46	10	1	72	90	184	3.401E-01	34	76	213	M-SQNNQLSKLQPTTTR---------------------LLTYAD-LTVMLNRDRRTIWSWVKKGI-----F-----------------PTPIKTPAGVCIGWRP-ADIQSWIDNNIGG	VQQNNQSIPVIQSNALWTVSEALTRAANKKELAIEMLQ---GFLD-S-----IPKFEKDYQSLKNGEGSVLAPVIHKFAGGAVYCGMP--------------KVKELCNTIELALKRG	-15.880,18.594,48.649,-12.527,19.919,47.778,-9.490,18.793,46.173,-6.887,17.892,43.876,-4.934,15.846,41.588,-1.940,18.164,40.744,1.141,17.585,39.050,3.793,16.977,36.789,5.280,19.717,34.555,8.908,19.864,33.739,12.196,19.199,32.622,14.638,19.312,29.905,17.680,17.572,28.946,19.213,17.962,25.466,22.628,16.317,25.816,24.925,17.917,23.200,28.107,15.827,23.320,30.598,17.783,21.193,33.999,16.333,21.833,36…	KLVKNETKQSSSEVKDNQNSKTIESKTGKSDITDTKVKSATVAPQIKPVPLTGKKNTGTATVGIKNPNAAKLPIKNQTGSAQNKQADKTVQQNNQSIPVIQSNALWTVSEALTRAANKKELAIEMLQGFLDSIPKFEKDYQSLKNGEGSVLAPVIHKFAGGAVYCGMPKVKELCNTIELALKRGDTIDDIEPELLELEDFIDNIKKNGQKWLQ
job.pdb	GMGC10.252_849_325.DPNA_trun_1.pdb	4.100	96	47	18	1	72	143	217	3.401E-01	34	76	253	M--SQ--NN--QLS-KL--Q---PTTT--RLLTYADLTVMLNRDRRTIWSWVKKGIFPTPIKTPAGVCIGWRPADIQSWIDNNIG----------G	DELKGIESENEMISTVIGMFENV---SRW--RS-DVQS--I-V-D--K--YR------PKRD-KEGNLLPRTDTALIAAIDDITKNQTDAEGIKFS	36.473,20.413,-11.735,33.978,22.764,-9.848,35.701,25.728,-8.228,33.631,26.294,-5.050,35.211,29.802,-4.723,33.966,31.074,-8.105,30.756,29.061,-8.288,31.911,28.344,-11.838,33.023,25.231,-13.646,36.695,25.421,-14.741,36.528,25.493,-18.560,38.284,22.268,-19.783,40.515,23.049,-22.823,39.017,21.375,-25.958,42.214,19.226,-26.052,41.459,17.798,-22.597,37.752,17.109,-23.354,36.893,13.430,-23.279,34.476,12…	EYEESTGKFIPIADERRIKVLIGSSSIREGMNLQKYSSVLFNCFLDWNPTDNIQVEGRVWRQGNTFENVRIANPLMLNSVDIFMFQKLEEKTSRINAIWNKDGKTSIINLEEFNPKELKYALLTDPNVLAQMEIDDKIEEITDELKGIESENEMISTVIGMFENVSRWRSDVQSIVDKYRPKRDKEGNLLPRTDTALIAAIDDITKNQTDAEGIKFSDHPKYKPYNYSSREPVSQGEFSMPYWYNDWRLGVIQ
job.pdb	GMGC10.198_409_911.MURD_trun_2.pdb	2.500	159	49	15	6	76	40	180	3.400E-01	34	76	253	Q-------------------------L--SKLQ-------------PTTTRLLT--------------------------YADLT-V----------MLNRDRRTIWS--------WVKKGIFPTPIKTPAGVCIGWRPADIQSWIDNNIG-GSAN--A	HNLNADSVAILNLEPDHLDRYNNDLFKYIFAKTNILQGSRSAWFNR------SDTNTLNFFGAFQHHDIYKKANLRLNLF--GVGRSKFDKKPEFPQGFFYNRLT-KFLCQGEQNLISSDD---LKLK-----GEHNIANALAALALYN-SVVNFIKLD	31.067,-9.839,-24.245,33.891,-7.570,-23.579,35.017,-9.817,-20.711,37.449,-12.603,-21.769,37.478,-15.268,-22.454,35.069,-15.042,-25.441,32.413,-17.747,-25.587,34.002,-19.312,-28.656,37.456,-19.326,-27.123,36.080,-20.882,-23.948,34.445,-23.598,-26.105,37.652,-24.214,-28.082,39.669,-24.473,-24.891,37.338,-27.179,-23.649,37.447,-29.073,-26.908,41.226,-28.994,-26.908,41.466,-30.121,-23.316,42.254,-33.…	GNISPSAIQALLDIKQSENSNNYPQVWVLELSSFQLETTHNLNADSVAILNLEPDHLDRYNNDLFKYIFAKTNILQGSRSAWFNRSDTNTLNFFGAFQHHDIYKKANLRLNLFGVGRSKFDKKPEFPQGFFYNRLTKFLCQGEQNLISSDDLKLKGEHNIANALAALALYNSVVNFIKLDNENGDTFKKNSSNLVEFDLLSDDKNFDKVITALKSFDNLPHRVQIVHQEDNGTIFIDDSKSTNISSTIAALKQ
job.pdb	GMGC10.265_171_126.YEHI_trun_2.pdb	1.100	177	58	15	1	69	22	189	3.400E-01	34	76	253	MSQN-----------------------N--QLS----------------------------KL-QPTT--T------R--LLTYADLTVMLNRDRRTIWSWVKKG---IFPTPIKT--PAGVC-IGWRPADIQSWIDN--------------------------------------N	NKINDYNIVYKVLESTNRAEVKRYCLKLISNNEAITRDYVEKMSEKVKSSELKGALKNIIKNWNLKKYGDNFKSIDEALEFID-TYY--NKNYE--KNIKFLDDVKFT----KVLYKNGKEADERVFKYIIMEYMNLVEPARLKDCDMLVDILDDSSFADALESLYSYWSDSNYEAA	20.184,-9.378,-30.811,18.778,-9.138,-27.262,16.372,-6.305,-28.179,15.142,-7.718,-31.485,15.182,-11.468,-30.885,15.100,-12.254,-27.171,13.215,-9.447,-25.369,10.023,-9.845,-27.428,9.967,-13.696,-26.869,8.565,-14.417,-23.338,10.045,-17.954,-23.002,13.367,-17.017,-24.548,13.719,-13.958,-22.357,12.829,-15.829,-19.140,15.100,-18.714,-20.021,17.935,-16.304,-20.665,17.299,-14.299,-17.451,17.149,-17.469,-…	FIKDNIAPNKNAALDLLKSIYNKINDYNIVYKVLESTNRAEVKRYCLKLISNNEAITRDYVEKMSEKVKSSELKGALKNIIKNWNLKKYGDNFKSIDEALEFIDTYYNKNYEKNIKFLDDVKFTKVLYKNGKEADERVFKYIIMEYMNLVEPARLKDCDMLVDILDDSSFADALESLYSYWSDSNYEAAKKNILIPYLIYSDDLKIDKVYPLIKEFAKGSRTVMAGFIIKCMALNGKNYALILVDGLTRKAPT
job.pdb	GMGC10.122_903_198.UNKNOWN_trun_3.pdb	1.900	263	41	10	8	69	1	247	3.400E-01	33	76	253	SKLQ-------------------------------------------P--------------------------------T-TTR--L--LTYADLTVMLN-RDRRTIWSWVKKGIFPTPIKTPAGVCI------------------------------------------------------------------------------------------------------------------------GWRPADIQSWIDNN	RAIRSMGKLLKSGFDMTARECGSNIYLTTPDKKHNVTVYLGEDDILEIDYQNAATTSSHKASSEKLTEAKKPSAKPSNKSAKYANRKPGAERYNVLHRIFNHANKEKVLRTVE-NTKGFTLE---KGDIEDSHCAPCSIAKARAKGHRKQAKCNNITRTPLKPASTLSRAVSSNATDAVKTKNVNAIFMADIARDVDDDHSDASSDDDGFEGVPPLPDDAQDDSSLARVADDFVAPVPGKVINEQGVIL------------RW	12.940,-7.840,1.342,15.023,-10.922,1.083,17.924,-10.665,3.572,20.904,-12.740,2.941,23.716,-13.289,5.440,27.004,-11.693,4.413,28.872,-14.730,5.677,26.958,-16.990,3.479,27.771,-14.899,0.564,31.351,-14.984,1.314,31.256,-18.770,1.612,29.638,-18.879,-1.771,32.603,-17.004,-3.201,31.355,-13.498,-3.359,33.761,-10.643,-2.686,33.008,-7.311,-1.163,34.856,-4.091,-1.687,34.109,-0.947,0.167,35.546,2.257,-1.152…	RAIRSMGKLLKSGFDMTARECGSNIYLTTPDKKHNVTVYLGEDDILEIDYQNAATTSSHKASSEKLTEAKKPSAKPSNKSAKYANRKPGAERYNVLHRIFNHANKEKVLRTVENTKGFTLEKGDIEDSHCAPCSIAKARAKGHRKQAKCNNITRTPLKPASTLSRAVSSNATDAVKTKNVNAIFMADIARDVDDDHSDASSDDDGFEGVPPLPDDAQDDSSLARVADDFVAPVPGKVINEQGVILRWDLEKIR
job.pdb	GMGC10.133_495_462.UNKNOWN_trun_0.pdb	2.400	204	49	19	4	76	15	199	3.399E-01	33	76	227	N------------------------------------N-QLSKLQPTT--TR-LLTYADLTVMLNRDRR--TIWSW-----VKK--GIFPT-------PIKTPAGVCIGWRPADIQSWIDNN--------------------I----------------G-------------------GS--------------------ANA	FYVTLGMAFHLGDVNASRPEPSRIDPVTTPTETEKPEEP-QEPEVTPDEVGEYLDK-LYDT--VKDEFNRKGIALEELENSFRALGFKMEKVKDEASG-----------NTKE-I-VA--TIDGDLSFDTGSAKLTQKALQLIDQVAQGLVDNPDTVAKVHGHTDSVGAYRSNKILSLRRAEAVKNAMVERKGIAPARIIEVQG	-11.785,49.021,-31.820,-10.813,45.656,-31.180,-10.301,42.705,-29.437,-9.454,40.150,-27.155,-10.307,38.734,-23.883,-9.806,37.092,-20.743,-9.024,35.460,-17.604,-8.361,33.066,-14.834,-9.372,30.252,-12.856,-9.233,28.298,-9.776,-10.794,24.894,-9.341,-14.035,25.540,-7.336,-15.224,23.404,-4.293,-19.038,23.184,-4.965,-21.254,22.801,-1.778,-25.103,22.616,-2.661,-27.572,24.171,-0.191,-31.154,24.339,-1.735,…	LGERSTKSKGYRTEFYVTLGMAFHLGDVNASRPEPSRIDPVTTPTETEKPEEPQEPEVTPDEVGEYLDKLYDTVKDEFNRKGIALEELENSFRALGFKMEKVKDEASGNTKEIVATIDGDLSFDTGSAKLTQKALQLIDQVAQGLVDNPDTVAKVHGHTDSVGAYRSNKILSLRRAEAVKNAMVERKGIAPARIIEVQGFADDRKLVNTMGPEAKNRRVEIRISYQK
job.pdb	GMGC10.283_908_982.UNKNOWN_trun_1.pdb	0.800	120	57	15	1	71	140	246	3.394E-01	33	76	253	M--SQ------------------------------------NNQ-LSKLQ-PTTT-RLLTYAD-LTVMLNRDRRTIWSWVKKGIFPT---PIKTPAGVCI----GWRPADIQSWIDNNIG	RADARGHDDYIGRPGAVAIQPDGRRALITNIDADDDERARF-WSLVEEHEAVNRGD-RMSLRIA-D-----NPGFWSRVAASADCPPQLKEAL---ATATPTEPVRFDIA-SGKEM-RAF	14.669,78.946,33.921,16.459,76.673,31.517,16.571,73.848,29.212,17.485,71.049,27.263,15.254,69.065,24.915,16.215,65.794,23.192,13.287,64.719,20.784,12.265,60.884,20.283,11.109,60.115,16.725,7.498,58.636,16.192,6.201,54.934,15.783,4.688,54.402,12.205,1.280,52.552,12.137,0.702,49.277,10.018,-0.126,49.709,6.185,-3.131,47.654,4.950,-2.749,46.614,1.258,-5.603,44.831,-0.568,-6.442,42.006,-2.971,-5.606,4…	EIGAGRERPPELPPAEIDADTTRQTDTRKDQGHDYRHDQRIDPWLGAGLVEGASASEPGTEGLLAGPVLGRPVEDALADARVRLLPRRNVVRHGGGAHGLLRSAADVSVEAGAGDLGLRCASAGDRDEGGRLDTPSLRSRADARGHDDYIGRPGAVAIQPDGRRALITNIDADDDERARFWSLVEEHEAVNRGDRMSLRIADNPGFWSRVAASADCPPQLKEALATATPTEPVRFDIASGKEMRAFLATQPGW
job.pdb	GMGC10.282_771_842.UNKNOWN_trun_0.pdb	1.500	127	46	12	21	76	40	158	3.394E-01	33	76	253	A-----D---LTVMLNRDRRT--IWSW------VKKGIF--PT--PIKTPAGVCIGWRPADIQSWIDNNIGG------------------------------------------------SAN---A	LESWVGINYFEARTRVEDT-HRVQARRNSAGQG-AGPRFERLAGLFQDP-----GRDPRPVRDAARRLEALEPPMVGQELSGVLPGVAARAGDGRLLEEHATEILVEHDPVTAAKRLTGL-CTGYRK	-9.711,16.934,8.730,-11.532,14.653,11.195,-8.807,15.544,13.792,-10.247,19.094,13.909,-13.654,18.030,15.021,-15.162,19.577,18.132,-14.795,17.344,21.274,-18.595,16.846,21.421,-18.398,15.525,17.855,-15.999,12.807,18.831,-18.281,11.721,21.672,-21.081,11.449,19.222,-19.006,9.348,16.830,-18.343,6.875,19.629,-21.983,6.195,19.971,-23.160,6.494,16.440,-21.782,5.984,13.023,-20.581,9.152,11.312,-23.338,11.0…	GAHRLEVGEYDRLRQNPADTQGPVLYATGRAVYKDTTALLESWVGINYFEARTRVEDTHRVQARRNSAGQGAGPRFERLAGLFQDPGRDPRPVRDAARRLEALEPPMVGQELSGVLPGVAARAGDGRLLEEHATEILVEHDPVTAAKRLTGLCTGYRKANESVAKPEVGIFRRATVLGVDQYLIRVEGLEAELLRSAIAQADNPRTQAGAAARSLSRSGKPGPQDNTQDNTQDNILSGETTGPGRGGDQGCAG
job.pdb	GMGC10.304_401_656.UNKNOWN_trun_1.pdb	1.700	113	43	14	13	73	125	221	3.390E-01	33	76	248	TTTR--L--LTYAD-----------------------LTVML--------------------NRD--RRTIWSWVKKGIFPTPIKT--PAGVCI-GWRPADIQSWIDNNIGGS	YMTMAEQERRR-KFSSSSYAHYHNEMFRDLGEREAMRNVS-PGDIVCRPNLTTGGQQYAVVLETTDD-GVL--Y-----QTVASYSSD-----NS-PVLTNADRAVGLYRAGA	-12.936,-3.903,2.365,-9.853,-4.632,4.542,-11.555,-7.497,6.320,-12.519,-9.263,2.985,-8.901,-9.135,1.844,-7.660,-10.547,5.135,-10.325,-13.332,4.929,-9.341,-14.195,1.406,-5.630,-14.341,2.215,-6.382,-16.602,5.176,-8.557,-18.827,2.984,-5.776,-19.169,0.413,-3.129,-20.040,3.006,-5.207,-22.170,5.438,-3.570,-25.269,4.108,-0.008,-23.880,4.500,1.916,-25.487,7.478,2.986,-22.018,8.661,-0.478,-20.856,8.627,-1.…	TQVAIRQAVASALQNHPEYQVWLQSNETDIDEDGVAYPRTAQQMRELLDACASKPTEFGYLIINPNLNEVGNSAEELERLLIVAEAYPPERTPRQAVIAQAPARNEELKEDIKALEWNDIISHSYMTMAEQERRRKFSSSSYAHYHNEMFRDLGEREAMRNVSPGDIVCRPNLTTGGQQYAVVLETTDDGVLYQTVASYSSDNSPVLTNADRAVGLYRAGASKTETPIGFTAYPDTVAVEDYEGWVAW
job.pdb	GMGC10.025_864_420.UNKNOWN_trun_0.pdb	1.200	164	47	16	10	76	102	247	3.386E-01	33	76	253	LQP--T----------------TT--RL--LT-YA-DLTVMLNRD--------RRTIWSWVKKGIFPTPIKTPAG--------------------------------------------------VCI-GWRPADIQSWIDNNIGG--S----------A--NA	EQIVTEFNELEASLGNERARRVANARVRELSSE-SEWVDK--PCSPFPLANFR--------------HFRAASDSKYDDEFIGEVQTLLGQGLGARETGARLEISKSSVEFIKARYIDDRDSHSL-RTTGVSLNYALYSYLPFCCSVILLAFTAGRESSIGDLR	37.922,4.151,-29.017,35.663,7.175,-27.983,37.462,8.723,-24.881,34.622,7.957,-22.217,36.190,10.075,-19.576,34.311,13.288,-18.797,30.599,14.148,-18.004,30.208,17.870,-17.379,27.822,18.971,-14.657,25.489,21.351,-16.551,25.389,24.887,-15.161,21.742,24.349,-14.857,22.046,21.288,-12.757,24.581,22.959,-10.454,22.267,25.848,-10.030,19.428,23.631,-9.130,21.438,21.893,-6.458,22.534,25.217,-5.102,18.927,26.…	DVNDAIDYASKTQARNHGNTLKLLHMQGELLQNDFAFPLKVDPYPDETPADFVDGSFARDGHPTRPCRGRTRNLPVPVFLKLMDASVRWLIDYAEPLLALEEQIVTEFNELEASLGNERARRVANARVRELSSESEWVDKPCSPFPLANFRHFRAASDSKYDDEFIGEVQTLLGQGLGARETGARLEISKSSVEFIKARYIDDRDSHSLRTTGVSLNYALYSYLPFCCSVILLAFTAGRESSIGDLRFGCMKK
job.pdb	GMGC10.271_261_586.UNKNOWN_trun_1.pdb	1.900	52	39	6	34	76	162	210	3.383E-01	33	76	253	IWSWVKKGIFPTPIKTPA-----GVCIGWRPADIQSWIDNNIG--GSA--NA	LERWLIEK-NMLQLHRFQLKNGDSKTKTLSYERVRRLWAAA-DDYFNQLT-G	-18.703,-18.823,16.462,-17.757,-18.274,12.769,-15.040,-20.129,10.860,-12.900,-17.942,8.734,-13.095,-19.724,5.438,-11.117,-17.289,3.317,-8.451,-14.637,3.753,-6.701,-12.251,1.354,-5.264,-8.764,1.777,-8.274,-6.481,2.370,-10.833,-9.241,2.453,-11.835,-11.749,5.037,-14.708,-14.159,4.741,-16.404,-15.896,7.598,-18.980,-18.642,7.762,-21.656,-17.901,10.252,-24.624,-19.863,11.483,-27.963,-18.766,9.964,-29.0…	AGNEIYREPGLSCFLLPVQFAEGEGEREIREFLDDKLKEFCKDKLLVPYVFEIRKTQRIFDVLPEVLGESRGRSVPANSWHPGVISELWSKAQERAEACPLCGLLPVEGKSGSRSKNLCGLCGRLREAGQAGRWQGEGTVWMDEIADTETNRLAVLCIEVPLERWLIEKNMLQLHRFQLKNGDSKTKTLSYERVRRLWAAADDYFNQLTGEIKEELGECERLKLDLKPEKESLPLERGQFYLTERPGGAILYL
job.pdb	GMGC10.174_784_903.UNKNOWN_trun_6.pdb	1.400	70	40	17	1	54	16	72	3.381E-01	33	76	253	M--S--QN--NQ-LSK-LQ--P-TTTRLLTYADLTVMLNRDR--R--TIWSWVKKGIFPT-PIKTPAGVC	EMNTPLNDAVDSITTLQSTLEDMDGKE-FT--VTL----NMVGNAASL-GTEIL-S-KFATSGN---AKA	-48.528,36.489,47.597,-51.253,35.132,50.091,-48.915,34.893,53.071,-51.556,32.596,54.922,-52.019,30.004,52.150,-48.991,30.779,49.827,-46.041,30.148,52.298,-47.498,26.649,53.590,-48.356,25.677,49.932,-44.784,26.651,48.774,-43.302,24.713,51.808,-45.434,21.692,50.918,-44.388,21.955,47.250,-40.687,22.049,48.330,-41.199,19.065,50.648,-42.874,17.095,47.880,-39.774,17.817,45.759,-37.658,16.060,48.274,-38…	LDEENGIPAQKTAWEEMNTPLNDAVDSITTLQSTLEDMDGKEFTVTLNMVGNAASLGTEILSKFATSGNAKAEGTADIKGTANAKGNWGAKEGGRTLVGELGQEIWVHSADGTFETVGDNGAEFINTKKGDIIFNHLQTKQLLDKGSILSRGKTDIGGTALADGNADNVIITPDGVKLVPLQPGDKMWDMVQKFNAYMERIDNNVEKLVPNSFYDHNRQMNDIANQITNNSVINNNRQSQAINQEIHVTLPNV
job.pdb	GMGC10.267_362_862.UNKNOWN_trun_5.pdb	6.300	63	43	9	11	72	145	192	3.381E-01	33	76	253	QPTTTRLLTYADLTVMLNRDRRTIWSWV-KKGIFPTPIKTPAGVCIGWRPADIQSWIDNNIGG	LSVVPIEMSVADVVKSNKWNETTA-KFFND-N---FREEN-----NNIYR-L-QGI-S--MFR	50.536,-26.388,-20.364,50.210,-23.267,-18.099,46.881,-21.446,-18.207,47.679,-18.223,-19.927,48.237,-15.455,-17.348,45.454,-13.473,-19.027,42.926,-15.943,-18.073,44.207,-16.068,-14.516,44.002,-12.340,-14.273,40.448,-12.358,-15.587,39.446,-14.935,-12.988,41.129,-13.026,-10.160,39.500,-9.806,-11.297,36.115,-11.483,-11.410,36.636,-12.825,-7.924,37.431,-9.378,-6.497,34.371,-7.859,-8.307,32.146,-10.467…	DEIPASVLSWIENTRERYSDVNKALQQKTLGVPNLHNSHKKTNYNLVLLKSLMLTRADTDIGFRNFLGQAGTIEFTHNGTGSTFIAGQTAKIYNAIRNSIISGNFDKTKNERTTWYDSLPSIKKKQENKEPEVNNTKAPYKAKTLSVVPIEMSVADVVKSNKWNETTAKFFNDNFREENNNIYRLQGISMFRKPKTGKISIDNVLARKSISFKPVESIATKHHDNYSNRADAEFVFSLNSWVNDVKDTLNSMN
job.pdb	GMGC10.021_303_986.UNKNOWN_trun_1.pdb	6.800	87	43	13	20	74	123	203	3.381E-01	33	76	253	Y-A-DL-TV------------MLNRD-RRTIWSWVKKGIF----------PTPIKTPAGV--C-IGWRPADIQSWIDNNIG--G-SA	YPCLAFS-FNQLRLKSKDLNE-HLLKFFQTYIGYVRSNRFKYHGDRLYSGMILDS----RLGESLTLNCYDLATNLGYFLKMQGIDN	9.220,-66.519,-4.800,12.370,-66.896,-2.526,14.786,-65.263,-5.142,12.422,-62.229,-5.643,11.982,-61.771,-1.887,15.665,-62.208,-1.081,17.162,-60.216,-3.973,14.639,-57.374,-4.682,14.035,-56.588,-0.918,17.744,-56.678,0.338,19.373,-54.139,-2.051,18.359,-51.614,-4.963,21.671,-52.935,-6.430,20.801,-54.474,-9.856,24.373,-55.812,-10.083,23.765,-57.810,-7.004,20.375,-59.006,-8.287,21.733,-59.897,-11.629,24.…	NQLVEEVLYETLDINHLLAKAMQYGLGIDDPIDENDGTLLHRFIEFIPVPLFQEILGKYPHCDLKVRTSDGVSLIKLAAVRERYAIIELLQKYGVPLYTSELTTSESEGYKTYLQRSYAPVIYPCLAFSFNQLRLKSKDLNEHLLKFFQTYIGYVRSNRFKYHGDRLYSGMILDSRLGESLTLNCYDLATNLGYFLKMQGIDNVRLHTYTNFNSRPFNDKGPLKGDFVCFDQDYQTKISPIYDRYRYERHYVL
job.pdb	GMGC10.283_881_852.UNKNOWN_trun_2.pdb	0.400	207	52	20	1	76	54	237	3.376E-01	33	76	253	MSQNNQLS--------------KLQ--P---TTTR--LL--TYADL---------------------------------TVMLNRDRRTIWSWVK-K--------------------------G---IF-PTPIKTPAGVCIGWRPADIQSWIDNNIG--GS------------------------------------------ANA	FKDGTVRLENGHLANLKNAGET--KRVLDKY---LTE-GKNRATTLERIAKDFLAGWKDPTKVAKWLASAKTDYMYGKY----SKSEVEVIAK-FGELPGMTNYTIGGVTTVQRLGEASNVTALAKS-LESILS---------NDALSLYWIVEGQFTEKRFGAFHSQSDDDIELLHDIETSGLDHAKDAIKVFKLIKKTIEKT--E	19.918,-62.453,-69.964,22.086,-61.890,-67.029,23.121,-61.644,-63.583,23.608,-62.332,-59.940,24.455,-60.731,-56.660,23.829,-59.059,-53.164,24.413,-56.316,-50.312,26.105,-52.948,-50.488,25.512,-49.238,-49.892,24.577,-46.585,-52.318,26.693,-43.724,-50.502,24.705,-41.106,-48.683,27.341,-38.913,-50.180,27.669,-36.694,-47.197,27.934,-33.688,-49.255,31.139,-32.879,-47.532,31.469,-29.168,-48.238,34.757,-…	LRHMLPADTLPQEEVSMEGLFSKAPTGNIYKPQELLKTLKDTYLNSGWMAKQKFKDGTVRLENGHLANLKNAGETKRVLDKYLTEGKNRATTLERIAKDFLAGWKDPTKVAKWLASAKTDYMYGKYSKSEVEVIAKFGELPGMTNYTIGGVTTVQRLGEASNVTALAKSLESILSNDALSLYWIVEGQFTEKRFGAFHSQSDDDIELLHDIETSGLDHAKDAIKVFKLIKKTIEKTEADFMNSAKAATFEGHV
job.pdb	GMGC10.113_176_702.UNKNOWN_trun_0.pdb	2.800	178	47	15	9	76	5	166	3.373E-01	33	76	183	KL-QPTT-TR--L--LTYAD------LTVMLNRDRR-TIWSWVKKGIF---PTPIKTPAGVCIGWR------------------PA-DIQSWIDNNIG--G-------------------------------------------------------------------------SANA	SISRKVEILSKTTKFLLDEAKKSEVK--------YNKDFEELSSR-FTKDSKFRLST----FQKIYDDLKKASNAADLEKTVYGYLAMLQEVENNIITKYNAEKTFDKVFYTKFFRQFTKIESLLLQGVKLEPVDPSFDSDDSVIDRTYNKIFGTSAKFPTTAQERGRKSPSVD---S	12.801,-40.965,-4.477,15.927,-41.895,-6.708,19.082,-41.213,-4.589,20.797,-40.758,-7.924,18.526,-37.832,-8.743,19.184,-36.177,-5.469,22.938,-36.709,-5.817,22.814,-35.029,-9.153,20.861,-32.113,-7.749,23.398,-31.682,-4.993,26.231,-31.895,-7.472,24.605,-29.225,-9.556,23.884,-27.007,-6.573,27.414,-27.471,-5.318,28.850,-26.520,-8.685,26.629,-23.532,-8.926,27.401,-22.367,-5.385,31.138,-22.876,-6.052,30.…	MNIKSISRKVEILSKTTKFLLDEAKKSEVKYNKDFEELSSRFTKDSKFRLSTFQKIYDDLKKASNAADLEKTVYGYLAMLQEVENNIITKYNAEKTFDKVFYTKFFRQFTKIESLLLQGVKLEPVDPSFDSDDSVIDRTYNKIFGTSAKFPTTAQERGRKSPSVDSKGKKNPGIDREESNENY
job.pdb	GMGC10.006_071_448.UNKNOWN_trun_0.pdb	2.400	83	45	14	19	76	103	174	3.373E-01	33	76	224	TY-A-----------D--L-TVML-NR---DRRTIWSWVKKGIFP--TP-IKTP--AGVCI-GWRPADIQSWIDNNIGGSANA	LVRREVDLSSGEWLPARWPALREALLDAAI---GVTGLL---AATGPIEQAGPRVR----LA-DRWEADAYLAEVARGEESDD	35.488,-38.469,-20.258,32.306,-36.462,-20.943,31.968,-34.238,-17.728,28.821,-35.352,-15.892,26.229,-32.565,-15.790,27.050,-32.301,-12.066,30.724,-31.724,-12.845,29.813,-28.983,-15.298,27.716,-27.196,-12.630,30.677,-27.304,-10.159,32.251,-24.420,-12.027,29.200,-22.300,-11.331,29.509,-23.013,-7.579,33.143,-21.846,-7.636,32.085,-18.634,-9.413,29.383,-17.948,-6.800,31.967,-18.546,-4.026,34.287,-16.08…	MESTPAAVLDDTVVALDAVLQSGTVGALDAGAMMDLLRVAGEIQRRVEAVIVDAVASVDPRPAGSGEPAFCGRFGCRSMNELLQRVLRTDGASAARLVKAARLVRREVDLSSGEWLPARWPALREALLDAAIGVTGLLAATGPIEQAGPRVRLADRWEADAYLAEVARGEESDDENSEDDENEPGPAPTPEELRVRAQLIVQYLDPDGAEPAEDIALRARGLVL
job.pdb	GMGC10.137_677_335.OSI_23209_trun_6.pdb	3.600	193	45	19	2	72	1	174	3.370E-01	33	76	253	SQNN--QLS-KL--QP-TT-T-RL--LT----------------------------------Y-ADLTVMLN--------RDRRTIWSWVKKG-IFPTPIKTPAGVCI-G-------------------------------------------------------------------WRPADIQSWIDNNIGG	DRTPQDKADRKLLDRLDKLIVQLSYCVYGFELEKPKRKCREEGGACDSTLKITSEKDAGDLWLS-IQP-YVMATDEEEREKLSSVIKAIREKIV---DPPRT-E-QSELLTRYLVIREEDVPTASKLGEITEEDRRLARELISQSTPDEQIVSSRQNQATPKKSADATPAQPSTPIS------------CLAG	30.356,-1.967,-5.720,27.196,-2.063,-8.016,26.978,-0.227,-11.535,25.387,3.270,-11.842,22.229,1.456,-13.097,21.802,-0.475,-9.871,21.986,2.765,-7.963,19.382,4.403,-10.202,17.087,1.389,-9.935,17.477,1.382,-6.199,16.643,5.029,-6.011,13.537,4.390,-8.026,12.537,1.455,-5.859,13.142,3.573,-2.824,10.840,6.162,-4.305,8.205,3.501,-4.977,8.447,2.381,-1.396,7.656,5.902,-0.303,4.702,5.991,-2.583,3.418,2.728,-1.…	DRTPQDKADRKLLDRLDKLIVQLSYCVYGFELEKPKRKCREEGGACDSTLKITSEKDAGDLWLSIQPYVMATDEEEREKLSSVIKAIREKIVDPPRTEQSELLTRYLVIREEDVPTASKLGEITEEDRRLARELISQSTPDEQIVSSRQNQATPKKSADATPAQPSTPISCLAGSHLKSAEDKIVSFASVYKTLFHFCTDIDNTALCGFLEEEQTEYDKLFALLQGVVSPDISIGNEPEPTDDDPDGKSVAKR
job.pdb	GMGC10.191_545_499.UNKNOWN_trun_4.pdb	3.000	97	43	13	16	73	109	193	3.363E-01	33	76	253	RL-LTYADLT-VMLN-RDRRTIWSWVKKG--IFPTPIKTPAGVCIGW--R------------------------P--A----DIQ-SWIDNNIGG-S	VRAGIEEGKKAL-LGQEGADAFNSAGANSSG--GTG---------FFSMFMSQLGASGARDLFSRVKNGTLKDDVKQFFGEGGTFRETAGKIKNKLT	66.287,-8.922,1.832,62.445,-8.236,1.405,61.667,-8.767,-2.323,58.769,-6.337,-3.391,57.102,-7.919,-6.483,56.510,-4.894,-8.992,52.767,-4.380,-9.977,52.649,-4.843,-13.904,52.046,-1.529,-15.798,49.233,-2.435,-18.299,51.117,-2.008,-21.642,48.146,-1.676,-23.833,47.793,1.521,-25.938,44.008,2.371,-25.431,43.761,3.695,-28.902,41.895,7.009,-28.395,38.825,5.769,-30.305,37.843,9.173,-31.796,34.047,8.520,-32.0…	PTTTTPTPTPTGDQGKSTVSDGKLGKADKNDPTLASTNEYLRGIFGILNRGIDVKVTNKRNSTKGYGDYKLERVSTTKEVVDDKFGSLMMGQLTGDGKADDESTLKNLVRAGIEEGKKALLGQEGADAFNSAGANSSGGTGFFSMFMSQLGASGARDLFSRVKNGTLKDDVKQFFGEGGTFRETAGKIKNKLTGQVNEYFGDDINAMKYDDRYRDAKQAATDIGTNVINKGKSLTGQVMDKIKGTGAFQKAYG
job.pdb	GMGC10.216_144_431.UNKNOWN_trun_0.pdb	1.800	160	47	13	4	76	72	208	3.359E-01	33	76	253	NNQLSKLQPTT--TRL-LTYADLTVMLNRDRRTIWSWVKKG-----------IFPTPIKTPAGVCIGW--RP--A------------------------------------------------------------------DIQSWIDNNI--GGSA-NA	KKEVKRKLTSREEVVSYLT-KHMDD---EDTQRLRRSELVLKKFGLLPRDFD---LEKL-------LVALLREQVAGYYDPKTKTVNLLDWVPMEEQEPVMAHELTHALQDQTINLQKWMKKGEKDLAEIKRDPTPADIEN---------DEIDNARQAV	4.538,28.200,-20.612,1.688,25.653,-21.324,2.484,23.129,-24.189,-0.422,21.467,-25.892,-1.275,18.122,-27.225,-4.736,16.681,-27.563,-5.035,13.262,-29.171,-7.912,11.122,-29.320,-11.172,9.577,-28.881,-13.408,6.799,-28.107,-16.560,5.942,-26.403,-18.571,4.319,-23.671,-20.859,2.105,-22.721,-22.664,1.594,-19.433,-24.283,-1.912,-19.488,-27.301,-2.063,-17.157,-28.606,-5.514,-15.895,-30.285,-8.684,-16.128,-3…	QQNQEQVGKSARPTQSSPTQASPAQSAATQESDKPGPPKEEVKITPREAEELFHSVDEILTFDSKQTGLAIKKEVKRKLTSREEVVSYLTKHMDDEDTQRLRRSELVLKKFGLLPRDFDLEKLLVALLREQVAGYYDPKTKTVNLLDWVPMEEQEPVMAHELTHALQDQTINLQKWMKKGEKDLAEIKRDPTPADIENDEIDNARQAVIEGQAEAVMLQYALAPVGRSITDSPEMVESMEASMLDGTPDSTVF
job.pdb	GMGC10.120_751_959.UNKNOWN_trun_0.pdb	2.700	110	44	10	2	76	76	157	3.357E-01	33	76	194	SQ-----NNQLSKLQPTTTRLLTYADLTVMLNRDRRTIWSWVKKGIFPTPIKTPAGVCIGWRPAD----------------------------IQSWIDNNIGGSA--NA	GYHQDSKLKPKEL-NKELYLKIDEKDLIRN-HRL--K-PDEAR---EMMQT---------IERINDHIKKHPEDLIHAQMRYPIDDPRLAELN-----------WKMDQM	77.456,118.200,47.070,79.126,115.138,48.380,81.639,113.616,45.800,81.320,110.149,44.067,84.098,107.592,44.830,86.251,106.629,41.677,86.400,102.854,40.896,90.027,101.377,40.372,92.135,101.099,37.099,91.594,97.854,34.867,94.729,95.478,34.898,96.716,95.990,31.491,97.000,92.557,29.589,100.758,91.511,29.251,102.638,92.266,25.949,103.604,88.439,25.915,100.014,87.205,25.496,99.394,89.106,22.220,102.580,…	PKPKPKPDPEPEESYWDKRRRARGSSYRGPTNESFIKESVKLGHFEPDILDVDIEDIRKGIMPEFPEKPPAEMVDGYHQDSKLKPKELNKELYLKIDEKDLIRNHRLKPDEAREMMQTIERINDHIKKHPEDLIHAQMRYPIDDPRLAELNWKMDQMLEAGDEYLDRNFKDNAKLFKRVVDRTKNNIKLTDPKY
job.pdb	GMGC10.189_768_804.UNKNOWN_trun_1.pdb	3.500	84	42	8	1	61	178	245	3.355E-01	33	76	253	MSQNNQL-----------SKL--------Q-PT--TTRLLTYADLTVMLNRDRR-TIWSWVKKGIFPTPIKTPAGVCIGWRPAD	IKSRKKLKEVAPDAPEWLDNIKASDNVKDIIAGSYLSQKETKAARAKAYGLLDENDKKLGM--V-LAEK-------------TE	23.231,-36.823,-33.084,21.752,-33.949,-31.081,22.182,-35.134,-27.406,26.022,-34.913,-27.489,26.339,-31.257,-28.563,24.013,-29.939,-25.946,25.897,-31.573,-23.020,29.316,-30.617,-24.471,28.207,-27.027,-25.112,27.007,-26.919,-21.549,30.025,-28.755,-20.116,32.625,-26.985,-22.292,31.245,-23.529,-21.613,29.914,-24.091,-18.116,33.006,-22.540,-16.523,32.614,-23.945,-12.985,31.277,-20.364,-12.536,27.635,-…	GGYGIATSLLAGAVDLDVFLPSLQAYKLTNRINKMKGALRYASTKGEIANTKRTLLALQAQRAALPAANAAAQNIALETIGHMTGEDTDIDDIINAGIAGAGLGTVMTAGAAILGKATDVGDITGNKAIVDTLLERNGKLTWGEKMDILDMTETPITTLDSIVKAKEQIYVTDKKGNIKSRKKLKEVAPDAPEWLDNIKASDNVKDIIAGSYLSQKETKAARAKAYGLLDENDKKLGMVLAEKTEAGINTILG
job.pdb	GMGC10.034_884_558.UNKNOWN_trun_0.pdb	2.000	146	42	11	3	74	22	140	3.351E-01	33	76	253	QNN---Q-------------------------LSK-------------LQPTTTRLLTYADLTVMLNRDRRTIWSWVKKGIFPTPIKTPAGVCIGWRPADIQSWIDNNIG-------GS--------------------------A	GKLSVDTISKSNSIVLAFLNNQTIPVLPSEPLIPHWYDFDVFKKRKKT--------PK-VNKA-MVRF---LCKHQ----VPCEN----------LSDLAIFLATKDWINNGETEKKVAKRRTQVENIILRYSKLNEQDVTDGNGR	60.050,-31.463,32.226,57.622,-28.702,30.811,55.354,-30.861,28.580,54.472,-27.929,26.208,50.807,-28.883,25.390,51.052,-28.620,21.551,47.770,-26.666,21.311,46.090,-29.063,18.857,44.903,-26.830,15.976,41.321,-25.924,16.994,39.155,-27.911,14.490,38.199,-25.267,11.920,34.332,-25.346,12.310,33.427,-27.100,8.990,33.269,-23.986,6.865,30.217,-24.131,4.632,30.963,-25.489,1.149,31.319,-22.512,-1.157,29.044,…	PYVGTMAMPIPIPELPIPESYGKLSVDTISKSNSIVLAFLNNQTIPVLPSEPLIPHWYDFDVFKKRKKTPKVNKAMVRFLCKHQVPCENLSDLAIFLATKDWINNGETEKKVAKRRTQVENIILRYSKLNEQDVTDGNGRMIILQWRNNNAFKSYTFVEIDKSTLSETNKYNEPDSQGNETSNAFSDTAWEQINEINEDIIDNRRPKTRYQEPLPVFYFERELFQKRNETSEVNEKLNQHFIDEGFTNMTLTD
job.pdb	GMGC10.086_162_839.UNKNOWN_trun_0.pdb	3.200	122	45	12	1	76	3	97	3.347E-01	33	76	154	MSQNNQLSKLQPTTT----------------RLLTYA------------DLTVMLNRDRRTIW-------------SWVKKGIFPTPIKTPAGVCIGWR--PADIQSWIDNNIG-GSA--NA	DSMSEK-RKRVKLKPEEFVSQHDKIEEHVVH-----TRLRNKDGRWLDM---FDYVPE-GIGVDRLTNDGTKTTKK----------------EEKIFTIQDLNKILVDGNKIKQQKIDLM-K	-35.092,-30.006,4.753,-31.789,-27.741,4.449,-30.086,-28.275,1.019,-26.269,-27.053,1.498,-24.740,-26.120,-1.933,-20.901,-25.914,-1.206,-19.589,-25.336,-4.838,-15.702,-25.586,-4.438,-14.182,-22.723,-6.806,-11.716,-24.524,-9.196,-8.283,-22.568,-9.058,-7.272,-22.084,-12.767,-3.318,-21.827,-12.843,-2.457,-19.321,-15.646,1.146,-19.452,-17.144,3.387,-16.234,-17.117,3.857,-14.750,-20.583,5.515,-11.248,-2…	MVDSMSEKRKRVKLKPEEFVSQHDKIEEHVVHTRLRNKDGRWLDMFDYVPEGIGVDRLTNDGTKTTKKEEKIFTIQDLNKILVDGNKIKQQKIDLMKESEVSDDAYNLMPRKEFINAQNRAAERSSQPEPKNETVKISPDAELDFGAEESTEID
job.pdb	GMGC10.094_054_273.UNKNOWN_trun_4.pdb	1.100	261	48	15	14	74	1	251	3.345E-01	33	76	253	TTRL----------------------------------------------LTYA---DLT----------------------------------------------------------------------------------------V-----------------MLNRDRR-TIW-------------------------S-WVKKGIFPTPIKTPA-----------------GV-CIGWR-PADIQSWIDNNIGGSA	PPSIKPEDLFEFKIQSNKSIVRDFNFNTTIPSALSATIGIAAQAPTSVSD---LDQV--TFANFSKGIKSRFTSDTNVIPTKVKKDNSEEIINSYKKDLERYKKNIVDLAVYQAELALGEFDDNSKDTIDDKTFSEATGLASGIQKQITSLLQRNPKTGKRRPIIPSRKSAVIP--LKFNVSMGGVSGIVIGHVFKVEKEKLPKGY--Q-ADDVAFVVMGESQKITSGQDWTTELSGQLMLLDLGKEEREKLNKKYEGDGG	-0.072,14.004,-8.232,-0.997,12.631,-11.763,-3.229,9.565,-11.272,-1.037,6.614,-12.485,-3.261,4.621,-14.768,-2.686,0.865,-14.699,-2.678,0.730,-18.582,0.319,2.976,-18.743,2.424,0.837,-16.465,4.939,-1.626,-17.712,4.011,-5.197,-16.823,6.749,-7.713,-16.158,6.102,-11.038,-17.721,8.081,-13.216,-15.261,7.247,-16.678,-16.582,6.668,-16.295,-20.331,8.533,-16.725,-23.573,8.528,-12.994,-23.715,10.124,-12.627,-…	PPSIKPEDLFEFKIQSNKSIVRDFNFNTTIPSALSATIGIAAQAPTSVSDLDQVTFANFSKGIKSRFTSDTNVIPTKVKKDNSEEIINSYKKDLERYKKNIVDLAVYQAELALGEFDDNSKDTIDDKTFSEATGLASGIQKQITSLLQRNPKTGKRRPIIPSRKSAVIPLKFNVSMGGVSGIVIGHVFKVEKEKLPKGYQADDVAFVVMGESQKITSGQDWTTELSGQLMLLDLGKEEREKLNKKYEGDGGDG
job.pdb	GMGC10.046_769_460.UNKNOWN_trun_2.pdb	8.300	48	41	2	13	59	6	51	3.343E-01	33	76	253	TTTRLLTYADLTVMLNRDRRTIWSWVKKGIF-PTPIKTPAGVCIGWRP	DGDEILTPSELAEYFEEKTEQILYLLRRAETSFYTYDS--DLDVFVVG	-31.187,16.620,26.427,-27.778,18.200,25.713,-27.617,19.925,29.127,-28.767,16.767,30.871,-25.837,15.090,29.284,-23.266,17.433,30.644,-22.800,19.015,27.320,-22.532,15.827,25.217,-22.760,17.396,21.804,-23.820,14.160,20.172,-27.257,12.532,20.276,-28.236,9.073,18.660,-31.754,8.141,17.650,-31.735,5.282,20.218,-30.969,7.800,22.839,-33.534,10.206,21.828,-35.944,7.314,21.761,-35.476,7.023,25.520,-36.759,1…	IYAERDGDEILTPSELAEYFEEKTEQILYLLRRAETSFYTYDSDLDVFVVGSSGLAERAQTYIDKLPEAFTEEKLDEIIMHGIKEYNLTEEIIRAHIDTEYQRTEKIYHRSRLTLQSIYDAVLKKYYPNGLWVYGEKDIEEFRLHIKKDYGNIVLPENNRALVAQVCRAGILCGRGTYKAKQSKYISYNLLKKIERYINTSDNSIFMMNTLFYVFEEELKTENVDNKYYLQGILHETFGKKWCFRRDYISKDE
job.pdb	GMGC10.291_125_868.UNKNOWN_trun_1.pdb	1.500	129	51	16	12	76	72	188	3.340E-01	33	76	253	PT--TTRL-LTYADLTVM-LNRDRRTIWSWVKK-----------GIFPTP--IK--T------------------------------------------PAGVCIG--WRP-ADIQSWIDNNIGGSANA	PEEFDELIQAL-KLIPLNQ-SPKVKLAWEALTGRTYEHYDFWLS-----IGM-ALHSSISQKLTMKAAMSFDEWSATDPTHYTGSDSCIQKWSSFNAIPRDRYLTKATIFAL-AQE-LRM--QFPVMKQ	37.565,-18.062,-17.168,36.601,-14.897,-15.035,34.552,-15.954,-12.061,32.428,-12.813,-11.028,31.387,-13.160,-7.407,28.554,-10.687,-6.394,28.776,-10.041,-2.573,25.834,-7.867,-1.009,27.195,-6.787,2.297,25.933,-3.290,3.386,26.147,-0.458,0.813,28.331,-0.657,-2.322,27.953,-2.664,-5.720,31.426,-2.266,-7.319,31.550,-3.924,-10.852,35.334,-4.070,-11.226,35.979,-5.536,-14.442,38.031,-4.309,-17.451,35.421,-3…	LGEGQTSIHSNFMVVTGKVAPISSPTLHVLTDEEFHAITDLPTTYEERAQARKTALIPSTTTTNSTATIDSPEEFDELIQALKLIPLNQSPKVKLAWEALTGRTYEHYDFWLSIGMALHSSISQKLTMKAAMSFDEWSATDPTHYTGSDSCIQKWSSFNAIPRDRYLTKATIFALAQELRMQFPVMKQTTKGARIPDIEAIDNYLYFMKYYDLKIYSDFQNYYITGNEEILTKHFNSPFILPHMMGPFDGKTF
job.pdb	GMGC10.163_674_642.UNKNOWN_trun_1.pdb	1.100	253	49	14	7	76	19	253	3.336E-01	33	76	253	LSKL--------------------------------------------------------------------QPTTTRLLTYADLTV-M-LNR-DRRTIWSWVKKG--------------------------------------------------IFPTPIKT-PAGVCIG--------------------WRPA---------------------DIQ--------------------SWIDNNIGGSANA	PYLDFEAVCEKLSLLYDNAASNEQFAGNGSGELSSVDDADSLLELAKRDFHLPEEISHRKEDRTQRTTTRVV--------IPCGNWALSGVNSS-LEAMGKELIRRGWDVEIVFTRDRATILQSVGSEENLPQIPYRYLQPNNPGLEGMWEGLISH------LEQTAPCIMFMGYDFLANGIAPALTNKVGAVAWVQADDSDYYEQTYRLGRYCNAVVCVSERIKKSVTELNPVIGDKAHVI-HNSSINE--H	20.491,5.710,-0.274,22.619,6.441,-3.492,19.296,6.592,-5.637,17.026,5.782,-2.668,13.239,5.259,-1.755,13.434,4.244,1.730,14.801,3.331,5.325,12.965,6.688,6.677,14.780,9.369,4.491,18.323,9.260,5.873,18.352,13.034,6.911,17.032,16.172,5.091,20.749,16.940,4.412,22.484,14.206,2.235,24.930,12.971,4.962,24.130,9.290,5.354,24.271,6.871,2.345,24.440,3.049,3.083,24.149,0.142,0.543,20.706,-1.594,0.608,20.268,-…	FEGSTSASSASYSGELVVPYLDFEAVCEKLSLLYDNAASNEQFAGNGSGELSSVDDADSLLELAKRDFHLPEEISHRKEDRTQRTTTRVVIPCGNWALSGVNSSLEAMGKELIRRGWDVEIVFTRDRATILQSVGSEENLPQIPYRYLQPNNPGLEGMWEGLISHLEQTAPCIMFMGYDFLANGIAPALTNKVGAVAWVQADDSDYYEQTYRLGRYCNAVVCVSERIKKSVTELNPVIGDKAHVIHNSSINEH
job.pdb	GMGC10.094_343_689.UNKNOWN_trun_1.pdb	0.800	114	56	15	1	76	28	122	3.331E-01	33	76	253	M--SQNN---QLSKLQPTTTR-LLTYADL-TVMLNRD------------RRTIWS------WVK-KGIFPTPIKTPAGVCIGWRPADIQSWIDNNIGGS------------ANA	LFKDVRKGMNLKENSKYSDEEIERD-LYVRGAIYQIGDLVENINDGTSG--EIIRRGTNYVQYTDGENVHKAF---------LH-SIKE--TK--KITKTKQDSDIKDSPG--S	-16.437,-51.664,11.500,-13.516,-50.397,9.311,-12.849,-47.334,11.588,-12.791,-49.656,14.659,-10.381,-52.026,12.838,-8.272,-48.961,11.886,-8.207,-47.858,15.605,-6.986,-51.300,16.833,-4.313,-51.522,14.189,-6.054,-54.738,12.771,-5.566,-54.815,8.970,-7.049,-58.329,8.563,-10.471,-57.315,9.926,-10.150,-54.067,7.935,-9.653,-56.039,4.726,-12.854,-58.042,5.256,-14.801,-54.834,4.959,-13.298,-53.975,1.498,-1…	KMRAAATNNDYDTFQKGLPRGFKNGNQLFKDVRKGMNLKENSKYSDEEIERDLYVRGAIYQIGDLVENINDGTSGEIIRRGTNYVQYTDGENVHKAFLHSIKETKKITKTKQDSDIKDSPGSEPAKYYAKGVGDKKGMSVSTKKARDAHFTKGAKMDDDNPNAYKPAPGDKDKKTKPSQYTKKFKQMYGEVSEKRIDPADIDDFATDDDIKAADKNIMMQLRKSVSLRGNFPVQFMDKKKVKVSSKIAQAVQS
job.pdb	GMGC10.076_038_088.UNKNOWN_trun_0.pdb	3.800	157	37	8	27	74	23	174	3.330E-01	33	76	185	LNRD----------------------------------------------------------------------------------------------R-RTIWSWVKKGIFP-------TPIKTPAGVC--IG-----WRPADIQSWIDNNIGGSA	LQKFAEFKSHWLRSRNRHYRQNPQGETTIIGDFQRHIKKEESNLVEKWNNANRDDRQNIINNGHDREHPYHRQWDDYWKSLVDYPLKATALAKVIEECLSDQIQHLI-K-EFGDNVGTPKLKLW---QGAYMDLVTKPEEYESELAAIIDRTQWDPG	-23.075,0.316,-8.868,-20.944,-2.296,-6.999,-17.367,-0.815,-7.177,-16.220,-3.443,-9.645,-12.889,-3.654,-7.961,-13.050,-7.050,-9.691,-9.880,-6.897,-11.478,-7.688,-9.361,-9.557,-5.780,-9.847,-12.780,-2.173,-9.474,-11.597,-1.369,-11.004,-15.067,1.943,-12.605,-13.922,2.127,-16.455,-13.302,3.817,-18.330,-10.288,6.296,-16.319,-8.260,8.761,-18.504,-6.303,6.776,-19.268,-3.155,8.985,-17.085,-0.988,8.879,-1…	MVLEDDDPRWILGPIPPHIMNLLQKFAEFKSHWLRSRNRHYRQNPQGETTIIGDFQRHIKKEESNLVEKWNNANRDDRQNIINNGHDREHPYHRQWDDYWKSLVDYPLKATALAKVIEECLSDQIQHLIKEFGDNVGTPKLKLWQGAYMDLVTKPEEYESELAAIIDRTQWDPGTPSIDKSEEQG
job.pdb	GMGC10.024_927_017.FTSK_trun_0.pdb	3.200	62	40	7	14	64	119	171	3.327E-01	33	76	221	TTRLLTYADLTVMLNRDRRTIWSWVKKGIFPT---PIKTPAGVC----IGW-RPA---DIQS	DSGLASASMMQRKFRVGYNRAARMID---SMEERGIIG---PSRGSKPREVLMTLAEF---D	-2.327,4.108,-3.484,0.485,1.724,-4.152,0.170,-0.282,-7.399,-0.481,-3.816,-6.461,2.915,-5.347,-7.306,3.417,-9.020,-7.999,6.170,-8.831,-5.441,3.678,-7.949,-2.717,0.791,-10.094,-3.846,2.829,-13.241,-4.394,1.529,-16.579,-5.549,1.685,-17.909,-1.985,-0.519,-15.073,-0.740,-3.008,-15.694,-3.554,-3.053,-19.417,-2.692,-3.768,-18.896,1.053,-6.277,-15.977,0.807,-8.878,-17.251,-1.705,-11.421,-14.578,-1.008,-1…	TQRPSVDVITGLIKANIPSRIAFSVSSSIDSRTIIDMGGAEKLLGKGDMLFYPVGAAKPKRTQGAFMSDEEVEGVVDFIKNQSLEVSYNEAILDEVQSVEQDFDEADEYLEEAIRVVLDSGLASASMMQRKFRVGYNRAARMIDSMEERGIIGPSRGSKPREVLMTLAEFDSMCDVSELEGVSSHKTIISSEDDFDYDRSSDDAIYDEDLIEEEGILHSEV
job.pdb	GMGC10.023_405_019.OCAR_4807_trun_0.pdb	1.000	196	55	18	2	75	74	252	3.325E-01	33	76	253	SQNN--------------------------------------------------------------------------------------------------------QL-SK-LQP--TTTR----LLTYADLT-VMLNRDRR----TIWSWV-KKGIFP-TPIKTPAGVCIGWRPADIQSWIDNNI-GG-S-AN	YKDMTAAQRHAVVIDALQHCPERGKQGTGGYPTAMRILAALVHEFGSEQACDLAAQADWSQDSDWEIDKVAASLEADPPAAGKRSKIWTVFTIAAEDPADPSNPWICPWREQTSPSKAD---AAPVA----T--IA-----IDDDSDTPGDVALI--DQWGSGWALTDEGKKVRTSLCT-GDALTSLQWKLPDRFL	-11.772,6.278,13.053,-14.921,7.691,11.080,-17.977,7.846,13.600,-20.277,6.939,10.734,-19.039,3.354,10.887,-20.440,2.729,14.382,-23.623,4.785,14.112,-26.338,3.289,11.864,-29.699,5.015,11.423,-32.579,2.819,12.401,-34.534,1.770,9.272,-31.549,1.467,7.005,-30.667,-1.788,5.324,-27.296,-3.303,6.178,-25.624,-3.640,2.732,-23.698,-6.742,3.739,-26.274,-8.634,5.724,-29.385,-7.053,4.106,-30.760,-6.764,7.594,-3…	DDPCQVMRVAGAIHPKTGNRAEIRHSTAEQFSLAELEEYFTAAEARFNIQPSTTAAPSRRNRVQTAAAGDGTHYKDMTAAQRHAVVIDALQHCPERGKQGTGGYPTAMRILAALVHEFGSEQACDLAAQADWSQDSDWEIDKVAASLEADPPAAGKRSKIWTVFTIAAEDPADPSNPWICPWREQTSPSKADAAPVATIAIDDDSDTPGDVALIDQWGSGWALTDEGKKVRTSLCTGDALTSLQWKLPDRFLR
job.pdb	GMGC10.122_571_279.UNKNOWN_trun_0.pdb	3.300	120	49	19	18	76	55	168	3.323E-01	33	76	253	LT--YA----D----------------LTVMLNRDR-RT--IWSW-VKKGIFP-TPI-KT--PA-------------------------GVCI--G-WRPADIQSWIDNNIG-GSAN--A	TFIALMDSKEFQRRIYPGLELPEGSNAPKNLKELLND-PRY--QKPL-ED-VMPKVLEKAETVLTNVKKKGAAVGDIMDLETENMLRPQILMEAFAREITGVVNRTAAN-VAKQYAMLAA	35.268,-20.670,35.506,31.800,-20.263,36.839,29.433,-23.053,35.323,26.059,-21.492,36.329,24.939,-20.283,32.849,23.519,-23.690,31.939,20.124,-23.739,33.527,17.896,-20.840,32.507,17.027,-22.112,28.956,13.715,-23.664,29.467,10.857,-21.523,30.452,9.879,-18.799,28.068,9.191,-19.813,24.432,5.699,-21.222,24.562,3.792,-17.980,25.016,5.312,-16.075,22.134,4.487,-18.763,19.604,0.828,-19.087,20.597,0.129,-15.…	NNPLLGKLHKLSTDEEHAEANKSNSDESKLLKKMKNLANKHGKNQSATSGMIEKTFIALMDSKEFQRRIYPGLELPEGSNAPKNLKELLNDPRYQKPLEDVMPKVLEKAETVLTNVKKKGAAVGDIMDLETENMLRPQILMEAFAREITGVVNRTAANVAKQYAMLAAEIADPEDERASYDLITESALANWNNPDQGFCVIDNFINEVDDEYDDTLDENKIEWSKIVQNDLKRLYKNKKFMPYSYDNYGRPVQ
job.pdb	GMGC10.022_922_464.UNKNOWN_trun_0.pdb	2.800	142	43	8	20	76	1	132	3.321E-01	33	76	253	YADLT----------------------------------V-MLNR-DR--------RTIWSWVKKGIFPTPIKTPAGVCIGWRPADIQSWIDNNIGGS-----------------------------------------ANA	HRLLAQLQADTTARELGAKSWNEVLRIRWRLSSAEAGRRLGEAAELGPRRALTGEPLPPVLPV----MAAAQS-----AGLINPDHVKVLRDAIKALPTFVDQATREQFEADLVRVAVGVGPKELKETAELRLFLLDQD-GP	-10.585,5.800,22.115,-12.252,7.708,24.929,-9.175,7.661,27.072,-6.992,8.885,24.182,-9.592,11.572,23.313,-9.649,12.758,26.864,-5.914,12.834,27.033,-5.699,14.890,23.820,-8.234,17.319,25.314,-6.256,17.819,28.487,-2.747,18.111,27.090,-0.468,18.375,24.047,2.220,15.907,22.828,4.801,18.607,23.465,3.657,19.083,27.049,4.304,15.347,27.459,7.844,15.763,26.071,7.139,14.219,22.659,7.171,15.729,19.177,3.979,13.…	HRLLAQLQADTTARELGAKSWNEVLRIRWRLSSAEAGRRLGEAAELGPRRALTGEPLPPVLPVMAAAQSAGLINPDHVKVLRDAIKALPTFVDQATREQFEADLVRVAVGVGPKELKETAELRLFLLDQDGPEPDDTERARKRGVTMSKQGRDAMTALTANLTPEAAAVMEVLFAKFAAPGMCNPDDDEPCTCGTPTQEQIDNDHRSLAQRQHDALLVIGRIALMTDLGQLNGLPVSIIIRTTLQDLERRAGI
job.pdb	GMGC10.041_823_856.CHEA_trun_0.pdb	0.400	202	53	13	1	72	43	226	3.318E-01	33	76	253	M-SQNNQLSKLQ-PT-T------------------------------------------------------------------------------------------------------------TRLLTYADLTVML-NR-------------DRRTIWSWVKKGIFPTPIKTPAGVCIGW---RPADIQSWIDNNIG--G	PPDEPRAEPAPAARRQARLDYEQLDRLHRLSGELTVAVAALAGQRHQLRVLSRTQARAGAQIERLVAAALSEDLDRETLQETLRQGAQRLSAGAGALDVLTAAHDRMEGRLRHLADGLADQVTQARLVPLGDLLDD-YPRLARDLALELGKRVD--LQLD--G-------I------DNRIDRAVLEQLRNPLLHLLRNALD	33.218,5.921,-36.885,34.985,5.380,-33.673,35.716,5.071,-30.262,36.285,4.187,-26.897,36.466,1.832,-24.073,37.719,2.901,-20.648,37.753,1.445,-17.328,38.029,1.849,-13.716,38.184,2.961,-10.223,37.380,4.136,-6.797,37.406,7.344,-4.734,36.350,7.407,-1.045,36.589,10.924,0.376,34.971,13.663,1.945,32.779,15.480,4.273,29.705,16.123,6.259,28.152,18.914,7.716,25.599,17.852,10.340,22.910,19.770,11.983,19.005,2…	PSAAVSAASASVGGAAPVVPPEPTVGVTAVPVAGSAAASNGTPPDEPRAEPAPAARRQARLDYEQLDRLHRLSGELTVAVAALAGQRHQLRVLSRTQARAGAQIERLVAAALSEDLDRETLQETLRQGAQRLSAGAGALDVLTAAHDRMEGRLRHLADGLADQVTQARLVPLGDLLDDYPRLARDLALELGKRVDLQLDGIDNRIDRAVLEQLRNPLLHLLRNALDHGIEPVAVRTAQGKPPSGRILVEARQF
job.pdb	GMGC10.008_255_442.UNKNOWN_trun_4.pdb	3.600	109	42	18	7	73	54	141	3.318E-01	33	76	253	LSKLQ-----PT--TTR-L--L---------------------------TYADLTV-MLNRDRRTIWSWV-KKGIFPTPIKTPAGVCIGWRPADIQSWIDNNI-GG--S	PSITIPLSVD-KKL-IHILEEISGVEFGDDMDQSLSFSELGLDSLFLTQIAFKLKSDFNVG---LSFKQLAS-E-Y-SS----------IE--KLCERIE-RNQSESVE	-30.361,-9.118,-39.851,-30.402,-5.211,-40.068,-29.415,-3.581,-36.786,-26.733,-0.720,-37.393,-24.476,-0.871,-34.256,-23.942,2.660,-32.852,-20.466,2.906,-31.275,-21.046,4.608,-27.908,-17.672,5.962,-26.590,-17.314,4.356,-23.308,-15.297,6.719,-21.118,-11.601,5.635,-21.695,-11.217,4.550,-17.987,-13.365,5.053,-14.684,-10.689,7.677,-13.403,-11.062,10.877,-15.137,-7.927,11.520,-12.943,-8.412,14.485,-10.7…	GSQQRKRIPLPTYPFARKRYWLEPLYNIYTRANEEVSNQKPITAHANIESTDSPSITIPLSVDKKLIHILEEISGVEFGDDMDQSLSFSELGLDSLFLTQIAFKLKSDFNVGLSFKQLASEYSSIEKLCERIERNQSESVEENKSLTDPTNANPKPTNIEGIPTSSFQREIFELIGRYGYSASCSFNESITINLKGETFSIDNMEYALNQLVLRHDALRMSYTEFGDRLRTTTPMPQPLAQHDLSRLPDGDKA
job.pdb	GMGC10.020_001_895.UNKNOWN_trun_1.pdb	4.000	75	41	11	26	73	152	222	3.313E-01	33	76	232	MLNR--D-R-RTIWS-WVK-K---------------GIF-PT-PIKTPAGVCIGW--RPADIQSWIDNNIG--GS	IQADIQARDFSQLVFNAHTVKGSAGNLGADVLYQISSELEKLARQA----EASADDQVQAQIEERNQAFVQATRQ	56.400,-18.483,-21.206,55.415,-16.751,-17.852,55.875,-18.533,-14.542,52.495,-19.621,-13.322,52.347,-19.269,-9.485,48.697,-20.253,-8.924,45.784,-21.817,-10.795,42.230,-20.638,-10.360,40.268,-23.703,-11.430,36.705,-23.525,-12.595,34.879,-26.803,-11.656,32.382,-26.504,-14.511,34.463,-26.271,-17.743,33.514,-27.670,-21.226,35.255,-30.952,-22.411,37.077,-31.436,-19.053,35.817,-30.485,-15.687,38.090,-28…	RETIRLILMDLHMPLMNGLEATKRIRAMERDARLPAMPIVALTADVLKETQLDIVEAGMDGLLPKPFEEEDLIRVLSTHLPGKESLRHPSHARPDVVAEPAVSAEPAEPQSKPTVQVLNTDALLKRVRGREDRARDLAKSFLNQLAGFGEKIQADIQARDFSQLVFNAHTVKGSAGNLGADVLYQISSELEKLARQAEASADDQVQAQIEERNQAFVQATRQLQVALEAFLA
job.pdb	GMGC10.208_566_132.HBP1_trun_3.pdb	2.400	166	49	16	6	73	90	240	3.313E-01	33	76	253	QLSKLQPT---T---------------------------------------------------------T-R------------------L--------LTYA-----DLTVMLNRDRRTIWSWVKKGI-FPTPIKTPA-----GVCIGWRPADIQSWIDNNIGGS	ADKIPAVYHDTTLAAIVIEGDKVIDKISGKELIKVGNPQIVGGGIHSPTNSDYYMLELEGVEGLPVAVSFDYQGDESPDSSNIVTINGTCAYYSINGVSFCRTQGGGNNVK--IDNEP-IGVS--EVYRNYVIQVSSDNYESKT---PPVA--FI-A--GE--SKS	-22.198,17.361,5.470,-22.789,14.713,8.413,-25.168,12.422,6.573,-28.153,11.986,9.130,-28.731,8.219,9.596,-32.560,8.443,8.773,-33.351,5.005,10.400,-31.901,1.954,12.224,-34.144,-1.037,11.588,-33.281,-3.725,14.134,-34.910,-6.540,12.025,-36.689,-9.467,13.825,-36.577,-11.534,17.097,-35.995,-10.512,20.638,-39.115,-8.636,21.971,-37.609,-8.409,25.515,-41.214,-7.963,27.231,-40.032,-6.535,30.476,-37.403,-4.…	SNASVMSLRVSNVARYKGVSFDPPADGKYLNPPAGYWGKLSKNELVQSVNGITPDENGNVTVETGSTVDESRLLKVPTSADEGKLPVIRADKIPAVYHDTTLAAIVIEGDKVIDKISGKELIKVGNPQIVGGGIHSPTNSDYYMLELEGVEGLPVAVSFDYQGDESPDSSNIVTINGTCAYYSINGVSFCRTQGGGNNVKIDNEPIGVSEVYRNYVIQVSSDNYESKTPPVAFIAGESKSPTYEGSFPSMSPL
job.pdb	GMGC10.075_568_066.UNKNOWN_trun_0.pdb	1.800	111	48	15	11	75	147	242	3.312E-01	33	76	253	Q---PTT-TRL--L--T---------YADLTVM--LNRDRRTI-----------WSW----------VKKGI----FPTPI--KTPAGVCIGWRPADIQSWIDNNIGGSAN	EKVV--AN-IFPKQERLINLLGNYSPISL-SVFNGIDMYFYVAFSPSLSFSPVYIILYIDNYSKNITQVTVKCTSD--EVYNK---------FTVENFVEIISSLFFEKTT	9.407,-36.558,35.927,11.159,-38.071,32.866,13.435,-35.463,31.302,12.780,-36.620,27.663,15.654,-34.773,26.096,18.497,-32.193,26.523,20.126,-30.561,23.455,23.683,-29.193,23.578,25.177,-27.345,20.636,28.962,-27.381,20.039,30.412,-25.418,17.057,33.923,-26.266,15.853,34.084,-26.891,12.112,32.693,-29.947,10.463,29.866,-32.280,11.335,26.584,-32.135,13.151,27.009,-35.179,15.295,23.759,-35.914,17.077,24.6…	CILESMYLFYDKLGGTKYIRFALTDDAVQMLFVEKTKMNLAVYTFPTNVNKHLYILKEKELVLKMPHWKWEKSDIVSNELSVYTDKEGNMLKATYDIIATKKGSDPCLIYLTLDLGLAKKSDRSPTSHNFIRGDYWGHVPSLESYHEKVVANIFPKQERLINLLGNYSPISLSVFNGIDMYFYVAFSPSLSFSPVYIILYIDNYSKNITQVTVKCTSDEVYNKFTVENFVEIISSLFFEKTTISEWQDKYSSE
job.pdb	GMGC10.025_080_754.UNKNOWN_trun_0.pdb	3.000	133	44	10	15	72	6	128	3.310E-01	33	76	253	TRLLTYADLTVML-NRDRRTIWSWVKKGI-FP----------------------------------------TPIKTPAGVCIGWRPADIQ--SW---------------ID--N------------NI--GG	DDKFFYFGLSHIIQQIGGDRTGTALASLNAGWTGKQIKERSKDALQDLGLLSNATFSKTGHVKDFTLKNQALYQS---------NPFAYLQQEILPAIHKKYPHASELQI-RNILSSLVSNRKGQDLLLLMYR	39.417,-59.023,-43.131,36.522,-56.948,-41.337,35.556,-54.752,-44.441,33.226,-57.459,-45.820,31.499,-58.597,-42.628,27.718,-58.350,-42.570,26.637,-55.537,-40.148,24.695,-57.801,-37.863,27.547,-60.247,-37.473,30.101,-57.435,-37.123,28.172,-55.464,-34.466,26.429,-58.173,-32.562,28.066,-61.393,-33.407,31.674,-60.150,-32.872,30.618,-58.389,-29.678,30.082,-61.715,-27.949,33.307,-63.114,-29.321,35.189,-…	STKNLDDKFFYFGLSHIIQQIGGDRTGTALASLNAGWTGKQIKERSKDALQDLGLLSNATFSKTGHVKDFTLKNQALYQSNPFAYLQQEILPAIHKKYPHASELQIRNILSSLVSNRKGQDLLLLMYREQANIEKQIKAGGEAYNVDQLVGEGEKTPYGKEIALQAKKQTLYKNIGDKIMPMYMWGLEKLDNALTWLGKFIDNHPQLAKFFLLTATGISLAAVAGGALTVAIAGLLGPLAVARYGFSALTGRE
job.pdb	GMGC10.021_781_628.UNKNOWN_trun_0.pdb	2.800	104	46	18	18	76	36	129	3.310E-01	33	76	194	LTYADLTV--M-----------------------LNR--DRRTI-WSW--VKKGIFPTP-IK-----TPAGVCI-G---W--RPADIQSWIDNNIG-GSA--NA	ILQRYG-ARAVSLLSSPRPLEDGRLLPPRLSANDCYVVL---EEA-CRKMA--R--VALRHYQASLQPYTDFATALDSLFPDPVAYLSRCIRSVISDAERIA-R	21.643,-66.941,-8.447,24.326,-65.017,-10.373,25.553,-62.135,-8.094,24.821,-58.479,-9.228,28.387,-57.101,-9.837,27.985,-53.858,-7.717,30.387,-51.661,-9.802,31.550,-49.765,-6.662,32.726,-46.146,-7.513,36.068,-46.174,-9.424,39.027,-45.847,-6.992,40.307,-42.240,-7.167,43.827,-42.463,-8.765,46.646,-42.596,-6.123,47.842,-39.028,-5.990,45.207,-36.387,-5.510,46.363,-35.921,-1.907,44.070,-33.350,-0.628,43…	VKPQVTVGPLPKPPGTRGVTSGLPSEEALRSATEVILQRYGARAVSLLSSPRPLEDGRLLPPRLSANDCYVVLEEACRKMARVALRHYQASLQPYTDFATALDSLFPDPVAYLSRCIRSVISDAERIARREVPTVSLDQPIGDDDEGLCLRDVIADTSEEVYPEATLIDKEERSRFRQALAKAMRALPKNYLEA
job.pdb	GMGC10.075_766_687.UNKNOWN_trun_1.pdb	4.100	97	48	23	1	71	160	237	3.309E-01	33	76	253	M--SQ--NN--Q-LSKL--QP--TTTR-LLTYADLTVML-NRDRRT------IWS--WVKK-GIFPTPIKTPAGVCIGWR-PADIQ-S-WIDN-NIG	VKNNKFTNAKEEAAQAIFAPYKT--IQD-GF-DHL-AYQIAEYRARIDNNES--LSR--KERADLFSES--------PFELARKHVLGEGGPKP--K	29.583,-20.657,13.251,26.857,-23.500,13.214,23.135,-22.227,12.635,20.415,-22.987,15.325,17.756,-25.656,14.335,14.492,-23.980,15.470,12.467,-26.727,17.276,8.720,-26.548,16.206,6.566,-26.460,19.357,3.517,-28.549,18.181,0.261,-26.572,18.944,-1.266,-28.337,21.972,-4.757,-29.751,21.005,-7.173,-27.356,22.863,-9.868,-29.878,24.070,-13.411,-28.882,22.701,-14.901,-27.461,25.956,-18.675,-28.454,25.393,-20.…	RSTPTRRRKSKGKIADGAVAAGTIADGAVTENITAAPGEVSDSTVDTSTKLSSDQIKLAGLRETLDGLTGGKDAEGNYRKATTKDMDRILSIEDQIKEVEEKIASEAPAGTQAPERSLSIETIEEDPNIKRTNTNFVSSRNKEVPIEKTTTKDLNAYNNVKNNKFTNAKEEAAQAIFAPYKTIQDGFDHLAYQIAEYRARIDNNESLSRKERADLFSESPFELARKHVLGEGGPKPKTPYSDRARKHFINLTD
job.pdb	GMGC10.068_710_679.UNKNOWN_trun_1.pdb	2.000	143	46	11	16	76	118	248	3.309E-01	33	76	253	RLLTYADLTVMLNRDRRTIWSWV-KKGIF--PT--PIK-TPAGVCI-GWRPADIQSWIDNNIG---------------------------------------------------------------------------GSANA	VKIPAKIAL-EV---Q-RKFASIRRSQDKQKFQAKVAKS------YK-SMLAALKESYDTSPRKIVEGTWSLPDTPSKKNEFKKLMKSKIKLGKEGDDASNALYSLVGDDELFDDLYTAGKKNPNGDARPVVKKHMKRLGIKE	117.298,-21.217,-19.902,117.598,-20.634,-23.728,117.994,-17.234,-25.308,114.873,-16.499,-27.416,115.459,-13.125,-28.890,116.318,-9.460,-27.473,114.074,-7.532,-24.964,114.213,-3.672,-24.130,114.810,-3.113,-20.500,115.520,0.400,-19.573,116.621,1.640,-23.059,119.191,-1.244,-23.601,118.770,-4.509,-25.540,119.144,-7.551,-23.280,118.863,-11.262,-24.256,115.447,-12.703,-23.462,116.081,-15.978,-21.439,11…	YKQVGMKNKGGKEVPNCVPEEVAEWVQVDIDEYYEMGTDEYKQYLKGLTPGEVEEGAASDARRAMSKDPEMRQRAFSKDVEADDDDRKAASKNIMMQMRKAQSLKGRFDVEFQDGKKVKIPAKIALEVQRKFASIRRSQDKQKFQAKVAKSYKSMLAALKESYDTSPRKIVEGTWSLPDTPSKKNEFKKLMKSKIKLGKEGDDASNALYSLVGDDELFDDLYTAGKKNPNGDARPVVKKHMKRLGIKEEVDLA
job.pdb	GMGC10.286_692_693.Z2131_trun_3.pdb	2.100	140	52	22	3	76	20	140	3.308E-01	33	76	226	Q--NNQ-LSK-LQ-PTTTRLLTYADLTVML-------NRDRR--TI--W-------------------S--WVKKGIFPT-PIKTPAGVCIGWR--PAD--------------------IQSW-IDNNIG--GSA--N-A	HGV-AVARAWLAACRP-RERPPLSKFMVEHARSDDGARIRPFPFQADIADAFTDPDTAQLSVRKSSRIGYSTI--LQCFVA-----------WRIKFDPARTLIYQPTIDDAEKFSRDD---LDPVLQWPVV-RSVATFK	-22.406,-15.410,14.566,-18.535,-15.674,15.331,-17.966,-19.527,15.277,-15.634,-19.794,18.419,-12.663,-21.870,17.003,-12.884,-24.986,19.350,-9.557,-24.931,21.442,-7.597,-27.630,19.469,-7.093,-30.079,22.452,-3.281,-30.564,22.750,-2.498,-33.080,19.938,-2.855,-36.532,21.629,0.841,-37.532,21.811,0.848,-40.702,19.525,2.764,-43.235,21.701,4.358,-45.465,19.010,4.505,-48.850,20.966,8.047,-50.174,20.348,11.…	MKASLKKKGAPETFRAVGEHGVAVARAWLAACRPRERPPLSKFMVEHARSDDGARIRPFPFQADIADAFTDPDTAQLSVRKSSRIGYSTILQCFVAWRIKFDPARTLIYQPTIDDAEKFSRDDLDPVLQWPVVRSVATFKPRHADNQIRAKRYKGGWIQIKGANSPKEFRRVTADDVFLEECDGYPWASKEEGDPARLAFKRNLTSPRRFSAAGSTPKVKGFSRID
job.pdb	GMGC10.035_170_224.FLID_trun_1.pdb	4.200	119	38	10	26	71	111	226	3.306E-01	33	76	253	MLN--RD--RRT-IW----------------------------------------------SWVK---K--------GIF--PTPIKTP---------AGVCIGWRPADIQSWIDNNIG	MKAAEEALGEIIG-TYNELNSFFNMQTAMERDPNGLPINPKEGAYLHDDPYVRQFMTNLQQ--VFSTTISGPTNGTLTSLGSIGFEIDFNGSSADNSEPGALVLTKEKLYRTAVDDNYS	-47.464,12.755,60.490,-45.942,9.618,58.794,-42.551,11.158,57.723,-42.274,9.536,54.214,-38.625,10.390,54.827,-37.566,6.990,53.566,-39.824,5.717,50.734,-38.466,5.729,47.156,-39.996,4.478,43.876,-37.655,2.898,41.348,-37.929,0.880,38.167,-36.327,-2.428,38.870,-35.097,-4.548,35.970,-36.687,-7.945,36.329,-35.601,-9.193,32.961,-32.568,-7.561,31.413,-32.463,-7.008,27.594,-30.381,-9.423,25.493,-27.718,-7.…	TTSTSGIFANLQTITPANPSVAGSLNICQLTIATNNGTSLITSASDATVITGLGLNTPVNDYQGMISKVSINGINYQRPNNTIDNIVDGVVLKLRAAQPDVPNVVEVTQDMKAAEEALGEIIGTYNELNSFFNMQTAMERDPNGLPINPKEGAYLHDDPYVRQFMTNLQQVFSTTISGPTNGTLTSLGSIGFEIDFNGSSADNSEPGALVLTKEKLYRTAVDDNYSKLVALFENTITNTDPNFSYTSVPGIID
job.pdb	GMGC10.059_577_036.UNKNOWN_trun_1.pdb	8.200	85	48	7	4	73	182	251	3.305E-01	33	76	253	N-NQ-LS---KLQP----------TTTRLLTYADLTVMLNRDRRTIWSWVKKGIFPTPIKTPAGVCIGWRPADIQSWIDNNIGGS	DRARADLVTHGYCLIAEALSDDQL-----------AMYRARVDEQAAGERRAGIASFASADENGVATNQ---FL-SALVNKGQCF	37.707,-10.851,-6.016,34.076,-11.687,-7.176,32.965,-12.700,-3.648,34.386,-9.491,-2.221,32.488,-7.356,-4.772,29.258,-9.379,-4.103,29.709,-8.810,-0.344,30.231,-5.165,-0.925,27.110,-4.871,-3.065,25.059,-6.906,-0.442,26.235,-4.536,2.352,25.353,-1.516,0.321,21.855,-2.936,-0.415,21.282,-3.838,3.271,22.608,-0.418,4.459,20.124,1.181,2.084,17.262,-0.446,3.998,16.639,-3.366,1.546,15.090,-6.472,3.132,14.450…	EIRREMDRASKVLLSSGVDAGDNIAIRLNNEPDWFFLMFAIDRIGAVQIPVNTRLWTEDLKYVLNQSDMRILSTHDVSGPQDCQGMAAKLFALTCDRLGVSFERSLFMVQINQKITRKVGFVDDGRDYPLYTRYHRNTVQRDLVDHGYYVDVEENAPQKVGYDTTEGNYTPSELPVPESDIDRARADLVTHGYCLIAEALSDDQLAMYRARVDEQAAGERRAGIASFASADENGVATNQFLSALVNKGQCFAD
job.pdb	GMGC10.181_767_666.UNKNOWN_trun_2.pdb	6.300	79	38	12	16	74	76	138	3.304E-01	33	76	253	RL--LTYADLTVML-NRD------RRTIWSWVKKGIFPTPIKTP------AGVCIG-WRPADIQSWIDNNIGG--S--A	KHDKLV-SRDKKFLDGLKASKKIS-----AD----MELEVPDDNNVTFDK-----LMSRYDNFIKSITRD-NDNVSKFS	59.519,-20.655,-75.060,56.055,-19.694,-73.905,55.222,-20.731,-70.297,57.874,-18.485,-68.730,56.613,-15.498,-70.826,52.949,-15.981,-69.705,53.790,-16.279,-65.959,55.580,-12.909,-66.323,52.688,-11.218,-68.223,50.330,-11.538,-65.284,52.915,-11.163,-62.430,52.866,-7.407,-63.147,49.335,-6.575,-64.144,48.705,-4.284,-61.138,45.128,-4.252,-62.573,44.566,-7.923,-61.600,46.054,-7.320,-58.096,43.708,-4.421,…	CDVITMRNKYTSDYRLDDIFVENAKLIANSKLTNKINHLKYSINESYSYIEENILLEADNNANNNLDKIKGMFGSKHDKLVSRDKKFLDGLKASKKISADMELEVPDDNNVTFDKLMSRYDNFIKSITRDNDNVSKFSDKNGDLKNGLDNYFRTGSAKKESGTKKMSGDAAITAVSNMIEYCKAYLDNKSTIIGKMDDMVSDNSDVKTESYIIFEADEQNNNNGESLSDNIKDNKDANNKEEKQNDNNNDTKE
job.pdb	GMGC10.175_831_285.EBH_trun_1.pdb	3.600	109	50	18	1	76	23	109	3.302E-01	33	76	253	M--S--QN--NQ-LSKL--QP-TT-TR--LL---T-------Y-------ADLTVMLNRDRRTIWSWVKKGIFPTPIKTP---AGVCIGWRPADIQSWIDNNIGGSANA	NVASAEAELETIRDMEQGVYDEVSAMSEIFAKVDILTDDEGNLVYEEGMDHVLE-YP-D----I--------FVETVNQKKFE------AKVS--LGFKEGDEEPERPE	27.607,-62.124,-48.463,30.126,-59.291,-48.395,27.069,-56.995,-48.447,26.120,-58.133,-44.923,29.660,-57.583,-43.655,29.770,-54.080,-45.189,26.479,-53.207,-43.568,27.697,-54.492,-40.224,30.968,-52.618,-40.569,29.175,-49.415,-41.710,26.836,-49.669,-38.690,29.723,-50.302,-36.313,31.576,-47.213,-37.656,28.451,-45.125,-37.197,28.011,-46.302,-33.590,31.638,-45.586,-32.875,31.344,-42.104,-34.447,28.191,-…	DLSDDYERLSNAVTVIDTTYEENVASAEAELETIRDMEQGVYDEVSAMSEIFAKVDILTDDEGNLVYEEGMDHVLEYPDIFVETVNQKKFEAKVSLGFKEGDEEPERPEEPDKPVEPENPDKPTEPANPIVTEKSDKSSESEETEETNQAIEQENPEEPDKSSETENPEEADKPSETENPEETDKSSETENPEETDKSSEIDNPEEADKSSESEKSEESEKSEESEQPDEEEPEETKDTLTTNQEKLQEESKQ
job.pdb	GMGC10.020_252_246.FG01193.1_trun_1.pdb	1.600	185	44	17	11	76	73	238	3.301E-01	33	76	238	QP---------------------------------------TTTRLLTYAD-LTVM-LN--R---------DRRT--IWSWVKKGIFPTP--IKT--PA-------------------------------------------------------GVCIGWRPADIQSWIDNNIG------GSANA	RTAATRISLGQRLRSSISISGTSNPSFFPQVEEAFFAGQVG---VDTA--AVIS-RTLSEVVNRTGWSDDT---DRAER-HL----IAAAIATAADTDADINSDIDADGTADADADAGSEEGAGAGDADDGDGDGDSDGDGNGGADAFWRVPRR-----YTVEEIGRLAIRIREHLDPDGAEPRD	18.200,-18.359,30.086,19.625,-21.802,29.334,17.559,-23.073,26.290,18.088,-26.568,27.665,15.541,-26.220,30.470,13.191,-23.850,28.806,9.568,-24.955,28.259,8.253,-24.710,24.648,6.184,-21.852,25.899,9.305,-20.069,27.238,11.056,-20.564,23.951,8.033,-19.296,22.027,7.726,-16.294,24.238,11.386,-15.378,23.943,11.157,-15.786,20.260,8.093,-13.642,20.123,9.743,-11.117,22.339,12.722,-11.098,20.096,10.539,-10.…	MDLHDASLGDIAMRLRELLDENRAAVNTGAGSGADPEIANESRRELDTAGLAYRHGFASARKLLSATTNISERTAATRISLGQRLRSSISISGTSNPSFFPQVEEAFFAGQVGVDTAAVISRTLSEVVNRTGWSDDTDRAERHLIAAAIATAADTDADINSDIDADGTADADADAGSEEGAGAGDADDGDGDGDSDGDGNGGADAFWRVPRRYTVEEIGRLAIRIREHLDPDGAEPRD
job.pdb	GMGC10.026_968_874.UNKNOWN_trun_0.pdb	2.700	181	46	17	10	76	1	165	3.301E-01	33	76	194	LQPTTTRLLTY-----------AD-LTVML--NRD--------RR-TIWSWVKKGIFPTP-I---------KTPAGVCIGWRPA--DIQSWIDNNIG--G---------------------------------------------------------------------S--AN------A	MKK-VININFQGRVVPIEETAF-EIL-KQYIESLRRYFANEEGRDEIINDIES---RIAELFSETLKKGAT----------CITDADVQAVMTSMGRPEDFEAEAGLNENGGTHATGAGAGAGQQQQSSSQQQQSQYTGGAGAYTSPGVGRGRLYRNADDKIIAGVCSGLANYFHIDPVIM	3.324,-2.995,10.856,6.740,-4.142,9.370,9.580,-5.256,11.704,12.959,-3.387,11.288,16.175,-5.111,12.339,19.832,-3.977,12.395,22.245,-6.113,10.499,25.964,-5.920,10.116,26.727,-5.879,6.444,30.403,-5.496,5.246,31.342,-3.805,8.549,28.408,-1.335,8.506,25.250,-1.255,10.531,22.283,-1.279,8.119,18.687,-0.914,9.294,16.614,-3.233,7.149,13.062,-4.633,7.164,12.824,-8.253,8.274,11.185,-9.292,5.054,13.848,-7.417,…	MKKVININFQGRVVPIEETAFEILKQYIESLRRYFANEEGRDEIINDIESRIAELFSETLKKGATCITDADVQAVMTSMGRPEDFEAEAGLNENGGTHATGAGAGAGQQQQSSSQQQQSQYTGGAGAYTSPGVGRGRLYRNADDKIIAGVCSGLANYFHIDPVIMRIIFAVLLFTGGSGFLVYVILWVAVPSQS
job.pdb	GMGC10.042_749_944.DSPP_trun_4.pdb	4.100	48	33	7	15	56	158	198	3.299E-01	32	76	253	TRLLTYADLTVMLNRDRRTIWSWVKKGIFPT----PIKTP-AG-VCIG	QEPVTITEIAEVTGNKVEDAAAAVV-E-TQKEPGP----DR-YAIEFT	-11.732,-32.697,33.745,-11.559,-29.119,34.625,-13.920,-26.400,34.506,-12.798,-22.997,33.601,-16.210,-21.337,33.709,-15.985,-17.678,34.251,-15.673,-14.349,32.873,-19.154,-13.147,32.167,-17.986,-9.575,32.832,-21.448,-8.256,32.988,-22.583,-4.880,32.723,-22.709,-1.305,32.231,-23.363,1.722,30.238,-21.717,4.530,28.619,-24.838,5.908,27.085,-23.698,9.122,25.408,-26.914,9.924,23.569,-25.702,13.576,23.290,…	NSDNSDASGSDENNDDSGNEKSEENEDNSENDENQEASGEENSDNSDASGSDENNDDSGNEKSEENEDNSGNGSESSDNVDDANNNSGDAGNQSDGEVEAEENNSITENASEDNTENTISQDGEAVAPEDETAENEIETTETEESTGISTANTEVTVQEPVTITEIAEVTGNKVEDAAAAVVETQKEPGPDRYAIEFTEESDNGMTVTVRLKEKEELTDDKEVVFDELVISDDDEDDAEDAISKIRYDILNKL
job.pdb	GMGC10.190_405_447.FTSK_trun_7.pdb	3.200	61	47	9	16	70	179	233	3.298E-01	32	76	238	RLLTYADLTVMLN-RDRRTIWSW-VK-KGI-FPTPIKTPAGVCIGWRPADIQ-SWIDN-NI	GQASASNVQRR-FRIGFATAQRIIDNMEELGILGPAN----GGKCREILVSGDEA-REILA	-1.258,-16.493,-3.334,-1.388,-13.024,-1.749,-2.384,-10.076,-3.889,-1.501,-6.623,-2.660,-2.619,-3.386,-4.256,-0.960,-0.364,-2.935,-2.955,2.756,-3.451,-6.215,1.541,-4.894,-7.295,5.056,-5.741,-4.855,5.234,-8.645,-6.513,2.342,-10.228,-9.932,3.601,-9.578,-9.098,6.893,-11.334,-8.089,5.212,-14.518,-10.561,2.425,-14.837,-13.067,2.183,-11.968,-15.502,-0.201,-13.606,-12.872,-2.710,-14.656,-11.053,-2.569,-1…	LVIIIDELADLMMVAPHDVEDAICRIAQKARAAGIYLVLATQRPSVNVITGTIKANIPSRISFAVTSQIDSRTILDASGAEKLLGRGDMMFSPVGASKPTRIQGAFISDDEVERLLDFIRSQGHEIKTNQEIIEFTEKAALEASGENDNAPAEKKTKPKRRNKSDILMGEALELILSSGQASASNVQRRFRIGFATAQRIIDNMEELGILGPANGGKCREILVSGDEAREILADWNQE
job.pdb	GMGC10.149_504_257.UNKNOWN_trun_1.pdb	6.200	64	32	5	15	56	192	249	3.296E-01	32	76	253	TRLLTYADLTVMLNRDRRTIWSWVKKGIFPT---------------------P-IKTPAGVCIG	HPEGTRLDLADNKEIPMADVERWWY-Q-AAMPIYGGHGSIMPPMMDNKRIRLMLGDL----ADK	-25.048,-16.333,-10.609,-24.825,-13.608,-7.706,-26.234,-15.715,-4.805,-29.303,-13.397,-3.993,-29.385,-14.570,-0.417,-27.275,-12.447,1.822,-27.078,-14.753,4.785,-29.362,-13.302,7.479,-26.194,-13.556,9.596,-24.594,-10.614,7.829,-27.672,-8.356,8.370,-26.350,-6.864,11.513,-23.134,-5.908,9.855,-24.896,-4.486,6.928,-27.143,-2.481,9.254,-24.129,-1.294,11.051,-22.364,-0.107,7.877,-25.508,1.680,6.701,-25.…	RANRAIKPELEPLIDFLKNLLGQKILSQELVINQEEGCLALCDLSSEKAVVEIKTGLQGYDLSKCVNQLYYQAHGRDCYALHIEWGSMSADNPACTKFIVEKVTFTSKRPRKSRRQSEKGKQHYTIKHAITEWRYSNPDETSEKCVKSLWLKRTEVEKIWPMANPDVMFEGAPSRGQSKKIFNEMVSWRESHPEGTRLDLADNKEIPMADVERWWYQAAMPIYGGHGSIMPPMMDNKRIRLMLGDLADKSNLY
job.pdb	GMGC10.001_641_659.UNKNOWN_trun_1.pdb	1.400	214	48	20	2	72	46	239	3.295E-01	32	76	253	SQNN-QL--------------------------------------------------------------------------------------------------------------------SK-L-QP---------TTTRLLTYADL-TVMLNRDR-RT-IWSWVKKGIFPTPIKTPAGVCIGWRPA----------D-IQS-WIDNNIGG	PCQSN-LFNTPNLKSVVVSRFNTVLNNKAASCQCYGRGFDVMGENLRSSVLIENFNDSFSWEGKKTLKSEEDKNAAPDNELIALEPWESGAIKQYLKYLHAENFDDKYHNAFNILCFIEWQNRLNKLFVSDPNKKAPSK---PLSV--QTIEHFAAERKG-QS-DDLTD-D-ELDV---------IYLCDRPANLISTPERTMLYDFYQ-SKRH	-6.643,-23.010,8.941,-8.681,-19.743,9.220,-10.124,-20.918,12.498,-6.941,-20.166,14.357,-6.178,-16.549,13.532,-8.724,-14.419,15.532,-6.911,-11.413,13.889,-7.948,-12.444,10.341,-11.571,-13.138,11.571,-11.984,-9.435,12.430,-10.440,-7.984,9.342,-12.438,-9.807,6.668,-15.598,-9.129,8.706,-14.819,-5.439,8.843,-13.964,-5.269,5.220,-17.054,-7.126,4.051,-19.146,-5.068,6.383,-17.571,-1.881,5.171,-17.792,-2.…	LLHDNSEFSLSLELIATYAALCLMYYTQEPNMLKALGSALSALHWPCQSNLFNTPNLKSVVVSRFNTVLNNKAASCQCYGRGFDVMGENLRSSVLIENFNDSFSWEGKKTLKSEEDKNAAPDNELIALEPWESGAIKQYLKYLHAENFDDKYHNAFNILCFIEWQNRLNKLFVSDPNKKAPSKPLSVQTIEHFAAERKGQSDDLTDDELDVIYLCDRPANLISTPERTMLYDFYQSKRHVFALAPALDKQWKL
job.pdb	GMGC10.251_199_535.UNKNOWN_trun_1.pdb	2.300	169	48	15	1	71	33	182	3.294E-01	32	76	253	MS---------Q--NN--------Q--LS-KL-QPTTT-RLLT-YADLTVMLNRDRRTIWSWVKKGIFP-TPIK-TP-------------------------------------------------AGVCIGWRPADIQSWID--N--------------------NIG	LNNSFDPTTFDPLVLAQQLRPYSVLEIISFDQNLFPHRLNLVDFVDTFTPVTLVTIRDGQLLKS---YLQDLMTTRRCGQDGEDDQRLCLCQKLQKLIPDLPELDSDCRILRTRDPQAKGTVFEEV----------------LNGIRVTQRHVYLSGLSFYYLTGALRL	22.764,-14.523,26.099,20.426,-17.055,24.227,17.032,-15.573,24.564,14.606,-18.435,25.248,12.090,-19.009,22.367,9.542,-17.602,24.778,11.450,-14.442,25.156,11.913,-14.105,21.446,8.235,-14.671,20.817,7.402,-12.195,23.500,9.652,-9.609,22.063,8.179,-10.017,18.606,4.685,-9.935,19.976,5.381,-6.814,21.914,6.810,-5.160,18.910,3.906,-5.964,16.811,1.403,-4.915,19.513,3.231,-1.676,19.931,3.191,-1.131,16.192,-…	QGKSLTQLTASYTNEIITETNTSEARYSLCLKLNNSFDPTTFDPLVLAQQLRPYSVLEIISFDQNLFPHRLNLVDFVDTFTPVTLVTIRDGQLLKSYLQDLMTTRRCGQDGEDDQRLCLCQKLQKLIPDLPELDSDCRILRTRDPQAKGTVFEEVLNGIRVTQRHVYLSGLSFYYLTGALRLALKLIALRVRDFYNQRRFSDDQKVAGVKIGMLMKKFLVRRKEQKQSMKLATIVIAQVALKRMRDAKKAKEA
job.pdb	GMGC10.191_442_471.UNKNOWN_trun_2.pdb	4.000	75	40	14	16	73	155	214	3.286E-01	32	76	253	R--LLTYADLTVMLNRD-RRT---------IWSWVKKGIFP-TPIKTPAGVCI--GW--RPADIQSWIDNNIGGS	RNV-QYDNILNN-IRSII--SKIESMCNIK--IK---N-NIKDIEGK----DIINFPKNTIDNLYKTVIEL-NER	46.978,-9.407,-28.474,45.094,-8.745,-25.211,45.354,-12.319,-23.894,41.997,-12.456,-21.839,42.851,-13.154,-18.163,42.304,-16.888,-17.245,39.342,-15.508,-15.108,37.390,-14.130,-18.133,37.885,-17.315,-20.198,35.866,-19.060,-17.483,32.829,-16.883,-18.264,33.084,-17.662,-22.050,30.121,-20.074,-22.546,31.429,-23.474,-23.611,29.937,-25.160,-26.723,26.705,-26.618,-25.129,25.817,-23.960,-22.544,22.024,-24…	NYGLSKELKSIIPKEGDRFEYVVLDDKYIGYNSNYSKCKKIVQEKSYMLDHLKVKFGRKDSNGEWCDYENEIYSRLDFRHYYEMLSSNLLRYVAIELDPYIISEMNKFNTASDEEIKKIEKKIEDKIDKITSNVNYTHIDEYYPLIYRNVKKDYRNVQYDNILNNIRSIISKIESMCNIKIKNNIKDIEGKDIINFPKNTIDNLYKTVIELNERYSEINPNNKNKFNEYIHDIIYNIETIRESGLKKSKWDKF
job.pdb	GMGC10.181_709_001.UNKNOWN_trun_0.pdb	5.700	69	44	11	15	74	191	247	3.284E-01	32	76	253	TRLLT-YADLTVMLNRDRRTIWSWVKKG--IFPTPIKTPAGVCIGWR---PADI-QSW-IDN-NIGGSA	GKGVYSQRKLADDLTITLANSAKLVKDLVDHDYINELA---DGSIEISEK--GLS-ALE-PYR-----V	28.983,-21.676,5.450,30.824,-22.267,2.163,31.656,-25.781,3.040,28.038,-26.621,3.974,26.569,-25.132,0.768,29.018,-26.857,-1.498,28.685,-30.096,0.305,25.250,-30.518,-1.297,26.926,-31.086,-4.611,28.598,-34.166,-3.178,25.446,-35.733,-1.738,23.719,-38.091,-4.028,20.015,-37.638,-4.503,19.287,-41.056,-3.107,21.007,-40.270,0.169,19.249,-36.977,0.427,15.848,-38.680,-0.209,16.379,-41.188,2.552,17.580,-38.5…	IDLLALSTIAIPGLVLGIGFIFLFKGTNGTFYGTILILIVVNIFHFMGSPYLLAKNCLNKINSEYEVIGETLGISRVKMIWNVIIPSSTTTLVEMFSYFFLNSMITISAVAFLCTYDNQPLSILITTYEKNSNYEMQSVISLIILFLNIAARGLFTGIITAMNRRAGKETEGGIDLSRYEFELLTYLEKHGKGVYSQRKLADDLTITLANSAKLVKDLVDHDYINELADGSIEISEKGLSALEPYRVRKAIIL
job.pdb	GMGC10.003_126_424.UNKNOWN_trun_0.pdb	2.600	76	47	7	15	65	180	253	3.282E-01	32	76	253	TRLLTYADLTVMLNRDRRT-IWSWVKKGIFPTP--IKTP--AGVC-------------------IGWRPA-DIQSW	EYVITLDKIKEFAGEEFLEGIIDDIL-N-NEKQIEEWKELFGVEVSRKEDLIEKRTLEGNVWKKLPIDTKYFDEEF	21.530,-14.693,-15.919,23.080,-15.203,-19.230,23.460,-18.933,-19.935,27.092,-18.397,-21.077,29.706,-16.314,-19.215,27.162,-14.430,-17.150,29.970,-12.658,-15.300,33.252,-10.843,-15.949,35.631,-9.148,-13.531,37.727,-6.337,-15.022,39.891,-4.744,-12.371,37.610,-3.083,-9.840,34.564,-3.496,-12.025,32.237,-6.515,-12.094,30.139,-6.963,-15.182,27.035,-9.060,-14.840,25.179,-10.024,-17.952,21.422,-10.646,-1…	LSAEDFMEVKGKSVNIYFEFRELTNEEYQRFGFGDRTNKTTVKTTLQEDAVKRINEWLQENNHPDIKKQLNKKFVKKSGEESDRTVLEARIAQYVAKNTKDYFIHKNLKKFFLTELDFYIKNEMLNMESIESMDENELRKLMRRVKVFRNLSQKIIEFLAEIEDFEKMLWEKKKFVLKTEYVITLDKIKEFAGEEFLEGIIDDILNNEKQIEEWKELFGVEVSRKEDLIEKRTLEGNVWKKLPIDTKYFDEEF
job.pdb	GMGC10.058_818_410.UNKNOWN_trun_0.pdb	3.100	158	43	12	1	55	5	155	3.279E-01	32	76	161	MSQNNQLSKLQPTTTR-LLT-YADLTVMLNRD--R---------------------------------------------------------------------------------------R-TIWSWVKKGIFPTPI-------KTPAG--VC--I	EYDNNDYEVVQYGGGDFPMWAKIILGI-A-VVNELARLFYCYRKNAKFEVHHLMPWPVGMHKLFTCQSTIEDFIEQFLKEFRTELKTIARKRIYIMFKFEKEETKNIDNIVYDKLNKKMKFLTNASEKMIERG-MWPVKKYYSFFE----LISTDWNN	42.756,-20.912,-35.014,43.539,-22.593,-31.647,40.723,-24.844,-30.192,38.980,-22.892,-27.304,39.001,-25.676,-24.582,35.586,-24.856,-22.971,36.712,-25.179,-19.323,33.824,-27.356,-18.117,33.337,-25.063,-15.144,30.861,-27.322,-13.365,28.601,-24.297,-12.728,26.625,-25.978,-10.046,23.242,-24.876,-11.391,22.187,-23.814,-7.936,18.854,-25.598,-8.391,17.051,-23.088,-6.221,15.519,-25.825,-4.128,11.846,-25.1…	MPDVEYDNNDYEVVQYGGGDFPMWAKIILGIAVVNELARLFYCYRKNAKFEVHHLMPWPVGMHKLFTCQSTIEDFIEQFLKEFRTELKTIARKRIYIMFKFEKEETKNIDNIVYDKLNKKMKFLTNASEKMIERGMWPVKKYYSFFELISTDWNNKSIKYI
job.pdb	GMGC10.205_157_534.UNKNOWN_trun_1.pdb	1.700	225	46	16	1	76	27	225	3.274E-01	32	76	253	MSQNNQLSKLQPTT--TR--L--LTYADLTVMLNRDRR-T-IWSWVKKGIFPT--P-----------------IKT-PAGVC------------------------------------------------------------------------------------------------------------------------IGWRPADIQSWIDNNIGGSA-NA	AYAPTEVPAPKPSNNEWVNERHNKIDS-IK----SDADSGKITPLEA-KKRLNRVMASARLKHGISDSDRADIRNHA--IQANNAIKHNSNPKNDAANNRTNAANNVKSPKEDTKPKKETAKPKEAPKESPKEAPKVEPKKAPKPKVEQKQNKSPDVKETPKAAQNPKVEQKPKAKRTESEIIDDTADKAMKVVNLFQKGLI-----------------TIGE-A	3.692,-48.710,-49.357,6.719,-50.825,-50.501,7.917,-53.308,-47.715,11.205,-52.015,-46.070,13.267,-55.194,-46.989,16.318,-54.106,-45.024,17.678,-55.869,-41.811,17.586,-53.519,-38.701,21.252,-52.936,-37.885,22.164,-54.711,-34.674,23.009,-52.316,-31.828,26.686,-52.849,-32.510,26.340,-51.731,-36.066,24.360,-48.760,-35.032,26.913,-47.870,-32.465,29.688,-47.970,-35.013,27.744,-46.000,-37.558,27.109,-43.…	TAPITGSVPNRAELGQRMRNAYANNNAYAPTEVPAPKPSNNEWVNERHNKIDSIKSDADSGKITPLEAKKRLNRVMASARLKHGISDSDRADIRNHAIQANNAIKHNSNPKNDAANNRTNAANNVKSPKEDTKPKKETAKPKEAPKESPKEAPKVEPKKAPKPKVEQKQNKSPDVKETPKAAQNPKVEQKPKAKRTESEIIDDTADKAMKVVNLFQKGLITIGEAHRKLVEVISAGSKNVKSESAKKRLNDVN
job.pdb	GMGC10.051_631_968.THIP_trun_0.pdb	1.400	138	43	16	26	73	112	246	3.274E-01	32	76	253	MLNRDRRTI-WSWV--K------------------KG----------------------------------------I-FP---TP-IK--T---PA-------------GV---CI--GWR-PADIQSWIDNNIGGS	AVIALA-IIIVL-SLLGAYLIVRRKSFFTNLIDVLLMFPYVIPGAVLGICLIVAFNSGAILLTGSMWIIIISFIIRKLPYTMRSSVGILYQIDNSVEEASISLGVPPMRTFFKTTVHLMLPGVLSGAVLSFVS-VINT	7.473,-30.321,-6.002,7.378,-30.447,-2.099,4.596,-28.259,-0.606,5.654,-29.777,2.710,9.232,-28.549,2.537,8.095,-25.125,1.262,5.629,-24.830,4.050,8.277,-25.763,6.679,10.639,-23.202,5.294,7.858,-20.625,5.182,7.155,-21.178,8.902,10.810,-20.788,9.768,11.052,-17.631,7.649,7.945,-16.202,9.294,9.404,-16.817,12.747,12.639,-15.184,11.826,10.798,-12.275,10.224,8.584,-11.806,13.252,11.631,-11.958,15.552,13.46…	TDTGFASALSVVIILIAVAVLIIQKGVVDKKRYNMTSLRPPAVRELPVGKKLLATLAVFLVSFLSVLPQITVTVQSFRKTNGPLFVSGFSFDSYIAVWSKAKQSITNTFLYAVIALAIIIVLSLLGAYLIVRRKSFFTNLIDVLLMFPYVIPGAVLGICLIVAFNSGAILLTGSMWIIIISFIIRKLPYTMRSSVGILYQIDNSVEEASISLGVPPMRTFFKTTVHLMLPGVLSGAVLSFVSVINTLSATLLL
job.pdb	GMGC10.202_739_683.RBSR_trun_1.pdb	1.800	162	44	14	1	76	57	189	3.270E-01	32	76	253	MSQNNQLSKLQPTTT-RL--LTY--A---D--LT-VMLNR--DR-----------------RTIWSWVKKGIFPTPIKTPAGVCIGWRPADIQSWIDNNIGGS-A------------------------------------------------------N-A	EYVIYLKLSKRNEGKTINIYDIAKLSGVSIATVSRVINGSPKVSEKTKQKVMAVMEQESYT---------------------------PN-IFA-RGLTKDSAKTIGIICPEIADAYMARSVSYLEKHLHHYGYGCILGCSGTSLAERESYTKLMLSNRIDT	23.201,-17.412,-7.148,25.558,-20.309,-7.595,28.665,-18.301,-6.563,26.944,-17.335,-3.275,26.436,-21.092,-2.320,29.812,-22.479,-3.447,32.096,-21.544,-0.453,34.651,-24.127,-1.462,35.580,-22.338,-4.740,38.821,-20.242,-4.834,36.819,-17.376,-6.326,34.327,-17.270,-3.479,36.296,-14.672,-1.593,36.379,-12.421,-4.642,32.726,-12.864,-5.120,31.934,-12.047,-1.472,34.152,-8.929,-1.822,32.287,-7.831,-4.951,28.91…	PDKAMNLEKPEYADYIAQLSKVSGVEIKTFEDLKEALNIRLDYFADHGCSVSDHALEYVIYLKLSKRNEGKTINIYDIAKLSGVSIATVSRVINGSPKVSEKTKQKVMAVMEQESYTPNIFARGLTKDSAKTIGIICPEIADAYMARSVSYLEKHLHHYGYGCILGCSGTSLAERESYTKLMLSNRIDTLVFVGSIYAGDSDDPAEVAYIKEAAKKTPVFMINAHLEGENIYCAYADDYQATYELTSSLIRRG
[truncated: 149 more rows]
