# Supplementary material for: Phage-inducible chromosomal minimalist islands (PICMIs), a novel family of small marine satellites of virulent phages
Source: Nat Commun. 2024 Jan 22;15:664. doi: 10.1038/s41467-024-44965-1 (PMC10803314; doi:10.1038/s41467-024-44965-1)
Supplement: Supplementary file 5 — Supplementary Data 10 [file 41467_2024_44965_MOESM5_ESM.zip › AlpA_34_P_115/AlpA_34_P_115_0b1e2.a3m]

#76	1
>101
MSQNNQLSKLQPTTTRLLTYADLTVMLNRDRRTIWSWVKKGIFPTPIKTPAGVCIGWRPADIQSWIDNNIGGSANA
>UPI0013777966	95	1.00	1.776E-20	0	75	76	0	75	76
MSQNNQLSKLQPTTTRLLTYADLTVMLNRDRRTIWSWVKKGIFPTPIKTPAGVCIGWRPADIQSWIDNNIGGSANA
>A0A375IHI4	79	0.305	1.093E-14	4	75	76	87	157	159
----AQPFPAHPKPERLLRLPELKTRCGLSRTTIYQYIKDGKFPPPISI-GARAVAWPESDIERWIAEQIQSSSSS
>A0A6L7Z761	76	0.260	7.350E-14	0	72	76	0	70	71
MSEQRTEPKATP-PIRLVRLHEVMARTGLSRSTIYVWVAEGRFPKPVPL-GARSVGWIESELEDWLRDRIAAR---
>A0A1G8RDU2	76	0.252	7.350E-14	0	68	76	0	73	79
MSNTqrdlARPNarAGEPKQESLLRRHMVEARTGLSRSTIYDWMKRGEFPKPVKL-GARLVAWRESEINAWLESR-------
>UPI0011D74FE2	74	0.450	3.598E-13	0	75	76	0	78	79
MSETSTNQTAQtnhhQTVQRLLTYSDVCEITNRSRKTIWAKVQNNSFPRPVKQ-GNRTVGWRQSDIELWINSNIGGSANA
>A0A7X3PHL6	74	0.280	4.943E-13	0	73	76	0	71	75
MAD--RPSeKRTDEPIRFIRASEIAARLGVARPTIYGWVEAGRFPPPIHLGP-RAVGWIRSEFDAWIHNRIAETR--
>A0A6A1T272	72	0.283	2.421E-12	14	73	76	2	59	65
--------------DRLMPIADVCAATGYKKPTIYEWMRDGKFPRPVKI--GRSVRWPSSEVDAWIKDKITSCP--
>A0A653JUS4	72	0.291	2.421E-12	0	70	76	49	118	124
MLDI-EPNKLpDPPAARLLRLKEVQHRVGLGRSTIYRWMDDGKFPRPHSI-GGYSVRWLESDINGWITSKTS-----
>A0A6N9F877	72	0.283	3.326E-12	0	73	76	0	71	102
MAE-NPRSNRTNPPTRFLRLPEVMARTGLSRSTIYVRLAAGCFPRPVAL-GGRAVGWIEAEIEEWVAERIAESR--
>UPI0010BF016B	71	0.314	4.570E-12	15	68	76	2	54	59
---------------RILRVKEISELLGLSKSTIWRMRRDGLFPAPLKIGP-RAVGWRESDVTDWIKSR-------
>A0A6B2D8S9	71	0.258	4.570E-12	14	75	76	5	65	67
--------------DRILRRPEVESLVGVKRSTLYDWMARGSFPKPVALGP-RLVGWRQSDVTTWLEARTPRDRNA
>A0A7W6CAH1	71	0.256	4.570E-12	0	73	76	0	69	75
MSDV--PSNLVS-LDSYLTLKEVTTNIKVATSTLYRWIADGKVPKPVRLGEN-CVRWRVADVKAWQESRQSGEP--
>A0A7T9ICE3	71	0.246	4.570E-12	8	74	76	24	91	96
--------KASPTaaPSRLVRRPEVEGLTGLPKSTLYDYLQAGTFPPPVKL-SARSVAWHLSEVQAWIDSRVSARPN-
>UPI0013DCEA3A	71	0.291	4.570E-12	4	75	76	48	116	118
----NSPDTGA-RPQRLLRRAEVEERTSLRKSTIYKWIERGTFPAPVRL-GGMVVVWLESDIEAWIDVQI-ANRDA
>A0A2Z6DYS0	71	0.321	6.280E-12	13	68	76	6	60	67
-------------TNRILRLPEVIAITKISRPTIYRWAREGLFPAPLKLGP-RAIGWRADEIDAWLESR-------
>UPI000DE4C073	71	0.666	6.280E-12	0	75	76	0	70	71
MSkpQNNQ----QQVTTRLLTYSDLCEMLNRDRRTIWAWVKKDIFPSPIKSPTGVTIGWRPDDVQSWMD---GSYTNA
>A0A2D3RC44	71	0.229	6.280E-12	0	73	76	0	71	73
MPESSTQTQERPPVARLIRLSEVQKRVGLGRSTIYRWMSEERFPKPYQL-GGHAVAWLEQEIDEWIAQRI-ATP--
>UPI0009EE1291	71	0.705	6.280E-12	0	66	76	0	67	74
MRQDQSLQTHQQKNaTRLLTYADLCELLNRDRRTIWSWCKKGIFPSPIKSPAGVCIGWRPDDVQSWMD---------
>A0A2V1P5A5	71	0.292	6.280E-12	11	75	76	29	91	92
-----------PETSRLIRLPEVIALCGLARSTIYRDIRNGVFPAPVKL--GRLSVWLEHEVHQWIEDRIEESRAA
>A0A2E3IRQ2	70	0.354	8.629E-12	15	75	76	1	61	62
---------------RILRRTDVQELTGLSRSTIYRWSSNGSFPKPAKLGP-RAVGWPEAQIRAWIADRIGEvSSDA
>UPI000B8A21C7	70	0.365	8.629E-12	13	75	76	1	61	63
-------------TDQFLTDRDLAARLGVHRTTPWRWAAGGDFPQPIRLAPN-CSRWRESDIEAWLAER-AAAAGA
>A0A4R3Y2F1	70	0.379	8.629E-12	13	70	76	4	60	65
-------------TRKLLRINTLAAKLDVSTSTIWYWLKNGNFPKPIKLGANSTV-WLESDIEAWLQSRIE-----
>A0A8E6F8L2	70	0.262	8.629E-12	8	68	76	1	60	68
--------KTPPAPTRIIRIPEAKRLVGVSRTTLYTWMRSGQFPAAVRIGP-RAVGWRESDITDWMHSR-------
>UPI000F4A62B8	70	0.324	8.629E-12	0	73	76	0	72	74
MSNVTQLSVEILSTVKLIRQNELAMLLGVSNTTLWRLRQEQSFPKPVSI-RSRLIGWRIQDIEMWLEANKLGTA--
>A0A6N9GSV7	70	0.327	8.629E-12	14	68	76	2	55	75
--------------TRVLRAREVVSEIGVSKATLYRWVRSGGFPKPIKLGPGA-VGWRREELDEWVDSR-------
>A0A0X3TJ48	70	0.260	8.629E-12	4	71	76	10	81	82
----NPPKPAEPAipssgHDRIIRKKELALMLGISEATIYRWIKTENFPKAIKLGAN-SVGWWQSEIDQWLNSREKA----
>A0A7Z2GJ86	70	0.288	1.186E-11	10	68	76	2	59	66
----------QPSAERLLRLPIVMARVGLSRATVYRLVKDGCFPGPVRIGV-RAVAWRASEIDAWMESR-------
>UPI001C46B3F4	70	0.275	1.186E-11	0	68	76	0	62	69
MSNQ-----TKATPSRLIRCQEVTHRIGISKATVYNWINAGRFPKPIELGGGR-VAWLEEDIDLWIAQR-------
>UPI001ADC936C	70	0.328	1.186E-11	0	66	76	0	70	79
MKNTAapQPSKGEDHSTRLFRVQELTARLGVGRSTVYDWLQNPDpehpFPRPVKI--GRITAWRASDVQAWLD---------
>UPI000E0962EC	70	0.240	1.186E-11	0	74	76	4	73	80
MNNIKQP----PTTSRLMRLKEVIQITGISRSSLYKYLNEGKFPPPVSL-GARSVAWVDHEIQAWITTKMKQRNN-
>A0A523FGY3	70	0.294	1.186E-11	6	72	76	4	70	90
------YSISNPPlPLRFLSGREVCKFTSLSRTTIWRRARSGDFPTPVQISPGR-IAWLEHEISAWIETRIPAD---
>UPI0012651533	70	0.224	1.186E-11	0	73	76	0	88	92
MShQEREPTKEIPGPeeekelrqkvcesrEEILRFKRLNALTGIPRSTLYDLMRDGRFPRPISLGGGRTVGWLSSEVDQWIADQAEASR--
>A0A2D8BWI5	70	0.263	1.629E-11	11	67	76	5	60	64
-----------PSNDRMLKVSELAEFLGVAPSTIYRWVDAGKLPRPYDIGDAA-VRWRMSEVEAWLEE--------
>B1G645	69	0.222	2.239E-11	5	75	76	164	234	236
-----TPPKENPAKQRLIRLREVRLRVGLGTSTVYRYLAGGKFPRPVQIGGGR-VAWLETDVDAWIVDRVEASgPGA
>A0A1H6FC13	69	0.375	3.077E-11	16	71	76	5	59	60
----------------LLRLKQVLEIVPASRATIWRWTRDGKFPKPIKLSE-RCTAWKKSDIESWIDERAAA----
>UPI001ADB2409	69	0.272	3.077E-11	14	68	76	4	57	64
--------------DRLLPRDEVVQIVGASVPTIYRWMAAGLFPRPIPVGP-RAVRWMESEVYEWIENR-------
>A0A1G6TUI3	69	0.252	3.077E-11	10	75	76	1	66	71
----------QDHTDvQFLPIRAVVRRLGVCRSTVYRWIEDNGFPKPVSIGPN-CARWVAAEVDAWAAGRIAASRSA
>H8L3L6	69	0.328	3.077E-11	0	75	76	1	72	74
MSQNVLP---QTPAARLIRIAEVERTTGLKRPTIYRHMAAGTFPASIKLSPS-CTAWSEAEVQAWIAQRIAASREA
>A0A7Y9HPN6	69	0.227	3.077E-11	8	73	76	3	67	75
--------SMPPGDKRFIRLPEVMQICGISRSTVYAYTKRGEFPAPVKI-TRRASAWLRDEVLAWVDARIYESR--
>UPI001CFDF716	69	0.265	3.077E-11	12	75	76	3	64	75
------------PDRRLVRMKEVISRTGLPRRSLYDLISSGRFPRPVKI-SGRCVAWPMAEVDAWIESRI-AERDA
>A0A7X3QTD9	68	0.262	4.228E-11	15	75	76	1	57	61
---------------KVLRLPDVVARVGLSKSTLWRRINDGEFPEPIKLGP-RAVGWLEEEVDAWIKSR---SRTA
>UPI001C2BFB4D	68	0.321	4.228E-11	16	71	76	5	59	61
----------------YLTDKQVAARFTINKSTVWRWVEKGRFPKPVKLSPG-CTRWRLPDVEAWETERRAA----
>A0A5E4VXA4	68	0.238	4.228E-11	12	73	76	2	63	69
------------PPIRILRLKDVQQRIGISRPTVYRWLdKDPSFPKPVSLGSH-SIGFVESEIDAWLEARVRASR--
>UPI001C63B7A9	68	0.224	4.228E-11	11	68	76	14	70	73
-----------PKIERFLRLREVLHRTGLGRSTVYRWMDEGRFPKSVRL-GGRSVAWIEHKIDDWLMSR-------
>A0A1I6FS11	68	0.258	5.810E-11	13	74	76	2	62	65
-------------NDQILRRPKVESIVGLSRSTIYELMAQGSFPRPIKLGP-RAVGWRERDVLAWLAARPTADRN-
>UPI000572112E	68	0.312	5.810E-11	10	73	76	1	63	66
----------EQKPKRILRIADVCGKVGMPRSTIYRAVTRGEFPAPIKLGE-KASGWLESELDAWIDARVAASR--
>UPI0009EA1A46	68	0.265	5.810E-11	11	74	76	3	64	71
-----------PPNNRLIRLNDVLHITGLSRSTLYRKIDEGTFPKQIRI-AARCTAWRESDVVAWVEAPL-TSPS-
>A0A7K2B5W9	68	0.275	5.810E-11	9	75	76	19	84	85
---------ERPRSGRMMRMPEVMALTGLSRTTIWRRLRDGSFPPAVRLGGERTraVGWREQDIYDWIDSL---SPAA
>UPI00021AA540	68	0.388	7.984E-11	0	65	76	0	61	65
MTGNN-----QPKEERLLTYAEVCDVLQTSQATLRRYVRDGRFPPPIKPnPNGRSVRFRYSDIAAWL----------
>S7U8W9	68	0.294	7.984E-11	0	67	76	0	61	68
MDTTNHPS-----PARLLRLPEVLARVPVGKSTIWLWVKQNRFPAPVKIGP-RTTAWREDDVRRFIEE--------
>UPI00125FC113	68	0.269	7.984E-11	12	74	76	6	66	68
------------TPTRLIRLPEVKLRTGLARSSIYRMMEHGGFPRPRKLGP-RAVAWLVSDIDHWIDSR-PAKPS-
>A0A139DKU1	68	0.260	7.984E-11	0	68	76	0	63	69
MGQQDQ----KGDFDRFVRIPEVAHVTGLSRSTIYNCVEDGTFPAPVRL-TARAIAWKESEIREWMDNR-------
>UPI000753B6ED	68	0.241	7.984E-11	13	73	76	3	63	69
-------------PIQILRVPAVLKRIGIGRATLYRWLKeDPTFPRPVKIGSH-SVGWVESEINAWLEARIRASR--
>D9SHV2	68	0.338	7.984E-11	8	75	76	2	68	71
--------STQPTPTKFLRLSDVTKAIGASGSSVWAWVKNGTFPAPVKLSPN-CTAWIAAEVDQWAADRIADSRKA
>UPI000B8D0559	68	0.338	7.984E-11	0	67	76	0	69	72
MKHINSLSATVshlPGPQRLIRIHEMMALLNCSRTTLYRWANSGEFPAPKKR-AGRTMGWTVTQYEQWLDN--------
>A0A8I0SWG1	68	0.252	7.984E-11	0	68	76	0	69	75
MSEQYQqpFHPGVQTTDRLLRKKEVLAVSGLAVSSLYDLIRRGDFPRPRKLGE-RSVAWRESEIRAWIESR-------
>A0A7C3LK23	68	0.285	7.984E-11	0	73	76	0	74	79
MSDrSKQRSAAdnQPALPQVVSIREVKRALGLSQSTLYRMRRAGEFPKPIRLSRAR-VGWPRAVIERWIANR-SGSP--
>A0A1G7WV91	68	0.240	7.984E-11	0	72	76	0	77	93
MTQVAFPSPLEPPatptlnEERFIRLAEVLATCGKSRSSIYEGIKEGTFPAPVKL-KGRSSAWLKSEILQWMQACVAAR---
>A0A418NVF3	68	0.226	7.984E-11	0	73	76	0	73	94
MFEEQHPvRDETDRPTRLIRIREVQHRVGLGRSTIYRWMAEGKFPKPVRL-GSYAVAWNDADIENWVKELTAPKP--
>A0A7Z0AY91	68	0.280	7.984E-11	3	75	76	20	92	97
---NAGPSSmaTDATQRRIIRLPEVCRLIGLSRSVVYARIKQKQFPAPIKL--GYSSGWIESEVQAWIDGRIDATRNA
>A0A2N3LBC6	67	0.288	1.097E-10	15	73	76	2	59	60
---------------QYLSVKQVAERYSVSAPTVWRWAQANNFPQPVRI-TGNCTRWRMVDIEAWEKSRFGGAA--
>A0A8F6CVU1	67	0.245	1.097E-10	16	72	76	9	64	65
----------------ILRRRQVEELTGLARSTIYELIKKGVFPPPVRI-GKRAVGWLYREVEAWIESRMAAR---
>UPI0009D9FB5E	67	0.393	1.097E-10	10	75	76	2	64	65
----------QTKPTH-LSDKQLAARLGVHPKTPWRWAREGTFPKPIKLTPGV-TRWRVADIEKWEAER-GGGADA
>A0A1Q3STC9	67	0.295	1.097E-10	15	75	76	3	62	68
---------------RFLRLAEIKSLTGLSRSTIYMRIAEQRFPKPIKLGE-RAVAWLESDINAWMEQQIKESRKA
>A0A6I4T110	67	0.277	1.097E-10	0	70	76	0	70	71
MAELSELEAGAPErSTRLIRIKEVQYRTGLGRSTIYRWMAQGRFPKTVHL-GGHAVAWAEADIEFWIAARLS-----
>A0A349E6H6	67	0.266	1.097E-10	15	74	76	9	67	72
---------------RIIRWPEVHERVGYCRTNIYYLIQSGDFPSPIKL-GSRAVGWLESDVENWIESRIEQSRS-
>A0A1F3ZWE0	67	0.252	1.097E-10	0	74	76	0	67	74
MAQVIQH---EPA---ILRRKQVEARTGLSRSTIYQYVKDGAFPKPVPLGP-RAVGWLESDVSEWIAGRVKIARD-
>A0A1G0CXA0	67	0.315	1.097E-10	0	72	76	0	69	74
MGNATQ--QTAPHPAQFYRLPQLKAKLEVSGSSIWAWVKAGKFPKPIKLSEN-CTAWNAADVEAWAQSRIAAS---
>UPI00141DD6D8	67	0.231	1.097E-10	3	71	76	10	75	76
---NAEPQRTKP--SRLLRLRQVMERTGLSKTTIYRWIAEGRFPSQHRIAASIAV-WKETDVDDWINAQCAA----
>A0A6N9BUN4	67	0.245	1.097E-10	12	72	76	4	63	78
------------PPISIYRLPAVLEVTGLSKATIYRLLERGEFPPRVKLSP-RCVGWRVADVDAWLDERAAAS---
>A0A2E0FI38	67	0.269	1.097E-10	16	75	76	17	79	80
----------------FLTQPEVSEWLKISKSTLYRWVQEGAFPKPVVLGkpeKNGTSRWVESEVQEWLDNRPREKADA
>UPI000A004503	67	0.265	1.097E-10	14	74	76	1	63	80
--------------DRVIRRKELLSIIGISRSTLYDWMASGTFPRPIRL-GRRAVGWRSKDISDWLEklpSRLSGLRQ-
>A0A5B8IVZ8	67	0.285	1.097E-10	0	71	76	0	82	83
MTQNATKSDLdtaarsKSGPDSLngqtfLRDTQVAQRYGVSRVTIWRWVKDGHaFPKPIKLTDAV-TRWKLSDLEAWEAARAAA----
>A0A4U9WNQ5	67	0.272	1.097E-10	0	74	76	12	86	87
MLPENSIMTIKPSlfEDQFVDMAFITRLLGVSNKWIYRLIKDGVFPKPIKL--GRSSRWLQSEIESWLQERISQSRQ-
>A0A6I1MZB4	67	0.263	1.097E-10	0	75	76	0	72	102
MNTSHTDS--PPGTARLLRIREVLQLCGLSRATLYREIKLHTFPAPVKL-SARSVGWLQEDVAQWLAARIAQRGPA
>UPI001BE9FF69	67	0.295	1.097E-10	3	71	76	44	112	115
---VRQPliNRSEPQPRRLLRRAQVSERTGLPKNTIYDHVKRGLFPAQIKI--GCSVFWLESDVEGWIEKHIPA----
>A0A6G2JKB1	67	0.350	1.508E-10	14	70	76	4	59	60
--------------DRLLTRAQVQDRLAISRSTLLRWVESGRFPKPVRLGE-RSLRWYEDEITSWIDRRGS-----
>A0A1L4BUN4	67	0.300	1.508E-10	13	72	76	1	59	61
-------------NNKILRLKQVVEMTGTSKTTIYRWINAGTFPKPINL-SHVSVGWLEADINDWIQSKVEAR---
>A0A7X3V152	67	0.316	1.508E-10	14	73	76	2	60	61
--------------DRILRPRAVCDRLSISRTTLWRKQKDGDFPPALRLGPN-SIGWRESTIQEWLDSRSEAAA--
>UPI000F9CD70F	67	0.321	1.508E-10	15	70	76	4	58	62
---------------RVLRLEEVKQIVGVSRSTIYSWMKDGHFPESVSLGP-RSVGWLSSDISDWIQHRVG-----
>A0A2U1CZI3	67	0.343	1.508E-10	10	73	76	2	63	64
----------QLSDEKYLSDKNLAARYGVSRITPWRWVREGKYPAPIKLGDN-CTRWKLSDIIAW-ENRNGGAA--
>A0A0C3I7P5	67	0.339	1.508E-10	13	68	76	3	58	70
-------------PTILIRIADVKAMTGLSQATIYRMMKSGKFPQHLDLGSGRTVAWRRDDVQDWIDTR-------
>UPI001C05F9FE	67	0.281	1.508E-10	0	70	76	0	66	70
MSKQNTAPATQEVLDRL---PAVQARVNASKTSIYGWMKSGDFPQPVKLGP-RAVAWRRSDVDAWIGSRTS-----
>A0A517SCL6	67	0.338	1.508E-10	10	74	76	2	61	71
----------QEP---LLSIKDLCVITGVCRRTIHRIRKAGELPEPIRI--GRRPRWRREDIDAWLNRRGSHEPN-
>A0A849T6E3	67	0.315	1.508E-10	0	72	76	0	69	74
MGKTSQ--QTTPHPAQFYRLPHLKQRLGVSGSSIWAWVKKGTFPKPIKL-SQNTTAWNAADVEAWAADRIASS---
>A0A2E0A4L0	67	0.297	1.508E-10	0	73	76	0	67	75
MTSTNQ--ATQP---RLLRWKDVQPRVGICRSQAHAMIQEGTFPAPVKL-GARASAWVESEINDWIDSRISASR--
>UPI000D37C1EC	67	0.226	1.508E-10	0	74	76	4	73	80
MTNIKQP----PTSSRLMRLKEVIQVTGISRSSLYKYLNEGQFPPPVSLGV-RSVAWVDHEIQTWITTKMSQRNN-
>A0A1V3P7L5	67	0.235	1.508E-10	0	75	76	0	83	85
MQNPHEPFCTQPApksgsvavqPVRLIRLPEVMHQTGLARSSIYDGIAAGSFPKPVPL-CGRNVGWVEAEVQRWVTERIAASRGA
>A0A7T4WER1	67	0.295	1.508E-10	4	74	76	13	82	87
----NTFNNLQEGKDRILRIAEVRGIVGMCTASIYSYMKKGEFPNQIKIGP-RMVGWLESEIQEWIASQVTAARD-
>UPI001F2A1098	67	0.220	1.508E-10	8	75	76	36	102	103
--------SEQKMALKILRLIGVLDCVGVKKTTLYRWIREGKFPAPVQL-GARSVGWRATDVQQWLESRQSTRGQA
>A0A3S0IID6	66	0.500	2.072E-10	11	70	76	2	60	61
-----------PQTPRLLTIKQVCKLVNRDRRTIWKWVKDGIFIKPVKM-QGRTVGFREKDLIEWIENNGE-----
>A0A3T0EAB6	66	0.266	2.072E-10	16	75	76	2	59	63
----------------FLKRRDVERRVGISTATLYRWIGEGRFPRPVKIGPS-CVRWPEAEIETWASERI-AERDA
>UPI0018693AAC	66	0.267	2.072E-10	15	70	76	3	57	63
---------------RIIRMPELSEKTGCSRSTIYSFISRGEFPKPIPL-GMRAVGWKESEVDEWIEKRQS-----
>A0A8G1P343	66	0.375	2.072E-10	13	67	76	2	56	63
-------------NTELLTCHEVMRLTGIrSRTTIWRRIRRGAFPHPIDIGGGR-IRWRSTDIEEWIEA--------
>A0A640WC07	66	0.220	2.072E-10	16	74	76	2	59	65
----------------MIRLPQVMKETGLSRSSVYRLIKSGEFPQPVNLGP-RAVAWVDNEVREWIDSRIQGARN-
>UPI0009075A4B	66	0.373	2.072E-10	0	65	76	0	62	66
MTGNNQPKQE----ERLLTYAEVCDVLQTSQATLRRYVRDGRFPPPIKPnPNGRTVRFRCSDITAWL----------
>UPI0009A28500	66	0.338	2.072E-10	15	75	76	4	63	66
---------------RIMSLKEVSEALGRTPKTIWRWWaKEKTFPKPILI-NGRCLGWRESELDNWMENK-GGERDS
>A0A2N4TKR5	66	0.213	2.072E-10	13	73	76	4	63	66
-------------PRILLRLGDVLLRVGLSRSTIYRLISTGEFPSPVRLGP-RSVAWRAEEVDEWVNRRPSAKR--
>UPI0005558ACC	66	0.287	2.072E-10	14	75	76	6	70	73
--------------ERLLRLRDVKQKTGLGTSTIYRRIADGTFPVPRSLGPN-TVRWLQSDIEAWIKslppSRVPASANA
>UPI001CFE6181	66	0.266	2.072E-10	0	73	76	0	73	74
MNHNQELiNRGMKTPRRILRLREVERYTGYKRSSIYRMIQEGLFPKQRRIGPGA-VGWDSREIEAWIDKRLDGAA--
>UPI001C634909	66	0.232	2.072E-10	0	71	76	0	71	75
MTGLSQsPETTQSHIDRMLRRPEVESITGRSRSAIYEGIANGTFPRPVRI-GARAVAWPESVIRQWIADRMEG----
>A0A2T6LZH8	66	0.267	2.072E-10	12	67	76	20	74	78
------------PADRLMTIAEVAYRIGTSPSTINRRIQAGKFPKPVHLGT-RTSRWRESEVNAWIQN--------
>UPI001C105A35	66	0.230	2.072E-10	10	74	76	11	71	80
----------QP---RLIRRPEVRERVGLSTSTLYEMIAAGDFPAPIPI-GRQAVAWLESEVDAWIEQKIKQRDN-
>A0A1H8MR20	66	0.263	2.072E-10	0	75	76	0	70	82
MGT-NQP---IPGTGRVMRLREVLALCGMSRATLYREVKLRGFPAPVKL-SARSVGWLEDDVMTWLAERIAQRGHA
>A0A522GWH2	66	0.230	2.072E-10	11	75	76	27	90	91
-----------PEADRLLRLPQVLPLAGVSKSTWWKLVREGRAPQAVRLGD-RCTAWRASEVAAWIERGGQPEPQA
>A0A498CNM9	66	0.252	2.072E-10	0	70	76	0	64	91
MTSNVQP----LTPRRLLRRSEVQDRVGLSKSTLYSRISAGSFPKPVSL--GSSVRWVEAEVEAWISERVS-----
>UPI001EFD057C	66	0.305	2.072E-10	10	74	76	37	107	108
----------EPEMERLriLRQRDVVAMLGISRSTLYDWMNLGsrrfnHFPAPIKIGMSA-VGWKETDVVNWINSRPVSRRN-
>A0A1A8Z475	66	0.228	2.072E-10	4	73	76	42	109	110
----NSPAAPEWRPDPLLTIDELAAWLGKPKNTLYAWHSRGKGPRAIRV--GNTLRWRRSEVERWLDDHTDAER--
>UPI001C8DDA25	66	0.262	2.072E-10	8	68	76	65	124	135
--------STKPEKDVILRMPQVAEITGLSRTTLWRYEREGIFPTRIALGGG-SVGWYQSDVDQWVSSR-------
>A0A841GIQ4	66	0.461	2.847E-10	15	66	76	7	56	59
---------------RLLTFHQVQPQVQLSRVTIWRWEREGKFPKHIKL--GRSIRWRESDIQAWID---------
>A0A136HNC3	66	0.262	2.847E-10	15	74	76	1	60	62
---------------QILKVSEVIKRTGLSRTTLWRLERDGKFPRSIKLSVNR-VGWRENEVDEWIEScPISGRSS-
>UPI0009E0A177	66	0.375	2.847E-10	13	67	76	2	56	63
-------------NIELLTCHEVMRLTGIrSRTTIWRRIRKGVFPHPIDIGGGR-IRWRSTDIDDWIEA--------
>UPI0007C26D75	66	0.271	2.847E-10	15	73	76	2	59	64
---------------KFLRLPDVMQMTGLARATVYSLIAQGKFPPPVKLSE-RSSAWVSSEIDEWMSERIAASR--
>A0A8I0SUK0	66	0.229	2.847E-10	10	70	76	2	61	65
----------ESPIDKILRRPTVSDLTGLSRSSLYDYVRKGFFPGPVQLGP-RNVGWRESEVRAWIDSRLS-----
>UPI0009454EA6	66	0.338	2.847E-10	15	72	76	4	61	66
---------------RIMPLKEVSEALGRTPKTIWRWWaKEKRFPKPILI-NGRCLGWRESELDNWMESQGGKS---
>UPI00102DD036	66	0.196	2.847E-10	15	70	76	6	61	69
---------------KLIKLPEVLNLCAISKTTLYRLVNEGGFPNPVQLSGKRSVAWRYREVEAWIESRVS-----
>A0A7D4T0R0	66	0.323	2.847E-10	4	72	76	2	71	73
----NRSNKLTPPENQLIRIRPMCKtMLGgVNNSTIYRWIKTEGFPKPIKLSPSCSV-WNIAEVQAWIDARKEMS---
>UPI0011A89796	66	0.276	2.847E-10	10	74	76	4	63	74
----------ESSPQQMIDVREVATILSVSTRTVWRLISRGEIPQPIRF--GRNVRWRQTDIESWIASQ---SPN-
>A0A1H6SP13	66	0.222	2.847E-10	5	74	76	6	75	77
-----QPADISSA-DRFLTLPQVKERVPKGTTTIYRWIREGRFPRPHAIGPG-SVAWLEREIDAWMAGHLqnAATPN-
>UPI001F2BD3C1	66	0.259	2.847E-10	0	73	76	0	74	80
MTTTNIPtteDNAPPMPDRLLTPAEVAEYLGVPEKTLAQWRSDRHGPLPLRI--GRYVRYRLCDIQTWVDEQATAAR--
>A0A5C7ZIM8	66	0.346	2.847E-10	0	74	76	0	67	101
MSQINQY------PSTLLRRPQVESMTGLKRSSIYSLMKCGQFPHPVKL-SARAVAWRSDDINGWIQNRTCASIN-
>UPI000B54655C	66	0.333	3.913E-10	15	74	76	1	55	57
---------------QYLRVKDIQGMLGVSKSTIYRWMDERNFPTPIKF-SAKAVRWRLDDIEKWITQQ----PN-
>UPI001455E11A	66	0.517	3.913E-10	13	68	76	2	56	58
-------------TEKLLTYRDLCTMFDRNYKTIWAWTKKGIFPAPVKL-MGRTVGWKRADVEKWIEEN-------
>UPI000845E944	66	0.290	3.913E-10	14	68	76	3	56	60
--------------DRILRQKEVMHLTGLSRSTIYRRIQSGEFPSQVKL-TARLVGWRQSDLQRWLDTR-------
>UPI0018ECC365	66	0.240	3.913E-10	15	68	76	4	56	60
---------------RILRLKEIAELVGLSKSTIWRLRQEGLFPEPLQL-GARAVGWYESDVMDWLKSR-------
>UPI00156F2F97	66	0.186	3.913E-10	15	73	76	3	60	64
---------------KLLRLPGVLDAVGIKKSCLYEMIRAGKFPAPVRL-GARSVAWRQSDVDAWIEARESARP--
>UPI0009845127	66	0.367	3.913E-10	0	67	76	0	65	66
METLNKDQSITPSTKQLLNVEDVRAITGFSTTTIYKHVKDGIFPQPKKL--GRSTRWRLADIQAYINS--------
>UPI001CFC715B	66	0.317	3.913E-10	11	71	76	1	62	66
-----------PQPDKLLRLPAVLQIIPVSRSTWYSWISDGHAPKPIKLGTRTSV-WRESDIQNFIydQNQKGA----
>A0A1V3KYT2	66	0.382	3.913E-10	0	67	76	0	65	66
METLNQDQSITPSTKQLLDLEDVRAITGFSATTIYKHVKDGIFPQPKK--CGRSTRWRLADIQAYINS--------
>A0A136HQF6	66	0.322	3.913E-10	13	74	76	2	62	68
-------------TKRLLRRPEVEQFTGLSRSSIYARMSRNEFPKPIAL-GGRLVAWDEADIQQWIADRIEASKQ-
>A0A5C1AJU1	66	0.290	3.913E-10	14	75	76	6	67	69
--------------TEVLTVNDVTQTLGVGKTTLYRWIESGRFPRPISLAGGRVVRWTRATLEKWLSEQEATQTPA
>A0A851H0C9	66	0.268	3.913E-10	6	72	76	2	67	70
------PSLLPTTPTRFLRLPEVMGLTGLSRSTLYDAIKRGSFPASVPL-GGKGVAWVSTEIESWMASRIAAR---
>A0A426QG13	66	0.298	3.913E-10	15	71	76	4	59	70
---------------RILRMPAVMERTGLTKPTIYHLIKVGGFPEPVKLGP-RCVGWSAEAVDEWIEQRISG----
>A0A5D0RLZ0	66	0.289	3.913E-10	0	67	76	0	67	75
MTVMNHPPAInIPPARRFVTDVEIGEIFGCHRTWVWRMLKRSDFPRPLKLSPGV-TRWRAEDIEAWIAE--------
>UPI001B7FBB64	66	0.260	3.913E-10	0	68	76	2	70	76
MNENRAMNCPMPTLAQLLKRPTVEQMTTLSRSSIYRLMKRGQFPQAVSLGGGKAVAWRADEVAAWIESR-------
>UPI001914727B	66	0.293	3.913E-10	0	68	76	0	73	78
MSKPNQALEAAPQaapisnLDVILRRPAVEAATGLSRSTIYSLMAAGNFPVPIRLGV-RAVGWRRSDVTAWIDSR-------
>UPI000DD01687	66	0.315	3.913E-10	1	71	76	8	79	81
-SAQNYPSHPVPslPPTGFVRQAQVLAFIPISRSTWWRQVAAKTFPAPVKLTPGI-TAWRAEDIRLWIENRSGA----
>A0A1H7CBP0	66	0.289	3.913E-10	0	74	76	0	72	83
MkTTQSQPQPLQP--QRLLRRREVEALASLNRTALYAAIKRGDFPAPKRLPGSNAVRWIAADVEQWI-SNLESSPS-
>A0A522MEY2	66	0.263	3.913E-10	6	75	76	7	77	83
------PTNLDtLPNGCLIPVRDVARYTGIAIPTIWRWSASGRFPRAIRI-GSRCTRWRIHEVRAWISDPTGwGTPHA
>A0A0Q6MJF2	66	0.240	3.913E-10	0	73	76	0	71	84
MNNQAiHFSST--AGERLMRKPEVLARIGLGNTTLYANIKAGTFPAPVSL-GGRAVAWRATEIDGWIAERIAASR--
>A0A2S3XQ35	66	0.320	3.913E-10	0	74	76	14	83	89
MS--FHLSSELPK-EGFVRAEPLARSLGIATVTLWRWSAAGKFPKPVKI-SGRITGWPVADVRAWIAAK-SATAN-
>A0A8I0GUE5	66	0.235	3.913E-10	10	75	76	4	69	91
----------QPPiiPRRLLRRSEVQDRVGLGKSTLYSRISAGSFPKPVTL--GSSVRWVESEVEAWISERVSERDHA
>A0A7V7KFK3	66	0.246	3.913E-10	0	75	76	0	79	93
MTNQHDRSyqlerDGKPGGNRLLRRREVEQKTGKSRSAIYEGIKQGTFPPPVSI-GRKSVAWLEEEIDSWIAKRIEERNRA
>A0A1I1C5P9	66	0.215	3.913E-10	0	72	76	79	156	186
MTQVAFPSTPEPPatptlnEERFIRLAEVLATCGKSRSSVYEGIKDGTFPAPVKL-KGRSSAWLKSEILHWMQACVAAR---
>A0A4U0RGH1	65	0.321	5.378E-10	13	68	76	1	55	60
-------------PAKLLRLPDVKDLTGMSTSTIYAKMSRGEFPKPIKL-GARAVAWRIADISEWIESR-------
>A0A7Z7B4I9	65	0.203	5.378E-10	15	73	76	4	61	63
---------------KFLRLPQVLDKIGVKRSTLYSWIQAGQFPPPVQL-GARAVGWWAHSVDEWMNSRQTANR--
>A0A371XEY5	65	0.360	5.378E-10	13	71	76	1	61	63
-------------TERLLTEKEVTKIIGLSRVVIWEMRKRGDFPQPLKLTPGQTgaIRWRLSEIENWIETRERA----
>A0A2E8FC20	65	0.308	5.378E-10	0	67	76	0	58	63
MSN--------PIPESLLRLPQVLKRYPVSKSTWWSGIKTGKFPKPVKI-GGRCSAWRSSDIDRLIEE--------
>A0A399W1V8	65	0.203	5.378E-10	15	73	76	3	60	64
---------------KLLRLSAVLDAVGIKKSCLYEWIRLGKFPAPVRL-GARSVAWRQRDVDAWIEARESARP--
>F7SB43	65	0.278	5.378E-10	14	73	76	3	62	65
--------------DVLLRLPEVIEQVKLSRSTIYRRIEEGTFPRPRALGTG-CVRWRQSEIDAWIDTlPVAADP--
>UPI000B7EE5D7	65	0.241	5.378E-10	14	75	76	2	61	66
--------------DRILRRPEVEEAVGLSRATLYRMIERGDFPRPTKLGE-RAVGWRESAVEVWLHRR-SLETNA
>I3YBE1	65	0.236	5.378E-10	0	75	76	0	66	68
MKANTQP----PATARILRLPEVAARIGMSRSSVYLLMNRGQFPKSVKL-SLRAVGWRESEIDEWANSR----PSA
>UPI000CED8EED	65	0.250	5.378E-10	0	75	76	0	66	68
MSITTKPQ-------RLLRLRDVLERTSLSKSTVYAMIRRGKFPKPVHL--GCTTTWVESEIDGWITSRIGERDQA
>UPI001884678B	65	0.373	5.378E-10	0	74	76	0	66	68
MKSNN---IEQIT----IRISDVVKMTSLSKSTIWRWVKEGKFPKPSKYTSTITV-WRYDEILSWIDSKIPPSDN-
>A0A0P7ZJL8	65	0.250	5.378E-10	0	71	76	0	70	71
MSHATKTLSTNRTTDKLLRPSEVAFWLGISRATLYRYEKQSGFPGKIRLSP-RCVGWWESDLANWLEARGAA----
>A0A1E4LQW9	65	0.291	5.378E-10	2	75	76	5	82	83
--QTTPPQTAAPAaPTvqrvRLLRIADVCFATGLGRSTVYAKIKENSFPRPVQL-HGTCVAWREADVNAWIEARPAAGGAA
>UPI001B881300	65	0.321	5.378E-10	15	70	76	31	85	97
---------------RMIRAAGLCRELSISRTTLWRWTRAGDFPAPVKVGGGVTS-WFVHEVEAWLKSHRG-----
>A0A0P6VJS5	65	0.290	7.391E-10	14	75	76	1	59	60
--------------DRLLKLHEVEEITALSRSTIYEWMRKGKFPQPLVLST-RSVRWRASAVAEWMD-RLPG-RSA
>A0A199YMN5	65	0.413	7.391E-10	16	73	76	4	60	61
----------------FVSDKQIASRYSVARSTIWRWVKTRDFPNPIKLASG-CSRWRIADVEAWENNKIGGAA--
>UPI000CF664DD	65	0.262	7.391E-10	15	75	76	1	60	62
---------------KLIKLAEVKEITGLGRSTIYNFIKDGIFPKQVELGP-RAVAWVEEEVLEWIEGKISARDNA
>UPI0009B67A7B	65	0.358	7.391E-10	15	67	76	3	54	62
---------------KLLTANQVIALLGIARCTLWRWVRDERFPAPLNLGPRR-IAWREAEVNAWIDA--------
>A0A3M1HF94	65	0.384	7.391E-10	16	67	76	4	54	64
----------------FLRVNDIIQMLGISRSTWWRWVRAGKAPQPIHLSP-RCTVWRAEDIQKWVNA--------
>A0A5R8MCJ3	65	0.285	7.391E-10	11	73	76	3	64	65
-----------PMQPRYLSVRQTAARFSVSVPTIWRWVKEKRFPVPVKLGPS-CTRWSVDDLEKWESSCRRHSP--
>UPI0014825D40	65	0.355	7.391E-10	15	72	76	4	61	66
---------------RIITLKEVSEALGRTPKTIWRWWaKEKTFPKPI-LMNGRCLGWRESELDNWLESKGGES---
>A0A426QG18	65	0.233	7.391E-10	11	70	76	1	59	66
-----------PAETQIMRLPAVIERTGLSRSTLYRLIQSGEFPAPVRL-ARRCVGWPTDSVDSWLRSRLS-----
>UPI001BEBEA96	65	0.213	7.391E-10	12	71	76	3	63	66
------------TPDRFLSQKEVMAHTSLSRMTIYRMRQTGEFPSPVYLNKKRTrVAWRESELLQWMQSRVAA----
>UPI0009B8A8CB	65	0.250	7.391E-10	12	74	76	2	64	68
------------PTSRILRTKDVLQLLGIGRTTLYRWLeQNPQFPRPVSLGPN-SIGWFENELNQWLASRSCASRQ-
>UPI000B3FAA0E	65	0.295	7.391E-10	0	70	76	0	65	68
MSQPDTPT----TPVVFLTARQVSQRESVSVGTIWRWAREDKFPTPVKLGDN-CTRWRLADLEAWEAERGE-----
>A0A7W0EL28	65	0.321	7.391E-10	14	69	76	9	63	70
--------------TRILRKPELLAMVGLSDPTIWRMEKDGKFPKRIRL-GGNSCGWISDEVDSWLEERM------
>UPI001D051A65	65	0.233	7.391E-10	10	69	76	4	62	71
----------QPSEIRLIRLKEVLNRTGLSKSTLYQLMKDGAFPRSISI-GNRAVSWNILEVEQWINSRI------
>UPI0013015C92	65	0.222	7.391E-10	13	75	76	2	64	73
-------------TERLLKRKDVLIICGISKSTLYRMIKSEDFPSQVSISGKRSVGWRSSEVDAWLGSRERVNASS
>UPI00083733F8	65	0.280	7.391E-10	0	73	76	0	68	76
MkTDVNPLSGLDP----LLSIDELAEYLGVSIKTIYEWRQNGRGPVGIRM--GRHLKFAVSDVRAWLDNRRESQP--
>A0A847GDG3	65	0.338	7.391E-10	13	74	76	1	57	81
-------------TEKLLDVAALAELLGCSERGVWRWRDSGRLPAPVTL--GRLVRWREGDIQAWIQ---AGCPD-
>G2IZ18	65	0.225	7.391E-10	5	64	76	12	72	84
-----HPWSSQSPvkGDRFLRCATVLDRCGISKTTMYDWIAVGEFPAPVPL-GGKSVAWLESEIDAW-----------
>UPI001CF820C7	65	0.206	7.391E-10	15	72	76	30	86	87
---------------RFLRLPEVLNLVGVTRSTLYRWMDAGTFPKQISV-GGNTVVWVESAVTDWMEDQMASR---
>UPI0007DB1199	65	0.288	7.391E-10	13	71	76	21	76	90
-------------NDRYLRPADVAEKCGIHRSTIYRLIERGEFPKSHKASSGR-VVWVEEDIEEWM--RLGA----
>A0A4V3BRY7	65	0.275	7.391E-10	11	75	76	3	70	90
-----------PENDRLLRMAEVEQRIGLSGRTIYLKIAAGTFPKPIKISVQA-VRWRESEVNQWIADRaaemQKPDPTA
>UPI001D1821D9	65	0.239	7.391E-10	5	74	76	28	96	100
-----HPNhRENPMKMYFMDLKQVCEATGFRKTAIYDWMKKGTFPHPVKI--GRSVRWPSGEIEEWINGHISHRDN-
>UPI0009E85068	65	0.316	7.391E-10	0	75	76	0	76	124
MAMPNEHDVAKPAPA-FYRLADVVRITALSRATIYRRIAEGRFPRPVHL-GGRACGWTPAALQAWIDNPqeyRAGSPAA
>A0A269PEP0	65	0.271	7.391E-10	1	68	76	59	127	128
-SNPVQPEKVIqnQPQEKILRIEEVTKMVGLSRSTVWRMETKGEFPARVPLGT-RSVGWRNIEIEEWIAKR-------
>UPI001C6013DA	65	0.273	7.391E-10	1	67	76	40	111	136
-SRKNQKNSTSPtsvdeaPSERYLRDSEVAHRYGVCRQTVWRWAAQGALPEPIKLSVGV-TRWRLSDLVAYENS--------
>A0A3G8M044	64	0.313	1.016E-09	15	65	76	6	55	59
---------------RLVKKPEIQKLLGVSRSTLGRWIKSGKFPPPVLIQNGR-SRWRFKDVHEWL----------
>UPI000BBF2399	64	0.348	1.016E-09	0	65	76	0	55	62
MNAVNQ--------DRLLNVKQVQALVPASRVSIWRWEKAGKFPKSVKLGG--VIRWRESDIQKWI----------
>A0A2D5JDF4	64	0.327	1.016E-09	16	73	76	3	59	62
----------------LLRIQDVMKKTGIAKSTIWLWVKEDKFPKPIKLSARITV-WDESEIENWIELKKTNQP--
>UPI000C7B82B9	64	0.348	1.016E-09	9	74	76	1	61	62
---------EKPLP--LIKITELCEMVGRSRSTIWTWTRDGLLPQPVKL-HGRVIGWRQEVIENWLNA--GGNTQ-
>A0A7H1V9J8	64	0.254	1.016E-09	16	70	76	6	58	63
----------------FLKDTEACQRYGVARSTWWRWLAEGVIPSPVKIGP-RATRWRLSDLEAW-EAQRG-----
>UPI000B4B6628	64	0.418	1.016E-09	12	65	76	2	54	63
------------TPE-LLTCQEVLRLTGIrSRSTIWRRVQKGRFPAPVDLGAGR-IRWRASDITAWI----------
>A0A508AFT0	64	0.338	1.016E-09	12	73	76	3	63	64
------------HDQRYLSDRDLAVRYGINRATVWRWSDAGTLPQPVKLSPG-CTRWRLSDIQAFEADRAKAAA--
>UPI0013D7EEA7	64	0.245	1.016E-09	15	75	76	4	60	65
---------------RFIKIESVLERCAISRATLYRLIKQGDFPRQVHL-SQRAVGWLESDVDEWIDSR---SRSA
>UPI0019076803	64	0.269	1.016E-09	13	75	76	3	64	66
-------------TTRFIRIAQVCDRVGLKRACIYRYIKLGKFPAPVKLGP-RASAWVESEVEDWQKQQVIGSRKA
>A0A132HNR2	64	0.310	1.016E-09	15	72	76	8	64	66
---------------KVLRARDIAEMTGLARPTIYYYVKLGQFPKPIPL-GAKAVGWLASEVEAWLDARIQAR---
>A0A222G9U6	64	0.352	1.016E-09	15	65	76	6	55	66
---------------KLIRQKEVCELIGRDRTTLYRWRKDGKFPKPIEDPGGE-LMWRISAIEDWL----------
>UPI00158B9D8A	64	0.311	1.016E-09	15	75	76	3	61	68
---------------RVLRIIDVIEAVGVKKSTIYQWVKDGKFPVPLRLGT-RSVGWRQSDVESWLSAC-EQDRSA
>A0A3S5WYT5	64	0.289	1.016E-09	0	68	76	0	67	69
MNILDYFSVPA-APTAIMKMAEICTLLGRSRQTVYRWVSEGELPPPLRTPNGRAIGWNRDEVMKYLNNQ-------
>UPI001EE99E81	64	0.344	1.016E-09	16	73	76	5	61	69
----------------YLTDVDLARRFAVSRVTIWRWSGAGKFPKPVRLGAN-CSRWRKAEVEAWEAARLGEDR--
>UPI001BCF74FF	64	0.246	1.016E-09	8	72	76	1	64	70
--------SAAPHIDRFLRIDDVMDITGLGRATVYRRMSDGTFPKQVRIGTN-SVAWRQSDIVEWMANPTASS---
>A0A2T1AEX1	64	0.269	1.016E-09	12	74	76	2	63	70
------------TPDRILRCKDVMSLTGLSRSTLYAMMSEGTFPASIKL-SKRAVGWRASVVQTWLEDKTRQPHN-
>A0A4R1MQ24	64	0.238	1.016E-09	14	75	76	1	62	70
--------------DQVMRMKDVVKKIGLCRATIYAMISRGEFPRPIRIGE-RATGWRESELEAWLANRTEAReRSA
>A0A557SET4	64	0.266	1.016E-09	16	75	76	4	62	71
----------------ILRIEAVKARIGLSRSTLYLRISKGTFPKPVHL-GGRAVGWIEAEVNDWLSQQIKASRKA
>A0A1T0CR07	64	0.309	1.016E-09	0	70	76	0	69	72
MTTKSQQSHTLLHPQGMSRTKDILALIPINRTTLWRMVNKGRFPKPIRLSSNM-VVWKNADILAWIDEQGG-----
>UPI001F2A9E9E	64	0.278	1.016E-09	11	71	76	2	61	74
-----------DKTARLIRRPEVLRRCGFSVSTLYSKMSQGDFPRPIHTGPNM-VAWIEADVDAWVDEQIAA----
>UPI00025548E8	64	0.295	1.016E-09	0	68	76	0	68	81
M-KSNELNKEEviLRNSQIIRYNELAATFGVSKTTIWRWRRSGAFPNHIQLGP-RIIGWKIEDIELWLTSN-------
>UPI001BD91ED6	64	0.233	1.016E-09	11	70	76	23	81	91
-----------PKPERFLRLHAVMERTGLARATLYRRIQAGAFPAQVKI-SARCSAWRESEVEAWMRDPFG-----
>A0A6B1EKB1	64	0.298	1.016E-09	16	72	76	25	80	99
----------------LLREARVLERVDISRRTLWRWIKRGRFPAPVAVGPN-SVRWRSDQLDEWLAARKPGR---
>A0A8J7UWL1	64	0.263	1.016E-09	1	74	76	32	103	107
-SKQNREPKQHPGmPKKYiIRPNELCKMLAVSRSTLWRMENVGRLPDRVKIGP-RTVGWYNTDIEEWLEQN---RRN-
>UPI001C82ACFB	64	0.252	1.016E-09	11	75	76	4	70	151
-----------PPrsPHGVYTYREVCELTKLSRQTIYRLRKKGLFPEPVKLTDGNKVFWPKPVFHRWLASRLEPDSPA
>UPI000DF48623	64	0.307	1.396E-09	16	67	76	1	51	54
----------------FYTVDEVSSRYKVSTKTIWRWVREGRFPRPVKVGPG-TTRWREEDLQAFEES--------
>UPI000C84B557	64	0.454	1.396E-09	14	68	76	1	54	56
--------------EQLITYSELCKTLNRNYKTIWAWVKQGKFPDPVKI-HGRTVGWKQSDIDAWFAQN-------
>UPI000DF1E371	64	0.240	1.396E-09	15	68	76	2	54	60
---------------QYVRAKEIAKLLGVNQSTIWRWRKQNRFPAPTYAGPN-TVLWSRSEIDEWIKSQ-------
>UPI00105E0C07	64	0.271	1.396E-09	16	74	76	4	60	61
----------------LMDLKQVCRVVGFKKTTIYKWIKNGDFPRAVKI--GNCSRWASTEVEEWIEKKIYQSRS-
>A0A7T5R3B4	64	0.263	1.396E-09	16	72	76	6	61	62
----------------ILRLPQVITKTGISRSSIYDWMQKGTFPKAIKL-GCRSVGWIEQEIDDWIAKHMKNR---
>A0A6I4T6I8	64	0.295	1.396E-09	10	70	76	3	61	62
----------QPK-DRLLTIREVMQRTSLSRSYVYHLVKQGDFPEPIKLGP-KCTRWSERALDQWLQEKLS-----
>A0A2E7UD26	64	0.431	1.396E-09	16	65	76	5	54	63
----------------LLTCQEVMRLTGIrSRTTIWRRIQKGRFPHPVDIGAGR-IRWRAADIDEWI----------
>A0A0C3HVP2	64	0.267	1.396E-09	15	70	76	3	57	63
---------------RIIRMPELSEKTGCARSTIYAFISRGEFPKPIPL-GMRAVGWKESEVDEWIDKRQS-----
>A0A7J0C3M1	64	0.328	1.396E-09	12	75	76	2	63	64
------------PKVQLYSPAALAEYLGVPLKTVYRWNHTGTGPKPCPV--GRHVRYRPADVEAWLDRQQGGSAAA
>UPI00056332C0	64	0.312	1.396E-09	8	71	76	1	61	65
--------KTQFTP--YLKDTQVANRYSVDRSTVWRWVKKGKLPKPCKLGI-RSTRWRITELEQWESSQFSG----
>A0A3B8QU18	64	0.293	1.396E-09	11	68	76	5	61	65
-----------PTAHTLIKCHEIQADFTLSRATIYRWMKEGKFPKPIHLGTNM-VRWKKSDIDNWLAER-------
>UPI00174B1A89	64	0.254	1.396E-09	10	68	76	4	61	66
----------QPAQTRYIRRPDVEALTGLSTSTIYKMMGEGQFPRPIRL-TKKAVAWPEDQIINWLNSR-------
>A0A371XFU6	64	0.333	1.396E-09	14	68	76	5	61	66
--------------DRLLSIDEVKVMVGLSAPTIWRLRKAGQFPNPLKITPGMTgaTRWRLSELIAWVDTR-------
>UPI001F167AC3	64	0.328	1.396E-09	7	73	76	3	66	67
-------QSAIPKSDRLMRLPEVVYLCQRSRTSIYNDVKAGRFPEPVRIGP-RAIAWRESDVQEWIAT--GGAA--
>A0A2M9DZV3	64	0.250	1.396E-09	0	71	76	0	66	67
MQKQNNHTL----PERLLRQAEVLTVTGLSRTTLWRLQKRGTFPKARNIPGSRAIAWLSSEVEAWL-NQVAA----
>UPI001C477464	64	0.317	1.396E-09	14	75	76	4	65	67
--------------DRFMREKDVIEVTSLSHSTIWRAMKDGRFPRPVLISPGR-VGWRESAIIAWQKNPTQWkSTNA
>A0A2N1AMA1	64	0.233	1.396E-09	16	74	76	3	62	68
----------------LIKLKAVKEKTALSTSTIYRGIERGSFPKPIPLtPNGRAVAWLESEVDQWIEQRIEAARQ-
>UPI0019075F7E	64	0.287	1.396E-09	0	65	76	0	60	69
MQTSNQVQTINP----LMPLRAVTQFTSLSRATVYRRMKEGSFPKPIKIGPNR-VVWRFEDLDAWL----------
>UPI001C076169	64	0.328	1.396E-09	10	73	76	3	64	69
----------QTSHTRVLRLPSVIASVGLSRSTIYAMMKDGEFPKPIKL-SKRAVAWRENDIQNWLSDR-GVKP--
>A0A3M1A9E1	64	0.245	1.396E-09	14	74	76	5	64	70
--------------DRLLRIGDVLRLTSLSRSRVYELRARGDFPAPVRV-SSRGVRWRQSDVVAWIESRPSAGAD-
>A0A3N9UWW3	64	0.275	1.396E-09	0	68	76	0	60	70
MSSTN-------PRRRVLRRPEVEQRVGLARSTIYHLISLGQFPTPIKL-GAKSVGWIEGEIDGWLESR-------
>A0A2E0ENE5	64	0.252	1.396E-09	13	75	76	1	62	71
-------------TQRIIRLPEVKARTGLSRSTIYRYIDAGAFPRPVSL-GARAIGWFEGQVDEWIESRATTSIPA
>UPI000D72522E	64	0.281	1.396E-09	7	70	76	4	66	72
-------STGGPNLDQLLTAKEVASRLRVTIRTLYRRIDDSGFPLPIRLGPN-CVRWNETEVQQWIDRRRE-----
>UPI0009D955A7	64	0.349	1.396E-09	13	75	76	6	64	72
-------------TDRVLRCSDVVALVRVCRASIYKWEKKGLFPKRIQLGP-RVVGWRRSDVLKWLDAR---SRNA
>A0A258XI41	64	0.307	1.396E-09	2	64	76	5	68	73
--NSNIQQAKKPIvTSHFLSDTQIAQRYGVSRQTVWRWAStDGTFPTPIKLSPG-CTRWNLTDLENW-----------
>H8L1W0	64	0.302	1.396E-09	0	75	76	0	71	73
MS---HLVSQQAPVARLIRIAEVERTTGLKRASIYRHMAAGTFPASIKLSP-ACTAWSEAEVQAWIAQRIAASREA
>A0A0Q6RUZ4	64	0.250	1.396E-09	0	71	76	0	66	74
MQEQSNIQSIDP----FLKLKEVVDIVKVQSSTIYRWIDAGTFPRPRQLGAN-CVRWRASEIRAWQDNRPEA----
>A0A2U1A9T1	64	0.278	1.396E-09	7	67	76	1	60	80
-------SIEDSSADRILRRRQVEARTGLSRSTIYRRMQAGTFPPAIAL-GGRLVGWRLTDIEAFLAN--------
>A0A1B3B8Z7	64	0.275	1.396E-09	0	70	76	0	76	83
MNTVNSKSKdpisrqelaRQPH--RVLRLKDVMAKLGVSRSTVYKLVADNKLPKPISL-GARSIGWIEKSIDSWLEKQEE-----
>A0A6P2FG93	64	0.264	1.396E-09	7	74	76	23	89	90
-------QRIKPAPDRLLRLPEVERLTGLRRSAIYEQMHRGIFPRSVKT-GQRTAAWPESAVQSWIAERMNGQPS-
>A0A3S5HM96	64	0.306	1.396E-09	13	74	76	16	76	96
-------------NDRLLRLTQVKVKTGLASSTIWKYVKHGTLPPPIRI-GSRSACWKESEISAWIEANAFASRS-
>UPI001F4459D5	64	0.205	1.396E-09	8	75	76	31	97	98
--------SEQKMALKILRLIGVLDCVGVKKTTLYRWIREGKFPAPVQL-GARSVGWHAQDVQNWVESRQSTREQA
>A0A6G2KPT6	64	0.266	1.396E-09	12	68	76	9	67	104
------------PPLHLIRADELAKRLGVSTTTLWRWANgNGhpTFPQPIRLSP-RVKVWRVADVEAWLSEQ-------
>UPI000A28F4BB	64	0.263	1.396E-09	5	75	76	30	100	120
-----QLSKRSPlPFRRTIRRRELHQILPLAETTIYEMEQRGEFPRRFRLTP-RCVVWDLEEVEAWIEGRKQASPSA
>UPI0018D4D6F1	64	0.252	1.396E-09	1	71	76	47	129	131
-SCENCPHAEHDGqrsrLTSLLRVSEVAKILGISRSTIYaQLQQRGdqphsDFPRPIRLnaGPRSSVRWRADDVQAWIDSRQRA----
>A0A7V0J2B3	64	0.307	1.396E-09	11	74	76	48	110	134
-----------PYVERLLTVADVCEVLSISRATVYRLRDDDlTFPDPIYV-TNRGPRWRARDLDAWVESRRE-SRN-
>A0A1Y6KN97	64	0.246	1.396E-09	4	73	76	47	118	140
----NRPAKGITAmrePDRIIRMKTVLARTGLSRSTIYRKIAEGTFPAQLKISSNG-TGWHESDINRWIADPVGWRA--
>A0A2Z7C8A4	64	0.243	1.396E-09	0	72	76	526	595	1737
MNLVST-NTTAPS---LLRLKAVLQRIGVSRTTLYRWIHAGHFPRPRSLtPSGSTVAWLAAEVEAWITSKPATS---
>W9C376	64	0.375	1.919E-09	13	67	76	2	56	63
-------------NTELITCQEVLRLTGIrSRSTIWRKMRKGGFPHPVDIGGGR-IRWRAADISEWINA--------
>A0A5E4X2S0	64	0.274	1.919E-09	13	72	76	1	61	63
-------------NDKILRLPGVLEMVGVKKTTIYEWVKLDLFPRPVRL-GARAVGWLESDVSAWLATRkpIGGD---
>A0A7X3RWJ7	64	0.314	1.919E-09	13	66	76	2	54	63
-------------NDRFVTVRDVLQMTHLSRTTIYRLMAEGIFPKPIKV-GLRAVRWKESEVQRYIE---------
>UPI001AAD0BB7	64	0.271	1.919E-09	14	72	76	1	58	64
--------------TQLLKLKSVMDITGVSRSHIYALAKQGLFPKPVKLTE-RSSAWVASEVQEWIESRISAR---
>A0A211ZRB1	64	0.263	1.919E-09	17	73	76	3	58	64
-----------------LRLPEVLRIAGVSDVTLWRWEKAGRFPRRFKLGPN-SVGWDRADVEAWREAKRTGTP--
>A0A850GVE3	64	0.236	1.919E-09	0	71	76	0	64	65
MTQTTQ------APDRLLRLPQVIEIVGISRSMVYRLMRRGDFPQAYK-PGGYASRWSEAEVMAWREEQRGA----
>UPI000376A02C	64	0.272	1.919E-09	6	71	76	1	63	66
------PDNVQDPV--YLSERDIARRYGVHPKTPWYWLKSSDFPEPVRLGP-RCTRWRLEDLQAWEARRAGG----
>UPI001BC6B18A	64	0.250	1.919E-09	14	73	76	8	65	66
--------------EKVIRWEDLKKRLGVSSVTVWRWERDGIFPKRVKLGPG-TVGWLESEVDGYFE-RIAAER--
>A0A090RWE5	64	0.277	1.919E-09	0	71	76	0	67	68
MSQQESPQTNRP---KLYRMADVLEITGLCRATIYNLMDKDDFPKSIKL-GQRAIAWKADEVHQWIDSRVCA----
>UPI001C6794EB	64	0.315	1.919E-09	15	71	76	5	60	69
---------------RLLTLREVMELTTLSRATIYRKMELGTFPKPVQI-SKRRVAWRTSDVNAWIDAKLAG----
>A0A5J5G448	64	0.246	1.919E-09	10	74	76	3	66	70
----------ENAVKRFIRVPEVLRRVGFSRTTLYERIKEGSFPDRVKI-GLRSVAFVESEIDAWIDNTIAQSRN-
>UPI001965B14F	64	0.309	1.919E-09	6	75	76	3	70	72
------PTKCAPT---IIRRDEVTAKTGLPRSSIYDRVKAGTFPAPIRLGVGaKAVGWVSSEIDDWIAEQIKNSRAA
>UPI0005784606	64	0.264	1.919E-09	12	75	76	7	73	75
------------PPDTIIRLPEVMRLVGLSRASIYRRMKQGAFPQQIQLSNsasrGGAVGWSLAEILAWIEAN-KNSRNA
>A0A7W8RHI4	64	0.302	1.919E-09	0	71	76	0	74	75
MSQDfyeNAPSKPTTHgGAAFYRMSRLTKLLDVGRSTLYEWIKAGRFPSPVKLGP-KAVGFRAEDVHAWIAAREVA----
>A0A4Q7VWC0	64	0.245	1.919E-09	16	68	76	4	55	76
----------------FLRLPVVKARTGLSGPTIRRWITEGRFPAPVPL-GGRSVGWLSTEVDAWMDAQ-------
>A0A8J7MSV0	64	0.250	1.919E-09	0	71	76	0	63	76
MATPANPNTL------YLSVDQVAERLGVSTDSIWRWKRAGAFPLAVKVGPG-CTRWRLSDIEAY-ESNLQA----
>UPI001E49D7ED	64	0.242	1.919E-09	4	73	76	1	67	76
----NSPANL--PATGYVRLPTVAAVCGIGKSTVWEWCRKGRFPAPIKL-SMRVSAWSVDDVRAWLADPNGWRP--
>A0A8A4USW0	64	0.236	1.919E-09	5	75	76	1	71	78
-----TLSKEQQTeNVRLIRRKEVQAKTGLGASSIYAMMQQGTFPKAVNISERR-VAWIESDVDQWINERIASHKAA
>A0A4Q7FZT3	64	0.229	1.919E-09	15	75	76	9	68	94
---------------RVVRAREVCRLIGLSRPTLWRLVQRDQFPKPFRLSSSAAVGWLETDILAWIAAR-AAQRDS
>UPI000891C25A	64	0.259	1.919E-09	1	71	76	8	88	119
-SNVFGLEEGGKPAIRVLRLKLVLERVGVSRSTVYDWLnlnsprHDPSFPHPIKLssGSGRCgaVGWIESDLCGWIDSRIAA----
>UPI00189F0EED	64	0.258	1.919E-09	7	68	76	56	116	120
-------SRMENSNEKLLRAKEVSQYLSINKSTLWRWRQNRQFPDPIVLGAN-TVAWKLSSINAWIEER-------
>A0A6M1Y6P2	64	0.326	1.919E-09	16	64	76	69	116	125
----------------LISIGDLCKQIGVSRGTIYRWVNEGAFPAAVRISPGA-VRWRSEDVEQW-----------
>A0A0N1FAZ2	64	0.313	1.919E-09	0	66	76	118	183	191
MEDLNMDATEYRPDSRLLRLREVTERTGLSRATIYRHISKGTFPRPRKLSSG-TIRWHSGIIEDWIN---------
>UPI001BA53004	64	0.300	1.919E-09	9	68	76	120	179	196
---------GEPPPPRLIKIADVLRRVSAHRNTIYRWIREGKFPKPRRPNSGPIRYWLADEIEAWCQAN-------
>UPI0009D6FB50	63	0.309	2.637E-09	14	68	76	1	54	56
--------------DSILRLREVLRICGASRSSVYLWVNAGIFPPPIKI-GARAVGWRRSAVQKWLDER-------
>A0A850QGD4	63	0.259	2.637E-09	14	67	76	2	54	59
--------------DRFIRCNQVEELTGQSRSTIYRKIANDEFPKPIKT-SARASRWRLSEINEWMES--------
>Q0I4F9	63	0.250	2.637E-09	14	73	76	1	59	61
--------------ERILRIKDVCQKTGLPRSTIYARIKQGTFPAQLKL-GARSSGWKESELDLWIEQIQSARP--
>A0A891MD31	63	0.311	2.637E-09	13	73	76	2	61	62
-------------TDKFLQQKSVTQVTSCSRATIYRGVRAGTFPAPVRITERR-VAWRESDVQAWIQSRVQGGA--
>A0A831NXV7	63	0.245	2.637E-09	14	74	76	1	60	63
--------------ERFLRFPEVIEITGLSRPQIYRMISDGRFPRQIKL-ATRAVAWKEGDIKRWIQTRPEAPSS-
>UPI001E336440	63	0.254	2.637E-09	16	70	76	6	58	63
----------------FLKDTEACNRYGVARSTWWRWLAEGIIPSPVKIGP-RATRWKLSDLEAW-EAQRG-----
>A0A1V3A2M5	63	0.338	2.637E-09	10	71	76	2	61	65
----------QTKPTH-LSDKQIAALYNVHPKTPWRWAREGTFPKPVKLTTG-CTRWRVADLEAWEAEREGG----
>F8LCB5	63	0.408	2.637E-09	16	64	76	6	53	65
----------------YLRDIDVATRYDVSRPTIWRWVKYGKFPQPIKLSNGA-TRWRISDLLDW-----------
>UPI0011B81887	63	0.236	2.637E-09	13	67	76	4	57	65
-------------NRKIMRIGEVVEITGVSRSTIYRWVDKGQFPKYVKLSP-TSTGWYSDKVYEWLES--------
>A0A4S3MKC8	63	0.300	2.637E-09	9	68	76	2	57	66
---------ENPT---FLNTEQVLKIIGIDFNTLWRWRKAGTFPTPIRI-SRKTLRWREDEILAWMESH-------
>E8LM48	63	0.300	2.637E-09	12	70	76	1	59	66
------------PKEKLLRPKQTAEMLGCGVSTLWRWVKTlDNFPQPKKISSKITV-WKESDLLSWIEQKFS-----
>A0A2G1MGV7	63	0.258	2.637E-09	13	74	76	1	59	67
-------------NDKILRRAAVEEMTGLSRSTLYRMMDRGEFPRPARI-GQRAVGWRQSVIAQWIE--MGATSS-
>UPI001F27241A	63	0.263	2.637E-09	0	71	76	0	65	67
MD--NLIANEQM---RILRLEEVKARTGLSRSTIYHYMNNDLFPASIKL-GYRCVGWIESEIQRWIEEKTKA----
>A0A4Q3Y210	63	0.211	2.637E-09	0	70	76	0	66	67
MTKSN---AATADVDPILSKREVSGWLGVDKSTVDRWTRDGLFPPKVQLGPSR-VGWPRSAVQAWLDGRTS-----
>A0A3D1Y1R7	63	0.225	2.637E-09	13	72	76	1	62	68
-------------TERILRRPEVQKLVGLSRSSLYARIASGDFPRPIKLGGihSRSVGWPESQVSQWISERTTAD---
>A0A1G0IA21	63	0.266	2.637E-09	13	72	76	6	64	70
-------------PRRFLRIADVQASVGLSAGTIYKLVKRGQFPPPVKL-TARSSAWLASELDQWIESRASAR---
>A0A179BI75	63	0.291	2.637E-09	0	70	76	0	66	70
MSKK----VEAPATQEVLdRLPAVQARVNASKTSIYAWVKSGNFPPPVKL-GMRAIAWRRSDVDRWIESRTS-----
>UPI001BFCA1AD	63	0.308	2.637E-09	0	65	76	0	66	72
MLMNEDRSCNQPklPVEGYIRAKALAPLLGISVVTLWRWSATGKIPRPIKLGE-RVTAWRAADIRMWM----------
>A0A495U1M3	63	0.263	2.637E-09	0	71	76	0	66	73
MSKQAFF----PSAPRILRLPAVLDRTGLARSSVYRMMTEGTFPKAVPI-GARAVGWSEAAIDAWIDTRIGG----
>UPI000D116370	63	0.250	2.637E-09	0	68	76	0	70	73
MSNCKYrqdPLEIYIDNKRILRRTEVQRLLGISRSTLYRWIEKGIFPPPVDQ-HGAIAFWHKEDYDDWLAKH-------
>UPI001363123B	63	0.292	2.637E-09	3	66	76	10	72	75
---VNQVTST--TNERLLTYQEVCALTQISPATLRRYVQSGKFPSPIKLNaHGRLVRFRHSEVLAWMQ---------
>UPI000A017E5A	63	0.271	2.637E-09	0	69	76	0	67	76
M-NTQPLAQENPTTVALLRRPDVERITGLSRSSIYAKIKTGEFPRPVPL-TSRIVAWIESEILGWVQSRI------
>A0A7Y4XJP6	63	0.275	2.637E-09	11	68	76	17	73	76
-----------PALERLISRRETLILIGISNATLWRWIKAGRFPAPLKIGKKK-VAWRSSVLAEWIARR-------
>A0A7M1QF40	63	0.276	2.637E-09	0	72	76	0	74	76
MVTVTHPDTLatpQGASDAWLSVKQLSDRYSAHEATIWRWAREGRFPQPVKL-AGNLTRWSLNDVEGWEQTQRGAS---
>UPI0017806C94	63	0.263	2.637E-09	15	71	76	2	57	76
---------------RIMRLKEVMHVCGISRSTVYSWVGQGQFPQHRRI-GGRSVGWDSEEIERWVNRQLNG----
>A0A266NB71	63	0.257	2.637E-09	0	68	76	0	66	79
MSaRTIEPSPEEP---RFLRLPEVELLVGKKRSTIYRDIAAGKFPAPYDLGSSRSVGWLSTEISAWILSR-------
>A0A3D1Z4L3	63	0.271	2.637E-09	0	69	76	9	74	83
MSTK---ENSQTTVKRFLRLNTVKAITGLSRSTIYEMMNKGLFPQKVSLGAN-SVAWVASEVEQWIDSRI------
>A0A1A9G8J8	63	0.283	2.637E-09	8	74	76	6	70	90
--------SLQLGLESLLRMREVKEITKYSAATIYRKIKDGTFPRPIGL-GGKAVRWRMADVQQWM-SELPVQPD-
>A0A258VAI9	63	0.358	2.637E-09	16	67	76	6	57	90
----------------LLTQRDVMALIGIgSRETLARWQRRGQFPPPIKIGGGG-IRWLSSDIDGWLQS--------
>A0A517MQB8	63	0.305	2.637E-09	0	75	76	0	79	90
MRATNNESlEGDPPPavTRkegasLLaTPKQVADLLQVSTRTLWRMRSAGSLPTPVRL--GAAVRWRRAEIEAWI---REGCPSA
>A0A6P0HA59	63	0.283	2.637E-09	0	73	76	0	69	93
MTNSSSTSAPQP--DRLLTTEDVALILVMSPGTLRNWRTAGRGPRALKVGAQ--VRYRRADVDAWIAAQTEADP--
>A0A4Q7MWP0	63	0.285	2.637E-09	14	75	76	31	92	98
--------------ERLITDKEVAHLLGASRSWPWKLAQDGRLPAPIRITE-RCTRWRLSEIRAWMADpQGWQAANA
>A0A7Z0SQJ8	63	0.252	2.637E-09	0	73	76	0	72	100
MSQSDVIaAPGQPEPA-FYRMADVLRITALSRSSLYRRIASGDFPAPVSL-GGRAKGWRRTALLAWIEDPVGYRP--
>A0A0C1QPH5	63	0.225	2.637E-09	7	71	76	39	108	109
-------QVLQPPPSparsagDVVRRSELPRMTGLSKTTLWRLERAGEFPARHQLSNGR-VGWRRSDVEAWCASRQRA----
>A0A8J7RTA3	63	0.289	2.637E-09	3	68	76	39	106	113
---VNQPvvkNEPKPPQKHIIRPSELSKMLSVTKPTLWRMEKEGRLPKRIKF-SHNCVGWFNTDIEEWLEQN-------
>UPI001CC3253E	63	0.293	2.637E-09	13	70	76	63	119	120
-------------PQQLIRINKMLHLLDCSRTTLYRWVKAGIFPQPI-IRGGRTLGWPEQAYDDWLKEQQS-----
>A0A517YH44	63	0.250	2.637E-09	1	74	76	41	111	120
-SQHANFGGQKPPEDKglLIDLREAAKLLGLSQRTIWGMAKNGRMPKPIKI--GRAARWSHEELRAWVN---AGGPS-
>A0A4P5VGH7	63	0.252	2.637E-09	13	73	76	4	69	191
-------------TDRLLRLPEVIHLVGLSRTTIYNLIASGEFPRQIVIGP-RAVAWYQQELEAWITSKRqvacsaGGSP--
>A0A5C8BP92	63	0.285	3.624E-09	20	68	76	1	48	54
--------------------KELCQIYGFSRSTIYRLIESGRFPKPIKI-SARAVGWISTDLDEWLAAR-------
>UPI0002F6FDF5	63	0.454	3.624E-09	14	68	76	1	54	56
--------------EKLITYSELCETLNRNYKTIHRWVKQGKFPIPVKL-HGRTIGWKQSDIDAWFAQN-------
>A0A8F0TGY8	63	0.339	3.624E-09	12	67	76	2	56	58
------------PNIEIIRTAELIKCLNVSRSTLWRWVSGGKFPKPIKM-GARAFGYRRSDVETWLNE--------
>UPI000375D66D	63	0.318	3.624E-09	7	72	76	1	61	63
-------NPVQPE---LLRQNDVIRMTGMSRTTIYRLRRRGEFPPPRTL--GTTIAWRRRDVEEWINRLPEAS---
>A0A3B7DRS9	63	0.301	3.624E-09	13	75	76	1	62	63
-------------TDAFLRLPDVMARTSLSRRTIYRRMVEGTFPQSVKLGAN-SVAWRESDVVAWMEQPAEWSAAA
>UPI00115A69FD	63	0.250	3.624E-09	15	70	76	3	57	63
---------------RIIRMRELRQKTGCARSTIYAFISRGEFPKPIPL-GMRAVGWKESEVDEWIEKRQS-----
>A0A1I3V2B4	63	0.409	3.624E-09	8	66	76	1	61	64
--------KKQPnTTERLLTYEEVCTVLKTSQATLRRYVKQGRFPAPVKPnPNGRAVRFRYQDVKAWLD---------
>UPI0009B5320E	63	0.266	3.624E-09	15	74	76	1	59	65
---------------RVLRIQDTCSKIAVSRTSLWRLCKQKGFPQPINIGGGRVIGFLEHEIDQWLESR-AAARN-
>UPI001E4DD849	63	0.180	3.624E-09	15	75	76	1	60	66
---------------KILRLLGVLDAVGVSKSTLYAWIAANQFPAPVRLGP-RAVGWRESDVSAWLASRQSARNDS
>A0A857FSN1	63	0.406	3.624E-09	14	72	76	6	63	66
--------------DRLLTSKEVQTRTGLSRMTIYRYVKAGTFPAPRKLSAGA-VRWNSAVIDSWIRGGTGAS---
>UPI001C7DEEE1	63	0.214	3.624E-09	0	67	76	0	62	67
MENgmNNSPSGT------LLNKSQVAAKTGLSASTIYRLCQAGKFPKPVRLSERR-VAWKKEDVEKWFED--------
>UPI001C0D6919	63	0.203	3.624E-09	15	72	76	2	60	67
---------------KLLRKKEVLAATGFKNSTLYKYIAEGRFPKPVSLGEGaRAVAWVEGEVAAWIEARISAR---
>UPI001419BD44	63	0.250	3.624E-09	16	75	76	6	64	67
----------------LLRVRDVMKKTGLKRSWVYVQMERGKFPRPVRI-GGRSIAWVESEVNEWIASHIKKREDA
>A0A098U8C9	63	0.311	3.624E-09	14	74	76	8	67	68
--------------DRMIKLPEVISMTGLSRSSIYLLIKKGNFPPQIKLST-RSSGWLWREINSWLESRPRGSQN-
>UPI001BA839C0	63	0.279	3.624E-09	8	71	76	4	67	68
--------KITPAP--LLDQQQLAEYLGVDTSTIWRWRQEGKpLPPSIKL--GALTRWRLHTVDAWLselESQEAA----
>UPI00131BA5CA	63	0.262	3.624E-09	15	75	76	3	62	68
---------------KILRLPAVKTKTGLSRSTIYARASQGTFPAALSLGPN-TVGWLEADVEAWIEKQIAASRRA
>UPI001EDB419B	63	0.291	3.624E-09	4	75	76	2	60	69
----NQLS--------IIRPSQLAEILSVNPVTVWRMEKRGELPPRKKI-SNRCVGWLESDIREWLENR----PNA
>UPI000425EF3E	63	0.246	3.624E-09	7	75	76	1	67	70
-------NTETPKP-RLIRRAEVIARVGLCKASIYNRMNAGEFPRPVAIGGGR-VAWLESDIDSWINERLAEAGRA
>A0A2D8MIC1	63	0.280	3.624E-09	0	74	76	0	69	70
MSDVMRIA----PDDRLLTLKQVREIVPKDKATIYRWIGKGIFPDRYRIGPG-SVGWLRSEILAWVAENTRRPPS-
>A0A086F288	63	0.246	3.624E-09	10	74	76	3	66	70
----------ENAVKRFIRVPEVLRRVGFSRTTLYERIKEGSFPDRVKI-GLRLVAFVESEIDAWIDNTIAQSRN-
>A0A5C8ZKI8	63	0.233	3.624E-09	11	69	76	4	62	71
-----------PDPSKaLIRLPQVQAIVPYSRSTIYSLIAAGDFPAPVKLGP-RASAWVKSEVEAWAESRI------
>A0A328XRK8	63	0.263	3.624E-09	0	68	76	0	70	71
MTTQTAPKREVPPihpSATHASDLQLAARYGVGRATIWRWAQNGRIPQPVKLSPG-CTRWRLADLEEWEAAQ-------
>A0A6M4FT67	63	0.246	3.624E-09	0	68	76	0	70	71
MASAAILTPAEIRaavDERFLRDTDLAERYGIHRNTIWRWVRDGKLPRPVAIGG--STRWRLSEIVAFeLASQ-------
>T0Y620	63	0.276	3.624E-09	11	75	76	5	67	72
-----------PATPHLLRLPAVIEATGCARSTINDAIRAGTFPKPVPL-GGRTVAWSSNEIDAWIAGRI-AERDA
>A0A1G3JSC9	63	0.257	3.624E-09	10	75	76	5	69	73
----------QTPTRRFMRLPEVSKVTGLSRSMIYLEMDRGTFPRPVKISD-RLNGWLESSIEQWIDARLAARDGA
>UPI001BFF45BB	63	0.283	3.624E-09	0	71	76	0	72	73
MSKTKPTSATQDPLKSGanLRVSTLAPRLGMSKSTIWRLVREGKFPKPIKLSDKVTV-WKADSIIEWLASKEAA----
>A0A7U4ZAN5	63	0.319	3.624E-09	0	68	76	0	69	75
MTMQTTLTPT-PKNRRqaFLSDRQVAERYSVSRQTPWGWLKKGvDFPQPISLSRG-CTRWRLADLEAWENAQ-------
>UPI001B3167AD	63	0.272	3.624E-09	11	65	76	10	63	76
-----------PPAYRLMQLHEVLMITGLARSTIYKWMSDGCFPRAVKL-NSRSVRWIENEVQEWI----------
>A0A4S4AWI3	63	0.287	3.624E-09	9	75	76	4	74	76
---------LQTAPT-ILRRKQVEQRLSISRTTIYSRINpksqhyDPTFPKPIDL-GYRSVGWIESEIDAWIASRIAASRAA
>UPI0007AA50A9	63	0.224	3.624E-09	15	72	76	1	57	77
---------------RLIRLKEVMSKTGLGRSTVYDYISEGQFPESVKLGP-RAVGWVEAEVDAWIRSRRQSD---
>A0A847YH48	63	0.297	3.624E-09	0	73	76	0	64	78
MKESKE-SGVQPE---LMPVDDVARLLSVSRRTVWRMRDSGHLPAPVRLGG--AIRWRRGDIENWIA---SGCP--
>A0A2N1HRD6	63	0.216	3.624E-09	0	72	76	0	72	78
MGLNSDPQH-NNKIKKLIRIRSVVNLTGLSKSYVYQLVSSGHFPKSIKLvPGGTSVAWNESEVLEWIDSRIKAR---
>J4J8X1	63	0.260	3.624E-09	7	75	76	4	75	78
-------QNGTPAPQKqlVYRIGDLRRVIGLSKWTVYNLMKVGDFPQPIQL-TGKAVGWRASDVESWVDSRQSAeyPPPA
>UPI001AE0C92E	63	0.314	3.624E-09	0	68	76	0	65	80
MLDTNRFStPAQPT---YLDVAQIAARLVVSTDTIWRWKREGRFPKARKL-SARLTRWLLADIEAWEAER-------
>A0A7Y0BT84	63	0.328	3.624E-09	9	75	76	1	63	82
---------EQHHLSGLLTTHDIVALVRLSRTSIYRMTRQGRFPPPCSIGKG-HIRWREADIRAWME---GLSPQA
>UPI001C313897	63	0.300	3.624E-09	15	74	76	1	59	85
---------------KLIKFKDVMLQTTLGRTTIYKYITEGTFPRPIKL-GGRVVAWVESEVQEWIQQKIKQPPN-
>UPI00112BD820	63	0.196	3.624E-09	13	73	76	26	85	87
-------------PERFMRMPEVIAVCGLPASSIYDGMRRGDFPKPVPL-AGKSVAWLSSEIRQWMESRIAARR--
>UPI0019D2ABF2	63	0.184	3.624E-09	11	75	76	21	84	88
-----------PAQERFIRLPEVMHLCGLSRSTVYDLISRDAFPAQVSL-GGKNVAWLASEVGSWMSDRIAARSQA
>UPI0008D92A51	63	0.246	3.624E-09	8	72	76	22	85	88
--------SEEAPAERFLRLPEVMSACGLSRSSIYGKVSCGEFPQPVRLSPN-CIAWIDSEIRQWIAARIAAR---
>UPI00141F78CB	63	0.261	3.624E-09	11	75	76	1	63	90
-----------PEPERILRIRTVLTRTGLSRSTIYRKMKDGMFPSQVRISEH-CSGWRESEISRWMADPMQ-YRDA
>A0A6B0ZJ74	63	0.328	3.624E-09	12	75	76	32	90	91
------------PGRQILRVADLVALLNLSRTTIWRMRRAGEFPQPIRLSANA-VGWPAHVIDEWLAQR----PQA
>UPI001C5583C8	63	0.246	3.624E-09	2	70	76	23	90	101
--QKKSFATTALPECGMVRIPQVSAVCGLGRSTIWVWVKAGKFPKPLKLSTRTSV-WPVEEIRAWLNDPLG-----
>A0A2Z3HTZ7	63	0.297	3.624E-09	1	68	76	25	95	113
-SINNNPSS--STELRVLRIQQVAEKLSIGKSTIYDWLKpnspryDETFPKPFKL-GGKAIGWLSSEVDAWLLNR-------
>UPI001ABF680E	63	0.220	3.624E-09	15	73	76	57	114	118
---------------RLVRMPEVKAICGLSRSSIYHLIQEGRFPAPVAI-GGRARAWIKHEVEGWVAQRIRASR--
>A0A6L6WP84	63	0.367	3.624E-09	16	64	76	58	105	128
----------------YFTDFELAEKFGVSRQTIWRWVKQGTFPAPVKLAKG-TSRWRQRDVEAF-----------
>A2W8D3	63	0.218	3.624E-09	15	75	76	12	74	162
---------------RALRMNDVAEKVGLGQSTLYRMIAAGTFPKPFELVPGR-TAWLESDVDAWLAEKAGiaqNPPSA
>A0A4V3H904	63	0.257	3.624E-09	6	75	76	108	174	176
------LSSSNPP--RFLRLPEVMRRTGYGRSSIYAYVHAGTFPAPVKI-GARAIAWVESSVLDWMADRIAAHSDA
>A0A1H3K8W7	63	0.339	4.981E-09	15	70	76	1	56	58
---------------RLMTDTDVAQMLGIHRSTVWRWAKDGRLPAPIRPLRARIARWRVEEIEAAILAHTE-----
>UPI001B32F2F6	63	0.263	4.981E-09	15	71	76	2	57	58
---------------QLLRIKSVLAKTGLSRSTMYVLIADGRFPAPVKL-SARCSAWPSDAVDAWIASRIAG----
>A0A8J6UPH6	63	0.274	4.981E-09	14	75	76	2	59	60
--------------DKLISKKSLQNFLGVSQPTLDRMRRKGEFPQPIRLSPKR-VAWRQSDVDEWLA---KGGFNA
>A0A4R7Y224	63	0.271	4.981E-09	14	72	76	3	60	61
--------------EEYLSVKRIADRLDVGESTIWRWVSEKSFPKPMRV-GKRVTRWRLSDVQRWEEEQLKAS---
>UPI00056144CA	63	0.315	4.981E-09	10	66	76	3	57	63
----------QPLPSGLMSATDVAEHFGCGISTVWRWAKIGVLPKPVKIGG--STRWRRADIEAVIN---------
>A0A2N6DHY3	63	0.333	4.981E-09	13	75	76	1	62	63
-------------NTKLCRLPEVIKLTGLSRSSIYALMAKNKFPQPIKLSE-RSVAWVSTDIQSWIDEKISISRGA
>A0A7X3QTA7	63	0.296	4.981E-09	15	66	76	2	55	63
---------------RIMRIREVIEVTGLSRTTIWRRVRDHEFPVPLKLGSlkTRSVGWREEDIERWLN---------
>UPI00117B1A2B	63	0.245	4.981E-09	15	75	76	1	59	64
---------------KVVRLQQVMEMTGLGRSTIYKYMSESWFPKPIPL-GGRSVGWLESEVSEWILERI-AERDA
>A0A7Y3Z179	63	0.250	4.981E-09	15	74	76	1	59	65
---------------RFLRIQDVMSLTGLARSTIYKFMDEDVFPKTIPL-GGRAVGWLESEIEEWMESRLSMRDN-
>UPI0007A9FE71	63	0.317	4.981E-09	13	75	76	1	61	65
-------------TTRLIRLKEVMHLTGLGRATVYRYMKDGIFPCSVSLGGGA-IAWNEVEIQAWILERIE-ERDA
>A0A0B4XQG7	63	0.245	4.981E-09	15	75	76	1	59	65
---------------RLMRLKETCQMAGIEKTTAYKMINEGTFPKPVSV-GGRAVRWVSTEIESWIMDRME-ERDA
>UPI001ADA2065	63	0.322	4.981E-09	14	75	76	5	65	66
--------------DNLLRLADVRARAKLGRTTIYRRIADGTFPAPIRISAGI-VAWYESDIDAWVADPMGWRSAA
>UPI00142EA93D	63	0.223	4.981E-09	0	75	76	0	64	66
MSKSN---------IRLIRFREVLAMTGLSRSSVYRFIEEQQFPGQVQL-GGRAVAWVESEIQEWI-SQKMESRNS
>UPI0009FBDF68	63	0.305	4.981E-09	13	71	76	9	65	66
-------------TRELLKDKEVAAMLGVGIATVWRYAKSGQIPAPIRF--GNSTRWRVSEISEWIEAQQAA----
>UPI0018D2DEC2	63	0.265	4.981E-09	12	75	76	2	64	66
------------PSVTLLRRHEVLRIIGVNAVTLWRWRKAGAFPAPVKV-TRQTLRWRETDIANWLEAHRRAEGGA
>UPI001F397AC9	63	0.300	4.981E-09	14	73	76	2	60	67
--------------DRLLRVTEVTAKVALQQSTLFEMVKDGRFPAPIRL-SSRASRWSEAEIDAWIDARLAERP--
>A3Z0Z5	63	0.252	4.981E-09	13	75	76	4	65	68
-------------TDRLLRLPEVIHRVGLSRTTIYSLIATGEFPRQIVIGP-RAVAWSQQELEAWITSKRQAACSA
>UPI0006248FF3	63	0.338	4.981E-09	0	70	76	0	67	70
MNQSN--SQASLPKDGMSRLTQLLPFLPIGKSTVWAWVKQGKFPQPIKLSPTVTV-WRNSDIHTWLNSQQG-----
>UPI0010662790	63	0.290	4.981E-09	14	75	76	7	67	71
--------------ESLLRLAEVMGRTGLSRTTIYNRMKAGTFPHCLRISAG-LVAWYESDVDAWVNDPMGWRAPA
>A0A0C1GY24	63	0.275	4.981E-09	14	71	76	10	66	71
--------------ERVLRRKEVEAVTGLSRSTIYAMIAEGEFPQSIKL-GKRAVGWTETSIKSWLDARRFA----
>UPI0003F5537F	63	0.333	4.981E-09	0	68	76	0	66	71
M-QTASVQPTQAINNNILSITDVCEKVNRSRTTLWIWVNQGLFPKPIKM-GRRTLGWKEVDFNNWLDKQ-------
>A0A8A1BQC9	63	0.283	4.981E-09	14	73	76	2	58	72
--------------DRMLSIDAVINVTGLSRATIYRQMDAGEFPQRVRISGGR-VSWRESDIQEWI--QLGTDR--
>A0A844XXA7	63	0.270	4.981E-09	0	72	76	0	66	74
MSK--KPYK----QDRILRRPEVERLTGLRKSTIYHLMSEGLFPRPIRL-GRRAVGWRRSELTDWnIARPRGGS---
>A0A554AGJ4	63	0.229	4.981E-09	15	75	76	1	60	76
---------------RIIRLKEVIDSTGLSRSTLYKYIGEGTFPKPVSLGD-RCVGWVDSEVHDWILARIEERDQA
>UPI001F52CC3A	63	0.296	4.981E-09	15	68	76	20	72	79
---------------KFIRINELASHLGVTKVTIWRWRKEGRLPPAIALSP-RIIGWKRETIEAWLDEQ-------
>A0A060UKL2	63	0.252	4.981E-09	6	72	76	21	86	89
------LRAEQNTADRILRIDEVSKIVGISRSSIYNYMKEGSFPEKIRLGV-RMVGWLESHVQTWITEHTPSR---
>A0A855TEP7	63	0.320	4.981E-09	0	74	76	0	69	89
MS-LNQSNTEQP--NRLMRLKEVIHTCGLSRASIYSFMEEGTFPQSVSLST-RAIGWRYQDVQNWIEEKIK-ERN-
>A0A1T4XAF3	63	0.250	4.981E-09	2	64	76	20	81	93
--NQQRHSKADLPlQDRFLSADQVADKLGVHRTTVYRWLNDGILPQPNR--KGRTVRWSEQGIDQW-----------
>UPI0009EE5A4F	63	0.328	4.981E-09	0	68	76	21	91	93
MVQNiiYQLNSEDEPleTDRFLRISDVSNIIGFNKKWIYEAIQKGRFPAPIKF--GTSSRWRLSDIKKWVDSQ-------
>UPI0009FF4DC4	63	0.263	4.981E-09	0	68	76	0	71	96
MHLVNPTPPASPvTPDRLLPTDETCSRVGgVSKSTLLAWVREGTFPAPIPLtPGGTRVAFLESQVNAWIQQR-------
>A0A8F8PG46	63	0.289	4.981E-09	6	70	76	26	92	97
------PSPtLAPHNatiNKLLRIRAVLSMVGVSRPTIYRLIAKGEFPKPVTIGAAR--LWPENEINQWLTNRIE-----
>A0A2E0SGQ0	63	0.275	4.981E-09	0	68	76	35	97	98
MNSNDKHANNQ-----LLTVREIADQFKIAVRTVYRWVELGRLPKPIRIGT-RTIRWRKSEIDCYIEQR-------
>A0A2M9EVT4	63	0.254	4.981E-09	14	72	76	43	100	108
--------------DALLRLPEVQSLAGLSRSGIYRLVRLGRFPKPVKV-GSKASAWPLSEVQAWITARIAAR---
>UPI0009DF9675	63	0.328	4.981E-09	2	74	76	48	118	119
--QNETPSPRPTSPNDLIRREEVITMTGLSRSTIYTLMKNSEFPLSIKLSE-RSVAWRRGDIQNWISNKI-ASNN-
>UPI001919DFEF	63	0.266	4.981E-09	14	73	76	7	64	126
--------------ERFLGWRQVRDLTGLGRTTAWRMRQAGDFPEPVPISPGR-VAWRERDIARWNESR-GPTP--
>A0A5P9KQ38	63	0.236	4.981E-09	8	73	76	5	75	137
--------NGEPveaggRSDRLLSWDRVHDLVGLSRSTAWRLQRVGDFPKPVQLSPGR-VGWWESELTAWKTARsAGGAP--
>UPI001CFFEDF5	63	0.228	4.981E-09	6	73	76	75	142	143
------PAAHAPAkAEQLLTDNEVAALFKVSKQTIWRWIKTSEgFPKPLKV-EKGSTRWRLSEVVAY-EARMAGER--
>UPI0005A6EED9	63	0.287	4.981E-09	1	65	76	80	144	148
-SNHNHTHASNSSlPDKIIRSKEVQELTGLSRTTIWRLERTGKFPARVALTAG-SIGWRLTEIQEWI----------
>UPI001F3FD7AD	63	0.238	4.981E-09	14	74	76	15	80	162
--------------EEFLRMKDLANrpdskgLIGVSSQTIWRWIQQKRFPAPIRLSSNISV-WRMTEIQAWMKLQSSTEPD-
>UPI001CFB12E5	63	0.296	4.981E-09	12	75	76	119	179	185
------------PGGPWMRIVEVEEMAGVKTSAIYSWVKNGSFPKPIKV--GRTSQWVRAEVEAWVDQQ-RAKRNA
>UPI0009B86C2B	62	0.272	6.846E-09	17	71	76	2	55	58
-----------------LRTQQLLEYIGLSRTTIWRLEKSGQFPKRVRL-GQNSVGWLKGDVDTWLESRKEG----
>W0A160	62	0.288	6.846E-09	10	67	76	4	58	63
----------QSP---LLTDKETAALFGISRPTLWRWRKDvPNFPQPVKIGP-RLVRYRRADLETFIAA--------
>A0A059G3X1	62	0.311	6.846E-09	15	74	76	2	58	64
---------------RLITAKQVLDLTGyRSRTTLWRKVRAKVFPAPVKL-PGDAVRWREQEVQDWIE---GAPRQ-
>A0A8J6QRA3	62	0.220	6.846E-09	13	71	76	3	60	64
-------------PQQFLSLKEVCTLVGLSRATLYRMIKKGTFPRGVQISERR-MAWHIDVVQRWIDDRLQA----
>UPI0012E2748A	62	0.327	6.846E-09	12	72	76	4	63	64
------------PESGYMRPAQVVRHFQISESTLWNWVKNGKFPKPDRLSDGV-TRFDVADIRLWIQNRKTGS---
>UPI0009441A10	62	0.262	6.846E-09	14	74	76	2	61	65
--------------DRFLREAEVIEATSLARSTLRREVKAGRFPSPVQITPGR-VGWRQSEVNRWLADPTRWEPQ-
>A0A1H0HLC9	62	0.289	6.846E-09	0	68	76	0	60	65
MTD---HTKERP----FLTDRETADRYRVSPSTVWRWVQAGAFPRPLKLGAG-CTRWRLEDLEEFEASR-------
>UPI00094C2F11	62	0.287	6.846E-09	0	65	76	0	56	66
MSSNDQL--------KLLRIGKVIEITGIGKTTIYSLIKQGRFPEPVRIGP-RMVAWRSDDVNTWL----------
>A0A7X2IIL1	62	0.257	6.846E-09	9	72	76	2	66	67
---------EQPLTSSLhiMRLPEVAAACGISRAAIYKAIRKGEFPRQVKL-SGRSSGWVRAEIDAWVKERMAAR---
>A0A0Q9YLE8	62	0.258	6.846E-09	15	72	76	3	59	67
---------------KFLRLPVIKNITGLSRSTIYMRIAENRFPKPIKLGE-RAIAWLESDVNAWMEQQIRNS---
>A0A2C6DEY5	62	0.366	6.846E-09	10	68	76	6	64	68
----------QPlHAERLLRICEVIELLSIGKSTFYSWVKQGIAPQPIRL-SSRCVAWRLSDIIKFIELR-------
>H8FP21	62	0.237	6.846E-09	12	70	76	5	63	69
------------PDERFLRLPEVLSKVGLSRATVYAKIKDGDFPAPLRLFGGPYVAWKQTDVLNWMGRQIE-----
>A0A7X3PM39	62	0.238	6.846E-09	12	73	76	1	62	70
------------TQERMLGLRSVVMRTGLSKSTLYRLIKQGSFPPPLQL-AARAVRWRSDEIDEWLSSRpRSGGP--
>UPI001BA5B90D	62	0.242	6.846E-09	11	75	76	5	69	70
-----------PVPGRAIRLPGVCALTGASRSTIWRWVaADPTFPRPFRLSPAVTV-WDEAEVLAWLAAKKRRDRAA
>A0A2T5K3I4	62	0.252	6.846E-09	0	70	76	0	68	71
M-NKFYLNYKNPPQTGYIRASRLAPSLDISEATLWRWTKNGTFPAPARL-SARVTAWSIKDVEAWLKSKMG-----
>A0A845BQH0	62	0.263	6.846E-09	0	70	76	0	68	72
MLSHVTPATIQH--TGYIRGKQiLASILPVGRTTLWRMVKRGQFPAPVRLGPNI-SAWRAEDVRDWLEQRKG-----
>A0A3N7CWJ9	62	0.196	6.846E-09	12	72	76	10	69	72
------------TPARFLRLPEVMGLTGLTRSTLYDSIKRGSFPASVPL-GGKSVAWLSTEVDAWMAERVAAR---
>Q0A9S3	62	0.241	6.846E-09	13	70	76	9	65	75
-------------PSRLMKKREVIDVTGLSESTIWRREQEGRFPPRIRL-GQRMTVWRESDVHEWLADPVG-----
>A0A517Y1I3	62	0.265	6.846E-09	11	74	76	6	67	77
-----------PDPVALLSVDDVAALLGVSPRTVWRLRDGGHLPPPVRV--GSLVRWRRATLLMWLDEATEPRRD-
>A0A3M1IV90	62	0.272	6.846E-09	13	67	76	13	66	79
-------------PVRLIGLKDVMKRTTLPKSTLYKWVAQGTFPKPIKLGERR-VAWIELEVEDWIAS--------
>UPI001C0A33BB	62	0.377	6.846E-09	15	74	76	5	63	84
---------------QLLNVSDVSKILNCGVSTIWRWVSDGKFPAPTKIGG--CTRWKASDVLNFIDKpNQETSKN-
>A0A2U3ETB2	62	0.217	6.846E-09	7	72	76	12	79	86
-------SPLFPVPnqhERFLRLPEVMHLCGLSRSTIYELISRDAFPKQIPL-GGKNVAWAQSEVSAWMADRISAR---
>A0A1W6B1N0	62	0.187	6.846E-09	11	74	76	21	83	88
-----------PVQERFMRLPEVIHVCGLSRSTIYDLISRDAFPAQISL-GGKNVAWLASEVSAWMNERIAARGQ-
>UPI0009B2DB76	62	0.250	6.846E-09	14	69	76	26	80	90
--------------ERFLRKPEVLSRTGISRSHLYWLMKRGRFPASIPLSPRVTV-WLESDVDAWIATHI------
>UPI00193100F9	62	0.275	6.846E-09	7	75	76	37	100	101
-------SDGRP---RLLRIAQVKDRVGMSQTTIYDRIKKGTFPRPVPL--DTLVAWLESEIDEWIAARVADRSDA
>UPI0018E91D43	62	0.216	6.846E-09	8	67	76	48	106	113
--------KMSESQDRILRKPEVRKLTGLSGTTLWRRERAGDFPKSVRLSPNA-IGWRRSEVEAWMAS--------
>A0A3M8FUI4	62	0.258	6.846E-09	6	67	76	56	115	130
------PSVPSPPREPLIRSAEVASRLGISQRSLHRLVASGGFPAPLRI--GRSVRWQPSQVDAFIEN--------
>A0A359KH34	62	0.214	6.846E-09	0	68	76	0	68	130
MAEGGVPGEEGAAPEgRLLVWSEVQALVGVSRTTAWRLQQTGSFPASVALSPGR-VGWWESELEAWRKNR-------
>UPI00190F32A5	62	0.300	6.846E-09	6	75	76	51	119	136
------PSALDPVDERFLTDKAVGERFDVSRQTVWRWVQQDIFLAPVVISPG-TTRWRLSDLLSFEASRKRRNTNA
>A0A5E4YR63	62	0.275	6.846E-09	3	70	76	1	68	155
---NNQISiHEDLTKVALLRRPDVERITGLSRSSIYAMMKIGEFPQSVPL-TGRIVAWLQSEILEWVQSRIE-----
>A0A1J5QEN6	62	0.314	6.846E-09	7	75	76	53	118	174
-------SKAQ--TSRLIDVKGVMEMLGVARGTVYRLMDEDGFPRQIAIRG--CARWLESDVRSWIDAQAKASaPSA
>A0A5C6VKC1	62	0.252	6.846E-09	8	75	76	114	181	184
--------KPEPvrrPPNAIMRRPEVENETGLSRSTIYQRIKAGTFPAPVQL-GARSVGWRIADIEAFLSS--PASYQA
>A0A3M1BFK1	62	0.382	9.410E-09	15	61	76	1	46	57
---------------RMLRPAQLAELLGVSRSTIWRWVSEGRLPKPLKL-SRRVTVWRQDDV--------------
>UPI00119EA2D3	62	0.280	9.410E-09	19	68	76	4	51	57
-------------------IREVAQRFGVAPSTIWRWVKDGLFPKPYKFGP-ATTRWCEDDIKAF-EAQ-------
>A0A378T7N2	62	0.321	9.410E-09	13	68	76	1	55	59
-------------TERLITLKEVQEMIGFKKDYIYRNIKKGTFPKQISF-GGRAVRWRLSDVQKWVERQ-------
>UPI001E328173	62	0.241	9.410E-09	14	75	76	1	61	63
--------------TKFLRLSEVLNRTGMSRSTLYEQISAGTFPKPVKV-SSRTNGWPETDYEAWAAERIAERGEA
>A0A316KGK5	62	0.313	9.410E-09	15	64	76	8	57	64
---------------RLINITRVCEILGVSPSTIHRWVRNRtDFPRPFRLSPG-CTRWSEAEIEAW-----------
>UPI000DD9FBE4	62	0.262	9.410E-09	12	72	76	1	60	64
------------TTDRFLRMPQVRERVALSKAAIYRKIGKGEFPPPVKLGE-RVSAWPESAIQRWMEERIAAR---
>A0A7X4DQZ5	62	0.241	9.410E-09	14	75	76	3	59	65
--------------DELMTRPDVEALLGLSRASIYRLMREGHLPEPIRI-GLRAVRWRRSEIEAYL----AGCPRA
>UPI001CD740D1	62	0.261	9.410E-09	13	75	76	1	64	66
-------------TEKFMRLPAVLEATGLSYVTIYRMIKKGTFPKQIPL-SGNTVGWREKDVAAWQAERMkaAGVPEA
>UPI00147CE5F1	62	0.355	9.410E-09	16	73	76	7	64	66
----------------LLSDKNVAQRLNVHRGTIWHWLKhDPTFPRPFKLSE-RCTRWRLSEIEAWENAKQRGAA--
>A0A8F8KBE3	62	0.246	9.410E-09	0	75	76	0	64	66
MATSNTL---------YLKVDQVGARYGVSRPTIWRWtRKEPSFPKPVTL-SNCCTRWKIDDLEAW--ERSKAESNA
>A0A2D8MF61	62	0.311	9.410E-09	15	75	76	6	65	66
---------------RVLRVAEVCARTGLCRVTIHHLRKRDDFPAPIRLSPGA-IGWLEHEIDEWIARRAAERRVA
>UPI00166644AD	62	0.301	9.410E-09	13	75	76	5	64	66
-------------PERLLPLHAVVDATGYQRATIYRKITQGAFPPPVKI--GRASRWPESEIQKWIAARI-AERTA
>A0A2E7A109	62	0.344	9.410E-09	14	72	76	7	66	67
--------------DRLLTADELAEMFGVETEDICYWAKEGmhDFPPALKL-AGNTLRWRESDIDRWINERTESD---
>UPI0007C3B93F	62	0.241	9.410E-09	14	71	76	10	66	67
--------------DHILRLKEVCEITGLGRSTIYELVRKEQFPKQVKL-TARSVGWRQSQVVEWISSRESA----
>A0A7H9BHH9	62	0.303	9.410E-09	0	65	76	0	58	68
MNIN--PSK----NGRIMRVKEVALRVGVSRSTIYRMLLKGKFPPSFAI-SRRCIGWRESDIDDFI----------
>A0A831KKS7	62	0.267	9.410E-09	14	68	76	3	57	68
--------------ERVLSPKKLAQELGIARSSLYRLRvGEPSFPKPIRLSERR-VGWRESEVQAWIESR-------
>UPI000907D28F	62	0.313	9.410E-09	0	66	76	0	61	69
MSNIVQFN--QL--VRVIRINEMLSLLGCSRSSLHRWVKQGSFPQP-KMMGKKTIGWLESDYISWLE---------
>UPI00188B693A	62	0.200	9.410E-09	13	72	76	4	62	69
-------------NIRLIRFREVLAMTGLSRSSVYRFIEANQFPTQVQL-GGRAVAWVESEVQEWIQQRVSAR---
>A0A7W8DHJ8	62	0.265	9.410E-09	10	73	76	1	63	69
----------QPAIDPIIRMKDTVNLTGLSRSTIYRKMQDGSFPTSFKI-SKSAAGWRMSTIRQWMEQQEQGCR--
>W0AHA7	62	0.302	9.410E-09	0	75	76	0	68	71
MTD--QPQPLDP----LLPLARVMDLTGLGRTTIYRLIKEGSFPAPFK-PGGAASRWSEAEIREWRARLEEARSSA
>A0A2H5DR69	62	0.216	9.410E-09	16	75	76	9	67	71
----------------MLRLPDVIKATGLSRSSLYALIQQGKFPRQIQLSP-RCVAWLSTDVESWLAERVAAARQA
>A0A0W0U842	62	0.250	9.410E-09	3	74	76	2	65	72
---NNTLQV-------LIRRKEVERLTTLSRSRIYALMQQGIFPKPISL-GKMSVAWVESEVQEWVAARIAGCRN-
>A0A6A1R2W5	62	0.225	9.410E-09	15	75	76	1	62	73
---------------RVIKVQDVCDKIAVSRTTLWRLCQSEDFPKPVRLGpGGRSIGFFAHEIDAWLETQAAEREHA
>UPI001C5A9DDF	62	0.243	9.410E-09	0	75	76	0	74	75
MTNKNQP--FTLPPQGVSRAKQILQLVPIGKTSFYKLVKEGKFPAPIKLGANTTV-WRNADVLAWLESleQLEQQATA
>A0A3B8TUK8	62	0.333	9.410E-09	14	67	76	20	71	76
--------------TKYGRYKDLCEAFGVSRTTVWRWIKEPGFPDPVK--RGRIVLFDIAAVDAWINN--------
>UPI0009B99086	62	0.226	9.410E-09	0	68	76	0	65	77
MSHNGQ--------KKLLRVREVAEKLGISRSTLYDWTNpksprfDKTFPPKIRL-GRMVVGWMSNEIDAWLEGR-------
>UPI001A979337	62	0.272	9.410E-09	14	68	76	4	57	77
--------------TKLVSINEILKAIGVSRATIYRWMDAGTFPYSIDVSKGR-VAWLEHEVKEWIDSR-------
>A0A7Y4ADR5	62	0.283	9.410E-09	15	67	76	1	52	78
---------------KLLRIAQVAELTGLSKTTIYHYMSKGHFPQCIKV-GLRASRWLESDVAAWIEA--------
>A0A3M8RNI5	62	0.317	9.410E-09	0	75	76	0	75	79
MSKENT---GKP-ILRILRMRQLQECLGLSRSTIYERINPGsprydsTFPKPIKLGSSA-VGWIEQDICRWVDSRIS-SGNS
>A0A378JA60	62	0.278	9.410E-09	13	73	76	15	74	81
-------------PLKILRRRAVQERTGLGRSSIYSKISQGEFPKPIALGD-RSVGWIEEEITSWIEQRIQSSR--
>UPI001C123F73	62	0.196	9.410E-09	13	68	76	2	56	83
-------------NDKLIRRKQVLELIGLSHSTQWRLEKAGRFPARVRLGSG-SVGWHLTEVEEWVRER-------
>A0A507WJ15	62	0.258	9.410E-09	13	74	76	17	76	87
-------------NDRLLRRPEVENKTGLSRSAIYAAIKNESFPEPVRISNNA-VAWLCSEIDEWINNRI-AQRN-
>UPI001BE4FE0A	62	0.278	9.410E-09	15	75	76	20	78	87
---------------RLIRLPQVVERTGLSRSTIYRRVAEGGFPRPVN-PRGSLSAWVEDEVNAWINAEIM-NRDA
>UPI00092274F0	62	0.187	9.410E-09	11	74	76	21	83	88
-----------PVQERFMRLPEVIHVCGLSRSTIYDLISRDAFPAQISL-GGKNVAWAASEVNAWMNERIAARGQ-
>D8MLF7	62	0.184	9.410E-09	11	75	76	21	84	88
-----------PAQERFIRLPEVMHLCGLSRSTVYDLISRDAFPAQVSL-GGKNVAWLASEVGSWMSDRIAARSEA
>UPI0009EB28E5	62	0.218	9.410E-09	11	73	76	5	68	91
-----------PNGPALLRLPTVLQLVGVSKSTLYRWAEAGMFPKPRALTPTRStVAWSASEVHTWIAAKLGATA--
>B6GDZ7	62	0.309	9.410E-09	0	68	76	0	69	99
MkTHDNAISN-QDDPCRLLSSAEAAAMLGISASTLANWRAAGKGPDYVRLGAKRSpVGYRREDVISWIDSR-------
>A0A897J0P8	62	0.230	9.410E-09	0	64	76	0	63	126
MDTVKEPSPFDDLEDRILPWSQVKVICGLSRTTVWRMQKTGDFPACVQVSQNR-VGWWQSELLAW-----------
>A0A0Q8LXB9	62	0.259	9.410E-09	0	73	76	0	74	133
MFDSQAL-VAQPPthEDRILPWLRVRDIAGISRTTAWRLQNIGDFPRPVMLSPGR-VGWRESDVRAWRASRVpRGQP--
>A0A844YIJ6	62	0.287	9.410E-09	4	74	76	190	260	262
----NKQGAGDPPGVGplLLTVSEVSELIGRSTSTIYADVKKGAFPEGIKL--GSSTRWKKTEVLAWIEEQAGKRGD-
>G2HY42	61	0.290	1.293E-08	15	69	76	2	54	55
---------------KFLRIKDVMDKTGIAKSTIWLWVKEEKFPKPIKISPRITV-WDSDKVDEWM-SRI------
>A0A540V386	61	0.346	1.293E-08	16	64	76	2	49	59
----------------YLRDIDLARRYGIHRVTVWKWVKEGRFPAPVRLAPS-TTRWRASDVEAW-----------
>UPI0009EB9CA4	61	0.327	1.293E-08	10	70	76	1	58	59
----------QTPT--LLSPAEVTRRLGIGRSTLHRYRQAGNFPHPIPLGPRR-IAWPEEDIADWLNRQRG-----
>A0A2Z3R245	61	0.245	1.293E-08	16	68	76	6	57	60
----------------FLRPKMVADILGISKATLYRLIHGGVFPPPVRLGPGI-TGWRKVDVEVWLAGR-------
>A0A2P7R219	61	0.366	1.293E-08	8	67	76	2	57	60
--------KEQEH---LIGIKEMCGLIGRDRRTLWAWVRSGKFPAPLRI-NGRTIGWRASSYRTWLEN--------
>A0A2J7Y8G7	61	0.250	1.293E-08	15	74	76	1	58	60
---------------KVIRLQQVMEMTGLGRSTVYKYVSGNWFPKPIPL-GGRSVGWLESEVKEWILERIE-ERN-
>UPI0005633B76	61	0.275	1.293E-08	15	72	76	3	59	61
---------------KLLKIRDVMERTACSRSAIYEKMKHGAFPKQFKLGE-RAVAWLESDIDAWIEQQQRAS---
>UPI000B80CA3A	61	0.236	1.293E-08	14	68	76	6	59	62
--------------DRLLARREVEHLTGLPRSTLYERLREGAFPEAVSVGP-RAVRWRLSDVREWIESR-------
>A0A4R7C5F8	61	0.290	1.293E-08	14	68	76	2	55	62
--------------DRILRWPEVKARTGLSRTSVWREQRAGRFPPAIQISANA-VGWRESDIAAWIASR-------
>A0A2A3XAL1	61	0.266	1.293E-08	12	70	76	1	58	63
------------TPYTYLTVRQAAARLAVSVPTVWRWARErPDFPKPHRLGPN-CTRWRLSDLEAW-EAQRG-----
>A0A7X4LLM5	61	0.462	1.293E-08	15	68	76	8	60	63
---------------RLLTYTDVCGMLNRNYKTIWAWVRDGHFPKPVKF-RGKTLGWKQEDFDQWLAEH-------
>A0A2W5D8N2	61	0.266	1.293E-08	14	73	76	4	62	63
--------------DVFMREEEVCAATSLSRATLWREVKAERFPKPIKLTPGR-VGWRSSHVAAWQDSPTTWKP--
>A0A318P1H5	61	0.293	1.293E-08	16	73	76	2	58	63
----------------LLTTKQVCALTTLSRMTIWRYEQSGLFPARIQIGIQR-VAWRKSDIEVWIASRLNVAP--
>A0A8B0SSS4	61	0.252	1.293E-08	0	66	76	0	59	64
MTNDNTQNN------RILREPEIIHRTGLSRSTLLRWEKQGKFPKRRKL-GSWLVGWLESDFQAWLN---------
>A0A383D707	61	0.315	1.293E-08	14	70	76	1	56	64
--------------EKIFRLKNVVEVTGLSRSTIYRLFNAGKFPRPIKLSE-RAIGWHESVIQHWIDEQAG-----
>UPI0009EB1E41	61	0.233	1.293E-08	14	73	76	5	63	64
--------------DRFIREREVCHIAGVSRSTIWRWEKSGHFPSRIILYGSIAV-WKYSEVIDWWHRQSSAAA--
>A0A6L7S7I3	61	0.306	1.293E-08	14	75	76	5	61	64
--------------DRFHRISAVMEMTGLKRSTLYDHIKKGLFPTPVKLGP-RASGWRESDIAKWQAER----PSA
>UPI00108142D9	61	0.264	1.293E-08	0	67	76	0	58	65
MSTQVQLS--------IIRLPELLRLTGLSRPTIYRRINAGTFPKQIMLGE-RAVGWRAHEINQWLES--------
>UPI00053812B9	61	0.290	1.293E-08	10	64	76	2	55	65
----------ESTNTRLLRLPEVQRITGMGRSTIWKRAGDGTFPKPVKLGP-RTTAWVAGEVEQW-----------
>A0A2C6DUL4	61	0.280	1.293E-08	14	68	76	3	59	65
--------------TRILRKKEVIYRSGISNSTLYRLMADGLFPKPKKLTStkGRAIGWLESDFQNWLNSR-------
>UPI00157A5FC4	61	0.237	1.293E-08	16	74	76	4	60	66
----------------LMDLKEVCKAVGFKKGSIYSWMNAGKFPKSIKI--GRSVRWVSTEVEEWIAEKIRATRQ-
>UPI001BE5CD70	61	0.258	1.293E-08	13	74	76	5	65	66
-------------NTRLIRKPAVMAKTALGHSTIYFLISRGEFPKQIKL-GRRIVAWREAEIDAWIESRAAARTQ-
>UPI0005F15CC4	61	0.209	1.293E-08	15	75	76	1	61	66
---------------KFLRLKDVMLLTGLGRSTIYKFMADEtDFPKSVPL-GGRAVAWVESEIEEWMESRLSMRDNA
>A0A3B8TCY7	61	0.246	1.293E-08	0	68	76	0	57	66
MSMSN---------NRLITTKQLCEQIGVNKVTVWRWTRSGFLPEPYRLKGQ--VRWRQKSIDAWLEEQ-------
>A0A2G2A9S0	61	0.211	1.293E-08	14	65	76	2	52	69
--------------ERLIRRKEVMHLTGMAKSTMYRYIAEGRFPRPVSLGEHA-VAWRLSDVEKWM----------
>A0A2Z3I7Q5	61	0.257	1.293E-08	10	75	76	1	64	69
----------QSNNTRLIRLKEVIQLTGLSRTTIYHYINIGTFPKHTKF--GKSSLWDYSEVQQWINEQLAKHSHA
>A0A323TL69	61	0.295	1.293E-08	0	70	76	0	69	71
MLNRTERPLGRPSSLIFVSDQELAARYRVHRCTIWRWVASRGFPTPINLSPG-CTRWRLSDVCAWEAEQGG-----
>R4YJU4	61	0.222	1.293E-08	14	75	76	2	64	71
--------------ERILRRKEVQQLTGLSCSTIYAFMQSDKFPKSINLGSSRMVGWSLSSIENWIETQcAQASSNS
>A0A0F2ISG8	61	0.203	1.293E-08	15	68	76	1	53	71
---------------KIIRLKEVMSITGLSRSTIYERISVGEFPPSVSL-GGSAVGWLESEVHAWIEKR-------
>UPI001AEA8FE2	61	0.270	1.293E-08	0	73	76	3	70	73
MSSNDT--TTRPS---LLRLEAVKARTCLSRSTIYAYMREGRFPQPVALTE-RCVAWIEAEIDGWIADRIATGR--
>UPI00031A46DA	61	0.246	1.293E-08	0	68	76	0	64	74
MNQNTQFQSL---SDRVIREDECRKLTGVCRTTRYELEKKGRFPSRLNL-GGRSVGWLLSEVMEWVKSR-------
>UPI0010F686D8	61	0.257	1.293E-08	10	75	76	1	65	74
----------EPFGLRLYRLPDVCGLTGLRKSSIYVMIKSGSFPAPVRI-GRRAVAWRQEDIGRWIDSRLSTGGDS
>A0A8A9EA31	61	0.246	1.293E-08	0	73	76	0	73	74
MSTN--PNTTQPLPieERFIRLPEVMKTVGMGRTAVYDRIKKGTFPKQYKI-SARVSAWKLTEVKAWMDSiQQGGAA--
>A0A6C0U6K7	61	0.242	1.293E-08	1	66	76	4	72	76
-STSEQPAkrkrNPPPAPTEFASDTQLAQRYSVSRATIWRWSQEGKIPPPLRI-TGNCTRWRLSEVIEAVE---------
>A0A522ECB5	61	0.243	1.293E-08	0	71	76	0	74	77
MKNN--YTSPAPTtQDPLkagsnLRVSALATRLGMSKSTIWRLVREGKFPKPTKLSEKITV-WSSDSVLAWLETKESA----
>A0A7Y6UXS9	61	0.275	1.293E-08	0	68	76	0	65	82
MTENQHISSL--PETGFIRQPQVLHIASFSSTTLWRRCKAGTFPQPIRLSARICV-WRVEDVREWVKAQ-------
>A0A1H3MHR8	61	0.270	1.293E-08	4	75	76	11	81	83
----APLATAAPHhaTDHLYSDRDAAELLGCGRSTLWRWAAEGIIPKPLKIGG--MSRWKLSDLQAVI-AKAEAQREA
>UPI001C38B56A	61	0.254	1.293E-08	12	70	76	22	79	84
------------PNHQFVRMRDVVLMLDVSRSTIYRWIDEGKFPSPVNLSE-RTIAFRQKDLDEWAATRQS-----
>UPI001E6024AB	61	0.300	1.293E-08	0	69	76	0	65	89
MSINN-PNTVHP--NRLIKLDEVMHIVGLSRVSIYNFIKKKKFPQPLSLGP-RTARWKYQDIQNWIMEKI------
>N9M8J8	61	0.261	1.293E-08	3	71	76	9	91	95
---VKQLASAPSTPEKIYTVktgenagmkrkvsakPERVGLLPVSEKTIWEWVRQGKFPQPIRMSGNVTV-WRMSEVQAWIEEKGMG----
>A0A2D9FV79	61	0.276	1.293E-08	2	65	76	43	106	110
--KVPEPKQIKPRnSDSIIRPKELSKLLSVSTTTLWRWESNGELPKKIEL-AGRAVGWRYGDIQKWL----------
>A0A3D1ML64	61	0.326	1.778E-08	20	68	76	1	48	52
--------------------KELCQTYGLSRSTIYRLVEAGRFPKPIKI-SAKAVGWISTDLDEWLANR-------
>UPI00092E9BDF	61	0.296	1.778E-08	14	67	76	2	54	57
--------------TQYLRPKDLANQLGISVSSLWRWARTGKIPKPIKLSE-RVTAWSSTEINSWLEA--------
>A6FRZ6	61	0.189	1.778E-08	14	71	76	2	58	59
--------------EQLIRRHDVEAATSLSRSAIYAMMDEGKFPRPVRI-GKRAVAWKKSEIEEWMASREAA----
>A0A2N3DY05	61	0.298	1.778E-08	16	70	76	1	56	59
----------------YFSDRQLGERFNVSRVTIWRWARDPavKFPEPVKLSPG-CARWRLDDVEAWEAGRLE-----
>A0A2E6KN14	61	0.327	1.778E-08	15	72	76	3	59	60
---------------RILRLKEVMDLVGLSRSTIYLKMKLGEFPKSIEI-SQRCIGWTQSSIEEWIEDKIKKS---
>A0A7X3VVN6	61	0.272	1.778E-08	14	68	76	2	55	61
--------------ERLLRRRQVEELTGLSRASIYRLMGKDRFPQPVKVSD-TAVRWKLSDIATWIESR-------
>UPI001583AC5B	61	0.311	1.778E-08	15	75	76	1	60	61
---------------KLIDIKELQSKLGVSHNWIYTQIKKGDFPAPRKLGANM-SRWVESEIDEWITNRPVASHAA
>A0A653KE09	61	0.350	1.778E-08	15	71	76	4	59	61
---------------KILSITAICELVGRNRRTLWAWVRDGVFPEPIKI-HGKTVGWPESVYQRWLAELMEG----
>A0A1I4Q8Y2	61	0.196	1.778E-08	15	75	76	2	61	62
---------------KFIRLNQVKTITGLSRSSIYQFIKDGNFPSQVKL-GARSVAWVASEIEEWMASCIAKRSNS
>UPI000E30099B	61	0.384	1.778E-08	14	65	76	6	55	62
--------------DRLLNVKQVQALVPASRVSIWRWEKAGTFPKSVKL--GSATRWRESDIQKWI----------
>A0A1I3HVK8	61	0.200	1.778E-08	15	74	76	2	60	62
---------------KFIRLDQVKTITGLSRSSIYQFIKDGKFPSQVKL-GARSVAWVASEIEEWMSSCIAKRGN-
>UPI0004F8A2A0	61	0.310	1.778E-08	9	65	76	2	59	63
---------EQKQSNQLLSYQEVCQLTQLSQATIRRYVKNGSFPSPVNLSPGaRCVRFRVEDVQKWL----------
>A0A420ERN5	61	0.306	1.778E-08	14	75	76	2	62	63
--------------DRLLRLPSVVETTGLSRRTIYRKMDCGEFPRSVQISANA-VAWRQSDIDRWIENPLEWRGAA
>A0A212AJY0	61	0.316	1.778E-08	13	71	76	3	61	63
-------------PELFLTDAQLAQRYNVNRSTIWRWIKsAPNFPQPVKLSPN-CTRFRQSEIDVWEAGRTSA----
>A0A8J6Z469	61	0.327	1.778E-08	16	73	76	5	61	63
----------------YLSDKQLADRFAVSRRTIWNWFDAGHFPAPVRL-SRSVTRWRLADVEAFENERIAASA--
>L8JBD5	61	0.188	1.778E-08	15	67	76	1	52	63
---------------RFMRLKEVMNVTGLSRSSIYNFMAEGTFPKSVPL-GGRAVAWVEDEVQEWMEA--------
>A0A2W6U0G7	61	0.262	1.778E-08	16	75	76	3	62	64
----------------LIDVNAVAQRLAVSRASVWRYAaQNPEFPKPLKLSPG-CARWRADEVEAWLTDREIERANA
>A0A2U3B5S3	61	0.196	1.778E-08	14	69	76	1	55	64
--------------TRLIRKEEVIKLTGLSKSSIYDRMNAGKFPKSVPL-GGRSVAWVESEVTLWVESQI------
>A0A2M9FY20	61	0.259	1.778E-08	15	68	76	4	56	64
---------------RLLRLKEVLTRTGISRATVYRLIARGEFPRPTHVTPHA-SRWVDREIDAWIDDR-------
>UPI00053BFF5F	61	0.290	1.778E-08	14	75	76	1	60	65
--------------TQLIRLPDVIARTGKSRSRIYAEIETGEFPRPVKIGE-RAVAWPAADIDGWIAQRI-AARDA
>F6IM73	61	0.267	1.778E-08	12	67	76	3	57	65
------------HEDRFLRMGDVTRKTGRSRAAIYRMIAEGTFPPQIPI-GARAVGWRLSSVLEWMES--------
>UPI000D587800	61	0.285	1.778E-08	12	74	76	4	64	66
------------PKSGYMRPAQVIKHFQICESTLWNWVKSGKFPKPDKLSDGV-TRFDVADIRDWLNKR-KNNPN-
>UPI0009ECB99B	61	0.274	1.778E-08	13	74	76	1	61	66
-------------NTQILRRPAVEKMVGLSRSSIYAAMDRNLFPRPIQLGP-RAVGWRMSDLQSWIESREMAIPS-
>A0A430EGQ0	61	0.271	1.778E-08	14	72	76	1	58	66
--------------EQLLRMRDVLNLVRLSRSTIYHYISEGDFPKQIRV-GRRAVAFRKSDIERWIEERCHSS---
>A0A420XIA2	61	0.271	1.778E-08	10	66	76	2	59	67
----------QPmqPTDRFIRKSEVSKLTGLSSTSIWRLSKAGDFPKSIKIGENA-VRYSLNEILSWIE---------
>UPI000EAA11FC	61	0.291	1.778E-08	0	71	76	0	67	68
MTQSN-PTTL-PH-DGMSRLSQLLPFIPIGKSTVWAWVRQGKFPKPIKLSPTITV-WRNQDIHAWLQAQGEA----
>UPI0019628F5E	61	0.291	1.778E-08	0	71	76	0	66	69
MHTKSQ----QHLPRRILRLPEVTHSTGYRRSSIYNFIKEGTFPKAKKLGP-RAVGWDSHEIQEWIDARLEG----
>A0A1H8M7S3	61	0.382	1.778E-08	0	65	76	0	63	69
MSQFT--SSEIPEarGKNLMTVREVAGELNVGVSTIWRWAKNGDLPQPIKI-CG-STRWRRADIETLI----------
>UPI00079C7698	61	0.269	1.778E-08	13	75	76	7	68	69
-------------TTRLIRLPEVLHKTGYKKAWIYRLISENRFPKPIKL-GSRAVAFIEVEIDQWISNTISNSRSA
>A0A1M3PQ18	61	0.267	1.778E-08	12	67	76	9	63	70
------------PGERLLDLRQVQQRVPKSTATIYRWMRSGRFPRSIQIGPN-SVVWRESDIDAFIAA--------
>M7CXM6	61	0.338	1.778E-08	16	74	76	13	69	70
----------------FLTDIQVGNHYGVSRNTIWRWVREGKFPAPKKLTSG-STRWHVSDIEAF-DRKVLASAS-
>A0A895XI36	61	0.311	1.778E-08	15	75	76	3	62	71
---------------RILKQPEVLEKTKLGESSLKRMVKSGAFPAPIKLGDGRSIGWIESEIDGWID-QKAIERDA
>UPI0004891321	61	0.225	1.778E-08	16	75	76	4	64	72
----------------IMRRAEVLKKVGLSKVTLQTLMDAGKFPKPVKLCGqdGRAVGWVDSEVDAWIEQRI-ADRDA
>A0A2X0QW30	61	0.224	1.778E-08	15	72	76	5	61	72
---------------RFIKLKEVQQLTGLSRSSIYQFIQDGTFPKQIRTGE-RAVAWIENEIHRWMNDRIAAS---
>UPI001EE0D11E	61	0.296	1.778E-08	20	73	76	1	52	72
--------------------REVLNRTGVSRSTIYVLMGRGDFPPPLRLGPQ-SIGWRDSDIEEWIASR-PVSP--
>UPI001CF7F9E6	61	0.230	1.778E-08	7	69	76	1	64	72
-------NTLQPTPEhlQLLKLRQVMKLTCLARSTVYKYCADNSFPKPVKL-GKRSVAWVESEVREWIKQKM------
>A0A842HUQ4	61	0.222	1.778E-08	12	74	76	8	64	73
------------PPIGFTPIRTVCAVTTKSKPTIYRWIKNGTFPAPVRLGPN-SVGFRVEEIRAWL-----ASPN-
>A0A6N1WYF8	61	0.250	1.778E-08	12	71	76	11	69	73
------------PRDRLLRLADVEAVTGCKKSTVYKLMKEGKFPACVRI-TSRMVAWPESAVLTWVQQRIGG----
>UPI0015E3670D	61	0.262	1.778E-08	0	73	76	0	73	75
MkADDKQPRHPHPHP--LaLRPDELASRIGVSRRTLYNWLKHPdaskRLPQPFKI--GRATMWRVEDVQTWL-SQ-GARR--
>UPI00046CA605	61	0.296	1.778E-08	12	65	76	15	66	75
------------PGERLLRLSEVREKTGLATSTIYKWGSQGRFPRQISL--GTAVRWRESEIDTWI----------
>A0A7I8E8Z1	61	0.234	1.778E-08	12	75	76	7	69	75
------------PGASLLRLPEVNKRTALSRSSIYAAIAAGTFPAPVRL-GGNSVAWVSSEIDAWIGERIAARGPA
>UPI001ADB02E6	61	0.291	1.778E-08	0	70	76	0	69	76
MTDQGSISNTAS--NRLLDIREVQRLNSLSRASIYRGVAAGTFPKPIQLTPaGRRVAWREADVQAWLRDPLG-----
>UPI00147CFAD0	61	0.236	1.778E-08	0	72	76	0	73	77
MQNTPEQNSCQERatsGERLLAYPEVVKIVGFKRTKIYEMMNNGEFPKPIKI--GRASRWSQSELTDWIEGQKAAR---
>A0A1T0CBL5	61	0.243	1.778E-08	2	75	76	7	76	77
--DNKTKDPKKLHPQGMCRAKDILALIPINRTTLWRMVNKDLFPKPIKLSSNM-VVWKNSEVLAWIEQQGG---NA
>A0A2A2MR31	61	0.280	1.778E-08	13	69	76	1	56	77
-------------TNRLIRVKEVQHLTGLSRASIYNFMDSGNFPQSIPL-GSRSVAWRESDINDWISSKI------
>UPI0018DB6336	61	0.243	1.778E-08	0	72	76	0	76	78
MTDKNQSERFQPLeaaslPDALLKLQIVEAVTGLSRPSIYRRMAVGDFPQPVRL-GRRCTRWPAAAVRDWIKTQQACS---
>A0A2S7E7X9	61	0.307	1.778E-08	4	68	76	15	77	79
----ASPS-LPPPVPVFLRLPQVLARVPISRSTLWRRVQAGSFPRPLKLSARVTV-WRSQDIDLWMREQ-------
>UPI001EEFCE8F	61	0.243	1.778E-08	0	72	76	3	76	81
MVNVIEDAVRSQTTTRLIRIKEVCNLTGISRSHIYLLASKGMFPKSVdLIPGGAAKAWVEQEVHDWINQRIAAR---
>UPI00191A9443	61	0.276	1.778E-08	0	65	76	0	75	81
MSaRIPPPQCIQLPATGYLRLkqftldrehPQLPKLVPVSPATLWRMVKNGDFPQPIKLLPHNITVWRVEDVLQWI----------
>A0A5M7PGK8	61	0.187	1.778E-08	11	74	76	20	82	87
-----------PVQERFMRLPEVIHVSGLSRSTIYDLISRNAFPAQVSL-GGKNVAWLASEVSAWMNARIAARAQ-
>A0A2A4AZ58	61	0.241	1.778E-08	15	72	76	3	59	87
---------------RFIRIAEVLERTGLGRSTIYKYMAAGTFPPRVSV-GGRSVSWLESEIDGWMLAKIEGR---
>UPI001558F255	61	0.187	1.778E-08	11	74	76	21	83	88
-----------PAQERFMRLPEVIHVCGLSRSTIYDLISRSAFPTQVSL-GGKNVAWLASEVSAWMNARIAARGQ-
>A0A4Y9T310	61	0.258	1.778E-08	16	73	76	3	59	88
----------------ILRIKAVKELTGLGRSSIYDKIKRNEFPPPISLGP-RAVGWLVSDLDSWIKAQAASSP--
>UPI001F4AC8F1	61	0.360	1.778E-08	25	73	76	51	98	99
-------------------------ILGVSDKTIWQWVKNGDFPKPVKL--GSITVWRLSDVQAWMQAQgLEAQP--
>A0A2N0HYE5	61	0.196	1.778E-08	10	73	76	14	78	101
----------EPRmgEERFIRLGEVLATCGKSRSSVYAGIREGTFPAPVKL-QGRSSAWLRSEVLRWMQACIEASR--
>UPI00124F36B3	61	0.285	1.778E-08	16	72	76	4	66	105
----------------LLRRHAVEAEIGFSRSTIYRLMDKGEFPKPIRLtsgsasGKGGSVAWLKSDIEKWKEDRIAES---
>UPI001E532AE1	61	0.196	1.778E-08	0	65	76	34	95	111
MTT--QPQTTLP--YHFMRLPEVIATVGVSKSTLYAWAAAGKFPKPVQFPGGNIAAWVSTEVAAWM----------
>UPI000DF29295	61	0.283	1.778E-08	3	68	76	38	101	128
---VARPAKPQ-TASRFLSIAEVAQRYGVSHATVWRWAEKGgDFPQPIKLSAG-TSRWSDEQLFEF-ESR-------
>UPI001F3D3C97	61	0.250	1.778E-08	10	68	76	68	125	132
----------QLRP-GLLRRSEVQQVIGLkSKSTLYEMMKDGRFPRPVKLSE-RAVAWRSEDVAAWIGSR-------
>UPI001E6063BD	61	0.196	1.778E-08	0	65	76	64	125	141
MTT--QPQTTLP--YHFMRLPEVIATVGVSKSTLYAWAAAGKFPKPVQFPGGNIAAWVSTEVAAWM----------
>F3LDX7	61	0.272	1.778E-08	14	68	76	90	143	146
--------------DRILRMQEVRKLTGVSRSTIWRLEKSGQFPRRVALGLS-SIGWLKSDVLDWLNQR-------
>UPI00068036DC	61	0.237	1.778E-08	6	64	76	199	256	281
------PRAGSASPDGFLRAKEVLELVPFSAATLWRLCKAGEFPSPLKLSKGV-TAWKRSDVDAW-----------
>UPI001E4B72C2	61	0.250	2.444E-08	16	71	76	0	54	55
----------------MVSVYRIAEREEVSPSTVWRWVRNGDFPQPVRLSPG-CTRWRLEDVERWESERGAA----
>A0A5F0K5N1	61	0.351	2.444E-08	15	68	76	2	53	55
---------------KMMTEKQICEMLQVCRATLWAWRKGGKFPAPIKM--GSLNRWRVSDVEGFINGQ-------
>UPI001627A535	61	0.300	2.444E-08	15	64	76	2	50	56
---------------KLLRIKQVLEIVPVSKSTLWAWVKDGKFPEPVRL-SARCTVWRSEDVHQF-----------
>A0A1V0GS01	61	0.400	2.444E-08	16	64	76	5	53	58
----------------FLSDQQVAERYGLkSREAIWKWVKRNQFPKPIKLSAG-CTRWRLSDVESW-----------
>A0A1G7JFS8	61	0.288	2.444E-08	13	71	76	1	58	59
-------------TDKILRCRDVQEVTGLSRSTIYRMMDRDDFPKATKLGV-RAIGWRQSVVNSWIEGRSYG----
>UPI0010FEC979	61	0.200	2.444E-08	15	69	76	1	54	59
---------------RFIRLKEVMYVTGLGRSSIYNYMAEGRFPKTVSL-GGRAVAWVESEVEQWIKERI------
>A0A7C1QSA3	61	0.346	2.444E-08	14	65	76	3	53	60
--------------DRLLNAPAVAELLTISLRSVWRYAKEGTIPPPIRIGMG-TIRWRKSDIDKWL----------
>UPI001593CC3A	61	0.206	2.444E-08	15	72	76	1	57	60
---------------RVMKLKEVINTTGLSRSSIYAYMSKGKFPKPIQLGP-RAVGWIEEEVREWLQERLNAR---
>A0A3G5KCT7	61	0.350	2.444E-08	14	68	76	3	59	61
--------------DRILRMAEIINRSGLSRPTIYRQIAKGIFPTAKKLTGkeGRAVGWLESEIEAWISNR-------
>A0A128FAL5	61	0.344	2.444E-08	12	68	76	1	57	61
------------PQDRIMSLQEVSAALNRDPKTIWRWWaKEKRFPKPIQF-NGRCLGWKASVFQAWLEEQ-------
>A0A1M6TTI6	61	0.315	2.444E-08	13	68	76	1	55	61
-------------PETLLNCATVAERFGVARKTIWCWSKsDPTFPNPIKL-SSRCTRWKKSEIDAW-EAQ-------
>A0A0D0Q5J0	61	0.262	2.444E-08	13	73	76	1	60	61
-------------TEEILRRPAVVRVTGLPTSTLYAAMARGTFPRPVKLGE-RAVGWRKSDIENWLASRTEASA--
>A0A3C0SC41	61	0.316	2.444E-08	15	73	76	1	59	61
---------------KILRLKDVINRTGLSRATIYRQMKKGHFPNAIKI-SQRAIGWIESEIDEWIMQKAElASP--
>A0A4R6TW84	61	0.229	2.444E-08	15	75	76	1	59	63
---------------KFIKLRDVMELTSLARSTIYKFVAEGRFPKQVPL-GGNCVAWVESEIHEWLEGRI-AERDS
>UPI0016141956	61	0.303	2.444E-08	13	68	76	5	59	63
-------------PDRFLRLADVLVRTGLKRSTLYRKMREGSFPRQHRI-AERCVAWRDSDVRKWMDEQ-------
>A0A7T7VP70	61	0.264	2.444E-08	16	68	76	4	55	63
----------------LLRRPEVEKETSLSRSTIYRQMNAGTFPKAIRVGAN-SVRWRESEIEAWKQSR-------
>A0A4Q8LJB1	61	0.186	2.444E-08	17	75	76	0	57	64
-----------------MRLPEVIATVGVSKSTLYAWAAAGKFPKPVQFPGGNIAAWMSTEVAAWMEA-AVATRDA
>A0A7U8GU79	61	0.269	2.444E-08	13	75	76	2	62	64
-------------TKRLIRRKEVEQLTGLGRSCIYARMSRNEFPKAIPI-GGRLVAWDESEIQQWISDRIEA-AQA
>UPI0012613787	61	0.256	2.444E-08	0	73	76	0	60	64
MSTDTTP--------RLITAEELAKLMQVSERTLWRLLSGGKVPQPVRI--GRNTRWRLAEVTEWIE---RGCP--
>A0A8J4AIG9	61	0.269	2.444E-08	14	75	76	2	62	65
--------------ERLMTVGEVAEYLAVPVQTIYAWRKRSEGPRGCRV--GRYVRFRRTDVEKWLDQQaAGGGPGA
>A0A1M3MH32	61	0.250	2.444E-08	13	68	76	5	59	65
-------------NERLIRLDEVERLVGLKHSTIYLLIQSGEFPRQIPV-TKRSVRWRLSEIQRWIEER-------
>UPI0011A8B58A	61	0.216	2.444E-08	14	71	76	3	62	65
--------------TRILKKKEVLNRSGISNSTLYRLMAHGLYPMPKKLTGedGRAVGWLESDVETWLNSRTPA----
>UPI001BD09A11	61	0.338	2.444E-08	4	68	76	1	62	66
----NTP---QPA-TRLLNIDQLAEILGISKYTIYRKRSKGlknEIPPAINI--GKKLFWRQSDVDDWIDNR-------
>UPI000C7C1B2C	61	0.200	2.444E-08	15	68	76	1	54	66
---------------RFLRLKEVMALTGLGRSTIYKFMADEtDFPKSVPL-GGRAVAWVESEIEEWMEQR-------
>A0A7H0G4G7	61	0.250	2.444E-08	13	68	76	2	56	66
-------------NDKYLRRREVEKVTGLSRSTIYRRIDRGTFPRPFDL-GGNAVRWRERDLVVWKSNH-------
>A0A7V8DQV0	61	0.254	2.444E-08	15	73	76	4	61	67
---------------RFIRLPDVITKTGLRRSTIYERMAEGTFPTAINL-GGRSVAWIETEVDDWMLSQIEKSR--
>UPI000962D61E	61	0.350	2.444E-08	13	72	76	1	59	67
-------------TDRILRIADVKTATGLGRSTIYRMIGNKQFPAPIKL-SQKAVGWPESIIQRWISQRIEDS---
>UPI000DE45695	61	0.261	2.444E-08	13	75	76	2	66	68
-------------TNRILRKKEVLHLTGISSATLYRLISKGEFPVSKKLTgdGGRAVGWGLHEIESWIQSRGISNTRA
>UPI001EFE9B2E	61	0.257	2.444E-08	10	75	76	4	68	69
----------EQQTSRVLRRPKVQERTGLSKSGIYLAIQNGEFPRPIQI-GKRAVGWLECDIEAWLRERIARRAEA
>A0A6G9PTH3	61	0.207	2.444E-08	16	68	76	1	52	70
----------------FIRQEQLAKEMGVSVSTLWRWRRDGKMPPVVAL-SSRVVGWQRKDIEQWLKEQ-------
>UPI001E2C5918	61	0.275	2.444E-08	0	68	76	0	63	70
MEQVNQ-QAGQ--MDRLLKITEVSGLVGLGKSAIYDMITAGSFPAPIKI--GCASRWSLLEVLQWIEDR-------
>UPI0015C637D4	61	0.269	2.444E-08	9	70	76	4	65	71
---------LESRPAALLTARDVSAQIGYSVSTIYRRRSLGEsLPRAVKLPGGA-VRWRQADVDAWLEAQLE-----
>UPI001B8AC279	61	0.277	2.444E-08	14	67	76	5	57	72
--------------DQLLTAQEVAAKLRTTQSNLYRKIKAGRFPAPIQLSV-RCVRWRESDVVRWLNS--------
>UPI0016491C53	61	0.185	2.444E-08	14	67	76	10	62	72
--------------DRFMRLDEVLHVTGLGRNTVYRRIREGTFPKQVRIGPN-SVAWRQSEIVEWMHS--------
>UPI001CF09D83	61	0.209	2.444E-08	15	75	76	1	62	73
---------------QIIKTQDVCTKISVSRTTLWRLCQTEDFPKPVRLGPsGRSIGFFAHEIDAWLETQAAEREHA
>A0A096H1P4	61	0.281	2.444E-08	12	75	76	11	72	73
------------PRDRLLRLADVEAATGCKKSTIYKLMKEGKFPRCVYV-TSRMVAWPESAVLTWVQERIGG-AQA
>A0A7W7KMD2	61	0.235	2.444E-08	14	75	76	6	72	73
--------------DRLLRLDEVLHITGLGRNTIYRRIRERTFPRQVKLGP-KSVAWRQSDIAKWVESpstysvPGEGGRDA
>A0A7W1PHE1	61	0.241	2.444E-08	11	72	76	13	72	73
-----------PPTDRLLSLKDVCERVALSRASVWRMYTEDEFPKPARI--GARSLWSEREVSAWIAERLEAR---
>UPI0007CC6B5E	61	0.267	2.444E-08	15	70	76	5	59	74
---------------RLLRLSDVMEKTGFRKSWIYLLISKGDFPPAVKI-GSRSVAWLESEVNDWIAERIG-----
>UPI001AAEE2EB	61	0.291	2.444E-08	0	70	76	0	70	74
MSNQAvDPLTMYIDQHRLVTTDDILNLTGFSRSTIDRWRAKGIFPQPAFKQGGSNV-WLLRDVHRWLETRIS-----
>A0A7Y3XH46	61	0.261	2.444E-08	10	74	76	4	64	74
----------QQSEQQLITLRQAAELCGVGKRSFWRYSNSGRAPRPVRL-TARCVRWRRAEIESWIE---RGCPD-
>UPI0007EEAB5B	61	0.229	2.444E-08	1	74	76	3	66	75
-SQSNSP--LVST---IIRVSEVKALTGLSHATLYRLISQNKFPAQLEL-GARCVGWRRHEVQEWIDTR----PN-
>A0A0L1L6G9	61	0.266	2.444E-08	0	74	76	0	73	77
MNDQTRTTKQLPTTCRLMRMKEVIRVTGMSRSFIYKRINEGEFPTAISL-SAKSVAWVEEEVQQWIASKIQQRDN-
>A0A6I1MRQ2	61	0.213	2.444E-08	13	73	76	14	72	78
-------------PSRLIRLDEVKRICGLSRASIYGAIKRGTFPPAVKL--GRASAWVKQEVDAWVEEQIASTR--
>UPI00036D0F25	61	0.288	2.444E-08	15	73	76	17	74	78
---------------RFLRVDDVIASTGLSRATIYRLVANRTFPAQHRL-TIRCIGWWESEVEAWLKSRLSGSA--
>A0A439S777	61	0.287	2.444E-08	3	75	76	11	79	81
---NSNLAAPQSQSTTFLQARQVRDRYNVSDMTIWRWLREQDFPQPVYI--GRLRFWRLSDIEEW-EAR-QASKGA
>UPI000BA2FB78	61	0.234	2.444E-08	0	73	76	0	78	83
MARNitvtNQ-AVLIPsakPTIRFIKVSEVKTVTGISQSEIYRRMAAGTFPKQVTLGP-KCVVWIEAEVLAWCDERIAESR--
>A0A6G7VDH3	61	0.309	2.444E-08	14	68	76	8	61	83
--------------DRILRLPDVMHVTGLRRTKIYDLINAGDFPPPLHLGP-RAVGWKASDIQHWIDTR-------
>UPI000F5AE883	61	0.246	2.444E-08	0	68	76	0	75	83
MNENNSavPDKLtrdkpcQEQIFRILPRQKVVEVTGISRSLIYELVRAGSFPKPVRLTPNR-VGWIEHEVQQWLQAR-------
>UPI001455C3BF	61	0.258	2.444E-08	7	64	76	1	57	84
-------NAITPIPRPYLTEQEVADRFNVSTATIRRWIREGAFPRGLRIGTG-TTRWRLSDIEAY-----------
>A0A235EI36	61	0.239	2.444E-08	6	74	76	13	82	84
------PRPVQAERDRLIRMGEVERLTGLKKSTIYtNLRVKGGFPRPLRL-SARAVAWRESEVLAWCDERtRVGDAN-
>G3A0U3	61	0.196	2.444E-08	12	72	76	23	82	85
------------PAERFMRLPEVSATCGLPTSSIYDGVRRGDFPKPVPL-TGKSVAWLASEIREWMASRIAAR---
>A0A7T4YD11	61	0.300	2.444E-08	15	74	76	12	66	86
---------------RLLNVDEVAEMLDIDRSTVYRHRRAGRLPLPIKI--GKRVLWIGDEVKRWLE---AGAPN-
>A0A3B9X244	61	0.280	2.444E-08	2	74	76	5	79	86
--NSKQDSKTTPPTTaRILRWPEVHNKTGLCRSHVHQLIGKGQFPAQIKLtPNGRASGWIESEVDKFVEQRIADSRS-
>A0A1D2QMU6	61	0.280	2.444E-08	0	74	76	0	80	86
MLNNvtgNLPQTPAkqsnDTQDRILRAHKVQHIVGVSRSTIWRMERKGQFPARLPMGTDN-IGWLKSDIEAWIINHRQNRYN-
>UPI001589A841	61	0.233	2.444E-08	17	75	76	3	61	86
-----------------LSSAQVCAKLGgVSRTCLYRYINQHAFPAPIKLFETRSV-WLESDVDAWLEARIAEHREA
>A0A562J175	61	0.266	2.444E-08	2	75	76	4	77	87
--QPNEPMELEELLDRFITVAEAVTYSGYgGETTLRRAVRRGFFPKPIKL-DGRCVRWSLREVKAWQEARLNARDNA
>A0A399W6P6	61	0.229	2.444E-08	5	72	76	13	85	88
-----TPSALVPPvseeaaAERFLRLPEVMSTCGLARSSIYEKVANGDFPQPVRL-TRYCVAWVDSEIRQWMAARIAAR---
>N9LXC9	61	0.215	2.444E-08	0	75	76	0	87	88
MNNLATTHNIEPvaTVKKIIRLKRVIELTGLSRSTIYDRInpKSKRydisFPKSIKLGtshlSTGAVGWIESEVQDWIQQRIQASQSA
>UPI000737A71F	61	0.171	2.444E-08	11	74	76	21	83	88
-----------PVQERFMRLPEVIHVCGLSRSTIYDLISRSAFPAQVSL-GGKNVAWMASEVSAWMNERIAARGQ-
>A0A0A3ZWT4	61	0.171	2.444E-08	11	74	76	21	83	88
-----------PVQERFMRLPEVIHVCGLSRSTIYDLISRSAFPAQVSL-GGNNVAWLASEVSAWMNERIAARGQ-
>A0A2V3UXU3	61	0.264	2.444E-08	9	75	76	18	83	89
---------GQPQqPLRLLRLADVMDRVAMGKSTIYALVARNEFPAPMHL--GRASRWLEEEVNQWIHQRSSSRPQA
>UPI001E5CD8ED	61	0.269	2.444E-08	15	74	76	7	69	95
---------------RLLRFPEVKHRTGLSRTSLFRAVRAGRFPAPIHLELGersRCVAWPEASVDAWIEARVAAAAS-
>A0A4V2LMF9	61	0.425	2.444E-08	25	71	76	48	93	95
-------------------------MIGVSDKTIWQWVKNGEFPAPIKLSGSVTV-WRLSDVQIWMQSQGLG----
>UPI00149169DC	61	0.269	2.444E-08	14	75	76	55	116	119
--------------ERFLPDREVAKRYGVARQTVWRWVKAvPGFPTPVEISPG-TTRWRLSELIQFDEARPRMSSGA
>A0A7W6E7I3	61	0.372	2.444E-08	15	64	76	46	95	123
---------------RLLSIDDITKRYGVGRSTVWRWVkKDGRFPAPVKLTAG-TSRWLESELLEF-----------
>A0A2V3ZG45	60	0.269	3.359E-08	16	67	76	1	51	55
----------------LYSIKEVRKRYGVAPKSIWRWIREGRFPKPLKLSP-TTARWRESDLQAYEDS--------
>UPI001C981624	60	0.236	3.359E-08	16	68	76	1	54	57
----------------YLTDKQVADFFGVHRSTVWRWEagNADGFPKSVALSPG-CRRWRREEVEAWAASR-------
>UPI000A04087D	60	0.298	3.359E-08	16	71	76	1	56	58
----------------YLSDKQLAERFSIKRTSVWRWVKvDPSFPRPIRL-TAKCTRWRETEILAWEKSREGA----
>A0A2N3WUZ0	60	0.263	3.359E-08	15	71	76	3	57	58
---------------KLLSVDELADYLGVPSNTVYQWRKTGKGPRGYRI--GKYVRFRPDEVDAWIDGQVTA----
>A0A6B0WQW0	60	0.267	3.359E-08	17	70	76	0	55	59
-----------------MRLDELTKVIGLSKSTIWRRIRQGEFPPPIRLGGenARAVGWPRAVVWEWLDARES-----
>UPI000C84059B	60	0.509	3.359E-08	13	67	76	2	55	60
-------------TEKLLTYADLCPMLNRSYKSIWRWVQNGTFPQPVKH-LGRTIGWKQLDVENWIKE--------
>UPI0003FFE4E9	60	0.267	3.359E-08	13	68	76	1	55	60
-------------NKRIYRLKALVSELGLSKTTIYALIKEGQFPKPVSL-TARSVGWKAEDIEEWLNSR-------
>A0A1I6YH31	60	0.294	3.359E-08	14	64	76	2	51	60
--------------DRFLRMSEVVQLTSLSRSTIWRRIRAGEFPDSVPITPGR-VGWKASDIAKW-----------
>UPI001E616759	60	0.189	3.359E-08	15	72	76	1	57	61
---------------RFIRLKEVMHVTGLGRSSIYNYMAEGRFPKTVSL-GGRAVAWVESEVQDWMLERVSGR---
>A0A6M3XJ12	60	0.206	3.359E-08	14	71	76	2	58	61
--------------DRLLRRPEVEQEVGLKKSAIYEYMAEGTFPKPVRL-GRRAVAWRASEIEEWKAARAPA----
>A0A366C2H6	60	0.321	3.359E-08	16	70	76	4	58	62
----------------FLSDKDLAARWGVHRPTVWRWAKEqPGFPRVVKLTPG-CARWRLSEIEAWEKTRAG-----
>N6UHA6	60	0.298	3.359E-08	14	70	76	6	60	63
--------------DRYVTTHECAQLFSVSTTTIRNWVTRGLFPKPYKL--GKSVRWRKKEILAFIPKEIS-----
>UPI0015528720	60	0.360	3.359E-08	15	64	76	3	51	63
---------------KYLSAADLASRFGVSKATIWRWKREGQIPSPIYL-GARCTRWREEDIQTY-----------
>A0A7W3P5A7	60	0.290	3.359E-08	14	72	76	3	62	63
--------------ERLMTMRELSDLLGVSMSTIYSWRCRGEGPAGYRV--GKFVRFRRSDVEAWLEriaEPIGGR---
>UPI00165DE196	60	0.237	3.359E-08	15	73	76	5	62	63
---------------RLVRLPEVKQMTGLSKSTIYARIASGTFPKQIPLGP-RVVAWSEHAVKTWIQSQIDAAA--
>A0A7T7KKX3	60	0.241	3.359E-08	11	68	76	1	57	63
-----------DKPEKHLRLKAVIDVTGMSRSTIYDYMKKGEFPRPVRMSE-RCVAWPESAISKWLSAR-------
>A0A379DES1	60	0.250	3.359E-08	13	68	76	3	57	63
-------------NDTMVSKPKLCKMTTLSYPTIWRRIKAGRFPKPYPLSQNR-VAWKLSEVQAWIEEQ-------
>A0A5J6LC54	60	0.254	3.359E-08	15	69	76	1	54	64
---------------KLLRLPDVLNATGLSRSSLYRKLDDGSFPTSIRI-SQRSVAWCEEEVQRWIEERI------
>UPI000D68DA84	60	0.301	3.359E-08	13	75	76	1	60	64
-------------TDRLLTDAEVASFLGVSKATVWRHAAKGSLPKPVKL--GHASRWPESDVQAAVD-QLKAQRDS
>UPI001F418610	60	0.250	3.359E-08	10	73	76	1	63	65
----------QPPSPALLRLPSVCALVGLSKSQIYRLIRAGEFPAAIQLGAN-SVAWPAERVHTWIADKINASA--
>A0A7T8RMW2	60	0.292	3.359E-08	10	74	76	1	63	65
----------QTESKRLIRLHEVMNLTGLSRASVYNYIKSGIFPPPAKF--GKSSLWEYTEIQEWISNRLQERDN-
>A0A7H8XXX4	60	0.375	3.359E-08	16	71	76	9	62	65
----------------YLSVRDVCEMLQLNRSTIYRQVKQGIFPQPTKI--GKSSRWKFAEIKAFLDQQPQG----
>UPI0009EEC953	60	0.296	3.359E-08	4	67	76	2	62	67
----AQPN--QPGDEQLLRIGAVIQRTGMARSTIYKKIRSEEFPRPLVI-AKRLVAWRQSDINSWINS--------
>UPI001EFE1A2D	60	0.203	3.359E-08	15	68	76	1	53	67
---------------RFLRLQEVKEKTGLSKSAIYSKIKEGEFPASVSI-GSRTVAWLESDVEKWLEWR-------
>A0A2D0ADU4	60	0.238	3.359E-08	14	75	76	5	66	68
--------------ERYLREEQVLQCTTLSHATMWREIKAGRFPKQIRLSPGR-VGWKASEISQWMNDPEsYAKPKA
>UPI00073F93B0	60	0.327	3.359E-08	10	67	76	6	62	69
----------QPAGLYLLDIKEVIKRTSLSRTTIWRRLKSKSFPEPVRLSEQ-CVRWRADEVDSWIRN--------
>A0A0G9H466	60	0.265	3.359E-08	9	72	76	3	65	69
---------EIPANTKFVRLHTVMKMVGLSRSQIYKLVSEGRFPPQIKLST-RSVAWVEADVLSWMYGRIAPR---
>UPI00160022A2	60	0.301	3.359E-08	0	71	76	0	68	69
MNLNNLLTN----SKRILRLKDVQTLTGLSRTMIYDLQSKGEFPQSIKLVqSGRAMGWQYSDVIDWIDSRVQA----
>A0A1T4W579	60	0.296	3.359E-08	15	68	76	12	64	70
---------------RYLTDKEVAAIYGVARATVWRWVGDGTLPAPIKI-GGNTTRWHGETIKAAMTKQ-------
>UPI000E2FE6F7	60	0.183	3.359E-08	11	69	76	4	62	71
-----------PDPSKaLIRLPQVQAIVPYSRSSLYALIAAGDFPAPVKLGP-RASAWVKSEVEAWAESRI------
>L2EFA1	60	0.246	3.359E-08	0	71	76	0	69	72
MTKVAI--RTALPEHGYVRERDLlASVLPISKATLWRWVKAGTFPPPVKL-SSRVTAWQVEAVRAWLANPIAA----
>A0A4V1TCM1	60	0.271	3.359E-08	8	66	76	2	59	73
--------SLPQPPDRLLRLSEVCRRAGLGKTMIYDLIKRGQFPAPYRI-ASSTSRWSELEILAWID---------
>A0A2D8EHY6	60	0.279	3.359E-08	15	74	76	5	71	73
---------------KLLTAKEVLVMTGYkSRTTLWRRVKSGEFPAPIALSANA-TRWKSEEVEAWVEAlpaigygRPVGEPS-
>A0A6N6SZ69	60	0.294	3.359E-08	0	67	76	0	64	73
MAKFAARTETVPP--RLLPFPEVCARTSLSRSAIYRHVARGTFPRPCKLGTKK-VGWLEADINAYIQN--------
>A0A2T3HUJ0	60	0.301	3.359E-08	0	68	76	0	71	73
MSNRQDISKDITTasgaPIDIIPLAEMCLRLGKDRSTIWRWWHSGKFPRPWTI-NGRTIGWFRHQYEAWLQAQ-------
>S6JSE4	60	0.270	3.359E-08	0	73	76	0	72	73
MSSQTTTATAAPTEHRILRRAEVEARTGFKRAHIYSLMKEGKFPKALRLGV-RAVGWDSVEIEQWIADRLKERA--
>UPI0005C91016	60	0.223	3.359E-08	0	75	76	0	70	75
MAK--QISNTPPVT--LIRIREVVSMTGISKSQVYRLANMGAFPKPTRL-TAQSVAWVKQEVQAWIDEKVQARDSA
>A0A8J7FP13	60	0.269	3.359E-08	5	67	76	8	69	76
-----QRQTLAPASHRILRMKDVTAITGISKSSIYRHIQSGHFPQSIRL-SQHAVGWRSDQIEAWMNS--------
>UPI0005CB9402	60	0.366	3.359E-08	12	71	76	4	62	77
------------TPE-LLTLKQVLELVSLSRSTTYRLMKKGQFPLPKKLPSGKVQRWLYTDILLWIENLEYG----
>UPI001CAA62C0	60	0.300	3.359E-08	1	64	76	5	69	78
-SHANAGTNTQP----LLADKGVAERYGVHPSTIWRWSrgsqksREGVFPKPIKVGPG-CARWRLSDLLEY-----------
>UPI0010A934DA	60	0.309	3.359E-08	0	68	76	0	69	79
MTISAEKCRNTNRGDNLniVRPRDLPALTGLSRTTIWRLERAGDFPKRIRLSVGA-VGYRMADIQAWLDNR-------
>UPI001F2F672F	60	0.241	3.359E-08	16	73	76	9	65	82
----------------ILSIRQVRAIVGLSRSTIWRLCRSGDFPNSITLSPGR-VGWSEQAVRAWITQKMEPDR--
>A0A5C7NJ20	60	0.250	3.359E-08	15	74	76	3	65	86
---------------RLYRKGHLVgpnGITGVSAATLYRWIAAGKFPPPIRIGE-RVSAWASDDVHAWLDAQkRGGIPS-
>UPI001D0092CC	60	0.267	3.359E-08	2	72	76	12	79	86
--QKAQLD--QDANVRVLRLREVRDMVGMCTASIYNLMKKGLFPSQIKLGP-RMVGWLESEIKAWLADKMTAR---
>UPI001655DFF0	60	0.273	3.359E-08	0	66	76	0	80	86
MS--NQPAKAQtemhtntatveirnldhIPVPRLLDVKDVKQLTTLGRTTIYQYVKDNKFPKPLRLGANK-IRWREDEVVEWLQ---------
>N8Q3K8	60	0.404	3.359E-08	25	71	76	51	95	97
-------------------------ILGVSDKTIWQWVKQGEFPQPIRL--GNVTVWRLSDVQAWMQAQGLG----
>UPI0014455A2B	60	0.285	3.359E-08	7	75	76	1	68	106
-------SDTEGAPERLLSPTELSAWLGVPEATLYVWRHRGKGPAAIKV--GRHLRYRRRVVESWLSSQEaGGGAQA
>A0A2W4SMX5	60	0.225	3.359E-08	16	75	76	12	72	109
----------------FLPLPEVLRRTSLSRSTLYREIGRGRFPKPYSISVGR-VAWLKSDIDAWVKARksVRGRPYA
>UPI001297278A	60	0.303	3.359E-08	10	74	76	55	119	121
----------QVRGERLLKLREVVWMTSLGSSTIYRRMKAGKFPKPKRLSE-ACVRWRESEIEKWMrELPTTGSVN-
>Q1GLF2	60	0.306	3.359E-08	3	64	76	52	112	134
---VKQPVSGGSASTAYLTDEDVARRFRVSRQTIWRWIGTSHFPAPFKLSAG-TSRWRLEEILTF-----------
>A0A3D2TGN5	60	0.339	3.359E-08	16	65	76	0	51	139
----------------MLTVHDLCKRFGVSKSTIWQWRKQGIIPQPLVLGPQ-TVRWRLQDIrlhEQWL----------
>A0A7Y5Q084	60	0.394	3.359E-08	5	75	76	69	135	142
-----TPAQRAPTCE-LLTAADLCSLLKLDARTLRVLRHEGRVPEPIKL--GRSLRWRRAEIEAWIAEQ-GGDADA
>UPI0019551453	60	0.283	4.617E-08	15	67	76	2	52	56
---------------KLIDVKEVCRVVSLSRSQIYALMREGAFPAPVKV--GRASRWRVAEIDKWIEA--------
>UPI001F38A249	60	0.224	4.617E-08	17	74	76	0	55	58
-----------------MDLKEVCKTVGFKKASIYSWMNAGEFPKSIKI--GRSVRWLSTEVEAWITEKVRASRQ-
>A0A1Z8A7R2	60	0.288	4.617E-08	13	71	76	1	58	59
-------------TDKILRCQDVQEVTGLSRSTIYRMMNRDDFPQATKLGI-RAIGWRQSAVHSWIEARCDG----
>UPI001CC71601	60	0.351	4.617E-08	15	68	76	4	56	59
---------------KVIRTKDLLEQLNISRISLWRWSKEGKFPQPLKV-NGRAFGYRVQDVEDWLDGQ-------
>A0A8A1BZL8	60	0.271	4.617E-08	13	71	76	1	57	59
-------------PKQYYSDKTLATRYDVSRATIWRWVREGHLPKPFKI-NG-STRWSSDDLEKWEEKEVVG----
>A0A844GEL7	60	0.269	4.617E-08	17	68	76	3	53	59
-----------------LRMKMVMEITGLPRSTIYFYIKNGKFPKPIKLGP-KSSAWLDEEVYGWIEER-------
>A0A1E5FE67	60	0.527	4.617E-08	13	67	76	2	55	60
-------------TEKLLTYADLCPMLNRNYKSIWRWVQNGTFPQPVKH-LGRTIGWRRLDVENWIKE--------
>UPI001C093D7A	60	0.351	4.617E-08	14	67	76	1	52	60
--------------TKLLTDRQTAEQLGIGRSTLWRWLSQGKAPKPVRL-NGV-TRWRAEDILQFINE--------
>UPI0013D68762	60	0.285	4.617E-08	17	65	76	3	50	61
-----------------LRQHEVLDRCAISRTTLYRLVEAGDFPPPIRL-GGRTVVWTEEAIDQWI----------
>UPI00096A3B66	60	0.254	4.617E-08	14	72	76	3	60	61
--------------EGYLNSREIVERLGIGQSTLFRWVREGRFPKPLRV-GYRFSRWRIADVKRWEEEQLTAS---
>A0A7H8PYI5	60	0.277	4.617E-08	15	68	76	7	59	62
---------------QLLRRSEVAQLLGIGESTWSRWVAEGRAPRPIRLSSH-TVAWRHSDILEFINDR-------
>UPI000DD98B5D	60	0.245	4.617E-08	13	73	76	3	61	62
-------------TDRFIKIDEVENMIGLSQSRVYAMVKGGDFPKPVKL--GKASRWPLSAVRKWMAAQIEAAA--
>UPI000465815E	60	0.241	4.617E-08	14	75	76	2	62	63
--------------DVILKLPAVQAITGLGRSTIYDRISKGEFPRPVPLGTH-SVGWLSSEVDGWIKSRISQRKAA
>A0A550KFU0	60	0.254	4.617E-08	15	69	76	1	54	63
---------------RLLRLNEVLERVRLGRSTLYARIAEKSFPAPVKV-GGNAVAWPEGEVNAWIEARI------
>A0A259MF73	60	0.263	4.617E-08	16	72	76	4	59	65
----------------ILRLPAVKQKTGQSRSTIYEKVQRGEFPAPVKIGE-RAVGWVEAEVDAWVLGRIEAR---
>A0A315D5U8	60	0.290	4.617E-08	11	72	76	2	62	65
-----------PITITLLSRQSVQTRTTLSRSSLYAMIAKGEFPSPIKI-SGRRVAWPETTVNDWIQSRIESS---
>A0A1Z1F9Z9	60	0.274	4.617E-08	14	75	76	2	63	65
--------------ERLLRLEAVEDRIGLKKSKIYMMVSAGEFPRPVKLGNGHINGWPENEVTAWIKARIAERGEA
>A0A7X4GD23	60	0.305	4.617E-08	15	73	76	7	64	66
---------------RFLRINDIVAETSLSRSTIYRMVAKGQFPAPVQLSANR-VAWMEGAVQGWKNQQAGGPP--
>UPI0009BCE882	60	0.271	4.617E-08	15	73	76	3	60	67
---------------RILRLPQVIELTGFSRSSIYALMKTGEFPLNIKL-GQRAVGWKEQDITNWINTRASYTP--
>A0A2N5Y2A2	60	0.278	4.617E-08	14	74	76	6	65	67
--------------DRLLRWPEVQSMTGISRTTAWRLEKRCQFPRSLQIST-RTVAWRATDIQAFIASRQPAGGN-
>A0A841JYD4	60	0.278	4.617E-08	15	75	76	1	59	67
---------------KLLKIRDVLERIPVSRAHIYNLIAEGKFPRQIKL-GGTGAFWVESEVEAWIQGHIDA-ADA
>A0A0U1NPW3	60	0.300	4.617E-08	12	70	76	5	64	67
------------PKIRILRMSDLPHKTGFRPSTLYALIADGKFPKPFKLtPGGRAAGWNEAVIDAWIAERME-----
>A0A2W4TXE9	60	0.322	4.617E-08	13	71	76	2	59	67
-------------PTRIVRRHGLRAMTNLSLATIYRLIKRGDFPRPIRLSTQA-VGWDINDVHAWIEARKAG----
>UPI001C46554E	60	0.315	4.617E-08	11	67	76	10	65	67
-----------PSTDALLRLPQVLQRVPVSRATWWNGIKDGRFPPGIKLGP-KTTCWRKSDIDKLIAA--------
>A0A1X9N8H9	60	0.279	4.617E-08	0	67	76	0	61	68
MMCVNQ------DEDRMLTETEVTAMISISPSSLRRWVAKSSFPAPVTLEGSRYKRWLMSDVQQWIQS--------
>UPI001C0AAC5E	60	0.311	4.617E-08	15	75	76	5	62	68
---------------KLLRISDVANKTTLAKSTLWLKIAKGEFPKPIKISPAISV-WKEADVDSWIES--FCNPNS
>A0A435AZY3	60	0.276	4.617E-08	12	75	76	1	63	69
------------TTERVvLREPEATRYTGLPTSTMYDKILRGTFPKPIKL-GAKSVGWLKTELDAWIEARI-AERDA
>A0A2W6S7V9	60	0.263	4.617E-08	13	69	76	5	60	69
-------------PNAFVRLPQVLKETGLSRATLYRKVQDGTFPRQVRI-AQRCVGWRRAAIDQWLQNPM------
>A0A554X8K3	60	0.285	4.617E-08	0	62	76	0	53	69
MSMSA-------PQVRLLRAPEVARALGIGRSTLYRWVAAGLVPPPLRLGG--AARWRPEDIE-------------
>UPI000D1773EE	60	0.301	4.617E-08	16	68	76	5	57	69
----------------LIKMKDLVNIVGLSRASIYRLMDSGDFPEAIDLTGSRSVAWREDEIQAWIDSR-------
>A0A510WUE4	60	0.252	4.617E-08	0	68	76	0	68	70
MNNPN------PTYEQFLRSIDLvgnskqRGLLGISKSTLWRWIQQNRFPAPSKLLGSNIAVWRMSEVQEWMKAQ-------
>A0A1V3IMF4	60	0.227	4.617E-08	14	75	76	4	68	70
--------------ERFLKFEEVIARTGLAKTTIYKRMAAGLFPQNINL-GGRRVVWLESEINEWMQQQIErnrrEEPNA
>UPI00145673E3	60	0.292	4.617E-08	0	64	76	0	60	71
MS---PFTAPQRHSGRLLKMEDVRRETSLHRATIYRQIQAGTFPRPVQISRNR-VGWWESDIEAW-----------
>UPI000870A401	60	0.233	4.617E-08	15	74	76	3	60	71
---------------QIVRLQGVLEQIGVKKTTLYRWIRKGAFPGPVRLGE-RSVGWFQCDVSRWIDSR-QPTRN-
>A0A4R2I9W2	60	0.265	4.617E-08	10	73	76	2	64	71
----------ELATQRLIRLREVMHLTGLGRSQTYALVAQRKFPAPIKISE-RCAAWREAEVCAWIADRVAASR--
>A0A5Q0BJH5	60	0.343	4.617E-08	9	75	76	5	70	72
---------EQSKTTSYIRMSSLITIVPLVPSTIWRLVKKGTFPQPVKLTEN-CTAWKLEDVQAWLDAKADASRSA
>A0A6L6HEV0	60	0.277	4.617E-08	3	73	76	1	70	72
---NNQLTPEPDlMSDKLVDMVYITTFTGLTDKWFYKLIKDGMFPKPIKF--GRSSRWRESDVRRWLMERIEESR--
>A0A4Q3MN46	60	0.246	4.617E-08	0	71	76	0	71	72
MSANSiDPRAIQPQTKSYVRQRELLTILPFSAATLWRKTRDGSFPPSVKI-SKRITVWRRESVEAWLDAKEAA----
>A0A147HYV9	60	0.269	4.617E-08	13	75	76	8	64	73
-------------TDRLIRMAEVKHRTGLSRATIYRREAAGTFPMRVKIGAN-SVAWYESDIDRWV-----SDPSA
>A0A6L7WPV2	60	0.312	4.617E-08	12	75	76	9	70	73
------------TTDRLMTIAEVSRRVGLGRSAIYDMMARGGFPRPYRL-GAKAVRWSEAEIEKWI-SNLQKSTGA
>UPI00166E300E	60	0.298	4.617E-08	0	75	76	0	70	74
MSK--SLSSFKQ----LISIRDVCSLTSLSRSTLWLKVKKGEFPKPISLSdDGIRKAFIADEVQAWIEGRISLRDQA
>UPI0012617EB6	60	0.279	4.617E-08	0	67	76	0	63	74
MLNIQTFNS---DLDGIIKIQQMLDLLGCSRATLHRWVKKGWFPKP-KMLAGKTVGWKKRDYLAWLQD--------
>A0A2N5Y6A5	60	0.303	4.617E-08	13	75	76	1	66	74
-------------NRRILRLKDVKAMTRLSRSTIYAEIARGHFPRQIKLTGARSFGWHESAVIHWIETREGvvaGLKNA
>A0A2K2FY85	60	0.246	4.617E-08	0	67	76	0	60	74
MSDN-------PVvPERLIKLDEVIRRVGLGKSMIYRLISEGKFPAPYKLSPGA-SRWSERSVVAWIDE--------
>A0A522SDA1	60	0.268	4.617E-08	10	75	76	6	66	75
----------EPrTVAGFIPLRGVCNTTTKSKPTIYRWVREGIFPAPVKIGPN-SVAWRTEDVQAW--AR---DPQA
>A0A375IE50	60	0.278	4.617E-08	15	75	76	1	60	76
---------------RAIRIKDVIQKVSLSQSTIYAMIAKGFFPKPFELTAGR-VAWLEEDIDAWLAEKAGRAPAA
>A0A7Z8IAW2	60	0.256	4.617E-08	0	75	76	0	75	76
MATSTTPSaaSLLNAEDSLIDMAYITKHTKMTDKWFYKLIQDGRFPKPIKL--GRCSRWYKSEVESWVQQRIADSRGA
>UPI001F2EC1EB	60	0.272	4.617E-08	7	61	76	2	55	77
-------NIPELRHDRLYNAREVTALLGVHISTLYSWMRDGNFPKPQKIGP-RTVRWKGSDI--------------
>A0A2E3U7M0	60	0.301	4.617E-08	15	67	76	20	71	78
---------------RLIRARELQKLLQVSRVSLWRWGRDGSFPLPINL-SNRSIAWKMSEIEDWVNS--------
>A0A2R5EB98	60	0.246	4.617E-08	8	75	76	3	77	78
--------KFQPAPV-ILRRKQVEARTGLSRSTIYSKIRqnpkrpgdyDPTFPLPVSI-GAKAVGWVEAEIDAWLTAQIEKSRKA
>A0A349MNL4	60	0.245	4.617E-08	15	67	76	14	65	78
---------------KIYRKKELCQLLGISSATLYRMVKAGSFPGSIRISENM-VGWLAGDVDEWLHS--------
>UPI001C12B09C	60	0.277	4.617E-08	14	67	76	18	70	79
--------------DRIVREKELLAICGFSRSTLYEKRKRGEFPSPVKL-GRKATGWKLSAVKAWIDS--------
>A0A661SQR2	60	0.314	4.617E-08	15	68	76	8	59	79
---------------QLLKIETVLEALGISRGSLYNWIRDADFPRPIKL--GSASRWDADDIDLWIDRQ-------
>A0A7H1NUD4	60	0.290	4.617E-08	10	64	76	27	80	87
----------ELSSTRLLSIKELQEDMAISRFTIWRMIREGKFPPPVHL-SGKTRRWPAHVYEEW-----------
>A0A496WSA2	60	0.305	4.617E-08	13	71	76	29	86	88
-------------NSKYMTDSDLAERWTVSRDTVWRWSKIGKTPSPIKLGDN-CTRWLRSRIEEWEAAQECG----
>UPI00193F5AC4	60	0.218	4.617E-08	6	69	76	14	76	89
------PAKTATPVDYLLRLQALRQQVGLSRSSIYAAIAAGTFPKPVRL-GGNSVAWLQSEVSAWVAERI------
>UPI0015D2B978	60	0.409	4.617E-08	25	68	76	46	88	90
-------------------------ILPISEKTIWEWVRQGKFPQPIRMGGNVTV-WRASDVQKWIEER-------
>A0A212LC32	60	0.252	4.617E-08	0	68	76	15	84	92
MLKGATVvSIGKLSNIEYVSDKELATRYGVVRQTIWRWVeSEPTFPRPIRLTPG-CTRWSLQAIEEWEHGR-------
>UPI0009E5C644	60	0.270	4.617E-08	2	67	76	8	81	93
--DSNQWGFDDQAVDPVLRLKTLSALLGVGRSTIYDWMNCGsprynpSFPRPIRLSGGsrGAVGWLSSDVVRWLDS--------
>UPI0009ED1AAD	60	0.266	4.617E-08	0	74	76	0	69	143
MAKTNILPTLNP----MLRRPVVEQAIGEKRSTIYRKIKLGLFPKPVQIGGER-VAWPANEVQAIIDARIAGESD-
>UPI001588D88C	60	0.271	4.617E-08	6	75	76	76	140	145
------PSASRSRAPQLLRLADVKARTGLSRTTIYRFIADGRFPRNFPI-GARAVAWLESDITQWIVDH----ANA
>UPI0012B680D0	60	0.205	4.617E-08	10	75	76	7	73	146
----------EPGgsDDRLLAWPRVQDITGLSRTTAWRLQRAGSFPSPVRISVNR-VAWRESELTAWSAARTREAPPS
>A0A519HBQ8	60	0.217	4.617E-08	7	73	76	1	68	148
-------SEGDPGgdRDRLIPWSRVRDLTGLSRTTVWRLQRTGAFPSPLALSPGR-VGWLDSEVAAWTQARREREP--
>A0A8G0C193	60	0.242	4.617E-08	1	69	76	83	151	160
-SKPSTKDHTMPDnPDRILRLNAVLDRTGLSRSTLYRKMQAGTFPRNIQL-SARCAGWRESAIKAWMHNPM------
>A0A5E4YZ19	60	0.266	4.617E-08	17	75	76	3	61	192
-----------------LSVKQVAEKLSLSRTTIYRMVAAGVLPKPFFVFGNR-TAWLEEDIDAWLAKPAGKvTPNA
>A0A8A5PC54	59	0.259	6.346E-08	15	68	76	1	52	57
---------------RFLRVKQVLERVPLGRTTIWRMTETGEFPRSIKI--GSSTVWVESEVDEWMRER-------
>A0A7X8TUB9	59	0.553	6.346E-08	13	68	76	2	56	58
-------------TERLLTYKDIGTMLNRNYKTIWKWVKIGIFPEPVRF-QGRTIGWKRADIEKWLSEN-------
>A0A229TQZ7	59	0.305	6.346E-08	13	71	76	1	57	58
-------------TRKLLSIEDLADYLGIPKGTLYQWRSKGYGPDGIRM--GKYVRYRQEDVDAWIDQQGAA----
>UPI001624F78D	59	0.285	6.346E-08	16	71	76	3	57	59
----------------YLSVKEVVELTGIGRTTIHMLVKKGEFARPFRLSPRR-IAFRRSEVESWIESRRQG----
>UPI001BB051E9	59	0.267	6.346E-08	13	68	76	1	55	59
-------------NDRILRRQEVEGITGLSRSSIYRLLDCDRFPAPIRLTERR-IGWRQSAIEAWIRER-------
>UPI00148CD5F2	59	0.200	6.346E-08	14	68	76	2	55	60
--------------EKHYRRTEVEEITGLSRSTIYDMMNRGEFPRPVRL-TAKAVGWPESLIRGWLESR-------
>UPI001B83779C	59	0.235	6.346E-08	0	67	76	0	59	60
MKKSTQIN-------QLLTLSEVVELVGIGVTSIYKYMKQGKFPQPKRI-GKRAVRWRLSDIEEYINS--------
>A0A396S4R0	59	0.328	6.346E-08	0	63	76	0	54	60
MSTT-----LAP---QYITDVQIAAAFAVSRSTVWRWVKEGRLPQPVKLSPG-CTRWRLDQIQQ------------
>UPI00047553A4	59	0.290	6.346E-08	14	68	76	2	55	61
--------------DAVYRRPAAEKMTALSRSSIYDMMKRGEFPRPIKI-TGKAVAWRESDISAWLASR-------
>UPI0011104412	59	0.278	6.346E-08	13	72	76	1	60	61
-------------PDIYLTDVQLAERYAIHRSTPWRWTKtDPTFPKPVKFSPQ-CSRWKLSEIEAWETRRAKAS---
>A0A0E3CC53	59	0.370	6.346E-08	14	74	76	2	57	62
--------------TKLLTMKEVTKI-GIgSKSTIYKLLKNGDFPKPIKY--GRYNRWSLSDIQDWIAKN---NPN-
>UPI0012398380	59	0.420	6.346E-08	14	63	76	8	56	62
--------------TRYVSDIQLAEMFAVSRATIWRWTKAGNLPEPVKLSPG-TTRWRLADIQQ------------
>UPI0003F7FA98	59	0.377	6.346E-08	14	66	76	5	55	62
--------------DPLWTPAQLAEYLGIPVQTLYDWNWKGHGPTPIKI--GRHLRYRESDIMAWLD---------
>A0A6G8J700	59	0.322	6.346E-08	9	70	76	2	61	63
---------ETPIKPQLLSIKELIAMLNLSKTTIYALLKQGKFPPPF-MQGSRCTRWKMADVENWL-AQGG-----
>A0A6N9ADF2	59	0.290	6.346E-08	17	71	76	5	58	63
-----------------LNLREVEDETGLNRSTIYRQMKAGKFPKPDRLTTRR-VGWRREDIKAWQDSRKSA----
>UPI0007C6E3B1	59	0.277	6.346E-08	14	67	76	2	54	63
--------------DRIVREKELLAICGFSRSTLYEKRKRGEFPNPVKL-GRKATGWKLSAVKAWIDS--------
>D6Z659	59	0.303	6.346E-08	13	68	76	4	58	63
-------------PKRIIRKPELWVKVGLSDPTIWRLEKKGKFPKRLRL-GGNSCGWLEHEVNEWINNR-------
>UPI00129194DF	59	0.310	6.346E-08	16	70	76	4	61	64
----------------FLTIEDVCARLKVSRATIYRWIKCGNFLAPVKIGGsaqQSAARWSERAVSAWIDQKCG-----
>A0A8A3MIW3	59	0.254	6.346E-08	15	72	76	1	58	64
---------------RFISSEELkAKGVSISRATLWRLIKKGQFPKPIKQSPSR-NAWLESEVDEWMRSRVDAR---
>N6X7S2	59	0.333	6.346E-08	16	69	76	1	52	64
----------------FWTDVQVGNHYGVSRHTIWRWVREGKFPPPKKLSSG-STRWHVSDINRF-DDQI------
>UPI000DAAC299	59	0.204	6.346E-08	17	65	76	0	48	64
-----------------MRAKEVIAAIGVSKSTLYAWIGTGKFPRPVQLPGGGATAWVSTEVSAWM----------
>A0A1T0AAK3	59	0.311	6.346E-08	14	74	76	5	63	64
--------------ERFLCLDDVMNKTGLGRSTIYNKMKSGEFPKSISISANR-IAWLESEIDSWMETKI-NQRN-
>UPI000BA8DEF0	59	0.264	6.346E-08	14	66	76	4	55	64
--------------EQLLTIQDVCRLTKLSRSTIYKLMRDKKFPKPIKISV-RNVRWPKYVVDEWAE---------
>UPI0018665AB2	59	0.232	6.346E-08	15	70	76	1	55	65
---------------KILRLKDVLETTGLSKTSIYEFISQGRFPRSIPL-GGRSVGWVDTEVENWIKSRIE-----
>UPI00156938F2	59	0.254	6.346E-08	15	71	76	8	64	65
---------------RLLSATDLCEMIGTSRMTLHRWLKDEalKFPKPVRIKTNR--YWPEHEVVEWLQGQRAA----
>W0QBH0	59	0.403	6.346E-08	16	67	76	9	58	65
----------------YLSVRDVCEMLQLNRSTIYRQVKQGIFPQPTKI--GRSSRWKFAEIKAFLDN--------
>A0A2W6V6P0	59	0.318	6.346E-08	0	67	76	0	59	66
MDNN--------SDDTLLTQRQVLAMTGyRSRTSLYRRVKNGTFPKPAKIPQGG-IRWRRSELLNWIHS--------
>UPI0010304597	59	0.350	6.346E-08	15	72	76	1	59	66
---------------KLLPYDELRPKKGIsySRPQIWRKVKDGSFPRPIKVGAGR-SAWVDSEIDAWIEQRMAAR---
>A0A6N8XP06	59	0.288	6.346E-08	14	72	76	7	64	66
--------------EAMLRVPDVLDRIGVSRRTLCRWRADGTFPQALRLGAN-SIGWPRHIIDEWLANRPPAS---
>A0A357L965	59	0.363	6.346E-08	14	67	76	1	54	66
--------------DKLLSTNDVLSITGyRSRTTLWRKVRDRLFPAPVKL-NGVTLRWREAEIREWIAE--------
>UPI000633E74D	59	0.218	6.346E-08	15	69	76	1	54	67
---------------RFMRLQEVKEKTGLSKSAIYSKIKEGEFPVSVPI-GSRTVAWLESDINDWLEWRI------
>UPI001BD37FAA	59	0.224	6.346E-08	15	72	76	3	59	67
---------------RLIKKEIVLDKTSLSKSSLYRLIKAGKFPPPVPL-TGRAVAWLESEIDEWIDYQVNAR---
>A0A432ZBY9	59	0.236	6.346E-08	15	69	76	1	54	68
---------------RFLRLSEVQERVGLGRTSIYKMMGEGKFPKPVNT-LGRNVAWLDSEVDEWMMDRI------
>UPI0005AF1232	59	0.308	6.346E-08	0	66	76	0	62	68
MTQTKYPQK----FDRVLSLDEVSYIIGKSKKTIWRlWRKQNAFPKPILI-AGRCCGWRESTINKFLE---------
>A0A2D9DQJ3	59	0.267	6.346E-08	13	68	76	1	56	68
-------------TTKLMKNNEVLSKCAVSKSTMYRLIRKGEFPAPVSLTGCRAVAWRADEIETWISNR-------
>UPI001F27BF0F	59	0.342	6.346E-08	0	71	76	0	67	69
MTNPNQPH--QL--DRLVTIEELAQILNRSKKTIWRfWAKEKLIPEPLKV-NGRAIGYRASTVEEILASFQGG----
>A0A6I6HY14	59	0.242	6.346E-08	12	71	76	3	67	69
------------PETGFIREAQLvttASKVGplpFSKSTLWRMVGDGKFPKPIKLGP-RVTAWRCEEVHAWISSQGKA----
>A0A6L7LPS0	59	0.222	6.346E-08	13	66	76	2	54	70
-------------TNELMKRPEVEELLGMGRSSIYRLMREGHFPEPIRV-GQQAVRWRRSELEAFLE---------
>A0A4Z1BQ04	59	0.298	6.346E-08	15	70	76	1	56	70
---------------RVLRLADVQDKTGLARSTLYKYVDAGTFPRPIYL-GGKAVGWIDSEVHEWLlERQIE-----
>UPI0018EA19B2	59	0.218	6.346E-08	14	68	76	2	55	70
--------------DHMLTRREVESRIGLSRSSIYQRLKDGSFPQPVRY-GSRTVRWKESQIAAWLKEQ-------
>A0A0F9W7N1	59	0.279	6.346E-08	0	67	76	0	63	71
MSDTA---KRAIPETGFLRLTDVLQFIPISRSTWWLWVANGKAPAPIKLGP-KTTAWKAEEISAFIEE--------
>A0A3D0C5D8	59	0.280	6.346E-08	14	70	76	2	57	71
--------------TRLVRLNEVITKTGLSRNRIYQYINEGRFPANVSL-GGRSVAWVESEIEKWIENTIG-----
>A0A441YUB0	59	0.228	6.346E-08	16	72	76	4	59	71
----------------ILRREEVEKRLGLSRASIYAMMAEGKFPKPIRL-NERAVGWVSAELDEWVEAKMAAR---
>UPI0004E1D7DF	59	0.250	6.346E-08	10	69	76	7	64	72
----------QPHP-RILRLPQVMDRTALSRSTIYQYMSEGEFPESVGL-GSRAVGWVEGEINDWLQTKI------
>A0A6L8H804	59	0.202	6.346E-08	12	73	76	2	69	72
------------TQSRLLRRSEVVQFCQIGSTTIYRLMRAGLFPAPIRVGP-RAVRWQEHELTAWLArcpragsERASGQP--
>A0A254QC83	59	0.213	6.346E-08	12	72	76	1	60	73
------------PSNNILRLSEVSDKVGLTRSSIYRFLKTGCFPKPINL-SSRSVGWLESEVNLWIEQRVAAR---
>A0A6N6T691	59	0.257	6.346E-08	0	68	76	0	68	73
MAKQSElPETMALPAEGFIRINQLVHFIPFSRTTVWRKAKDGAFPRPIKL-SQQVTAWRVADVRDWIASQ-------
>A0A2E7C3A3	59	0.298	6.346E-08	0	64	76	0	64	74
MSRVTSAaSSGKKYPD-LLSMKEVQAMLGgKSRSTIYRWISSGWLPRPIKIGAN-SIAWPEEVFLEW-----------
>UPI001BA92953	59	0.257	6.346E-08	10	69	76	1	65	75
----------EPKSVKILRVPALAKKLGIGRSTVYDWLdpnsdrHDPTFPQRIKL-GAKTVGWLESEIDAWILSKI------
>A0A6V8IKD1	59	0.301	6.346E-08	12	74	76	8	69	76
------------TSDQLLTIKEVQERVTWSRATIYRHMSAGTFPKPKRLSSG-SVRWEHNTIERWIEVGAEGWAN-
>UPI001E56D5E2	59	0.196	6.346E-08	0	65	76	0	61	77
MTT--QPQTTLP--YHFMRLPEVIATVGVSKSTLYAWAAAGKFPKPVQFPGGNIAAWVSTEVAGWM----------
>UPI000AB15764	59	0.196	6.346E-08	0	65	76	0	61	77
MTT--QPQTTLP--YHFMRLPEVIATVGVSKSTLYAWAAAGKFPKPVQFPGGNIAAWVSTEVATWM----------
>A0A160FHW0	59	0.257	6.346E-08	10	71	76	13	77	78
----------QPyrlPEVGFVRAKHLMvDVLSIGRTTLYAWIKAGVFPAPVPLGP-KAVGWRVEDVRAWLASREPA----
>A0A366XKA8	59	0.264	6.346E-08	15	67	76	1	52	78
---------------KLLRIAQVAELTGLSKTTIYHYMSTGNFPQCIKV-GLRASRWLESDVAVWIEA--------
>A0A7V9PX81	59	0.261	6.346E-08	11	75	76	14	76	80
-----------PSMEELLSPRELADYLGVPPRTIDDWRYRGLGPPSLRV--GKHVRYRSADVERWLAGRAAAQPRA
>A0A1I5RWZ2	59	0.263	6.346E-08	6	75	76	10	79	80
------PQAGKPAPTEFLTGPDVQRRYRKSQVTLWRWARDPDlgFPSPFQI-KGK-NYWRLRDLEAWEEAQVKVSAAA
>UPI001959A1D1	59	0.272	6.346E-08	15	69	76	17	70	81
---------------RFIRMPELRHLIGLSRSQIYKMIKEGHFPSPIHLSEG-TVAWCLPDVTDWMHAKI------
>UPI001E513DB4	59	0.307	6.346E-08	6	70	76	17	80	82
------PNSLDMPTTGFHRQVQVLKLVPFSKSTLWRRVKEGTFPKPLKLSDRVTV-WRVEDIKLWIDQQGS-----
>UPI00066C0688	59	0.203	6.346E-08	15	68	76	1	53	83
---------------RFLRLSEVKEKTGLSKSAIYSKIKEGEFPASVPI-GSRTVAWLESDLNEWLEWR-------
>A0A357LCS9	59	0.296	6.346E-08	4	64	76	15	76	84
----NPPGKSQdDPVGRLLKIEDVCDLLGLSRTTVYRCINDKsaPFPRPLKI--GKCSRWSEGQIIEW-----------
>A0A2D8IUL1	59	0.239	6.346E-08	0	69	76	0	70	84
MSKDKDPHKVSAQDRRLIRLREVQKLTGLSRSYVYELVKRRLLPQPVALvPGGTSRAWVESEILDFIDQRI------
>A0A5J6NZC7	59	0.300	6.346E-08	11	70	76	21	80	87
-----------PMRETFLRTQQVCDRLNISATTLWRWRKAGHFPDAKSLPGSSIQGWAESTVDNWISQNFG-----
>A0A6J4BTB3	59	0.242	6.346E-08	7	71	76	17	81	87
-------QDGRPSdSDRFLRINDVIATVGLSRATIYRLIDAGDFPTSTTL-TKRCVGWWEGEVCDWVNARRAG----
>UPI001232A616	59	0.193	6.346E-08	11	72	76	21	81	88
-----------PVQERFMRLPEVIHVCGLSRSTIYDLISRSAFPVQVSL-GGKNVAWLASEISAWMNARIAAR---
>A0A3N1X4L8	59	0.268	6.346E-08	9	75	76	17	77	89
---------GTSSTDRFITDIEAAHLVGVTRSYPWKLAARGEFPKPVKITSG-CTRWRLSEIQTWM-----ADPSA
>UPI00068FD1C9	59	0.238	6.346E-08	0	75	76	0	87	89
MSQKKQqsPTLGQLPADPsatLIRIAQVVAIVGLARPTIYKLMqqKESGFPLPVKLSDsnarGAPVAWVLSEVQDWVRARIAARgRDA
>UPI00190495B0	59	0.267	6.346E-08	11	75	76	3	72	91
-----------PPPNKVLRLRDVVERLGISRSSLYEKLSptspryDNTFPRPFKLGAS-SIGWLESSIDTWLELRIQFSAGA
>UPI001AE018F0	59	0.301	6.346E-08	13	75	76	1	57	93
-------------TEKLYTVEDLCDLLTCSKSTIWRWVAEGSFPKPIKIGG--ITRWEPNAVRE----RLSAAPDS
>A0A5S4UDV3	59	0.322	6.346E-08	14	75	76	2	63	94
--------------EKILREKAVCEKLSLDRGTVRVMWESGQFPAPFSITGGRAIGWREADIDEWIVKQSRAKRRA
>A0A433MT01	59	0.310	6.346E-08	12	68	76	33	89	95
------------PLPKYLRLAQlVPDVVPVSPATIWRWVKAGNFPAPIKLTAHV-TAWKLEEVVAWLEAR-------
>A0A5N4WKM4	59	0.418	6.346E-08	25	67	76	49	90	96
-------------------------LIGVSDKTIWQWVKRGEFPAPIKLSDNVTV-WRLSDVQAWMQS--------
>UPI001F341F2A	59	0.261	6.346E-08	5	68	76	24	88	98
-----QISGGSMAIKRLLKIHDVLHRCSISRSSLYRLMAKGYFPSQVLLSPeGRGVGWLEEEIEDWIASR-------
>UPI000A014CF4	59	0.288	6.346E-08	14	72	76	9	66	99
--------------TRILRLTQVLDRVGLSRSTVYERIKKGTFPKQITL-GARAVGWLEHEIDAWLLECIENS---
>A0A2W4W3X2	59	0.291	6.346E-08	4	75	76	20	87	99
----ATLAGVQAP--ALLQTAALCAHLGMNSSTLWRWIRERNFPKPIEV-GSKTRMWRTAEVETWLNNQ-AATAQA
>UPI001B1F0CCC	59	0.246	6.346E-08	0	75	76	0	73	101
MDTTAHAQKaIAIPETGFMRFKQIQQVFPIGRTTLWDLVGRGLFPKPIRM-SSRLVVWRAEEVRAWIAVQ--GHQNA
>UPI0015961598	59	0.294	6.346E-08	1	65	76	22	88	103
-SSQAAPGETEliPRaPNAIMRRQEVERAIGLSRSTIYNRVKAGTFPAPVKLGAGA-VGWRVADIEQFL----------
>A0A1F3XWJ9	59	0.263	6.346E-08	0	73	76	0	71	109
MRKENEQKNEVP---RIIYYREIKKLTGLSRSTIWKLEKTGAFPRRRLVTTNR-VGWIESEVHSWIRSRheVEGSP--
>A0A6N7LRE8	59	0.308	6.346E-08	4	72	76	26	105	109
----AQPSVcagEAPKPlTGLtmLSAKELAEELGIGVSTLWAWVdCKGKhfipeFPRPIRL-GGNCTRWRAQDVADYLAGIMGGD---
>A0A6J4E3W9	59	0.263	6.346E-08	3	68	76	25	99	110
---VNTQVDGECRPDSVLRMRKVVDRLGISRSTIYDWMNpkspryDSTFPLPIKL-SGKCshgaVGWLESDIIFWIQSR-------
>UPI001CC28DAD	59	0.262	6.346E-08	0	71	76	50	128	130
MSKEKKPYKSKPvqakqngiPSTGFIRQAVLLKQLQFSKTTLWRNVKQGSFPKPVKLSE-RVTAWRAEDVHKWLQKKMEA----
>UPI001930D8B8	59	0.262	6.346E-08	5	64	76	70	129	139
-----TPKPMAVEAERYLTVRDVAQRFAISVQTVWRWAKErPEFPTPVELSPG-TTRWRMSDLIAF-----------
>A0A143PT88	59	0.310	6.346E-08	16	73	76	86	142	150
----------------LLDTPEVCVMVGKSRGTLWRWIRDDYFPEPDKVLPGGHKAWFRATVQNWI-VHGMATP--
>UPI001F28AE4F	59	0.288	8.723E-08	24	75	76	2	51	52
------------------------ALCGLARSTIYRDIRNGVFPAPVKL--GRLSVWLEHEVHQWIEDRIEESRAA
>UPI001E64E0F3	59	0.307	8.723E-08	16	67	76	0	51	55
----------------MLSINELAALLGVSRSTVNAWRMDGAAPAEIKLDGGKLIRFRREDIDRWLES--------
>A0A6L7ZYR9	59	0.267	8.723E-08	12	67	76	1	55	59
------------TQERMLGLRSVVLRTGLSKSTLYRLIKQGSFPPPLQL-AARAVRWRSDEIDEWLSN--------
>A0A6I1QAT6	59	0.322	8.723E-08	13	71	76	1	58	59
-------------PEKLISIAQMCELLNRDRRTLWVWVKQGKFPKGVML-GKRTLGWTQEVYREWLNKQQEA----
>A0A1I5GHM0	59	0.305	8.723E-08	13	71	76	1	58	59
-------------TDRILRQKDVQDITRLSRSTIYRQVNAGTFPAPVKL-TDRLIGWHGSTISEWLAARPEA----
>A0A097EN23	59	0.269	8.723E-08	17	68	76	3	53	60
-----------------LRLKDVMDKFNISRSTLYRWIEKQSFPKQIKISDS-CVLFYKHEIDQWLEER-------
>UPI001C2C210A	59	0.267	8.723E-08	17	72	76	0	54	60
-----------------MKLHGVTEMTGLSRSHVYGLSKKGLFPKPVKLSE-RSSAWVESEVQDWIEARIAAR---
>A0A2I8TI42	59	0.300	8.723E-08	15	74	76	1	58	61
---------------RLINLSEVMLRTGFKKTAIYSWVKDGTFPLPVKI--GSSARWSLEEVEAWIQNKLDSRAD-
>A0A8A5XJA2	59	0.245	8.723E-08	11	67	76	3	58	61
-----------PRTDNILRRPEVLQRTGLSRSTLQRKIANGTFPAQFKLSE-RCSGWYESAVNEWVAN--------
>A0A0P6WSB0	59	0.259	8.723E-08	15	68	76	3	55	62
---------------RLLKIAQVIEETSLSRRSIYRLIAQGEFPPSRKISPQR-VAWRADEVEAWMQGR-------
>A0A1C5IAT5	59	0.350	8.723E-08	15	73	76	3	61	62
---------------KLLTTKEVLVLLGdVPRSTFYRWRQLGLGPRSIKLPNGE-IRYRPADVDKWLREHEEAAA--
>UPI0009B05A74	59	0.272	8.723E-08	13	67	76	3	56	62
-------------TDRFIREKECQQLTGLSRSCRYRMEKAGQFPSRRKL-GGRSVGWSLSEILAWKDN--------
>A0A532UIA5	59	0.270	8.723E-08	0	73	76	0	58	62
MIMNNQ----------LLSAKELANLLSVSTRTVWRLRSAGALPEPVTVGSSR--RWRASDVSEWIE---AGCP--
>A0A1Q8KIY1	59	0.266	8.723E-08	14	73	76	4	61	62
--------------ERLWTIQDLAHYLGVPVQTLYQWRSRGYGPRGVRI--GRHVRYRSDDVRRWVADQVKASA--
>A0A388PSU4	59	0.392	8.723E-08	15	65	76	9	58	63
---------------QFYRVRDLQDKLRISKATVWSWVKLNTFPSPIKLGKGITV-WRKSDIDAWV----------
>A0A4R0PJH1	59	0.200	8.723E-08	15	69	76	1	54	63
---------------RLIRKKEVLAATGFKNSTLYKYIAEGSFPKPVTI-GGRAKAWVESEVIGWMNDRI------
>A0A510XEH8	59	0.311	8.723E-08	12	71	76	1	61	63
------------TDDRLISTSQLCERYGRSPDTLLRWQKQRGFPRPvIQGGHGAESRWRESDIKAWEDRQTRA----
>UPI000CFC03D5	59	0.254	8.723E-08	16	74	76	4	60	63
----------------LMKIEQISSAIGFKKTQIYKWIKEESFPKPLKF--GRCSRWVSSEIDAWIAEQIKTRRQ-
>UPI0018D30F0C	59	0.283	8.723E-08	11	63	76	4	54	63
-----------PMPSGLMTAREVAGHFNCNVSTVWRWLRQGILPKPVKIAG--STRWRREEIEA------------
>UPI000C828C25	59	0.473	8.723E-08	14	70	76	7	62	63
--------------TRLLTYKDICGFLNRNYKTVWAWVKEGSFPQPVRF-KGQTLGWRQEDFEKWLSENRG-----
>UPI001292AA84	59	0.317	8.723E-08	12	74	76	5	63	64
------------HTPALLSRRSVEAITSISRASIYRLMKAGEFPTPVRVSANR-VAWREADIRLWIEAR---QPN-
>UPI000255A0E1	59	0.250	8.723E-08	16	75	76	5	63	64
----------------ILTRKEVEQLTSMSRTSIYRMMGKSEFPKQVRLSPSR-VGWLAEDIDNWLQQRIDESRVA
>A0A1L5QP37	59	0.224	8.723E-08	17	70	76	0	57	64
-----------------MRLPEVIATVGVSKSTLYAWAAAGKFPKPVQFPGGNIAAWVSTEVAAWMsaavDARIG-----
>UPI0007C5BB9B	59	0.355	8.723E-08	12	70	76	6	63	64
------------PLKQVISPSQLSEILQRSRVTIWRWIKEEQLPPPIKI-NGAVLGWKAEVINQWLDANVG-----
>A0A4Q3G593	59	0.300	8.723E-08	7	65	76	3	61	64
-------SNVNPTkPERLLREKEVLQRIPVSKSGWWRGVREGHFPAPIKIAP-RVTCWRESDIDALM----------
>UPI0009360092	59	0.236	8.723E-08	15	69	76	1	54	64
---------------KILRLKEVMAMCGIKKTAIYSYMEQGYFPKSVPL-GGRAVGWVESEVIDWINARI------
>UPI00062A3B0B	59	0.323	8.723E-08	14	75	76	1	64	65
--------------TKLvYSVGELKEVIGLAKWTVYDLIKKGQFPHPVQLSAGR-VGWRATDIQRWLDERptTAETPEA
>A0A3B9X1I3	59	0.320	8.723E-08	16	68	76	3	54	65
----------------ILRIGDVAGITKISRSTIYEMVNGDAFPRPRKL-GKRAVGWLATDIQNWIESR-------
>A0A382XU45	59	0.296	8.723E-08	15	68	76	1	53	65
---------------KILKAKEVASMINLSRVTIWRLENEGKFPQRIRISTKR-IGWLEDEVTKWIEKR-------
>A0A516LL74	59	0.275	8.723E-08	16	73	76	3	59	66
----------------MYTVKDVAEVCRVKPTTVHRWVKEGAIPPPIRL-NGKTMMWKPEAIENWIASQPSVEP--
>UPI0005C233FF	59	0.225	8.723E-08	14	75	76	5	65	67
--------------DSILRLPDVLEQTGLSRSMLYQLMAEERFPRAVRL-AQRAVGWRQSDISAWIASRVPATTEA
>UPI001C313EC1	59	0.272	8.723E-08	10	75	76	2	64	68
----------QTMVDRLLSGQEVADFLGVPLTTLYQWRTKGTAPRAVKV--GRHLRFRQEDVDAWCDRN-ADQPRA
>UPI001E5AE8F0	59	0.238	8.723E-08	13	75	76	5	66	68
-------------NDRFMRIAEVTRVTALSRNTIYRRMREGTFPKQLKLGPN-SVAWLQSDISAWMTSVMPDESEA
>UPI0007C3A386	59	0.283	8.723E-08	13	72	76	1	59	69
-------------TNRILRIKQVTDYTGLSRAAVYRLMQEKEFPQSIRI-TKRCVGWEERQIQTWIESQIKKS---
>A0A849ZXR4	59	0.293	8.723E-08	11	68	76	2	59	69
-----------DPPEKLLTTTEVCELLSIGKRTLWKWLAARSLPPPDARLKGKWLRWRASTIQTWIEEQ-------
>F5XSJ0	59	0.298	8.723E-08	12	68	76	5	59	69
------------TSDRLMTLAELAEMLGIPVNTLYGWRCRGEGPPGYRI--GRHIRYRRAAVETWLETQ-------
>UPI00135AB21F	59	0.236	8.723E-08	13	67	76	5	58	69
-------------PNAFVRLPQVLKETGLSRATLYRKVQDGTFPSQVRI-AKRCVGWRRSALEQWLAN--------
>A0A1V6F3Q4	59	0.304	8.723E-08	0	68	76	0	64	69
MTQ----TELQNHRARLLSIKEVAQLAGVSTRTIRRYHDMGILPPPIRLAGLSLLKWRQGDVINWIDDQ-------
>UPI001EE95B99	59	0.305	8.723E-08	15	73	76	11	68	70
---------------RVIRFPELHRRIGLCRSQIWRLEKQGDFPKSIPL-GKNSKGWIEADVTAWLEARRGGGA--
>UPI0000E0FEEA	59	0.327	8.723E-08	13	66	76	5	59	71
-------------TRRILRINDVAKKTGLSKSYIYALVHNGQFPQSIRLVkGGTAVGWLESDIEQWID---------
>A0A6H9GW00	59	0.290	8.723E-08	14	75	76	7	67	71
--------------ESLLRLADVTGRTGLSRTTIYNRMRAGTFPACLRISVG-LVAWYASDLDAWLTDPMGWRAPA
>A0A2P8EKK3	59	0.296	8.723E-08	13	66	76	1	53	72
-------------TEKMLKINELEQLISISESTIYKLVKKGLFPEQVRIST-RCVRWRLSEVQEWMQ---------
>A0A8A1BZP9	59	0.240	8.723E-08	13	66	76	1	53	72
-------------TDKMLKINQVEKLVSISESTVYKLVKQGLFPEQVRIST-RCVRWRLSEVQEWMQ---------
>UPI0016463A7C	59	0.203	8.723E-08	11	74	76	3	65	72
-----------PATDRFMRIDEVISVTGLARNTIYRRMREGTFPRQVRLGPN-SVAWLQSSISGWMTSVVESSSS-
>UPI0009EA91E9	59	0.277	8.723E-08	14	67	76	5	57	72
--------------EQLLTVQEVADKLRTTPSNLYRKIKAGKFPAPIQLSV-RCVRWKESDVVHWLNN--------
>UPI000DFC1955	59	0.264	8.723E-08	0	67	76	0	65	73
M-ETNQVTPVKFPTSGYIRPKRLAELLAVCEATIWRYAKKPDFPKPIKL-SSRATAFDASEIHAWLEA--------
>A0A2D6BEG9	59	0.246	8.723E-08	7	71	76	2	65	74
-------STTQSAPYEIWRRPQVLRVTGLSRSSIQRRLDEGSFPAPLSL-GGRSVGWRSIDVMSWLDQQAAA----
>A0A5C8ASM0	59	0.256	8.723E-08	4	75	76	5	73	76
----NARSPAQPEgdPSDTLRLPRVRQRTGLGRSTIYRMMAQGLFPNAVQLTP-RAVGWRKADIDTWLATR----PRA
>A0A848HL06	59	0.272	8.723E-08	0	68	76	0	74	76
MSDTQTF-AGDLPPTGYVRQTDLVGRpskgirgvIPFSATTLWRMVAAGTFPKPIKLSPG-CTAWRVEDIREWMAQR-------
>UPI000B4AA81F	59	0.269	8.723E-08	6	68	76	10	70	76
------PQAAESPTV-FLRLPNVIKLTGLGRSTIYRMVAANTFPRPVRL-ASRAIAWRRADLDRWSDSR-------
>A0A4Q3PLZ9	59	0.265	8.723E-08	0	75	76	0	73	77
MSQTQTASKplaAAAEPAMFVRMTSVTRMTGLGRSTIYRLISEKKFPCPVKL-SGRAVGWRRIDLDRWSEAR----PTA
>A0A7C5MKC8	59	0.278	8.723E-08	0	74	76	0	76	77
MDTQTQKTPEQQLDIELLSIEDLQELMRLSRSKIYQMIREDGFPSPVKF--GVCSRWRRQKVLSWLDAaeatQRRGCRS-
>A0A4V2UEU0	59	0.250	8.723E-08	0	75	76	0	72	79
MSMT-----GRPISYTLLSASDVQKIAPVSNVTLWRWVRDGKFPAPIRV--AKNNFWRSDEVGAWMDEmstrRVASNPKA
>A0A0F2P509	59	0.214	8.723E-08	4	69	76	1	70	80
----NHIGKQQHHhyqHKKLMRIREVMQMTGISKSHIYHLSSTGKFPKSISLvPGGTSRAWVSTEVDTWLEERI------
>A0A3E0Q860	59	0.263	8.723E-08	0	74	76	0	71	81
MTRRSKLEDASPPVGPLMvDRRECARLLGIGPSSWDRMVSAGKTPAPVRLSAG-CVRWRLADLESWVA---AGCPN-
>A0A2V2Q1Y0	59	0.207	8.723E-08	0	75	76	0	79	81
MADKTSPqSPGQPIRDELMSPKEVQAEYGFTAQTLanYRW--QGLGPAYIKVGPGRSgrIKYRRSSVERWLNDQtVEAGGNA
>UPI00131E83EB	59	0.252	8.723E-08	13	75	76	20	80	82
-------------PVRLLSPRELADYLGITLNTLYVWNTRGQGPRRYRV--GRHVRYRLADVDAWLEKQVDGGGHA
>UPI0018F0864A	59	0.196	8.723E-08	13	68	76	2	56	83
-------------NDKLIRRKQVLDLIGLSHSTQWRLERAGRFPARVRLSSG-SVGWHLAEVEEWVRER-------
>A0A3F2UZ44	59	0.254	8.723E-08	8	66	76	18	75	83
--------KAQADEDRFLKLQEVSKKTGKSKSAIYRDIENGTFPPPTKI-GKKAIAWRLSVIEGWME---------
>UPI001E374DD9	59	0.312	8.723E-08	12	75	76	2	64	85
------------TTRKFLRLPAVIEATGWSRATIWRKVKAGVLPAPIPIGP-KSIAWDAEEIAQWQQRCIDASPGA
>A0A5C7K9V2	59	0.238	8.723E-08	16	75	76	10	71	85
----------------IIRRKQVEARTGLSRSSIYAAISAGTFPAPIGLGE-KSVGWLEHEISAWILSRVEASrklPNA
>UPI0012FA29BD	59	0.256	8.723E-08	2	75	76	14	84	86
--QHRQPIQAAENPDALLTLQTVVAITGLSTSSIYRKL-SGDFPQPIRM-GARCTRWRAADVTAWLRKQ-AAQAKA
>A0A554W4I7	59	0.301	8.723E-08	14	66	76	32	83	88
--------------ERLLSVRDVLALVRLSRSTWYELVRTGQAPRPLRV-GARAVRWRASDLQAWLD---------
>UPI000E0C0C1B	59	0.333	8.723E-08	11	75	76	4	67	89
-----------PTrPARLLTSDDLAELLGVELRTIERWRKSGKGP-PFML-FGRTVRYHPTRVQQWMVSREQGGPSS
>UPI0015B9E112	59	0.275	8.723E-08	12	69	76	8	65	91
------------HPVSLLRLRDVIARVGLQSSFIYQAVKKGTFPKPIRLGDSVSVAWLEYEVEAWLQARI------
>UPI001F20BABA	59	0.290	8.723E-08	14	75	76	2	63	94
--------------EKILREKAVCEKVSLDRGTVRVMWESGQFPAPFSITGGRAVGWREADIDEWIVKQSRAKRRA
>UPI00135A0666	59	0.250	8.723E-08	0	67	76	0	63	94
MS---TISFEDLPAWAVMRLPVVKAVTGLSRVSIWNGVKAGTFPRPVQIGP-RCVGWRVSDVRAFLES--------
>A0A1I6UI18	59	0.418	8.723E-08	25	67	76	48	89	95
-------------------------MVGVSDKTIWQWVKRGEFPAPVKLSDSVTV-WRLSDVQAWMQS--------
>A0A073IJN1	59	0.263	8.723E-08	4	75	76	14	81	96
----NQAQIVNLGMDPLLTIDDISNWMQLHKATLWRWVSEGSFPRGQKL--GRATRWRKSVVEQWLADH--AERAA
>A0A371YT32	59	0.404	8.723E-08	25	71	76	51	96	98
-------------------------LIGVSDKTIWQWVKRGEFPPPIKLTDSVTV-WRLSEIQAWMQSKGLG----
>UPI0010FD59B6	59	0.285	8.723E-08	9	64	76	54	108	136
---------LPPAQESYLTDKQVAKRFSVCRQTVWRWVEAGTFPKAKKL-SSKVTRWRLSDLLAY-----------
>A0A518CXV5	59	0.285	8.723E-08	10	72	76	90	150	151
----------QPQLEPLLTVKDVAHLLSVTEKTVREWKAKGDLPEPFELGG--VIRWERAEVLDWLDSRRVAR---
>A1SV80	59	0.368	1.199E-07	15	71	76	1	56	57
---------------KLLTTDEVTKIVGRSRGTLFRWWKKGIFPEPL-LYNGRTLGWNEEAVQQWLNKKEQG----
>UPI0015FF38EE	59	0.272	1.199E-07	15	69	76	1	54	58
---------------KLLKLKDVMAMTSLSKASVYRQMNDGKFPTSVKIGP-RSVAWVSSEIESWIEEKI------
>UPI00111966BC	59	0.254	1.199E-07	15	69	76	1	54	58
---------------KLLKLKDVIAMTSLSKASVYRQMSDGKFPASVKIGP-RSVAWVSSEIESWIEEKI------
>A3VKJ6	59	0.254	1.199E-07	13	71	76	1	58	59
-------------TDNLLRRAEVEAITGLSRSGIYALMSANDFPRPIRV-GKRAVAWKSSDITDWINSRAAA----
>A0A2T5ZVW7	59	0.264	1.199E-07	13	64	76	1	52	60
-------------NDIFLSDVQIAAVYSVHRMTVWRWLKsDPTFPKPFRL-SGRCTRWKKSEIEAW-----------
>UPI000AFD3FCF	59	0.240	1.199E-07	12	65	76	4	56	60
------------PSEKFIRFNSVAEMVGLSRTTIYRLEQQDLFPKRVKLGSN-SVGWRITEIISWM----------
>G8DRC4	59	0.267	1.199E-07	13	68	76	1	55	60
-------------TKRLLRLPDVIKKVGFKKSWIYQHINQGTFPRQIKLGD-RSVVWLESEIDDWIEQH-------
>UPI00041DE50F	59	0.288	1.199E-07	14	65	76	3	53	61
--------------DELLTVPQVASELQISRATLYRWVETGKGPKPLKLPGG-TLRFRRSALDRFL----------
>UPI0011B5DBB9	59	0.267	1.199E-07	16	70	76	4	58	61
----------------YLSDVRLSERFGVHRTTIWRWTSTvPNFPKPVRLSPQ-CSRWKLSEIEAWENARQG-----
>UPI0006BAC5ED	59	0.320	1.199E-07	13	65	76	3	54	62
-------------TTRIIRPKELAEMLGVTTVTLWNWRQQNKIPQPISFGT-KFIGWKESAIEAWL----------
>A0A2Z3I1T8	59	0.283	1.199E-07	14	73	76	2	60	62
--------------DRLITIGEVSKIVGFGRTYIYYSIKKGEFPSPYKI-GKKTSRWSEKEINEWVEKQKKDSA--
>A0A443ISY1	59	0.298	1.199E-07	13	68	76	3	58	63
-------------PDEYVSDIQLAARYGLkARESIWKWVKTQSFPKPIKLSPG-CTRWRMSEVETWEKSR-------
>UPI0009ED47B4	59	0.266	1.199E-07	10	66	76	3	60	63
----------QPLPsdfDQLLTVKQVAQRTAISVPSVWRLSKSGDLPQPVRI--GRSVRWRASDLQKHIQ---------
>UPI0009E7FCA9	59	0.245	1.199E-07	16	68	76	5	57	64
----------------LLRLPAVCDLTGYKRSSIYNLIKAKKFPAGVRLAGGGAVAWRAHEIRQWIEAQ-------
>UPI0002511AA5	59	0.333	1.199E-07	0	67	76	0	63	65
MNMNFHFSS-----DKLLTYEEVCSLTKLSQPTLRRYVKAGKFPQPIKPnPAGKAVRFRAVDIRRWVAE--------
>UPI001D0B07E0	59	0.283	1.199E-07	13	72	76	1	59	65
-------------TTRILPIEQVLDRTGLSRRTLYTEMSEGRFPKPVQLTARR-VGWPEADVEAFLTSKIAAR---
>UPI00163B018C	59	0.307	1.199E-07	11	73	76	1	63	65
-----------PPNrDQLLTVTDVLHVTGFkSRTTLYRRARSGAFPCPCHIGAGK-IRWRSGDIEDWL-SNLQPRR--
>UPI001C0A4D6D	59	0.406	1.199E-07	16	71	76	5	62	65
----------------FLLLPDVQEITGgKSRSTIWRWVRSGQFPQPVRL-AGNTIGWPVEAIQQWRDSviNQGG----
>A0A1V3ILK3	59	0.250	1.199E-07	16	71	76	6	59	66
----------------YFNAREIAEKLGVSRSGIYSLMKSSQFPAPIKI--GRLSRWKVSEVAQWLNNQESA----
>UPI0005835DC9	59	0.295	1.199E-07	12	72	76	2	60	67
------------TTDSFLRLPEVLAIIPVSRATWYEGIKKGRFPAPVKLGP-RVSLWRRSDIEQLVAS-ISAS---
>A0A1D9H1U9	59	0.303	1.199E-07	8	73	76	1	63	67
--------STQP-QRRILRMPEVRQMVGLGKTAIYDRIKAHTFPGPIKM--GRASGWVEEEIQQWLDQQILATR--
>UPI000D338034	59	0.225	1.199E-07	13	74	76	6	66	67
-------------PVRLLRLPEVLRTIGISRSHLYKMMSEGVFPLSIRL-SARVVAWSACDVDSWILKRVASSRQ-
>UPI001F0A9866	59	0.238	1.199E-07	7	73	76	1	66	67
-------NAEGERNDRLLRMSEVTAMTGLSKAMIYRLISQQRFPAQYK-PGGFASRWSEAEVRAWVNDQRGAAA--
>UPI00048F354C	59	0.291	1.199E-07	0	71	76	0	66	67
MIQQSTFS--QS--NRIISITELSDLLSKSRVSLWRYERDGILPKPIKV-QGRTLGWRESVILEWLETQEVA----
>UPI001CA4DFEF	59	0.241	1.199E-07	14	75	76	7	67	68
--------------DRLLGLDEVKTVAGLGKSMIYRKMRAGTFPKACKAGGG-STRWSEREVQAWINEQLAARAAA
>A0A7Y4S8Q6	59	0.358	1.199E-07	13	65	76	7	58	68
-------------PEVLLNRADVEKQARISRSSIYRNIKKGIFPKPVNLGSGA-VRWKQSDITAWI----------
>A0A1A7QCP1	59	0.333	1.199E-07	15	74	76	4	60	68
---------------RYAKAKDLCDLLGVSKSAIHKYRKEGNFPQPIKI--GNSLRWNMAHVQEWIEQQ-EQSHN-
>UPI0009BF4FA1	59	0.258	1.199E-07	13	70	76	4	60	69
-------------NIRLLRIKDVISKVGLSKPTIYLRMKEGTFPRPVSIGP-KSVAWVEHEINDWLTAKIS-----
>UPI00177CFCC0	59	0.298	1.199E-07	16	72	76	4	59	70
----------------IIKLPCVVEKTSLSTASIYRLAKEGKFPAPIKLSE-RSSGWLESDINQWIDNRIKAR---
>UPI000531CD5B	59	0.254	1.199E-07	13	67	76	12	65	70
-------------PERLLRFVEVSSRIRLSKSEIYRRISAGTFPKSVKLGP-RAVAWRESDIDGWIQA--------
>A0A2E1XW29	59	0.293	1.199E-07	13	69	76	3	60	70
-------------NNRLLSTKQVCQITSVSRTSLWKLVTSGAFPKPVKvTPNGNRVAYVESEVLEWIGGRI------
>A0A7W7KID9	59	0.186	1.199E-07	14	72	76	7	63	70
--------------DRFMRLDEVLYTTGLGKNTLYRRIREGSFPKQVRIGPN-SVAWRQSDVEGWM-QKIAAS---
>A0A0Q8DM57	59	0.260	1.199E-07	0	68	76	2	67	71
MHVSNFDDVGDD--DKILRLRDVEAIVGLKRSTIYRKISEGIFPRQ-RLLCGSSVGWRNSEVQAWIRQR-------
>A0A1H8ZCH8	59	0.265	1.199E-07	13	75	76	1	63	71
-------------PDTYLSDKDLSNRYSITRNTVWRWHRERaDFPRAVKLSPN-CTRWKISEILRWEADQMLAEANA
>UPI0001F926E8	59	0.245	1.199E-07	16	72	76	2	57	72
----------------MLNIAEVERRTSYSRKTIYRKIARGEFPAQVRM-GARHVAWLESDVNAWIASQVAGS---
>A0A519E7U9	59	0.291	1.199E-07	0	71	76	0	69	73
MSSYVQRMSVLP-DTGFLRQAQVLLFVPISKSTLWRRVEAGSFPQPIKL-SCKVTAWRAEDVRRWITEQGAA----
>UPI0010C07840	59	0.339	1.199E-07	11	64	76	6	60	73
-----------PDPIRnaYAADTDLAAHFRVSRATIWRWANERQFPAPVKLSPQI-TRWRWADVQAW-----------
>A0A7C8F6D7	59	0.322	1.199E-07	5	63	76	9	65	75
-----HPTAPPPDPNRLVRLPEILQILPVKKSTWWLWVKQGKAPAPIHL--GRCTAWKYADIVA------------
>A0A200HEW4	59	0.243	1.199E-07	0	75	76	0	71	75
MNDTHTPSALEP----MMSVEELSAYLDVPIRTLYDWRRVGRGPCPIRV--GRQLRYFVSDVQQWLADQreLSSGTNA
>A0A1I4DTB7	59	0.252	1.199E-07	0	75	76	0	73	75
MNRTAKP---LTSNSRYLTDVQVGERFGVCRTTVWRWTRvDPSFPKPVKVSTGA-TRWRLADIEAF-EAAMDGDhaPHA
>UPI0009E73D1A	59	0.192	1.199E-07	14	70	76	6	61	76
--------------DRFMRLDEVLHTTGLGKNTLYRRIREGSFPKQVRIGPN-SVAWRQSDITEWMSDPAG-----
>A0A8E6PHI5	59	0.285	1.199E-07	0	68	76	0	66	79
MSaRTTALGSNEP---RFLRLPEVEVAVGKKRSTIYRDIAAGIFPAPYDLGSSRSVGWLSTEISAWILSR-------
>UPI0014734EEC	59	0.257	1.199E-07	5	74	76	2	69	80
-----QPQRVFQG-RRILRLPDVEDYVGFKRAHIYSLMSQGLFPHSVRLGP-RAVGWDSLAIEKWIDDRISGEPS-
>A0A520FUI9	59	0.288	1.199E-07	15	73	76	19	76	80
---------------RFLRVPDVMKTTGLGRSTIHRMVAAGTFPQQVKLTVQA-SGWWQADIDDWMRERLAACP--
>A0A7V0RIL5	59	0.320	1.199E-07	16	68	76	5	56	85
----------------YLSDRQVATRFSVARATIWRWVHTNEFPIPVQLSAS-CTRWRIEDIDAWAARR-------
>A0A6P2AMT2	59	0.246	1.199E-07	6	72	76	4	74	88
------PTGPDPRDDPrfagvtLLSDRQVCRLLGIGRRTVWTWSRTGDLPAPVQL--GRLQRWRLSDLERHIQRQAEKS---
>UPI001BFBF5F5	59	0.271	1.199E-07	0	75	76	0	78	88
MQVGNHVNRRELGPQtvgvpAFFRMADVVRITALSRTTVYRRIAGGKFPPPVHL-GGRACGWPRAAIQRWIDDP-EGYADA
>UPI0010A7C638	59	0.218	1.199E-07	14	68	76	3	56	88
--------------DKLIRRRQLLELIGMSHTTQWRLERAGRFPARVRIGTG-SVGWHLAEVEEWVRER-------
>A0A2G6ILQ7	59	0.206	1.199E-07	10	67	76	13	69	90
----------QLRLDALLNQREVAQLTRLSKGSLYRLMQAGVFPRPVRLSVNR-VAWRTRDVIAWINS--------
>D5SQK9	59	0.310	1.199E-07	0	73	76	21	80	93
MDQNNPI---------LATAESVASMLSISLRTLWRMRSAGKLPAPVRV--GKSTRWRVSDIQEWIA---AGCP--
>UPI001250CC01	59	0.441	1.199E-07	25	67	76	48	89	95
-------------------------LIGVSDKTIWQWVKRGLFPAPIKLSDSVTV-WRLSDIQAWMQS--------
>UPI0008294AF0	59	0.232	1.199E-07	0	67	76	0	97	105
MLKQQHISEEQPGKERFYRMSDLANiperparihqyksginkgktrvigerraskgLIGVSEKTLWEWVRKGDFPQPIKLSPTITV-WRAKDITEWMKS--------
>UPI00040B04DE	59	0.246	1.199E-07	7	73	76	14	81	111
-------SDEQPSlePQKMLIEAEVLALVPFKRATLYNMIKKGLFPRPVHISPNR-VAWFASDIVRWQNALAEADP--
>UPI001C084907	59	0.269	1.199E-07	14	75	76	48	108	118
--------------TRFLTVNQVAKRYGICKATVWRWVnEDPYFPAPVKLSAG-TSRWKEEHLSAF-EDHAEKRGNA
>A0A6H9YDS1	59	0.238	1.199E-07	9	73	76	53	118	123
---------GVPTmQDKsILRADDIVAILNIAKPTFYRWIKEGRFPAGVKYGPN-TTGWPRHVVDGWLAAKESAQP--
>UPI000428976E	58	0.315	1.648E-07	17	73	76	0	55	57
-----------------MTVDDVCAYLGVARSTLYDWHAKGRAPRSIKLPGGQ-RRYRFTDIEAFLAAHEDGGA--
>A0A4P7WHW1	58	0.293	1.648E-07	14	71	76	2	58	59
--------------DTLLTRQEVMQFLGVSETTLWRMVKKEQFPPAIKLTPQ-CLRWKKSQIDKYISSKCAA----
>UPI001C07B86D	58	0.232	1.648E-07	13	68	76	1	55	59
-------------TEHLLRRYGVEQITGMSKSGLYRAMSEGNFPRPVKI-GKRAVAWRASDIALWLESR-------
>A0A7Y6Z458	58	0.285	1.648E-07	14	69	76	2	56	61
--------------EEIWRLPRVMRAVGMGRSWIYLAVAEGRFPAPIKL-GKRAVGWRRADVQAWLESRF------
>A0A366LKU5	58	0.316	1.648E-07	12	71	76	1	59	62
------------TDDDLMTIDDLRRCLKVPRSTLYKWLNTGRGPRSIKLPNG-SRRFRRSDYLQWLEEREKG----
>UPI000E3299DC	58	0.185	1.648E-07	15	68	76	1	53	62
---------------RFLRLKEVIALTGLGRSSIYKFMDENTFPKTVSL-GGRAVAWVESEIEEWMEKR-------
>A0A846M0P6	58	0.250	1.648E-07	11	65	76	2	56	62
-----------PHqPERLLRIDEVMRRTSLSRTHLYALIKRGEFPAQRKM-GYKCSRWVESEIDAWV----------
>UPI00097054B6	58	0.320	1.648E-07	16	68	76	5	55	62
----------------LLSEDQVAERYGIHRSTLWRWVQKGTFPKATRSRKG-CNRWLLIDIEDW-EKR-------
>A0A1H8JSY3	58	0.301	1.648E-07	13	75	76	3	59	62
-------------TDRFIRLADVQDMIGLKDSRIYQMIKAGEFPKPIKL--GASSRWSLRAVEAWMSER----ANA
>A0A7L5C8A5	58	0.196	1.648E-07	15	75	76	2	61	62
---------------KIIKLRAVIELTGLSRSTIYDYMSRGMFPKQIRLGEN-SVAWLESEVVEWLDEKIKQRDEA
>A0A4Y7ZJ88	58	0.250	1.648E-07	15	66	76	7	57	63
---------------KIIRLKEVVALTGLSKATIYRYIKKGIFPKSKELGI-RAVGWSLSDITEWLE---------
>A0A1X4NCX2	58	0.285	1.648E-07	16	70	76	6	60	63
----------------FLTVSQVAARYGVHRASVWRWHRDLtDFPRAIRLAPG-TVRWRLSDLQSWENNQVE-----
>UPI0018926ACA	58	0.252	1.648E-07	13	75	76	1	62	63
-------------TDRYMRLPEVIAITTLSESTIRRREREGAFPKRVRLGPAA-VVWRESDINRWIAEMAERSASA
>UPI000BA9ACAF	58	0.306	1.648E-07	13	71	76	2	62	64
-------------PQKILSITDVCQLVQKNRKTLWDWVKNGDFPKPIML-RGKTLGWSESTYNNWVNgasEQEGG----
>A0A6G2JMQ7	58	0.293	1.648E-07	10	67	76	2	57	64
----------QDDGVRLLGRPEVEHRCGIGRSEIYRRLDSGDFPEPVRI--GRAVRWRSDGIAAWIDA--------
>A0A0F7VP26	58	0.269	1.648E-07	11	73	76	3	63	64
-----------PLPSRFLTPIDVADLLGVPVETVYQWRRKGTGPRGFRV--GRHLRFDPEDVRAWVEALMEGAA--
>A0A7W7BRC7	58	0.291	1.648E-07	0	71	76	0	64	65
MSENNTASS-----RRLLTQTELAEYLQVPVRTIEDWRTRDYGPKFLRV--GRRVRYRESDVDAWLDAQEAA----
>A0A8E8Y1Z1	58	0.254	1.648E-07	14	68	76	2	55	66
--------------ERFLRLRDVIEKTALSRSTIYEKMHAGTFPKCFQISTGR-VAWRESDVEVWQQAR-------
>A0A366J9X1	58	0.241	1.648E-07	10	67	76	1	56	66
----------QSTPF-IVDRREVERLTSLRKTTIYRLIREGKFPKPVRISSMR-VAWRMKDIEEWIES--------
>A0A149UTQ4	58	0.305	1.648E-07	9	67	76	1	58	67
---------ERPQADSLLTVREVSAKVGLSRASIYNHMHRGIFPKPTKLRSGA-VRWKSSTINRWIAN--------
>A0A1V0GS45	58	0.343	1.648E-07	9	75	76	5	66	67
---------LQPL---LLRDVQVASILGVHRNTIWNRVRQGRFPKPIKW-DGITV-WRRKDIEDFVEALGENGGPA
>A0A7C3R6F5	58	0.283	1.648E-07	16	75	76	5	61	68
----------------LLNVKQVAQYLQLKESTIYSWAQDGKIPA-IKI--GRTWRFRRADLDEWLERHLKSENSA
>A0A8I1QT45	58	0.275	1.648E-07	0	68	76	0	66	68
MEKLQALQVEMP-QAGYIRQAGLLEVLPISPATLWRWVNKDAFPKPVKL-SSRVTAWRFDEVRCWLQAN-------
>A0A3N6PH66	58	0.269	1.648E-07	8	70	76	2	63	68
--------NPANHPTRLLRRHEVEHMTGLSRSTIYARIKNLTFPCAIRL-GARAVAWRLSDIEEFLRNPFS-----
>A0A433SFE0	58	0.287	1.648E-07	0	72	76	0	65	69
MDINN------PTTNFILRLPDVEKRTGIKRSYIYKLIKQEKFPKPVPLGI-RAVGWYSNEIDVWITNRATSS---
>UPI001784C691	58	0.246	1.648E-07	0	72	76	0	65	69
MSASNV------ATGRYLRLPDVKAETGLGKTSIYQLIREGQFPKPVKI-SSRAVAWREGAIEAWKADRQAQS---
>UPI0009566D12	58	0.242	1.648E-07	12	71	76	3	67	69
------------PETGFIREAQLvtsARKVGplpFSKSTLWRMVGEGKFPKPIKL-GARVTAWRCEEVHEWINAQGQA----
>UPI0019124892	58	0.200	1.648E-07	14	68	76	9	62	70
--------------DRIIRLPEVRHLTGYSRSGVYAAMRRGDFPQAVKLGP-RATGWREAEVREWLQSR-------
>A0A5E7FCB9	58	0.203	1.648E-07	12	65	76	5	57	70
------------HIDRFLRLDEVLHTTGLGRNTVYRRIREGTFPKQVRIGPN-SVAWRSSEISKWM----------
>A0A537RYY5	58	0.233	1.648E-07	15	74	76	8	64	71
---------------RVIREPEVKKKTHTSRTTRWRKVRRGLFPAPVELGPN-SIGWFEDEVEAWLAAR--PRRN-
>A0A4Y6RWS0	58	0.309	1.648E-07	5	75	76	1	68	72
-----QRSREIP-NTHLLNETKAAEYLGLSIRTLQAWRVRGEGPVFVKL--GRAVRYRPDDLQAWVNDRIAASTSA
>UPI001C0BC397	58	0.271	1.648E-07	0	66	76	0	68	72
MSNEISFNNrrFQvDSNQGFIRQKRLLGILGFSAPTLWRKVKAGTFPKPIKLGANM-TAWRVEEVHQWMN---------
>A0A2K0Y5C8	58	0.287	1.648E-07	7	72	76	1	63	73
-------SSQQP--DRILPISAVLDRTGLSRATLYRKVARGTFPQQIHV-ANRSTGWRESAVNDWLKNPMFWS---
>UPI000B842691	58	0.258	1.648E-07	16	73	76	3	59	74
----------------ILRISDVRRITGLSRSSIYAKAARNEFPHPIKLGD-RAAGWLESEISAWLEDRIAESR--
>A0A2E2W296	58	0.212	1.648E-07	11	75	76	3	67	74
-----------PEFDPILRWPEVKTLIGLSRPRVYELIAAGRFPRSIKLtPGGRATGWLKSEIESYLEAR-VAERDS
>UPI000D692F1B	58	0.293	1.648E-07	0	74	76	0	72	76
MSLLSE-GSLHPKKSRLIRMPDVISLTGLSRSSIYFKMKKKEFPPKIQIGE-RSIAWLEADIYEWINDKLTKGKN-
>A0A4Q5KXM6	58	0.323	1.648E-07	0	64	76	0	70	77
MFQKNPTNDAakrivQSAPlTPLIRKHELAEQLNISTKTIERWLEKGLLPAPFKTKTGRTVGWATHQIEAW-----------
>A0A3L7DUE6	58	0.308	1.648E-07	7	73	76	13	76	77
-------SSELPA---FISIKQLQAMLGgKSRSTINRWRNDGHLPPPIQIGAN-TVVWPLEEILQWRDSLIHGGA--
>A0A2W5QH00	58	0.230	1.648E-07	5	67	76	11	74	77
-----QIQPLESAnnPAALLRFSTVQALTGLSRSTIYTRIREKAFPEPVKL-GARCTRFRARDVTAWLES--------
>UPI001429A1E3	58	0.297	1.648E-07	0	72	76	0	69	77
MSINPVL----ITKKRFIKMREVTARTGLSRSSIYLKVKEGTFPKQLKLGErSRSMAWLESDIDSWMDSIIAAR---
>UPI001CEFBA8C	58	0.303	1.648E-07	16	70	76	22	75	79
----------------WLSVKQLANRYDVHTATIWRWAREsGDFPKPTRFGFG-CTRWKFSDIQQW-EAQQE-----
>UPI0013790253	58	0.268	1.648E-07	2	68	76	11	74	80
--QNAYQSHLQP--DRLLRLKQVMDIVALGKTMIYRLISEGRFPKPLK-PCSNASRWSEGEVYAWVAGQ-------
>UPI0019D23F82	58	0.223	1.648E-07	0	67	76	0	74	80
MSKrsaiQSSPSNvvTLTTVGEWMNVEEVCELVGVSRSTLDDWRKRDvnPFPAPRKL-PNRSLRYRRADVAAWLDA--------
>UPI0004B704E7	58	0.275	1.648E-07	16	73	76	4	60	81
----------------ILSTKKVIAKTTISRTTLHRKVKEGTFPAPITLGAH-SVGWVESEVDAWIEALMKSRA--
>A0A1H2XKU0	58	0.305	1.648E-07	14	72	76	3	61	84
--------------ERLLTRAEVEERTGYKHSTIYDRIAAGTFPAPRREVETGTVRWLESEVQAWIDDWIAKS---
>A0A2P7NYJ9	58	0.250	1.648E-07	0	74	76	0	77	86
MDVNQSPADVQrigriVEPERLLPISKVKDQVGFGTSYLYELIKQRKFPEPLKI--GNASRWRESQVQEWIHNQIEGNSS-
>A0A371BJ54	58	0.268	1.648E-07	10	74	76	19	84	89
----------EPNPSRLIRLPEVMKRVGLSRSAIYKRMAEGSFPRSRSLSP-KCAVWVQAEIDIWIAeiSNIGVDPN-
>UPI00137A667F	58	0.295	1.648E-07	15	69	76	10	69	91
---------------KLLSVEDVATKLAMGKSTIWAKIKLGsprydqYFPKPIRQGPGR-VAWIEHEVDAWVDQRI------
>A0A2E0VHL3	58	0.275	1.648E-07	0	69	76	0	79	91
MTANNYPaarkGSNEPennlyPANRLLRWCDVQPLVGICRSHAHQLAAKGLFPKPIKLvPGGRASAWVESQVQAWVQQRI------
>A0A4Y9RR97	58	0.303	1.648E-07	15	73	76	28	92	93
---------------RLIRLSQLAttkyspGKLPVSPATIWRWVRDDaDFPKPFKLTGGVTV-WDEEAIDAFISKRAEGSR--
>UPI001AEB3B06	58	0.465	1.648E-07	25	67	76	48	88	94
-------------------------LIGVSEKTIWQWVREGKFPTPIKL-GGVTV-WRSSDIKAWMHN--------
>UPI000673137B	58	0.303	1.648E-07	5	70	76	27	91	96
-----QKAKLDPATEELWRIARVCGRVGVSKTTWYSWVQQGIAPAGVKLSPGITV-WPKSVIDDFIARLIE-----
>UPI0015D23B68	58	0.439	1.648E-07	25	65	76	48	87	97
-------------------------LIGVSDKTIWSWVKRGEFPAPVKLSPSVTV-WRLSDVQAWM----------
>A0A3L0X671	58	0.294	1.648E-07	6	67	76	30	96	99
------PASKIPYPIQIIRIKDLVVLLGLSRSTIYNKINprsrwyDKRFPTPLRL-GGASIGWLLADIEEWLHS--------
>A0A6V8MTE5	58	0.254	1.648E-07	14	68	76	3	56	100
--------------DKVIRRRELLQMIGVSAATQWRLEKAGLFPRRIRVGRGA-VGWHLAEVEEWLKSR-------
>A0A2G3K3Y5	58	0.243	1.648E-07	4	75	76	6	81	103
----AQPQ-AQATLPTIIRRKQLETRTGLSRSAIYDKLnphsprHDATFPTQISL-GGDSVGWVESEVNAWIESRIAGSRNS
>UPI0004B34721	58	0.298	1.648E-07	9	75	76	34	99	118
---------LQPG-DRLLSMREVEGMTSAKKSWIYDRIGRGQFPRPIRLCASRRVAWSERAIQAWITAQGTHAPAA
>UPI001EF2E424	58	0.229	1.648E-07	10	68	76	45	103	124
----------QPAaSSKYLSVKAVAHRFGVHKATIWRWfANNPDFPEPVKL-SAKTTRWREEDLEEY-ERR-------
>UPI001F4674E2	58	0.292	1.648E-07	1	65	76	57	120	127
-SSISLLEAEKSQVSELVRLQDISRMTGLSRSTIYTMIKEGRFPEGFKL-SARAVAWKRADIDNWI----------
>UPI000A02E48B	58	0.228	1.648E-07	11	75	76	21	89	210
-----------PEAGRFLSWPDVRALSGLSRTTAWRLMRRGEFPSPYRLSPNR-VAYSEVELQAWKRWRIalrrdRGGPSA
>A0A1R0KHM3	58	0.298	2.266E-07	14	70	76	1	55	57
--------------DPLLTLDEVAQALKVSKNTIYQWRKTGRGPVGIRV--GKYVRYRPEAVSAWLDEQAG-----
>A0A432W0A8	58	0.288	2.266E-07	15	73	76	1	57	58
---------------QYLSDKSVAARYDIARSTVWLWLQKGKLPKPVKI-NGTRTRWPLADLEAF-EQRQGGAA--
>UPI0009080AA8	58	0.206	2.266E-07	16	73	76	2	58	59
----------------MLTTKQVCALTTLSRVTIWRYEVSGMFPARVQLGPKR-VAWHKAEVEAWMKSRQPVQR--
>UPI0009A56A44	58	0.245	2.266E-07	15	71	76	4	58	59
---------------QLMTLSDVCELLGVSESTAYYWRQIGKGPRGARI--GKKLRYRRADVLAWLDEQFAA----
>UPI000784F5AB	58	0.321	2.266E-07	15	70	76	2	55	60
---------------KLLTITEVAEMLRTSPNTINYWIYKGTGPKSIKV--GRRRLWSEADVLAWLEARRE-----
>UPI000C29247E	58	0.220	2.266E-07	15	73	76	1	58	60
---------------RVMKLNEVINTTGLSRSSIYAYMSKGSFPKPIQLGP-RAVAWVEEEVQGWLMERVSQSR--
>UPI001BA93DCF	58	0.229	2.266E-07	12	72	76	1	60	61
------------PEHQLLRIKQVQKKTGLNRTQIYAYMKLGLFPASIKIGP-ASVAWLEEEIEQWINTKLSNR---
>A0A126V1X7	58	0.203	2.266E-07	14	67	76	2	54	61
--------------DNILRRTQVEKRIGLSRSTLYVMIAEGTFPKPIRI-GKRAVGWTESSLAAWVAS--------
>A0A4R6UZC8	58	0.271	2.266E-07	12	70	76	2	58	62
------------PRERLWSVQDLAEFLGVPIMTIYHWRRTGYGPRGTRV--GRYVRYREAEIERWLDEQVE-----
>A0A329DVY9	58	0.344	2.266E-07	13	70	76	2	58	62
-------------TQKLISIKQMTDLLNRNRRTLHVWVRDGKFPEPLKM-NGRTVGWPESVYHQWLSEQME-----
>UPI00076AC10A	58	0.365	2.266E-07	16	67	76	4	54	62
----------------LITQDDLCELTGKGRITVWRWIKEGILPEPMRI-NGVVLGWEKSVIDDWLKS--------
>UPI00196683A8	58	0.274	2.266E-07	13	74	76	3	61	62
-------------TDKFLRMKDVTEIVGMHRSTIYKRINEGSFPKAISI-GGRSIRFLESSIRQWMLKNV--QPN-
>A0A2A2EZ57	58	0.214	2.266E-07	15	70	76	1	55	63
---------------KLIRIKDVIERTGLGRSTVYKYMNLGLFPKSVNL-TSRAVAWVESEVDAWIQNSIE-----
>A0A432ZM27	58	0.203	2.266E-07	15	68	76	3	55	63
---------------QLIKLQDVSKLTTLSRSSIYRLIKDGMFPAPVNL-GYRSVAWVEREVIDWVESR-------
>A0A5V0B6R1	58	0.237	2.266E-07	15	71	76	3	61	63
---------------KIIRKAEVLERTGLSNASIYRLITKGMFPRQKRLTgeGGRAIGWLESDIDNWIASRTEA----
>A0A3A9WTF0	58	0.278	2.266E-07	14	73	76	3	62	63
--------------DELMTVPQVlAELGGVSRRTFYRWRELGDAPRAFKLPNGELRVWR-SDFLAWLRRRREASA--
>A0A7C4TZA1	58	0.259	2.266E-07	14	67	76	3	55	64
--------------DPILRLPEVMRLTGQARSTIYDKLSRGEFPKPVKL-GQRAVGWYTSDIAKWLKA--------
>A0A2D6EM46	58	0.301	2.266E-07	0	72	76	0	61	64
MTNNN---------IGLIRLPEVLDILQISKSTWWKMVSEGKAPKPVKLSV-RCAAWRVKDIQEFVD-NLGGD---
>UPI00116A45CE	58	0.339	2.266E-07	16	68	76	7	58	64
----------------LLKIEDILQMLNISRTTFWRIRKESEFPEPVKL-GRRILGWPKEEVERWILDR-------
>A0A562RHL6	58	0.333	2.266E-07	15	67	76	4	57	64
---------------KFYRVRDVMAEFCVARSTIWRWCKNGIFPKPRRFGqDGKLIGWCAEDIEGFKES--------
>A0A3D4AU47	58	0.290	2.266E-07	13	67	76	1	54	66
-------------NNKILRFQEVTELTGLSRSTIWRKERLGLFPKRKQLGLN-SVGWLASDIQQWLEN--------
>UPI0019050B4E	58	0.246	2.266E-07	0	68	76	0	61	68
MENTSSPS------IRVVRMHGLLCRVGLSKSEIYRRIQAGTFPKPIPL-GSRAVGWLESDINTWIDTQ-------
>A0A7G8YDS0	58	0.206	2.266E-07	10	72	76	3	64	68
----------QPISPLLLRLPGVCALVGLSKSQIYRLIRSGDFPPGVSLGAN-SVAWPAEQVHAWVVQKISAS---
>UPI001BAD1436	58	0.183	2.266E-07	14	72	76	2	61	68
--------------EKFIRPRQVQAAMGWSRSTLYQKISEGLFPAPVKLdATGRAVGWPEREVAAYQKERIAAR---
>A0A2D7HI96	58	0.254	2.266E-07	10	68	76	8	65	68
----------QQSISTLMTAQQLSEVFGVHTNTIWRWVDQDRFPKPVRV-SRKIVRFRAEDVQEFLRTR-------
>A0A6F8PR16	58	0.232	2.266E-07	16	71	76	7	61	68
----------------ILRMPKVTDKIGLKKSSIYQLIKDGKFPKPIQLTANA-VGWYEHEVDAWLESRVRA----
>A0A1H5FAP2	58	0.232	2.266E-07	13	68	76	1	55	69
-------------TTKILRRREVQQIIGLSCSFIYASMNRGTFPAPVRLGP-KSVGWRKEDVDAWLAAR-------
>UPI0009B2579F	58	0.220	2.266E-07	7	65	76	3	60	69
-------QNINAAPTRLLPINEVCQIVGLGESTVWERARIGTFPKPVKLSE-RTTRWVSTEVDRWV----------
>A0A1V0KY90	58	0.250	2.266E-07	10	72	76	4	67	70
----------ENSPNRLLREEEVLILTGQSRTSLFMLEKAGGFPRRIKLSlNGRSVRWKYQEILNWIDEKCSAR---
>UPI0004A37CD4	58	0.293	2.266E-07	8	64	76	3	59	70
--------STQPTAALYMSDVQVSTRYGVHRSTPWNWLkKDPTFPKPISLSPG-FRRWRVSDLEAW-----------
>A0A4Q3GQ99	58	0.229	2.266E-07	12	72	76	5	63	70
------------PRDRLIRLKDVMAQTGYGRTSIYAMMRDGRFPQPVRD-DGA-LRFSENEVQAWIDERKAAR---
>UPI0007B56277	58	0.238	2.266E-07	13	74	76	1	61	70
-------------NDQLvYRLGDLVRILSLSKTTIYELIQRQDFPSPVRL-TARTVGWRAQEVTAWLEAR-PNSRN-
>UPI00155F8657	58	0.312	2.266E-07	4	67	76	1	62	71
----NIKHKETETADTLLRDKEVAAQLGVSVPTFWRRVKDGTIPRPLKI--GSLSRWQQSDIKAVIDA--------
>UPI0009B244AB	58	0.320	2.266E-07	0	75	76	0	70	71
MSD--QKSNPQT----LMRRKQVEVETTLARSTIYDRMKAGTFPKAIRI-GARSIVWRRADIDAWLADPAGyrAPENA
>A0A7Y3U9Y9	58	0.262	2.266E-07	14	74	76	6	62	71
--------------TELLSVKQTATLLGLAERTVWRYANSGRLPAPLRL-SSRAVRWRRRDLLAWLD---KGCPD-
>UPI0012EBA459	58	0.222	2.266E-07	11	64	76	10	62	72
-----------PAPGRFLKIGEVVREVGLSRPQIYRLIRSGDFPRQIRLSPQR-VAWTERDVEHW-----------
>A0A8I1V6I7	58	0.327	2.266E-07	16	72	76	13	69	72
----------------LLRIDQVAERVQYGRSSIWAMVKAGTFPAPTKL-SRRCTRWTNVQVDEWIQQRIhSGS---
>UPI00190B4B73	58	0.241	2.266E-07	14	68	76	9	65	74
--------------ERLLRSKSVfgeSAATGLSKTQCYRLIQRGEFPAPLKI-GARAVAWRASEVQAWIDAR-------
>A0A443W5B1	58	0.306	2.266E-07	12	73	76	12	73	75
------------HETRLLNLAEVIECCTISRATIYRLIKKGDFPSSVQQKGCRRVMWRSSDIQGWMNALQYTKP--
>UPI001B8AB433	58	0.254	2.266E-07	15	69	76	5	58	75
---------------KILRLGRVREITGIGRSSLYKAMKNGEFPASVSLGP-RAVGWLESDIQAWLDGRI------
>UPI000202B276	58	0.280	2.266E-07	0	74	76	0	73	75
MTTKSQQPHTLLPTQGMSRAKDILPLLPFGKSTLWRKVKSGKFPQPVRFGTN-CTAWRNQDIHAWLTDPIAWEQN-
>E6V3R3	58	0.290	2.266E-07	13	67	76	21	74	77
-------------PAALLRIATVQSLTGLSRTTIYCKAAQGEFPSPLKL-GSRCSRWRASSISEWLEA--------
>A0A1Z4BW11	58	0.229	2.266E-07	8	68	76	16	72	77
--------NVQPE---LWRLPKVCKFVGLSKSTIYQMIQNKKFPAPLKI-GARAVAWRADIITKWIQDR-------
>A0A3A3FY82	58	0.304	2.266E-07	0	68	76	7	73	78
MSTSHSHNATLP-ETGFLRQSTVLTIIPISKSTLWQRVLAGTFPAPIKLSARVTV-WRVEEIRRWISEQ-------
>UPI001CA4E551	58	0.298	2.266E-07	15	71	76	17	72	78
---------------RFMSVNDVIASIGVSRATIYRMIAKQEFPTQHRLTAGR-IGWWEKDVETWLQSRPVG----
>A0A3C0X777	58	0.241	2.266E-07	11	72	76	7	67	79
-----------PRVPNLLRLKEVSARTGLAKNTIYDRIRRGEFPAQIDL-GGNCSAWSEDEINAWILSKMEAR---
>UPI0010428CF6	58	0.280	2.266E-07	11	67	76	17	72	79
-----------PHQYQLLRRAAVEKMTGLSRSSIYALHALGKFPGPVPIGP-KAVRWLAHEIQAWIAE--------
>UPI0009F8F9F4	58	0.217	2.266E-07	16	75	76	10	78	80
----------------IIRRKRLEELTGLSRSTIYARINpksptyDPSFPRPIELGQGMknpPVGWVESEVDAWLHGQVQKSRNA
>A0A7R6TPT7	58	0.254	2.266E-07	16	74	76	4	61	82
----------------LLRFSMVKAKTGYPRSTLYYQISKGTFPKPVKLGE-RAVGWIAAEVDAVIQARVSGKPD-
>A0A894X5C2	58	0.281	2.266E-07	0	70	76	0	67	84
M-RNHQEKIPVQINQRFIRLPQVQLMVGFCKTMIYAKIKEGIFPRQIKL--GRISGWVESEVQDWINQQIE-----
>A0A399HX38	58	0.280	2.266E-07	22	71	76	35	83	84
----------------------LKALTGLSPTTLWRMEKKGQFPRRVALSSGR-VGWMRAEIEAWLETRAAA----
>F8B492	58	0.328	2.266E-07	1	73	76	17	88	89
-SDHGRREPLRPVGRRHLTIADVCDELAVARSTFYDWRAKGTAPRCIKLPNGE-LRVRRTDLDAWIESRTESAA--
>A0A833FZ69	58	0.200	2.266E-07	11	68	76	30	88	91
-----------PPtiDEELWSVKVVRKKTGLSRASVYKYMALGLFPRQRHLGPGR-VAWRASDVRAWIESR-------
>A0A849TCK2	58	0.203	2.266E-07	10	68	76	33	90	92
----------QPIDNELWSIKIICHKTGLSRASVYKYIELGLFPRQRHLGPGR-VAWRSSEVKNWIETR-------
>A0A378GHM8	58	0.266	2.266E-07	9	68	76	41	98	103
---------LPPEGERLIGLDFITAYTGLSDKYFYALIKKGMFPRPIKL--SRSSRWKKSELDKWIEER-------
>A0A241VCL4	58	0.300	2.266E-07	15	74	76	41	99	104
---------------KLLNLAQVTAKTSLSKNTVYVLMRKGEFPRPIRITEIR-TAWLESDIEQWINERIQNSKS-
>A0A4Q6ASX3	58	0.275	2.266E-07	4	71	76	11	78	108
----NTPAPElRPVRNRLLRLADVKHMTGLGRSTIYAAIRAKSFPAAVNLTAHA-VAWRESEIDAWIAARPAA----
>A0A533RH46	58	0.258	2.266E-07	10	71	76	48	108	109
----------QPTEKVVLSRKEMLALTGLKSTTQWRMEDAGDFPARFETSPRR-VGWRRSEVMAWIANRPAA----
>A0A1J5RQG4	58	0.242	2.266E-07	8	74	76	24	92	111
--------KLPEGFDPLMRFTAVCAATALSRTTIYKLVREGKFPMPLHLGqrgQGFEMAWPESEIRAWIDSR-KAERD-
>UPI001A905BF0	58	0.280	2.266E-07	16	72	76	10	65	135
----------------FLRMPQVQDQTGLKKTYIYHLVSTGQFPAPIKL-GKRAVAWLSEDIDNWIKERITNS---
>A0A1J0AA77	58	0.230	2.266E-07	17	68	76	77	127	135
-----------------LRRCEVLKRLGISKSTLQRWVEAGHFPRPMQIGP-RAVAWPESDLTVFLANR-------
>A0A4V1AWE6	58	0.232	2.266E-07	0	67	76	59	130	135
MSNKkltyCGLDCEIDPARKVLLAPELRKAIGgIHESTLWRWMKQGKVPSPIILPSGK-KAWLVDEVDAWLKS--------
>A0A3L9YPY9	58	0.238	2.266E-07	11	75	76	26	91	137
-----------PYRDRLLRLSDVQFLTGLGRSSIYAAIAHGTFPSAVNVTDHA-VAWRESEVDAWIAARtkIAAAPAA
>A0A165QGF3	58	0.319	2.266E-07	5	72	76	156	225	226
-----QLSPDPPGVGPvLMTLDEVCDLTRRSSSTIYTDMEKGIFPEPIKL--GSSSRWLKSEVLAYIAEQaakRGGS---
>UPI0007E312B1	57	0.267	3.115E-07	14	69	76	1	55	56
--------------TKLIRMKELLTVVPFSKSHIYSLISKGEFPKPVSIGE-RAVAWREEDVQAWLERKF------
>UPI001EF28CC5	57	0.196	3.115E-07	21	71	76	7	56	57
---------------------EVEKLTGLSRSTIYALMADGKFPRPVRL-TAKAVAWPESKIREWLNARQEA----
>A0A7W4GQV5	57	0.250	3.115E-07	16	75	76	0	54	58
----------------MMRLPDVVQATGLGRSTIYAKVAAGDFPAPVKL-GARAVAWPEAVVAEWLANR----PSA
>A0A3D3KK03	57	0.300	3.115E-07	14	73	76	1	57	58
--------------TRFLRLKDVCELFGVTRYTIRNWVVRGEFPQPIR--KGLFLRWPEEEIYRLIE-RMKNNR--
>A0A7W2GYW9	57	0.290	3.115E-07	16	70	76	3	56	58
----------------LMTIKQVCATTSLSRTTIWRLQQRGEFPNGVKLSESR-IAYRSTEIEQWISNRLS-----
>A0A2Z6GEM5	57	0.271	3.115E-07	15	73	76	3	59	60
---------------RLLRLSEVLALVRLGKTTLYQLVKDGDFPAPIKI-SRRATAWRSEDVSNWVKTR-EATR--
>A0A7C1VBG3	57	0.263	3.115E-07	12	68	76	1	55	60
------------TNSRYLSVDSVAKRFEVSKATIWRWTQCQQLPKPVKL-NG-STRWKLSDIEGWENER-------
>A0A7W2Y5A6	57	0.307	3.115E-07	16	67	76	6	56	61
----------------FLTQDQLAKRLGISKVTIWRMIKDGRLPKMITI-GARSKRWVSADINDWLQS--------
>UPI00034CF577	57	0.230	3.115E-07	16	67	76	2	52	61
----------------LLRLPEVLKKCSLSRSALYRLMEAGDFPRPVSI-GKRSKAWVKHEVEEWIDN--------
>UPI00188D57D8	57	0.315	3.115E-07	12	67	76	4	60	62
------------PKEKLITIAEVVELTALSPSTIRRLVKSGNIPAPIRLGPtGRSIRFRLSDIQLYLKN--------
>UPI0011220B82	57	0.250	3.115E-07	15	74	76	2	60	62
---------------RLLRLKEVMDVTALSRSAIYRKMNTGDFPQSVSIGD-RAVAWVEKDVSDWIESVIAGDCN-
>A0A4Y8NAY5	57	0.250	3.115E-07	13	68	76	1	55	62
-------------TNKILRLRDVMQIVGVGKTSIYQWMKLGSFPRQVRL-GSRAIGWHAQEIEAWLVAR-------
>A0A4V1SQ98	57	0.254	3.115E-07	14	68	76	8	61	62
--------------DRFLLLREIEALHPVSRSTRWRMIKAGQFPASTRISKGR-IAWRESEVLEWMAKR-------
>A0A2A4YUN1	57	0.237	3.115E-07	12	70	76	1	58	62
------------TEIKFISKKNVCVITSLSNTTLWRMEHRGEFPKRHKIGLNR-VAWLQSDIENWIASKVG-----
>UPI0010C0FBA3	57	0.192	3.115E-07	14	65	76	5	55	63
--------------DRFLRLDEVLHTTGLGKNTVYRRIREGTFPKQVRIGPN-SVAWRQSEIVKWM----------
>UPI0009A3C52E	57	0.283	3.115E-07	10	68	76	1	59	63
----------QQQSTKSLRPAQTAEFLGISHATLWRWLKErPDFPRPRKI-GARTTVWIVAELEKWRDAQ-------
>UPI001E30B1C4	57	0.267	3.115E-07	15	70	76	4	58	64
---------------RFLRMSVVLQQSGLSRATLYRKMADGTFPAQIHLGV-RAVGWRVEDIEAWCNDPQG-----
>A0A0Q4QD93	57	0.204	3.115E-07	17	65	76	0	48	64
-----------------MRLPEVIATVGVSKSTLYAWAAAGKFPKPVQFPGGNIAAWVSTEVAAWM----------
>UPI00167DBCB4	57	0.288	3.115E-07	17	73	76	5	63	65
-----------------LTPRDLAEELGVSTQTLANWRWTGVGPRYTKLGDGRTspVRYRRADVDAWLQARENGAA--
>A0A2N9Y758	57	0.283	3.115E-07	16	68	76	5	56	65
----------------LLRLPKVMEKTGLKRATIYLHIKQNTFPKQFKI-GQRAVAWLESDIDAWIDRH-------
>A0A654DPS3	57	0.236	3.115E-07	14	68	76	3	56	65
--------------DRLLRRQEVLDRVGLSRSLVYQMMKDNRFPRPLRL-GKRAVAWSEAAINEWVANR-------
>UPI00166165C1	57	0.200	3.115E-07	14	72	76	4	63	65
--------------DKILSLDEVITFTGRSKAWIYNQMKEGNLPKQIRLSPtGRSVGWSFKELQEWFNSRMESR---
>UPI001F547D26	57	0.186	3.115E-07	17	75	76	0	58	66
-----------------MRAKEVTGAIGVSKSTLYAWAASGKFPKAVQLPGGGATAWVSTEVTAWMSAAVAARDSA
>UPI001C53D47D	57	0.290	3.115E-07	7	68	76	3	62	66
-------STLHAPLERLFSVDTLADYLGVSPKTLYDWRLKRTGPPAIKVGNQ--LRWRPAAVEAWLDAR-------
>UPI000A0272BD	57	0.250	3.115E-07	8	67	76	2	60	66
--------SEPDATEQMLKIKEVTKLTSLSRSTIYALVDAGRFPRPRRL-AARRVAWSREDVRQWMNA--------
>A0A7T3PGZ4	57	0.225	3.115E-07	15	75	76	4	64	66
---------------KFLRLPEVRDRVGMSRSQIYKLIQQGDFPAPVKLGARVSI-WPDPEVRAWQEAKLaAAGRSA
>F9ZEX4	57	0.166	3.115E-07	15	74	76	1	59	67
---------------KFVKLETVKSMTGLSRSSIYQYINEGRFPNQVRL-GSRSVAWVASEVDEWMNSCIANRGN-
>UPI0009D79319	57	0.301	3.115E-07	0	71	76	0	67	68
MTQTEQQS---LKTCEFLRPAEAAKYLRVSRTTIWRWARErPDFPKPIRL-SATIAAFRRADIDAFV-ARIEA----
>UPI00104A5106	57	0.250	3.115E-07	11	74	76	4	66	68
-----------PPKQRFMKIEEVSTVTTLSETQIYRKMKAGDFPQNISIGANSKV-WLESEIQQWITEQITKNRN-
>UPI0009E6829F	57	0.287	3.115E-07	0	72	76	0	63	68
MSKT-----VQPEVERL---PSVVARTGRSRASLYRDVNEGSFPRPVKI-GKRAIGWDRAAVDQWIADRFADS---
>A0A7H4K7F7	57	0.269	3.115E-07	13	75	76	5	66	68
-------------NEHILKIEEVVKATGLSRRTVYDEIAAGRFPRPVQLTARR-VGWPASRIETWIAERIADSEAA
>A0A7X4IJW4	57	0.277	3.115E-07	14	67	76	5	57	68
--------------DVLLTRLEVERRTGLSRSTLYRKMREGTFPVPLKVSE-RAVRWRDSDIRAYVDS--------
>A0A2S6ZY76	57	0.204	3.115E-07	17	65	76	0	48	68
-----------------MRLPEVIATVGVSKSTLYAWAAAGKFPKPVQFPGGNIAAWVSTEVAAWM----------
>A0A7V7PKD3	57	0.317	3.115E-07	6	68	76	8	65	69
------PPTALPP---LLTTSDIVRLIGISRVTIWRLEKGGTFPKPIVI--GKSKRWQRADVAAFLDAH-------
>A0A0R2ZDT8	57	0.203	3.115E-07	14	67	76	7	59	70
--------------DRFLRLDEVLHTTGLGRNTVYRRIREGTFPKQVRIGPN-SVAWRQSAIAEWMTS--------
>UPI001E3032F7	57	0.275	3.115E-07	0	68	76	0	61	70
MNSTNDLK------CRLLKRSEVSKATTLCKTSIYELMKTGDFPKPINI-GGRRVAWLQSDIETWITDR-------
>UPI00188EDFB0	57	0.275	3.115E-07	16	73	76	5	61	70
----------------IIRLPEVRARTGLSRSSIYNFIKAGAFPSSIPL-GARAIGWDSDAIDAWIDARVAASA--
>A0A5C4N3U6	57	0.228	3.115E-07	13	69	76	1	56	71
-------------PVNLVRLPDVRARTGLATSTIYELISRGAFPRPIRIST-RAVAWIETDLDSWLAERM------
>A0A0Q7FEG9	57	0.301	3.115E-07	12	74	76	7	68	71
------------TTRKFLRLPAVIEATGWSRATVWRKVKAGILPAPIPIGP-KSVAWDAAEIAQWQQRCIDASRS-
>A0A086Y3N3	57	0.271	3.115E-07	11	68	76	4	61	72
-----------PHEIRYLTDKMVAARYDVSRATIWRWTKDNpDFPAPLSLGSG-SSRWALPDLVAYEASR-------
>A0A212LBZ2	57	0.279	3.115E-07	0	67	76	0	62	72
MSQKQ----VESSIKRLLRIKEVLARLSISRSSFLEGCRTGRFPQPIKIGP-RTTVWKAEDIDAFIEN--------
>D5BYZ2	57	0.259	3.115E-07	15	68	76	2	54	73
---------------RYLRFPEVSKRTARSRTSIWRDVRANRFPAPRKIGPNA-VAWLEEEIEAWCASR-------
>UPI001BCF3CDF	57	0.308	3.115E-07	0	67	76	0	66	73
MTTPNRPERGAPRQSRHLTIADICDDLDISRSTFYDWRAKRKGPPSRKLPNGE-IRIERRDYESWLES--------
>A0A6B2NTX4	57	0.256	3.115E-07	0	71	76	0	72	74
MTHTYFRDTIAPRkTHTYLPDTKVAERYDVHRTTPWRWAKtDPSFPKPVVLSPG-CTRWRLADLEAWEQSREVA----
>UPI0019259D96	57	0.277	3.115E-07	3	73	76	1	71	74
---NNSASAYTPiTDDPILRMPEVERTTGLKKSTIYLLIKQSQFPSPINL-GGRASGWLLSEINQWKAERIAISR--
>A0A2E8ZWU4	57	0.271	3.115E-07	11	68	76	5	62	74
-----------PTsPYEIWRRPQVEKVTGLSRNSIHRRIDDNLFPKPISL-GGRSIGWRSIDVMAWLDQQ-------
>A0A142W290	57	0.258	3.115E-07	13	70	76	5	61	75
-------------PLRLMRLTEVLNLTGLSRATLYRKIRAGTFPPQHKL-ATRCCGWRVGEVDIWLRNPMS-----
>A0A2S5MUS4	57	0.327	3.115E-07	14	68	76	17	70	75
--------------DRLLTLQEVRLATTFGRSTIYRLVDAGDFPRPIKIGPNR-IAWKSSSIAEWMAHR-------
>A0A1R3VFT5	57	0.303	3.115E-07	8	71	76	12	75	76
--------KTKPDPAALfLTDYQVGARYGTNRSTIWRWLKnDPSFPRPLSLSSG-CSRWRIAELEAW-EHQKAA----
>UPI000DF5EB95	57	0.264	3.115E-07	0	67	76	0	58	76
MSDTN-------IRERLLSVADVAEYLGVSVRTVWGLRAEGNFAPGTRI--GRRVVWRESVLTAWLEE--------
>UPI0019D4B672	57	0.288	3.115E-07	15	73	76	4	61	77
---------------RLIHEKELLTIIGVSRSTIERWVKAGNFPSARELTQHR-KAWWGEDVQNWIESRPRVRP--
>UPI001BCFFD7B	57	0.257	3.115E-07	8	74	76	1	69	77
--------SGQLRgTGAILRRGQVEQQVGLKRSTIYQRMQEGTFPRPIRLGE-RAVGWRASDIELFLENPAGyrAPPS-
>UPI0013D4D3D2	57	0.243	3.115E-07	0	75	76	0	76	78
MKTASQRrQEGQPSaGGRFLRISDVVATVGLSRATIYRMIASGDFPKQVRL-TAQCSGWWQASVDEWTRAKLLAAQDA
>UPI0004F29B53	57	0.217	3.115E-07	0	68	76	0	66	81
MT--NQTNNLLLKTDRIVREQERRILTGISRSHVFQLERQNLFPKRVKLCGSRSVGWRLSELLQWLENR-------
>UPI000F78539F	57	0.228	3.115E-07	14	75	76	3	71	82
--------------DRILRLSAVLWKTGLPKSGLYRLIKEGRFPKQVALTP-RSVGWRESEVERWIadpahygrDRRTGTSACA
>H1Y3L1	57	0.275	3.115E-07	1	69	76	9	73	82
-SDINQKGK---TMHKIMRLPEVIYNTGLARSTIYQKIAAAKFPAPITLGP-KSVGWLQSDVQNWIQEKI------
>A0A2D7ZFH1	57	0.298	3.115E-07	10	75	76	2	67	83
----------QQTKKKLIAWKAVRPMVGdLGRTTWWRLVRDGKAPQPVQLTPGR-IAWVESEILDWIDRRQPTYAKA
>A0A6N6SIP0	57	0.232	3.115E-07	12	67	76	26	79	86
------------PVEKLISTKEVCFLYGVSHSTIWRWVKGGLMPSPLRI--GRRTYWVGSMLQAHLAD--------
>H3KFI2	57	0.181	3.115E-07	0	75	76	0	82	88
MTDHTTLPAWLPseHAERLealrasdpgfIRLPRVVALTGLSKSTVWDRSRLGTFPAPVKIGEHA-TAWKKAEVLAWMESR----PSA
>UPI001CD49A41	57	0.339	3.115E-07	13	68	76	33	87	89
-------------TTRLLRIEDVMQMTSLSRSYIYALAARDQFPKPLSL-GRKCSRWREADVLEWIGSR-------
>N9K2F2	57	0.268	3.115E-07	1	65	76	9	73	90
-SNSFSLDVVQceLPQKGLISAKEMLPLLPIKRSTLWKWVKMGTFPAPVKV--NTLTRWHCHEVHEWL----------
>UPI00192DC04F	57	0.269	3.115E-07	11	73	76	32	91	92
-----------PDPM-FLTVQEVAEMLRVSPATVRAWIAKGEGPPAMRF--GKQIRYRPERVMEWVEEQEGGRR--
>A0A1Z9Z3M3	57	0.395	3.115E-07	25	67	76	48	88	94
-------------------------MIGVSDKTIWQWVKQGEFPAPIKL--GNITVWKLSEVQAWMQS--------
>A0A3A8FHV8	57	0.347	3.115E-07	25	70	76	44	87	97
-------------------------ILPVSEKTVWTWVREGKFPKPFKM-NGRTV-WRLSDVETWIAEQES-----
>UPI001EE8CEE0	57	0.300	3.115E-07	14	73	76	5	64	103
--------------EGLLTDKEVACWLKVHRVTIWRWVRQEKFPEPIIRKGVKFTRWYVYQVRNWLKGNPEGNP--
>A0A4Q2WD76	57	0.298	3.115E-07	9	74	76	34	97	107
---------GQS-EDKLLTVTEVAKRLGVSRTTMWRWAKNGLLPV-YQLPRG-HIRIRESELEKFLDNyRLFCSNN-
>UPI000B534D6B	57	0.278	3.115E-07	15	75	76	7	66	109
---------------RLLRRREVEFITGLSRTTLWRYEGDGRFPAALRLPGGD-LRWLGGDVWAWILALPCGREQA
>UPI000BE2BA02	57	0.250	3.115E-07	14	73	76	55	113	117
--------------DRLLRLPEVQRLTGLGRSVIYQKMRDGVFPRSIKVGP-RATSWSEAAVHGWIQQRLAASR--
>A0A1D8IZ11	57	0.224	3.115E-07	17	73	76	6	62	123
-----------------IRPKKVAELLGIGSATLWRWIhQKPGFPQPIRL-SARCTVFKADEIEAWRANQDSSPP--
>A0A518CXR7	57	0.285	3.115E-07	10	72	76	90	150	151
----------QPQLEPLLTVKDVAHLLSVKEKTVREWKAKGDMPVPFELGG--VIRWERAEVLDWLDSRRVAR---
>UPI000561C49E	57	0.273	3.115E-07	6	74	76	89	156	160
------PATAEPEADAggdvLLRLPAVKAKTGLGRSTIYADMKKGVFPQPRRI-SARCVAWSSTAIQQWIDAR----PN-
>A0A7C2VES4	57	0.269	3.115E-07	13	73	76	2	59	173
-------------NERLvmLNLKDILARYKVTKPTIYRWMDEGIFPLPITI--GKTVRWNEKTLDEW-ESQ--GCP--
>A0A442ULV8	57	0.309	4.282E-07	21	75	76	1	52	53
---------------------DVKKLAPVSDMTLWRWIKAGAFPKPIKI-TSR-NYWRADEITAWLDKK-SAERTA
>UPI0009E23028	57	0.291	4.282E-07	17	64	76	0	46	54
-----------------MHLDELKETIGVSRSTIYRWIKNGSFPAPYHLSTG-TVAWKHCEIIDW-----------
>UPI001F24C5E7	57	0.266	4.282E-07	16	75	76	0	53	55
----------------MMTMHQLIAKLSVSKTSIYEWIKTSGFPAPYKF--GSASRWKESEVNDWIEAR----RNA
>B3E9V0	57	0.314	4.282E-07	14	67	76	2	54	58
--------------DRLVRVKELAQILSVSRSKIWDDVAKGKFPKPFKLSEKTTV-WKMSAIQAHLES--------
>K0D197	57	0.224	4.282E-07	15	72	76	1	57	58
---------------RLIKIKEVIKMTSLSRATIYKYMADDSFPKPVSLGT-KAVAWVEDEVENWIVEKIEAR---
>A0A6L8HD23	57	0.229	4.282E-07	15	75	76	2	57	59
---------------KVLRYPEVQAVTGLSRKSIERRINAGTFPRPVRL-GARAVGFRSDEIEAWIKAR----PRA
>UPI00145EB0AE	57	0.310	4.282E-07	16	73	76	3	59	60
----------------LLPLSVVCQRVSLSPTTIRDLVREGKFPKPVKLPARR-VAWASDEIDGWIDERLSERA--
>UPI000EB547D6	57	0.214	4.282E-07	13	68	76	2	57	62
-------------NQRLIKVKTVLELCAISRATLYRQIEAGAFPRQVSLTGSRAVAWREEEVFEWILNR-------
>A0A6H1A335	57	0.301	4.282E-07	14	75	76	1	61	62
--------------EKLLRIDDVAAMTGIAANTLRYWRATNTGPRSAKL--GRRIVYREADVLAWIDQQFEdGSPAA
>UPI0015930A02	57	0.245	4.282E-07	10	70	76	1	60	63
----------QNEQIRLITLREVIALTSLSRASIYNYISKNMFPRQISVGE-RSVRWIESEVQEWIRQKIE-----
>UPI0011066B5D	57	0.321	4.282E-07	16	71	76	5	59	63
----------------LLNIKQVCEITSLSKVTIWRLERAGDFPKRHKISRNR-IAWLHTDIQDWIAEKSGG----
>UPI001588FFF1	57	0.293	4.282E-07	14	70	76	5	61	64
--------------DRgLLRIADVVKLTGIGRATIYELIARGDFVPRIRLSPGR-IAFRAEDIERWVESRRE-----
>A0A898IGG2	57	0.271	4.282E-07	15	73	76	3	59	64
---------------RLIRMREVTHRVGLQKTAIYRRIQRGEFPRPIKV--GRASGWIEIEVEQWISATIAANR--
>A0A432W7M3	57	0.233	4.282E-07	15	74	76	1	59	65
---------------KLMKIKEVMNVTTLARATIYKYMDLGRFPKPVPL-GGRAVAWVADEIEDWIAQRVTERDN-
>UPI0006B88F95	57	0.232	4.282E-07	10	64	76	3	57	65
----------QPvPSGRMLKIGEVIEQTSLSRRSIYRLMDAGQFPKSRKLSPQR-VAWSESEVEAW-----------
>A0A1I5PMY8	57	0.250	4.282E-07	12	72	76	4	65	66
------------TENRLIPAVAVREMIGgVSDMTIWRWQHDPelEFPKPTRISRRR--YWRLSEIEAWLEKQAKAS---
>A0A2A2I4N2	57	0.307	4.282E-07	16	67	76	1	51	66
----------------YYNVHDIAERYGVARHTIWRWVKDGFFPRPYMLGTG-TARWSEEDLRSFDEE--------
>A0A7Y9FKA9	57	0.232	4.282E-07	15	70	76	7	61	67
---------------RLVRLPEVKDRTGLSRTSIYRKMEAGEFPLAIKLSTNA-VAWRETELERWIAAPME-----
>UPI000F07898F	57	0.287	4.282E-07	10	75	76	1	62	67
----------QIEHDSLLRLPEVLALIPVSRATWYAGVKHGRFPQPVSLGP-RCVAWKASEIQSLIN---CGVRDA
>A0A0Q5E321	57	0.290	4.282E-07	15	69	76	4	57	69
---------------RLLRLQDVLTLCAMSRTSIYDAIKHGQFPSPVHV-HGRSTRWVSKDVHDWLAARI------
>UPI000DD33369	57	0.258	4.282E-07	10	68	76	3	63	70
----------QPQtdfPSKLIRLPKVIERTGKSRTRIYEDIKCNLFPKQIKTGI-RTVAWIEKEIDEWIENQ-------
>A0A4D4IVS2	57	0.264	4.282E-07	10	75	76	2	68	70
----------QQLTNRFVRERECAQITGLSRQRRWKMEKQGTFPKRINLGP-RTIAWKLSELQQWIEDTAKAGylANA
>UPI0009FD4F31	57	0.328	4.282E-07	11	72	76	5	66	70
-----------PRQTRasLLTVSDLSRTLGVPEQTIYVWRSRGTGPRGIRI--GRHLRFRPEDVEQWLDERAAAD---
>UPI0011ECA6C8	57	0.267	4.282E-07	6	73	76	1	70	71
------PKHVQSQADRrpaYASDAALAAHFGVNKATIWGWVKRNNFPQPVKLSRQM-TRWRWDDVAEWEAAQRAAAA--
>UPI000486C9F5	57	0.245	4.282E-07	16	68	76	4	55	71
----------------FLKRAEVLKMTGLGYTTVYRMEKAGKFPARKQLSAGR-VGWLHSEVERWVNSR-------
>A0A2D8IUQ7	57	0.242	4.282E-07	0	66	76	0	68	72
MTDQATLrrkRKAPPEPVEFASDIQLARRYAVSRGTIWRWTDEGLLPKPLKLGPS-CTRWRLTEVVERLE---------
>UPI00136E03A8	57	0.277	4.282E-07	0	71	76	0	67	73
MQTNAAGNSL--PSERLLPLDEVEQRVGFKASFIYKQIKNKAFPAPVKI--GIASRWRQSEIDSWISSHIAA----
>A0A3M8RD13	57	0.250	4.282E-07	9	68	76	1	59	73
---------EQQQESKILRLPKVKETVGLGKSAIYAMIKEGKFPKPIKIGV-RASGWLDTDIRRWLAAR-------
>A0A5E5BVN7	57	0.220	4.282E-07	13	74	76	7	73	74
-------------TTNVLRLNRLKEKTGISRSTVYNKINpkskyyDDAFPKPIRLGPG-SVGWLEAEVNAWLASRVLAARS-
>A0A1G7ZEE3	57	0.280	4.282E-07	16	72	76	7	62	74
----------------LLKLDQVQIKVPLSRSGIYAKIKDGKFPAPISL-GGRAVGWLNTEIDAWIIAQAEAR---
>A0A7J0BK01	57	0.283	4.282E-07	12	71	76	14	71	75
------------TQDRLLRLPEVLSKVPFSRATLYRRIENGEFPAPKK--DGHISFWHLSAINAWIEAKKNG----
>UPI0007784234	57	0.218	4.282E-07	15	72	76	12	74	76
---------------QLLKISQVCEITGLSRPTIYLMMNqkspryDETFPKPIKLSVNR-VAWSAKEINQWIEAKLASR---
>UPI0012607C3A	57	0.291	4.282E-07	0	72	76	0	75	76
MMGRPEPQKAptgphEPAVGRLaYRLDELADALGVSRRTLERLRSAGRFPKPDRV-VGRMPLWAPETIRRWIE--GGGS---
>UPI001423860F	57	0.274	4.282E-07	12	73	76	2	62	76
------------HPKKFLRFNDVSMLVGLGRTTIYKRIKAGTFPAPIHIGE-KAVAWDSAEIECWQAACIAASR--
>A0A7X0APA0	57	0.233	4.282E-07	5	71	76	1	74	76
-----QPNAI--PITGFLRQAQLlgnpkaeppiAGILPIGASTLWRWIADKKFPKPLKL-SQRVTAWKCEDIRAWMDAQEAA----
>A0A1Y6FU03	57	0.277	4.282E-07	14	67	76	6	58	76
--------------ERFLRLEAILYRTGLSRATIYRKMAEGSFPNRVRLSP-RCNGWREAEVERWLAN--------
>A0A7C8EWA5	57	0.257	4.282E-07	3	68	76	5	63	76
---NNQTSN------RMLRSREVVNLTGLSKTTLWRLENAGDFPARKKLSVGA-VGWSLLEVEEWISGR-------
>A0A0Q7F7A7	57	0.242	4.282E-07	13	72	76	6	69	77
-------------PFKMISRIDLEELTGLSRSTIYDRMNskskryDPDFPKPVKF--GHLTRWRLSEVQAWIQSKIEAR---
>UPI000A02C5E8	57	0.254	4.282E-07	10	68	76	2	56	78
----------QPL---IYRISELVKIVGVSKTTIYELIARGDFPSPVGL-TGKAVGWRASEIERWVGTR-------
>UPI001266A319	57	0.230	4.282E-07	0	73	76	0	77	78
MAAINQAHTEQAAaqrqQRRIMRLPEVKAATGFGRTKIYELMKEGRFPKARRIACSNASGWDSLEVEAWIDEQLDGEA--
>A0A7T4YIB1	57	0.274	4.282E-07	14	74	76	9	65	78
--------------EKLLwTVKDLAISLGVSQSHIYRMKNKGLLPKPSRIGG--VVRWSVQEVKAWID---AGTPN-
>UPI001CF31F9A	57	0.315	4.282E-07	0	72	76	0	74	78
MTTVVSEQAGQPAnPHRLVLYPQLKPEYGIpySQTHINRLRKAGKFPQPIKL-SAKCVAWKASAIQSWIDALEAAS---
>A0A4Y8UXT3	57	0.277	4.282E-07	15	68	76	3	55	79
---------------RILRIHEVIQKTGLGKSTIYWLISKGEFPQPVKL-GARSIGFPDTDINEWLNTR-------
>A0A2Z3HXS8	57	0.256	4.282E-07	8	74	76	2	73	79
--------SEQlPTTITILRAKALARYLGIGVSTLYDWLKptskryDKTFPKPLSL-GARAKGWRVSDIEQWLKAK-QPKPD-
>UPI0011882BEB	57	0.287	4.282E-07	8	70	76	4	67	79
--------NATPASTLLLSAHDVAELLGggVSVRSIWRWVVEEKFPKPVHI-GGR-TLWRRQDVELFVgEANGS-----
>A0A2N7XF67	57	0.226	4.282E-07	4	72	76	1	75	80
----NQPKNLrNDTSVALVRMPELQQMTGLARPTVYKMIqRDASFPRPVKLSDsgarNAPVAFVLSEVQAWIQSRISAR---
>UPI0009DE14FA	57	0.258	4.282E-07	11	72	76	7	67	80
-----------PSIDPVLSLAKVQEVVGYSASHIYRMVAAGTFPDRVRLGPAR-VGWRSSAIAEWIDSRPLAS---
>UPI001BBE4254	57	0.270	4.282E-07	0	65	76	0	72	87
MNNSNawlpkhleQENVNQIDYCKLISPKKMSKLLGIHRTTLDRWVKNGELPEPIRE-NGRAKGWKYSDYIEWL----------
>A0A1H4GLU8	57	0.339	4.282E-07	13	65	76	28	79	88
-------------TDRLISRADLCNKLGVDRSTTYRWESANFLPKPV-LKRGKTIRWSENEIDVWL----------
>A0A6C8Y2P4	57	0.216	4.282E-07	8	73	76	17	89	92
--------KEQATvqPVRILRLRDVVRKTGMARSTLYDWLNpkssryDPTFPKQVML-GRQSVGWLESEVDMWLQRRIADSR--
>A0A517Y0V6	57	0.252	4.282E-07	3	73	76	15	78	93
---VNDPAGLDPL---LLSAKDAAALIGVGLRTFRAMDAAGRIPAPVRLSPG-CVRWRLSELRAWV---VAGSP--
>A0A1J5Q8W0	57	0.212	4.282E-07	0	75	76	0	92	93
MSLNKQPQPVQTPhgassashdggvtvtpakPGKLLRLPAVEERTGLKKSTIYAGVKAGTFPSPVRL-SARAVAFREESIDSWISGRVTTGSQS
>A0A4Q4H3D1	57	0.418	4.282E-07	25	67	76	48	89	95
-------------------------LIGVSDKTIWQWVKRGEFPTPIKLTQNVTV-WRLSEVQAWMQS--------
>A0A4R1J3U5	57	0.274	4.282E-07	15	75	76	34	93	95
---------------RLIRVKEVLHTIGLGRTTLYALIKTGEFPEPRRV--GKLSLWVESEVQAWIVRLTdSASKNA
>A0A2N6GM24	57	0.258	4.282E-07	14	68	76	25	82	96
--------------DLLLTETEAAELIGFSRNTLRAWRVSGRataFPPPPFIKCGRSVRYRASDLQQWMAEQ-------
>A0A8A7K737	57	0.263	4.282E-07	1	65	76	17	84	98
-STANTPT---PPCSlRVLRAKDVTQKVGISRSTLYDWMNpkspryDESFPKHFKI-GRHCIGWLEHQIEAWL----------
>A0A7W8W772	57	0.236	4.282E-07	11	65	76	8	61	101
-----------PAKERFMRLPEVMARTGLIKQTIYMRMAEATFPQSIKI-GKTTVAWRESEIDAWI----------
>A0A837DVE8	57	0.250	4.282E-07	1	70	76	32	100	107
-SGLNDFSEQKSPyiTKRYLNKRDICEYMGVSQSTLQKWLRRGDFP-CVRV-EGV-YRFRVDEVEKWIEDHRG-----
>A0A3M1AAB8	57	0.229	4.282E-07	14	72	76	5	64	107
--------------ERLLRRAEVEDLTGLSKSGLYELIAAGRFPRPVRVGIQA-VRWRASEIAAWQKAlpRAGAS---
>UPI001BACC21E	57	0.380	4.282E-07	16	65	76	56	105	110
----------------ILTKNELSKKLGVSVSTIYRWAKQGILPAPIRHESGNNAGWLKQTINDWI----------
>A0A143PG63	57	0.258	4.282E-07	16	73	76	49	105	115
----------------LLRLRDVLAIVGMSRAHVYNLIKQGLFPRPIALGSN-CARWVQSEVQAWVSDSIVTAR--
>A0A0B4EF91	57	0.265	4.282E-07	16	64	76	8	55	124
----------------YLPVTQVAERFGVSEDTIWRWKRNGTFPVPRRLGPKM-KRWRLADVLEF-----------
>Q0K8U8	57	0.283	4.282E-07	16	73	76	22	80	130
----------------LLSPEELAELLGKSRNAIYHMLRRDEdsFPQPV-LRQNRCIRWRAGDVRDWIDSLSSAKP--
>A0A353QRH0	57	0.265	4.282E-07	12	75	76	70	131	133
------------TDERIIRKPELLRMLQVSDPSIFRWERAGKFPRRIRLGGQAC-GWLASEIEGWLREK-AAARGA
>UPI000EABFA63	57	0.218	4.282E-07	14	74	76	5	68	146
--------------DRLIKATEVCQLIGRGKTTLYNLIRSGAFPPPKKNGPTRQagVYFSERQVLAWIADHRGNSlPN-
>UPI0009FDA320	57	0.257	4.282E-07	0	64	76	0	64	152
MSGHwTDFLDPEGPIGRYLDWSEVAHDAGLSRTTAWRLRRAGEFPDPYSLSAGR-VGYREPEIEAW-----------
>A0A349NNB1	57	0.327	4.282E-07	15	75	76	10	69	156
---------------RILKLPEVIRMSCLPRSTIYLRMKEKTFPTQIKLGE-RSVGWIEEEIQDWINQKIEASRSS
>A0A4Q2S2U5	57	0.320	4.282E-07	13	65	76	203	253	266
-------------NERLWSIAEVAHYLGVSKDTVYGWRKSGYGPPASKV--GKHLRWRPVDVTEWI----------
>A0A7Y3XBK2	57	0.250	5.886E-07	28	75	76	0	46	48
----------------------------MSTSTLYRLMDQKRFPPPVRI-GGRAVAWVESEINEWIAARIEERDNA
>UPI001EE31664	57	0.192	5.886E-07	17	73	76	0	55	57
-----------------MRLPEVVAVCGLPASSIYDRMRRGDFPKPVPL-AGKSVAWLSSEIRQWMQSRIASRR--
>UPI000EAB4C06	57	0.254	5.886E-07	14	68	76	4	57	58
--------------DRIVRMPECVTLAGVSKATIYRKMAAGTFPSNRKLGV-RCAGWRLSEILAWVDAQ-------
>A0A7V4QBA1	57	0.266	5.886E-07	14	71	76	1	59	60
--------------DKLLRVQEVAEILGIGKSTVWLWVKLNRIPQPIHLSPRVSV-WKQSAINNFIASvdQISA----
>A0A6G5Y302	57	0.305	5.886E-07	13	71	76	1	58	61
-------------TDRIIKMEEVKAATQLGRSTIYRLIEKKQFPAPVKLSP-KAIGWPESVIQQWLATGIYG----
>UPI00187BB6E4	57	0.291	5.886E-07	0	71	76	0	61	62
MAQAATP----P----LLTPIDLAAQLGVPIPTLYAWRTRGIGPRALKV--GKHLRWRQADVDQWLEQQVPA----
>A0A351C8K5	57	0.264	5.886E-07	15	67	76	6	58	62
---------------RVLKLREVIEITGLSRSTIYAAMARSQFPNQVKLPGVRRVGWYESDIRDWLNS--------
>A0A7H1JBQ5	57	0.189	5.886E-07	15	72	76	1	57	62
---------------RVMKLNEVINTTGLSRSSIYAYMSKGNFPKPIQLGP-RAVAWVEGEVVAWLQEKLSAR---
>A0A7C6LY64	57	0.309	5.886E-07	15	69	76	5	57	62
---------------RVLSQAETARKLGVTPRTLRRWVQSGYFPHPFRL--GRTPYYSEQTVKDWIDDQI------
>A0A4Q6Y6S0	57	0.303	5.886E-07	16	70	76	6	60	63
----------------LLTRKEVLNLVGFSRTTLFEMEKAGNFPKARKLhPNGRSVRYVASEVQQWI-SNIS-----
>UPI0009BE344A	57	0.263	5.886E-07	13	69	76	4	59	63
-------------NIRLLRIRDVTARVCMSKPTIYLKIKTGDFPKPISIGP-KAVAWVESEVNDWLLQRM------
>A0A3S4RIM5	57	0.213	5.886E-07	15	75	76	1	60	63
---------------KILRLRDVMAVTGLARSTVYDFINNSDFPKPVQLGD-RAVGWVEQEIMTWIEQRVQKRDEA
>A0A518CKQ8	57	0.365	5.886E-07	16	67	76	8	57	63
----------------LLDRAELAQRLKVSLRTLQRYIARGMLPKPVYL--GRLVRWRTTDIIEWIDN--------
>A0A1T0AAM6	57	0.277	5.886E-07	18	71	76	10	61	63
------------------TLKEISQLFKTDPTTIARWSKSGQFPKPIKI--GRSVRYKTSEIKAFLEQQQEG----
>UPI001F247491	57	0.232	5.886E-07	15	70	76	1	55	65
---------------KLIKLKEVMEMTSLSKATIYRMIKQEAFPEKLSI-GGRAVAWVESEVQNWILTRIE-----
>A0A3B9NV93	57	0.269	5.886E-07	16	67	76	1	51	66
----------------YLPLTSVKQRCTLSTSTIYRLIKKNLFPAPVRLSPGR-VAWRESDVEKWEQN--------
>A0A2G6N0J7	57	0.245	5.886E-07	15	67	76	8	59	66
---------------RILRKKEVLKISGKSESTLYRDIRAGSFPAPVRLGEN-SIGWKEESIRAWLDD--------
>UPI00189ED3A5	57	0.262	5.886E-07	15	75	76	3	61	67
---------------RLIRMDEVIFLTSLSRPTIYRYMKAKLFPPSMNLGGGA-IAWRESDINDWMVA-LVASRDS
>UPI0009E3CEB4	57	0.275	5.886E-07	16	73	76	2	58	67
----------------ILRLSQVIHVTSLARSTIYKLMSSGLFPKPISLSE-RTVGWVEAEVDQWIDSLTDGCR--
>A0A6G7ZTR2	57	0.327	5.886E-07	16	73	76	5	61	68
----------------ILRMNDLTAQLGLARSTIYKMVRSGDFPPPVKL-TGRASGWHSHEIEAFVQGLKSHSP--
>UPI001F37324C	57	0.264	5.886E-07	5	71	76	1	68	69
-----HLNDLLNDQNRILRLKEVLILTGLSRTMLYDLQAKDEFPKSVKLaRCGRAMGWRYKDVINWIDTRVGA----
>B0KMB7	57	0.208	5.886E-07	10	74	76	3	68	69
----------QPISPLLLRLPGVCALVGLSKSQIYRLIRAGEFPAGISLGAN-SVAWPAEQVSAWVAEKInaATSPQ-
>F2G2G9	57	0.268	5.886E-07	7	73	76	2	67	70
-------NSVQTINDPILRMSDVEKTVGLKKPTIYKLIKKGEFPRQINL-GGRASGWLLSEINQWKAERIAISR--
>A0A7C1Z684	57	0.295	5.886E-07	15	75	76	2	61	71
---------------KILRKNQVRELTGLSDRTIDRKEKAGEFPTRVLVSANA-VGWREDEVNDWIDALQRGGPSA
>K2D8E8	57	0.222	5.886E-07	15	68	76	7	59	73
---------------KFLREPQVSALTGLSKSTRWRLEKEGRFPKKRQL-SAKSVGWLAPEIEEWIQTR-------
>UPI001C01704F	57	0.306	5.886E-07	14	75	76	4	63	73
--------------EKLLRLKDVLPIVNVASSTWRRWVKEGSAPQPIK--RGRCTFWRSSEITEYVTSEQWTPRQA
>UPI001082BD53	57	0.266	5.886E-07	16	70	76	7	65	73
----------------ILRRAQVLALVGMSQSAMYALIADGEFPRPITL-SGRSsrrpaVGWVSSEIQDWIDERIS-----
>A0A2Z6ESB5	57	0.245	5.886E-07	22	74	76	14	65	73
----------------------VCQITGMKRSALYDRIKRGEFPKPVKI-GRVAVRWIESEIITWVQQRIDVSRS-
>A0A5P9GYC8	57	0.316	5.886E-07	14	73	76	2	59	74
--------------TQLINDKDAAAMLGCARSTFWRWVSSGVMPQPIKLGG--MARWYQSEIEQTIAAAAEKSR--
>UPI001BAE6365	57	0.250	5.886E-07	0	69	76	0	68	74
MSQSNQYQ------YQIFNIKTVIEITGISRSTIYEIIDpkssyyDPNFPKPISLTKNR-IGWVSKEIYDWIESKI------
>A0A3B9Q8K0	57	0.271	5.886E-07	0	75	76	0	73	75
MQKRKQL---PPPPESLgvlmLDVRQVAVALNMGVSTVWKLVKANaCFPKPLYISP-RTIRWRASEVKAWAE---GSTPTA
>A0A348SMK0	57	0.232	5.886E-07	7	75	76	2	70	76
-------STTQPVSDVLIRFPEVERITGLSRPTIYRRIAAGTFPKQVKLSdsPARSaaAGFSLAEVTAWVEAN----KNA
>UPI0011ED30AA	57	0.231	5.886E-07	0	66	76	0	66	76
MKENKQVDKHKDDEQhfKLIDLKFICEKTGFSKAYIYKLMNNKLFPKPLKI--GRSSRWRLSEFQEWLD---------
>B8K6F4	57	0.305	5.886E-07	10	68	76	14	72	76
----------QEAPTKIVTKKQLAQETGKSLSTIGRMIKDGRVPEPLRTPRGNTGGWFRATINKWLEEQ-------
>A0A6N4RBJ7	57	0.272	5.886E-07	12	66	76	9	62	76
------------PNTGFLRLKDVMKFIPVSRATIYRKMEEGKFPQAYRLGSN-TTAWRAEDIQAYIQ---------
>A0A351C797	57	0.283	5.886E-07	0	66	76	0	61	77
MNHQNT---NQANSRRLYRINQVLEVIPVSKTTWWNGVRDGRFPKP--LRNGRMTFWKSEDIESFID---------
>UPI00111031E7	57	0.200	5.886E-07	15	68	76	4	63	77
---------------RIIQLTEVIQKTSISKSTIYRKIEKGLFPPPVRLddcgsdSNTRRVGWFESEVDDWILSR-------
>C5T018	57	0.256	5.886E-07	0	68	76	0	76	78
MQVISTISPAQPthqaerpalPETGFVRQKLLLRFIPFSKSTLWRRVNAGGFPAPIRLSRGITV-WRAEDVRRWIAEQ-------
>A0A4Q3C0B2	57	0.283	5.886E-07	12	64	76	1	52	78
------------PDTPLLRLPAVIAVTQLSRSTIYSAIQSGQFPKPVRI-GKRAVRWRAEDLAAW-----------
>A0A495P230	57	0.279	5.886E-07	8	73	76	5	70	79
--------NLEPRIIAYVGSRTLCEMLDISESTLWEWVRKGHLPRPVKI--GVSSRWKWAEVEKRIapEDQGDDDP--
>A0A1I6HEA5	57	0.259	5.886E-07	0	70	76	0	66	80
MNNSN---------INLLTLRDLIKKLALSRSTIYRKLKptakgyDPTFPKPKKIGPG-SVRWVLSEVEQWIIQQTS-----
>A0A847H1C4	57	0.310	5.886E-07	2	73	76	5	73	81
--NSNAAGNLQEQL--LLTTAQAAELCGIGERTLWAWSRSGLAPAPVKIGYGLRpmVRFRRADITAWIA---AGCP--
>A0A5E4YZJ1	57	0.266	5.886E-07	14	73	76	7	64	81
--------------ERLLKLKDVVDQVGFGKTAIYKRVKDGTFPRPVNI--GYASRWLESEVQQWIAKQVAAAR--
>UPI0002473B52	57	0.281	5.886E-07	0	68	76	0	68	82
MAQNtqSQPIHQEPHPPALLDSLHAAGVLNVSVLTLADWRCKGTGPAFLKV--GRCVRYRRSDLEAWLNSR-------
>A0A2S0UIH0	57	0.261	5.886E-07	7	71	76	1	64	85
-------NKPLPPESFYIPVEQVAARFSVSVDTIWWWCRKGAFPKPYH-PGGNAARWKVAEIEAYEATMQAG----
>UPI000A051896	57	0.338	5.886E-07	12	70	76	3	60	85
------------TVTRYLTLDDLCNRFQVSTRTIYKWMEDLNFPTSMKF-TSVCVRWSLTEVEEWETQRIE-----
>UPI0009F45DA0	57	0.240	5.886E-07	0	72	76	0	73	85
MSSANSNHS----SVRILRLKQVIDRIGLGRSTVYDRLNEGsprydsSFPKPFSL-GGNAVGWLESEINSWIQERVSKS---
>UPI0015FF25B1	57	0.298	5.886E-07	10	64	76	25	79	86
----------QPqvHPE-WMTDRQVAAWLSCHKSTVWDMAKKGRLPKPYKLSNGM-SRWLWSELQSW-----------
>A0A328Z120	57	0.252	5.886E-07	0	68	76	12	85	87
MGTSAQLMAASPTPpptlpaSGFIRQRLLLQCIPFSKSTLWRRVKAGAFPAPLRLSEGI-TAWRAEEVHRWIAER-------
>UPI000E31C613	57	0.296	5.886E-07	15	68	76	4	56	88
---------------RLLRLRQVIVVTGLGRDTIYRYIRSGQFPRQRRITE-RASAWREDEIKEWIDSR-------
>UPI00158AFD3B	57	0.264	5.886E-07	0	65	76	0	66	88
MSSaDNAVSTTnEWPQSGLIRRSQFAPDLKISSVTVWRMLKDGRFPQPIHI-SSRLRLWRVEDLREWM----------
>A0A844HH98	57	0.308	5.886E-07	8	75	76	16	75	91
--------NLEPRIIAYVGSNTLCQMLDISDSTLWEWVRKGLLPRPVKI--GVSSRWKWTDV----EKRI--TPNA
>UPI001919DC9A	57	0.265	5.886E-07	0	74	76	9	89	93
MSDlANQPEREaktyitQSGQQRTITARPAsSGITGFSAKHLYHLINERKFPAPIKM--GRASLWRVSDINDWLDSHISSSNN-
>UPI001030446C	57	0.295	5.886E-07	13	73	76	1	59	95
-------------TSRLIDLAAVLARVPVSKRTLGRWCANGTFPRPIR--CGRRVVWHEGDVSAWIEMMRAADA--
>UPI001ADB29F7	57	0.228	5.886E-07	12	68	76	43	98	103
------------TTDYYLRLRDVTRITGLSRSSIYNYVAAGLFPKQRAMGV-RAVRWLASEVYAWVEDR-------
>C4KAH0	57	0.283	5.886E-07	17	75	76	49	107	109
-----------------LRVKGVAAFLGCGVATVWRRTKDDpTFPKPIKLSERVTV-WKLSEIEAWVDSRRMQSTVA
>A0A7C8B3S0	57	0.250	5.886E-07	9	68	76	48	110	114
---------EAPRTTRavgdVIRRKDLCQITGLSMTTLWRQEREGFFPARIRLTDH-SVGWRRSEDEAWLATR-------
>UPI001F3136B8	57	0.288	5.886E-07	15	73	76	113	170	174
---------------RILRMSEVTVRSGYSRASIYGLMRAGHFPASFKL-GARAIGFLESEIDEWIESRISARA--
>A0A1G8N731	57	0.250	5.886E-07	8	67	76	122	180	197
--------KMTEPARRIMRLKEVMHLSGLGRSSIYNYIAAGKFPKSHRLGGGI-VGWNGAEVQRWIDA--------
>A0A0H5PU39	56	0.250	8.092E-07	25	68	76	0	42	47
-------------------------MTGLSTSTIYRWMTDGTFPKQIQL-GSRSVVWNERDVIDWMNAQ-------
>UPI000D3BD137	56	0.294	8.092E-07	17	67	76	3	52	54
-----------------LTIKEVAARTGVSQSTIRTLVARGRFPAPKRPSPRR-IFWIETDIIAWLSN--------
>A0A1T5CVG1	56	0.297	8.092E-07	22	68	76	7	52	55
----------------------VVEETSLSRRTIYRYVKEGLFPPPVKLGPNR-VAWPSESIEAWRQER-------
>A0A1T0A8W1	56	0.272	8.092E-07	13	67	76	1	53	56
-------------TEKLINLAEVESIIGMKKDFIYRLIRAGDFPKPIKL--GRCSRWKLSEVCMWMDS--------
>C6E2B8	56	0.269	8.092E-07	15	66	76	2	52	57
---------------KYGRMKQVQEHVPVSKTTILTWVREGKFPKPIKL-SGRCTVWDLEEVINFIE---------
>A0A2P4ESJ5	56	0.272	8.092E-07	16	70	76	4	57	58
----------------YYTLQQVIARTSLSSSTIYRWEKLGIFPQRTKLGPRR-VAWRSDQIEDWMTASIE-----
>UPI000C838F19	56	0.207	8.092E-07	15	67	76	1	52	58
---------------RFLKIKEVITKTALSRSSIYRKMSEGSFPKPVPIGE-RAVAWVDSDVEEWMKE--------
>A0A1X0DBL3	56	0.333	8.092E-07	16	75	76	3	57	58
----------------LLDSPEFCEMLGITKGTAYYWRQKGYGPKAIKI--GKNLRYRRADVVAWLDDQF---ANA
>A0A7X6FWW0	56	0.316	8.092E-07	17	73	76	0	57	58
-----------------MSDKAVAERFGVSRPTVWRWTKSKvDFPSPLKISDGV-SRWRLSDLLSF-EANLanGGSR--
>A0A8F5MEV9	56	0.236	8.092E-07	13	67	76	1	54	59
-------------TDRLIRLPEVIQITSLSRTQIYRLIAAGTFPKQHRL-SHKVAAWKESEIAAWIDS--------
>A0A369ACT1	56	0.189	8.092E-07	15	72	76	1	57	60
---------------RVMKLNEVINTTGLSRSSIYAYMSNGNFPKPIQLGP-RAVGWIEVEVREWLQEKLNAR---
>A0A518AMG8	56	0.259	8.092E-07	17	70	76	2	53	61
-----------------ITVKQLAELLQVKRNTIYRWLEIGELPQPFRV--GRSVRWLDTTIATWLAERQE-----
>A0A1T0ARL6	56	0.303	8.092E-07	16	71	76	4	57	61
----------------YFTVKEICEQLKVDRTTIYRQVKAGKFPAPIKI--GKLARWEKSTLDQFLNPQPQG----
>UPI0018CEA462	56	0.213	8.092E-07	15	75	76	1	60	61
---------------RLIKLKEVIEKTSLGRSTVYEFMTKGTFPKQVSL-GAKSVAWLESEVDDWIMDRLGERDNS
>A0A5P9JVV6	56	0.236	8.092E-07	14	68	76	2	55	61
--------------EKLLLPKEVYQLVRLSEATVWRMRRKKKFPDPISISDGR-VAYRESEVVAWIARQ-------
>A0A4R8K9X8	56	0.241	8.092E-07	13	70	76	1	57	62
-------------NDSILRPREVAERLGVKKDCLYKWVRKGLLAPPIKI-TSRTTGWRASYIEAFISERES-----
>A0A661IAG6	56	0.277	8.092E-07	16	69	76	3	55	62
----------------LIRIIKVMEKTGLAKSTIWWMISNDKFPKQIKLSPRVSV-WKEIDIDDWIEQQI------
>A0A2N7XF79	56	0.240	8.092E-07	14	67	76	4	56	63
--------------DRFVPTSEVLQITSFSRATLWREVKAGRFPKSVRISVGR-VAWRASELATWQEA--------
>A0A848DD77	56	0.428	8.092E-07	12	67	76	3	56	63
------------PPAR-LTVADLCVELGISRSTFYEWRAKGRAPRCIKLPNGE-IRIRRADFETWLDS--------
>A0A358Y0B4	56	0.296	8.092E-07	15	68	76	3	55	63
---------------QFLRIDDLTSALGLSKSTIYSLINTGDFPRQIRL-SRRVVGWSAQEIEEWAETR-------
>UPI0015BBCBE8	56	0.290	8.092E-07	17	71	76	3	56	63
-----------------IRMAALAKQFQVNPATIYRWIKTQGFPKPIKLSPN-CSAWNVAEVEAWEKTRERG----
>A0A0C2EE57	56	0.237	8.092E-07	10	68	76	2	59	64
----------ESKSDKYLSIWQVTTMVNLSKATIYRMIQSGDFPGAYRLSPKR-VGWLQSEIQGWMTGR-------
>A0A1B3LL80	56	0.225	8.092E-07	15	75	76	3	63	65
---------------QFLRVKQVADTFGMSVATVWRKAKtDPQFPKPVKVSEGI-TGWPSDEVHAYMDTLIASQREA
>UPI001BDBE25B	56	0.285	8.092E-07	6	68	76	1	60	65
------PSAAKP-NEK-LTVRQLCEELQISPSTFYDWRQKGTAPKCIRIPNGD-LRIRRSDFEKWLDEH-------
>A0A5R8Y994	56	0.296	8.092E-07	0	63	76	0	55	66
MDQSNSPA------DRLLAIKDVCRILNRSPASIYRDIARGDFPRPIKLGG--SSRWRLSTVND------------
>UPI001F1E7BD7	56	0.295	8.092E-07	11	71	76	6	64	66
-----------PAELRLYSRSEVCGIFGISGETLRRWVKSKTFPQPVMI--GRAPKWTYADIQKGIEDRRAG----
>UPI000E5BA20D	56	0.346	8.092E-07	15	66	76	2	52	67
---------------QLLTQAETCEITRKSSSTLRRDIAAGKFPAPLKIGARR-IAWRAEDVQRWLD---------
>UPI001B8D9454	56	0.246	8.092E-07	10	74	76	3	66	67
----------QQSTNPLWRLPTVIAQTGLSKSEIYRRINTGTFPKPLKL-GARAVAWPAVEIDTWIKSLILGTAQ-
>UPI001B833884	56	0.258	8.092E-07	13	74	76	1	60	68
-------------TTRLLRLPAVIDRVGLKKTAIYDLIRSDEFPKPVKLGSAN--AWPEVEIDEWINKRISARDN-
>A0A240TUA9	56	0.314	8.092E-07	14	67	76	12	64	68
--------------ERYLREPAILEIFPFGRSTWWRGIKEGRFPAGIKLSPRVTV-WRASDIDALIQS--------
>A0A844XSQ9	56	0.260	8.092E-07	0	68	76	0	60	68
MS---TPPGVGPE---FLTVKEVSTLVGRSRSSIYEDEKKGQFPERVKI--GASSRWAKSEVLAWIAEQ-------
>UPI00177CD205	56	0.272	8.092E-07	13	67	76	7	60	68
-------------TIKLLSASEVANTIGMSKSWIYQQIKQGKFPEPLRLGPQK-TAWKFADIAEWINA--------
>A0A6L3SUW0	56	0.274	8.092E-07	16	66	76	15	64	68
----------------LIRLPQVLEVVPISRATLYRLIRKGQFPSPVKL-GARVALWRVSEICSFIE---------
>UPI00036C06AB	56	0.264	8.092E-07	14	66	76	8	59	69
--------------DPLLRLKEVMYCTGLSKTTIYRLISDGRFPRQLKL-SQKVSAWKQSDIQAFID---------
>A0A4Q5L1A7	56	0.285	8.092E-07	16	64	76	14	61	70
----------------ILRLDQVCEYTGLSRAVIYRRVADGKFPKPRRV-SNRAIGWRVSDLRIW-----------
>UPI00196956A4	56	0.252	8.092E-07	0	66	76	0	65	71
MTTDTKQEILMLPQEGFLRLPDVLRFIPVGKSTFWAGIKTGRFPAAVKLGP-RTTAWRVSDIRKYID---------
>A0A291TYE4	56	0.265	8.092E-07	0	61	76	0	63	71
MGNNilDYLKPPAPEPTSIIKMKELCTLFGCSRMTIYRWMEHHKLPAPIRHKNRRLIGWDRKSI--------------
>A0A059XS14	56	0.301	8.092E-07	13	65	76	4	55	72
-------------TERILRLREVVNTTRLSRTTIYTLVQNGEFPRPLRL-SSRASGWLLSEIQEWL----------
>A0A3M1FLV5	56	0.230	8.092E-07	17	68	76	7	57	72
-----------------VKIDELVEMTGMSKWLIYKMVREGDFPRPRKV-GGRRVVWLVSEVEKWLKKQ-------
>A0A8A6A322	56	0.305	8.092E-07	0	70	76	0	68	72
MrASNKQPSTI--PTTGYIRRFRLPELLGVSMPTIDRWVKNGTLPRPIKLTENV-TAFDAVEINNWLTERRG-----
>UPI001879D8D3	56	0.276	8.092E-07	0	71	76	0	69	72
MDTV--VTKQQPH--RLLRFNEVKYRTGLCRTSIYNRIANGEFPSPRKL--GRISVWLEAEIDQWVldiaQTQKGG----
>A0A377H9H6	56	0.214	8.092E-07	14	69	76	5	59	72
--------------ERFIRLNEVIKKTGLSKGTIYKYMKEGTFPSNIPISD-KVVVWLESEVDQWISDKI------
>UPI0008D9FDEA	56	0.291	8.092E-07	0	70	76	0	69	73
MaTTTKQPHYGTLPVTGFIRLADLRKILPVSDSTIWRMVRKQTMPAPVKLSE-KVTAWRVEEIRAFLD-QIG-----
>A0A0A6CXN2	56	0.276	8.092E-07	0	75	76	0	72	73
MKQDEALAAT-PDTDRLVMLKVVEDIVGLKRTRIYKLIREGDFPPPYK-PGGAGSRWSEAEVRAWV-AQIKKARAA
>UPI000E595E16	56	0.316	8.092E-07	9	68	76	18	73	74
---------LQP----ILKHKDLQRVLGCSRTTIYRWLELSKLPAPLKHNNGRIMGWTRQQIEAWLTAH-------
>A0A7Y8C2N1	56	0.291	8.092E-07	8	72	76	1	71	76
--------SIEPSQSlRVLRLRDVIQRVGLSRSTIYDRINpkssryDESFPKPIKIGASA-IGWIESSISEWIESKIKQS---
>A0A1H8HT30	56	0.312	8.092E-07	0	63	76	0	56	76
MKEVTT--DESP----FLSVSQLAERYGVSVDCIWRWKRKGSFPKAYKLSSG-CTRWRVADIQA------------
>UPI001901031B	56	0.272	8.092E-07	13	72	76	6	69	77
-------------PFKMITRLDLEELTGLSRSTIYDRMNskskryDPDFPKPVKF--GHLTRWRLSEVQSWIQSKIEAR---
>A0A2C8ZUE1	56	0.262	8.092E-07	7	67	76	1	60	80
-------SNKQNEPLVILRRWQVEAKTGLSRSTIYRRMRAGTFPLPIQL-GGRIVGWYAAEMERFLTN--------
>A0A7Z1F2E6	56	0.239	8.092E-07	0	68	76	2	71	80
MLSVVKKEDLQymPELDRMIREPECRAMTTLSNSTRWRMEQEGKFPKRIKIGPSA-VAYRLSEVQDWVKGN-------
>A0A7W0M718	56	0.283	8.092E-07	0	73	76	0	68	82
MSEFGAEAK-IPIGTRLIAVDELATILSTSERTVWRLLSAGRLVRPLRL-GGRSVRWRLDEVSRWID---AGCP--
>UPI001A9D0336	56	0.277	8.092E-07	0	74	76	0	80	84
MiSNNASYfKRLEQENIKCVDTGEFmsCEKTyacvPVSRSTIYRLVKDGLFPEPIRE-NGRTIGWRSMDVFGWL-NQEWKRRN-
>UPI0019C40AF6	56	0.333	8.092E-07	0	65	76	0	59	85
MSK-----IEESNSVSLLRMADVVKKTSLSRSTVGRLMAKGHFPKPIKI-SGVMTRWLSCDVDSWI----------
>A0A1Q7B5N2	56	0.240	8.092E-07	15	68	76	21	72	86
---------------RLLSRREMLAKVPVSYPTVWKWMREGTFPRSRDIGGK--VAWIEHEIDDWIAAR-------
>UPI00178864E3	56	0.241	8.092E-07	5	66	76	24	82	87
-----QPQIIGKKPSK--DNPGLPALVPVSASTLWQWVRDGKFPKPVKLGE-RITAWRVEDIRAYLE---------
>UPI001C550FB9	56	0.200	8.092E-07	2	65	76	6	74	93
--KNNTPSvREQEVQEKMkgsqvIRRKEVERLTGLGASSIYALMEKGEFPRPLQISE-RTVAWRLVEIEAWL----------
>A0A3A0EB87	56	0.278	8.092E-07	11	71	76	30	86	95
-----------PEDPWLMNAKDVAQALAISMRTLWRLVSARRFPEPIRLGG--STRWLREDVLKWL--REGG----
>UPI001D109058	56	0.260	8.092E-07	4	72	76	26	92	96
----NSPT-MQLPTTGMGRAKDILPFLPFSKTTLFEWSKDGRFPAGKKLSP-TMTAWSYAEVHEWLNSHISAS---
>UPI00054B76D5	56	0.382	8.092E-07	25	71	76	47	92	97
-------------------------LLPVSEKTIWSWIRAGKFPKPIPLSEGIRV-WRVEEINEWISKKEEG----
>UPI000FD50106	56	0.229	8.092E-07	15	75	76	3	61	99
---------------RIVRLKELVFRSGLGRSSIYEMVSTGDFPAPVQIGE-RAIGWIESEFEAWLNAK-AAQRDA
>A0A5C7QSC2	56	0.285	8.092E-07	4	66	76	20	81	106
----NTLVPLE-ATERLLRKADVLALVNMASSTLYKYIRAGQFPRPQHFGGSRMSRWKLSEVQAYIN---------
>A0A4P6THU9	56	0.196	8.092E-07	10	70	76	69	128	132
----------QPIGSYMMRLPEVLSLSGLSKSSIYAMSKAGEFPASVKL-GSRAVGWPSHMVMQWLNDRMG-----
>A0A2W6SXT3	56	0.261	8.092E-07	10	74	76	77	138	139
----------QPDRSQLLTLREVEKLTTRKKSTIYALEKQGKFPSRQKL--GASTRWDRGEVEAWLSEQL-NSPS-
>UPI00190BEF61	56	0.267	8.092E-07	0	67	76	66	136	143
MSDKNMAASKTPTlsaSDRIIRLPELLAILQISRTTAYDLQKKKILPHSVSLGGGRAMGWKLSDIDRYLAS--------
>A0A1J0KUG9	56	0.245	8.092E-07	13	69	76	6	61	143
-------------NKKVMRIEEVIELTGTSRSTIYRWVSEGSFIKPIKL-SATSIGFLATEVEASLDSKI------
>UPI0004B18767	56	0.266	8.092E-07	11	69	76	109	166	172
-----------DSPDGtLMRLVEVEEAVRVRTTTIYKWMKEGKFPKQIKM--GFVSLWVRAEVEAWIQQQI------
>UPI0019A76146	56	0.277	8.092E-07	14	67	76	173	225	228
--------------DRYVRMPELQTMTGLSRATIYRRIESGRFPGKVPMDGNVSV-WRESEVADWIAN--------
>UPI0018F35BDF	56	0.261	8.092E-07	5	68	76	185	247	253
-----TPAFRQPEfSSRLLTLREVEDLTTRKKSTIYELEKQGHFPRRLKL--GASSRWYRHEVEAWLREQ-------
>UPI001EDA9577	56	0.314	1.112E-06	14	67	76	3	54	56
--------------DKLLKIEEVLEILNIPKTSFYRYVKNGIIPQPVKI--GRSSRWKTSEIQNFINN--------
>UPI0008FB30C9	56	0.346	1.112E-06	16	67	76	3	53	58
----------------YVRVKRLAQKLSISVPTIWRKVAQGTFPKPIKLSAKITV-WDLADIEQWVAS--------
>A0A8F5MEF2	56	0.200	1.112E-06	13	67	76	1	54	59
-------------TDRLIRLPEVIQITSLSRTQIYRLIAAGTFPKQCRL-SHKVAAWKESEIAAWVES--------
>UPI00098EAD12	56	0.245	1.112E-06	15	67	76	1	52	60
---------------KLLKLKDVIAMTSLSKASVYRQMNDGEFPASVKIGP-RSVAWVSTEIESWIEE--------
>A0A1M3LZV0	56	0.241	1.112E-06	14	75	76	2	59	60
--------------DRFIKIEDVETMVSLKKSAIYDWIKAGSFPRQYKL--GKASRWKESEIVDWMNAQV--QRSA
>A0A522DRE7	56	0.267	1.112E-06	15	70	76	5	59	61
---------------QFMKLKEVAEATKLSRSSIYLGVKNGTFPKPLKLSERR-IAFRMDDIDSWMNSRRE-----
>A0A7G9L1A1	56	0.245	1.112E-06	12	68	76	3	58	62
------------PENNLLGLKRVREMTSLGKSTIYRMIAGKQFPRPLRLSERR-VAWRQSDINDWLDTR-------
>A0A6N9RH61	56	0.254	1.112E-06	16	74	76	2	58	62
----------------LLRLDDVKNQTGLGRSIIYKMIGEGQFPSPVKI-TSKSVAWPSNEVDEWITSKI-NDRN-
>UPI00191E7022	56	0.262	1.112E-06	15	75	76	1	60	62
---------------KLIKLKEVTEMTTLSKATIYRLIKQRKFPDSISVGP-RAVAWRTMDILEWIQKKVDARRCA
>UPI0013ED4FB4	56	0.310	1.112E-06	12	68	76	1	57	63
------------PETGFIRPNDLLPILAIkSRKTLERWVRMGRFPQPVKIGD-RAIGWHVGVVRAWIAER-------
>A0A7Y5VZ10	56	0.271	1.112E-06	16	74	76	5	62	63
----------------LLTVRQVADLLGVHVRSVWRMAQTGEIPAPIRLSE-RVVRWRLADLRDHLDRKAAGVRQ-
>A0A389MP12	56	0.245	1.112E-06	14	74	76	2	61	63
--------------ERLISMKEVTGRVPFTKVHIYRLIGRGEFPDRVKI-GKRRVCWRESDIDAWIQSKLVGASD-
>A0A0F4TT30	56	0.192	1.112E-06	14	65	76	5	55	63
--------------DRFMRLDEVLHTTGLGRNTVYRRIREGTFPKQVRIGPN-SVAWRQSAIAKWM----------
>UPI00123C9825	56	0.254	1.112E-06	17	75	76	5	62	64
-----------------LRLPDVVKRTGLKKSSIYNYMTAGDFPTPFKI-GARANGWSEQEINAWIESRKACRGGA
>UPI00112CE883	56	0.305	1.112E-06	15	72	76	1	58	64
---------------QLLGYEALKTKgIGFSRPHIWRLMKAGEFPKPIKLGSSR-NAWLESEIDAYIERKIAAR---
>K5DNI8	56	0.252	1.112E-06	15	75	76	1	62	64
---------------RLLSLEDIhARGISFSRPHIYDLISNGKFPKPVKI-GSRKNAWLESEIDEWIKSRVAErDRSA
>A0A4R2CH06	56	0.339	1.112E-06	12	67	76	6	59	65
------------PQDR-LTIPELCAELRISKSTFYEWRTKGIAPPCIKLPNGQ-IRVRRHELERWLDS--------
>UPI0016615749	56	0.254	1.112E-06	14	64	76	4	53	65
--------------DRFIRVSEVLLFTSFSRTTLWREMKAGRFPKSVHISAGR-KAWRTSELAAW-----------
>A0A7C3WL42	56	0.277	1.112E-06	15	68	76	2	54	65
---------------RVFRAKELVELIGISRASIWRLEKSGLFPRRKKI-GLRAVGWLAEDIEQWLSTR-------
>UPI0016529989	56	0.298	1.112E-06	15	71	76	3	58	65
---------------RILRIDAVLDRTGLTRRTLYAEISAGRFPRSISI-TSRCVGWSEDAVQAWIDAKIAA----
>UPI001ADBA77E	56	0.301	1.112E-06	16	68	76	6	56	66
----------------YLNAQEIAAHLGISRSGIYSLMKSSHFPSPIKF--GRLSRWKVDDLRQWLNNQ-------
>A0A1M7SNC8	56	0.258	1.112E-06	15	72	76	3	59	66
---------------RLLRLNEVLAFTGLSRSVLYELQARGEFPRAVRI-AERAVAWREDDIAEWINTRPLAS---
>A0A2D2LS44	56	0.274	1.112E-06	18	68	76	16	64	67
------------------RIKQVLEIVPISQSGLWKWIKEDRFPPPVKV--GKVIFWRNRDLLRWLEEN-------
>A0A7W8TAX1	56	0.269	1.112E-06	10	72	76	1	60	67
----------QNQHDSLLRLPEVLALIPVSRATWYAGMKEGRYPAPVSLGP-RCVAWRASEIQQ-IVSR-GAS---
>UPI00191B8F69	56	0.231	1.112E-06	0	67	76	0	60	68
MNRDTFPSV-------LLTIEDVMRLTGYkSRSSIYRLVHRSVCPPPVVIGGGR-VRWRAGEIERWLQE--------
>UPI00047DACF7	56	0.209	1.112E-06	16	71	76	7	67	68
----------------ILRIREVTGVLGVSRSTVYDYMdprsprHDPTFPRPVRL-GRAAVGWIQSEILEWLASRPRG----
>UPI00106E8116	56	0.303	1.112E-06	0	65	76	0	58	69
MDDTNTL-----PDDRLLSTRDAAQFLGVSRQTLYTLHRKGCFPA-IVLSPGLTN-WRLDDLRAYI----------
>UPI00140CE000	56	0.252	1.112E-06	12	74	76	4	64	70
------------PTDPLLRIADVRKLTRRSTSRIYADMNAGLFPRPIRIGT-RAVAWRESDLIAWL-GHRVAERD-
>A0A4U0YAM8	56	0.252	1.112E-06	6	67	76	1	63	70
------LQRRPPHLDRYMKTSELCERYGRSVRTLIRWQETRGFPQPmIQGGGGTEHRWLAQDVMEWEES--------
>A0A1H0TUD0	56	0.288	1.112E-06	16	67	76	9	59	71
----------------LLRLRGVEQKTGCKKSKIYQLMKEGSFPLPLKL-GSRCVAWRSDEVDDWINN--------
>UPI001892EA77	56	0.283	1.112E-06	6	65	76	3	61	71
------LAPIPPDTDSLWDIHDLAKFLKVSVETVRYWRKNGDGPPPVRR-LGRHLRWNPDTVKAWL----------
>A0A661B7D4	56	0.274	1.112E-06	12	73	76	1	59	71
------------PDSEIMTVADVARYLKLKPQTIYKWAQEGKIPAA-KL--GKEWRFRRSVIDAWLDAQIAESP--
>A0A3D4DSZ5	56	0.261	1.112E-06	10	74	76	6	68	71
----------QAFSDRLLPFAQARGLVGISRSQIYVLLEKGEFPKPVKV--GRTNYFSANELQAWIEKRLSQRTD-
>A0A1M6SBT8	56	0.269	1.112E-06	14	64	76	10	60	71
--------------DKRLNAKHVASLLSIDQSTLWGWIKnDPTFPKPFRLGP-RSNRWRLSEIEKW-----------
>UPI00036505E0	56	0.274	1.112E-06	25	73	76	0	49	72
-------------------------MIPVADSTIYEWEKNGDFPSRIQLGP-RCVMWDQDEVEAWIEqrKQIPAAP--
>A0A3P1ZZM3	56	0.188	1.112E-06	11	72	76	2	70	72
-----------PTSLKILRIEQVCEKTGQSKAAVWYRInpknrrHDASFPKPFRLSeNGRAVGWLESEIDEWIKKRAESR---
>A0A2N7IK73	56	0.379	1.112E-06	11	68	76	1	57	72
-----------PLSEALISISEMTKLVNRNRQTLWSWWNTGKFPSPI-LQNGKTLGWRESDYIEWLRRN-------
>UPI001CE314C0	56	0.309	1.112E-06	13	67	76	10	62	72
-------------TDPLLNEKESAEISGVSMPTFWRWVRGGVVPKPIKL--GRLSRWPRSEIYGVIEN--------
>UPI00140755CF	56	0.285	1.112E-06	0	68	76	0	65	72
MS--NLPTTTDPTATRLvYDAKGLAAVLGVSRDSVDVWSAQGVLPKPLPL-PGR-KRWSKAVVDAWLASN-------
>UPI0009EBB0CF	56	0.303	1.112E-06	15	70	76	17	71	73
---------------RLLRIGEVELLIGTKKSWIWACVADGSFPKPIKLSSRITV-WRGQDVLDWMDARGE-----
>UPI0009E7B896	56	0.252	1.112E-06	5	73	76	1	70	74
-----QPLPVLPvlPETGYLRLPQVLAVFPVSRSTWWAGVRAGRYPKPVQL-GARCTAWHVDEIRALIDATRQGEA--
>UPI0007830060	56	0.297	1.112E-06	0	73	76	0	68	74
MSR-PQIAPVKSSIERL---PVVMARTGRSRASIYLDMKKGIFPQCFKVGI-RAVGWLSSDIDAWIENRAQAGR--
>A0A2W5HJ37	56	0.264	1.112E-06	0	67	76	0	58	75
MPNTTTPCI-------LLDSAAIKKVAPVSNMTLWRWMRDGKFPSPLKV-AGR-NFWKSDEIEAWIND--------
>A0A2N8ZES1	56	0.252	1.112E-06	0	67	76	0	70	75
MKTNNfDYARAITKPDgiKIINKQSLAKKLGVSESTIYRMNKQKELPKPLLSPKGRIRGWLRSSIEAWITN--------
>A0A2J0UCM2	56	0.250	1.112E-06	16	75	76	17	75	76
----------------LMRLPEVIAACGMSRSLIYKMAKEGRFPRPIRV-AARLSAWDSEAVRCWIDSRCEEGRAA
>A0A7W0JYU5	56	0.403	1.112E-06	14	65	76	4	53	76
--------------TRLLTVREVAGLLDRSPETILRWVRAGKLPA-IRLPGGA-IRFREEDLDHWI----------
>A0A144NV22	56	0.276	1.112E-06	0	75	76	0	73	76
MSYQNSVPSHALPLQGLSRAKDILPLLPFGRASLWKFSKSGQFPAPVRVTGGI-TAWRNADVIAWLDAQ-SATNDA
>A0A2E4IIR3	56	0.326	1.112E-06	14	65	76	1	50	77
--------------DKLLTEKQVTEIVGFKRTKLYQMIKKGDFPSPKKY--GRENRWFETDIDEWL----------
>A0A2U3MVK4	56	0.213	1.112E-06	7	75	76	1	72	77
-------SSIQN-TVQMLRLPELIKLIGLSRSSIYDRLNrqskryDPEFPRPVKL--NNASRWLLSEVEAWIESKISSRDQA
>UPI0004631027	56	0.289	1.112E-06	2	67	76	8	75	78
--DNRQKTNPSFPQTGFLRLSSILAPTGpipVSRSTWWAGVKDGRFPKPVKLGPRITV-WRAEDVNALIDN--------
>UPI001668A8B8	56	0.282	1.112E-06	0	75	76	0	79	80
MSRT---RSAQPDpratlrgglPDRYLTPDDIAEMFEVPKETVYQWRKKRTGPPGFRV--GKHIRYDPADVQSWKQERMAADAAA
>UPI001050121C	56	0.262	1.112E-06	11	71	76	2	61	81
-----------PPTPIIIRPADIQAVAGISRTQAYDLERAGRFPRRIRL-SARCVGWRMEDVQRWLAERPAA----
>UPI0015D4C6FC	56	0.257	1.112E-06	5	68	76	4	68	82
-----QKSRPRPlaDTDKLCSADEAAELLGVAPQTLAHWRVRGTGPRYITL-SARCVRYRASDIRTWLDDR-------
>A0A1H8QHD6	56	0.237	1.112E-06	0	72	76	0	79	84
MSanSNKQPVSLSQESLRFVRMPELLALTCLSRTTAHRLMKtDPTFPKPVKLSDsgarNAPVGFVLGEVQAWIEGRIAAR---
>UPI0008063320	56	0.309	1.112E-06	5	75	76	15	82	87
-----TPSRDAQQLAKLLDKATLCERLNISPRTIENMVKDGSFPPPVRV--GKYVYWSEAAIHAW-QRRLFAAQEA
>X0UGB5	56	0.250	1.112E-06	12	71	76	25	83	87
------------PVPRLLSMRETQAITKYSRPSIYRLISKGLFPTPVKLGPAKIAFW-ENEIRKWVESRVRA----
>A0A515KGY3	56	0.279	1.112E-06	2	68	76	16	82	88
--QSNQQLLPAIPPSPLLSAEEVAVMLRCHKVTLWRWLKTiPDFPQPIRKSPGR-IAFYQQEVIDYIASR-------
>A0A1I6QIS6	56	0.259	1.112E-06	0	74	76	5	78	91
MTHV-QPAefAVEARPLAYVSAKTLGVLMDISESTIWDWTRKGHLPKPRKMPSGA-TRWKWSEVETFIDG-AAGSPD-
>A0A1B6NX87	56	0.237	1.112E-06	0	70	76	10	88	93
MDNLNsTLPVIEPcnHIPQLLSIKDVSNYTGLSRSTIYELVNeesnryDPSFPKKVKLTEVR-VVWVASEIAEWINEKIS-----
>A0A157SAX8	56	0.236	1.112E-06	0	70	76	0	74	98
MPRTEHPSTqLISEAERatpmFYRMRDVLRMTALSRSSLYRRIAAGTFPAPVSL-GGAAKGWRRSDLEQWEQDPGG-----
>UPI000EADC5AA	56	0.225	1.112E-06	1	64	76	19	88	99
-SEPRQCSRIQPPTpcshcaEQYLSDHQVAARFDISKATVWRWHtNNPDFPRRIKLSPG-TSRWKLSELVRF-----------
>A0A2V6Y550	56	0.250	1.112E-06	16	75	76	31	87	101
----------------ILRVDQVMARTALSRTTLWRLERRGAFPARRQLSPGA-VGWIEAEIEAWILGRL--TRDA
>UPI001CD4E450	56	0.322	1.112E-06	14	75	76	1	61	102
--------------TGLLTRRQVSELTTLSRTTLWRYVDGELFPEPRRTPGGRLV-WWVADVHRWMHELPPGGQGA
>A0A363SF83	56	0.271	1.112E-06	17	73	76	10	67	106
-----------------LRPADMAKRLSVSVDTLARLEKAGKIPAPV-LRAGRVVRWSRSEVEAWLKkgNKTGISP--
>UPI0009498D82	56	0.298	1.112E-06	16	71	76	4	58	109
----------------LLKVTDVGELLNLAPATIYRlMVQDEDFPHPVRI--GRSTRFRRDEIMAWIEDRPRG----
>UPI000A03791C	56	0.236	1.112E-06	15	69	76	36	89	115
---------------RFLRLPQVTDTVGLSKTSIYEMIKREAFPSPVPI-GKRAVGWIEEEIRDWAEEQI------
>UPI001E4DFAA4	56	0.264	1.112E-06	15	67	76	1	52	122
---------------QLIRLPEVLQMVSVGKTTWYSMVKDNKAPAPKKLGP-RSVAWNKQEIENWINN--------
>A0A1C9LWS5	56	0.267	1.112E-06	13	68	76	7	61	125
-------------PDRLINIKEMMKLIGKKRPTIYKMVKEGRLPSPVKV-NNRTQGWTVSQYNEWLKDN-------
>A0A6J5SZN5	56	0.304	1.112E-06	0	68	76	42	108	125
MAKNQKVLSKREKTD-LLTLKEVLDYVKKSRSSVYKEVKTGTFPKPLRV-GMRKIAWNLSDIQEWISNR-------
>A0A8B6LNT1	56	0.246	1.112E-06	7	68	76	61	128	134
-------SSPQDASNRsmmsanhILRRNDLRPATGLSPSTIYKMIALGEFPPPVKL-GLKAVGWLKSDVDVWLAGR-------
>UPI0013F5DBB5	56	0.315	1.112E-06	14	69	76	1	55	180
--------------DRLIDTEELAKHLGVSARTVDTWRTAGEGPDYIKVGAQ--VRYRPSDVDEWLDtARI------
>S5ZV71	56	0.269	1.112E-06	13	75	76	1	60	215
-------------TDEILTIEEVAKYLRVSDRTVYEWAQKGEIPAG-KI--GTVWRFKRDEIENWVDERLASSKKA
>UPI001C89B705	56	0.269	1.112E-06	16	67	76	171	222	225
----------------FLRRGEVERMTGLRKSSIYERIRDDRFPKPEPIGKGRVVGWRFRDIEKWLDD--------
>A0A3D4M1C7	55	0.404	1.529E-06	27	67	76	0	40	47
---------------------------GIrSRTTIWRRIRRGAFPDPIDIGGGR-IRWRSTDIKEWIEA--------
>A0A5N7ZHH3	55	0.283	1.529E-06	23	75	76	0	52	54
-----------------------MDRTGLGRSWVYQAVKEGRFPAPISVPGSRAVAWVEGEVTAWIAQSIQASRQA
>UPI0019651B17	55	0.313	1.529E-06	15	65	76	5	54	55
---------------RIIRLPDVTNLPKISRSNIYELIKKGKFPKQINL-GARAVGWVESEVQEWI----------
>UPI00142E5B93	55	0.207	1.529E-06	15	67	76	1	52	59
---------------KFLKLKEVMVKTALSRSAIYRKMNEGEFPKSVNLGD-RAVAWVEAEVEEWMEN--------
>UPI0014806788	55	0.303	1.529E-06	16	71	76	6	59	60
----------------LLNVKDVAGMLNIGVSTVWRHAKSGNIPKPLKV-DG-SVRWRKSALEEWVRRQEAA----
>UPI000A075AD7	55	0.266	1.529E-06	15	74	76	2	59	60
---------------KLLTPQDIISELRVSPRTLRRWVRETDFPKPFRIGGAR--RWYACDVLAYLDARKTGATQ-
>UPI000FB38DD1	55	0.250	1.529E-06	14	65	76	6	56	60
--------------EKFLRFDSVAELIPVSRSTVNRWEKAGRFPKRVQLGSQA-IAWRQSEILEFI----------
>UPI00048984E7	55	0.250	1.529E-06	14	68	76	1	56	61
--------------EKIIRITDAAERLGVSRSTLYKIVEQGHLPPPIKlIPGGRASGFFESQLSDYISKR-------
>A0A3N9MQM1	55	0.259	1.529E-06	15	68	76	3	55	62
---------------RYIRFKELRQRVPLGRTTIWRMMREGRFPRSRRI-GKTATAWLENEIEEWIRNR-------
>A0A7W2NVY5	55	0.383	1.529E-06	13	71	76	2	60	62
-------------NNQIMSLADLAALINKSKVTIWRyWKKDRILPPPILL-NGKCLGWKTSVIEQWLDDNQGG----
>A0A3M0AJ23	55	0.351	1.529E-06	16	68	76	8	61	63
----------------LLRKPHVAALLSISTSTLDRWVAGGIFPAPLKFGSyKSCAMWRYEDLLSWVAAN-------
>A0A212J1D8	55	0.292	1.529E-06	10	74	76	1	62	63
----------QP-QTNLLRLADVRKIVPLSRPTIYRRIQEGKFPAPIK--DGRCSLWDESKVRAYANQLLQQQPS-
>A0A1E7IEW6	55	0.240	1.529E-06	15	68	76	4	56	64
---------------RIYFWPTVHEITGLSRTTIWRMEKVGKFPKRRQISSGR-VGWLASEVNPWAEGR-------
>UPI0010A499F3	55	0.250	1.529E-06	12	75	76	2	64	65
------------TNIEFLKLAVVMGKTGKSRSSIYQAIKDGEFPAPVRIGP-RAVAWTSTSIAEWQQSRIQASKAA
>A0A8F7PTF7	55	0.216	1.529E-06	15	72	76	1	59	65
---------------KLLAIKELKSVKGIpyGKTSLYRLINAGEFPRPVRLGENR-VAWLESEIDSWIANHVSAR---
>UPI001CD5C02A	55	0.322	1.529E-06	7	68	76	3	63	65
-------SQTQKQTQRLMPYSEVCEILNRSYKCLWVWTKEGKFIQPVRL-NGRAIGFKREDFEQWLAEH-------
>A0A2D7HRL1	55	0.267	1.529E-06	20	74	76	1	56	65
--------------------KEVVSKVGYARSTIYALIKEGHFPKPFKLvPNGRANGWLEETIDNWMQDRASKKSS-
>A0A4V1RMP8	55	0.245	1.529E-06	11	67	76	4	58	65
-----------PNANHLLSPQDLAALIAVPVATVYRWRSAGSGPRGYRI--GKHVRFRMSDVEAWLDA--------
>UPI00047C79E8	55	0.369	1.529E-06	11	75	76	3	63	65
-----------PSTGRMLTVDEFCERLQITPRTFYEWRAKGTAPRCIKIPNGQ-LRIRPADYEHWLDSRQE---NA
>UPI00111D797F	55	0.333	1.529E-06	17	68	76	5	57	66
-----------------YRVKDLAEMLSMGESTIWKLCSDKssNFPQPIKI-TSRLTLWKEEDIQAWLDSQ-------
>UPI0002585A5F	55	0.278	1.529E-06	13	67	76	1	60	66
-------------TTQFITVKQVAELYSVSRTTIWDWCKVGgkryrpEFPKPYKL-DANSTRWNKAEIIKHMES--------
>A0A3D9Z388	55	0.196	1.529E-06	15	64	76	3	53	66
---------------KVMRKPEVLKATGFSNSTLYGRIAAGRFPKPTKLdPDGRIVVWFEDEVEAW-----------
>F9UAN1	55	0.303	1.529E-06	0	65	76	0	59	66
MANNTQ----NPTSHRLLRLKQVLEITGLGKTKIYSLIKLNQFPAPKKI--GRISAWLNTDIDDWV----------
>A0A6G9IB01	55	0.310	1.529E-06	11	67	76	2	58	68
-----------PHlNVPLIRLPDVLHLIPISKATWYSWIKQGIAPKPICL-SARCVAWKLTDIQNFIEE--------
>A0A7W9N598	55	0.308	1.529E-06	0	67	76	0	65	69
MKSKNIDFNTAP-DSALIRQPAVLSIIPLGRSTMWARVKSGEFPAPIKVSPGI-TAWRLGDVRRWLDE--------
>A0A522P1H0	55	0.290	1.529E-06	7	68	76	6	65	69
-------SKPSSQLERLLSVEELSDYLGVPVRTLYDWRVDGRGPKALH--AGRVLRYPESRVQEWIEAN-------
>UPI0012B72E1E	55	0.288	1.529E-06	16	74	76	6	63	70
----------------YLKPEEVQARLGISRGTLESLIETEGFPKPIRF-SARTNRFREADVIQWIENNENGEGQ-
>A0A354GS62	55	0.290	1.529E-06	6	67	76	3	63	70
------LSSLPERGVDLLTAQEVARRLAIGVRTLWRLVAQGKLPQPVRY-SRKLVRWKVSDIDRYIQA--------
>A0A841E5U7	55	0.236	1.529E-06	0	68	76	0	69	70
MSRPTTAPETQPqrgATYRLWSVKDAAAFLGVPAKTLYEWRYKGDGPPSHRV--GRYVRYVPSEVHNWVRAQ-------
>A0A379CAE7	55	0.343	1.529E-06	10	71	76	2	66	71
----------QPEHNKLqlFTAEELAKpPFSIaSRSTIWRWVKVGAFPKPIK--CGRFRKWLLYDIEQWLlEQRKQA----
>A0A4R3JWU0	55	0.250	1.529E-06	0	71	76	0	73	74
MSNT-QPNRAAfdlLPSGGYVRQADLiPAVVPFSGATLWRKVKAGTFPAPVKLSE-RVTAWRVEDVRAWLNSPKSA----
>A0A853IWZ5	55	0.301	1.529E-06	10	72	76	13	74	75
----------QSALARHLRLKEVTALVRMSPSTVWRKVKDRSFVQPIKLSARITV-WSSAEIERWLEAKEGGR---
>A0A285Y4S3	55	0.306	1.529E-06	6	67	76	1	58	75
------PNTTTPCT--LLDSAAIKKVAPVSNMTLWRWMREGKFPSPLKV-AGR-NFWKSDEIEAWIND--------
>UPI0009DA44AD	55	0.246	1.529E-06	6	70	76	1	69	75
------YTSVQPA---FFREKQLigdskCGLLGLvpfSRATLWRKVRDGTFPAPVKL-SSRTTAWHATDIYRWMADPEG-----
>UPI00066D4B07	55	0.275	1.529E-06	16	73	76	17	73	76
----------------LMRLPEVVAACGISRSLIYKMAKEGQFPGPIRV-AARLSAWDSEAVQSWIDSRCEEGR--
>A0A2T7TQV4	55	0.236	1.529E-06	21	73	76	1	54	76
---------------------EVGAMTRLSQTTIYRLRRKGKFPSPITLGERR-IAYRQSEIETWLEqrSRVKAAP--
>A0A4Y6KZ45	55	0.333	1.529E-06	12	65	76	7	58	76
------------PTDRLLTLPEVMKITAKPRTSIYLAVEQGTFPAPRK--PGRRLVWLASEIDAWI----------
>UPI0006145649	55	0.269	1.529E-06	0	71	76	0	71	76
MTNSSSVS--YP---RILRLKQLSERIGLGRSTIYDRMDaqspryDATFPKPIKLGAAA-IGWIDSEITNWIEQRMSA----
>UPI0009F334A3	55	0.229	1.529E-06	15	75	76	11	70	77
---------------RLIKTKDVLTRVQRSKAWLYKQLKAGTFPKPVRI-GSRSISFVESEVNYWIEERISASRDS
>A0A4Q6DJD7	55	0.214	1.529E-06	13	74	76	7	75	78
-------------PQRVLRLREVMDRVGLSRSTIYDRINktspryDETFPKPVKL-GQSAVGWIESSVDHWISElkQRVGSGD-
>A0A371QTE3	55	0.266	1.529E-06	15	74	76	1	59	79
---------------RIIRKAELADILGISIQTIWRMTKRGELPPKRQISKG-CVGWLEDDIIKFLKSRPIADGD-
>UPI00080DE723	55	0.235	1.529E-06	15	65	76	22	72	79
---------------KIISKKEVAKQLGVSLSTVYRMNKAGQLPPPLKTHTGRIRGWFHQSLEEWL----------
>UPI00195A417E	55	0.254	1.529E-06	13	71	76	22	79	80
-------------PHEVYCIKEVTRIVKAGRSTIYLWMKNGAFPKPRKL-SARMVRWRAEDVFRWLAEREMA----
>UPI0009D6A3FA	55	0.310	1.529E-06	14	71	76	2	57	80
--------------ERLISIKEVKHMTSLSPSTIYRKVGKKIFPAPIRI-EKRTV-WTESSIQAWIRAVAEG----
>A0A1U7CNP6	55	0.239	1.529E-06	9	75	76	5	72	81
---------EQPSPvssgTLLIDAEEVARRLDVSSRTVWRLNSAGKLPKPVAVGGSK--KWRSDEIRRWVEAGCPG-RSA
>UPI000A00779A	55	0.246	1.529E-06	0	69	76	0	72	83
MSNISTTSgSFIP---RIVRIKTVMQMTGLSRSSIYEKINpkssyfELHFPRPISLGSSA-IGWVEHEVQAWINQRI------
>A0A2N3H6V1	55	0.225	1.529E-06	0	75	76	0	78	84
MSRPALPpfHPLQsiPVGNRLLRRREVELKTGKSRAAIYAAIREGTFPAPVQIGVN-SVAWLEAEIDLYIAERLAARNQS
>UPI001EE1BD16	55	0.227	1.529E-06	16	75	76	10	74	88
----------------MLRLKDVLKRTGFSRSTIYNKLKVGskhydsKFPRQIRV-GKTSVRWIESEINSWMEEYVKLSRQS
>A0A522JPL9	55	0.281	1.529E-06	12	75	76	23	80	91
------------PETGFARLPIVAPAAGVAGSTIWLWVRKGKFPRPVKVSE-RVTAWRVEDVREWMVN-----PQA
>A0A1M2YW90	55	0.256	1.529E-06	0	75	76	0	71	91
MARKSDPvlAIIHARPPSFLSCASLARELDISESTVYEWVAKGIIPPPRKM--GFSSRWCWQDVQNWL----SAAPSA
>A0A2U0SHX5	55	0.260	1.529E-06	0	68	76	13	84	92
MSEMTPIiaRNSQPPrsKGRFLRMRDLVGELKLSESTINRLHRRGEFPAKVQLSPN-CTGWWESEVEAWKDAR-------
>A0A547L3T3	55	0.252	1.529E-06	12	74	76	3	62	93
------------HVTKFLSVKEVAAVMHVSVATIWRYAQRGTLPDPIRI-DG-CTWWIEAEVLAVIDKRM-ASRQ-
>A0A530CKH6	55	0.333	1.529E-06	11	67	76	29	82	94
-----------PPL--LLRVGDVERMIRLGRSSIYRNIEAGIFPRPVALGTG-SVRWRFADVKAWADS--------
>A0A5C7A217	55	0.252	1.529E-06	4	74	76	22	91	94
----NNLNTPYLAPQGMSRASQLLPFLPFGITTLWAWSRDGRFPAPIKL-SSTMTAWRNAEVLAWLNNQTTSTSS-
>UPI001D14DF4B	55	0.268	1.529E-06	10	75	76	1	66	94
----------QPKFHRILRMAEVLAISGFKPTQLGVHIERGDFPAPVKLTeTGRAIGWLEEEIDAWRAARI-AARDA
>A0A1H9JVG8	55	0.267	1.529E-06	4	71	76	11	80	102
----AEPPKFSPAalvPNALLRTPDVCAVTGMARPTLYEAMAKGIFPRPIKLGE-KSSAWGAAEVNMWCAYRLAG----
>UPI0009C121A4	55	0.257	1.529E-06	3	68	76	34	99	109
---NNNPYSSSLSCDRFVKEAERRQITSISRTQAWKLEKEGLFPCRIKLLGSRSVVWKLSDLQKWVDKQ-------
>A0A218PT94	55	0.246	1.529E-06	10	74	76	55	120	121
----------QPAV--FLSARDVVRRTTLSRAQIYRMVSQGTFPNPVAVSPGRRV-WVDAEVSEWMkkivDERTYGWPS-
>UPI001917D0F7	55	0.233	1.529E-06	0	68	76	0	76	125
MGSTENTSIAPPPvslmlekSRRLLRIETVEARTGLKAGAIYQEVNAGRFPPPRQLSPlGKATAWDERDLDAWIDSR-------
>A0A2V2AB51	55	0.241	1.529E-06	16	73	76	34	91	129
----------------IMRLPEVTAISGLKRSSIYNLMAKGDFPKSRRIGSGGAIGWDSLEITAWVDAQMDAAP--
>A0A4R6N2Q7	55	0.315	1.529E-06	17	73	76	9	63	130
-----------------MSKDDVADVLGVSLRTVENWVNDGTLPAPAKL-GNRC-YWLPSLFYSWLERRLGGGA--
>UPI000C9FBABF	55	0.252	1.529E-06	5	67	76	62	127	130
-----TPSGPDVPTSRstsaFLRLPEVMRRTGLKRSTLYNKISAGSFPAQIHISSN-CAGWREEEINEWCSN--------
>A0A5E6TC50	55	0.218	1.529E-06	14	68	76	137	190	195
--------------TQFIRIAEVKRITSLSTSAIYKMINEGKFPKQVSLGD-RAVAWIKSEVRSWIDNR-------
>UPI0016469E66	55	0.306	2.103E-06	17	65	76	0	47	54
-----------------MTEMEVRDMLGIGRTTFWRMRRQGGFPTPINMGT-RSLRFRRHDVEAWV----------
>E6QC39	55	0.254	2.103E-06	14	64	76	2	51	56
--------------DRFLRIGEAARVLGIHPKSLWRWVRQGVVPPPLALSPHV-KGWWLSEVREW-----------
>A0A7Z2ZCI7	55	0.288	2.103E-06	16	67	76	1	50	56
----------------FFTVKEVAERYKVNASTIWRWQRKGKFPKPIKI-EGV-TRWTEKTLEVYDEA--------
>UPI000C829320	55	0.264	2.103E-06	15	67	76	2	53	56
---------------KLLTIEDIIYTFDISRTTFWRMRQDDTFPKPIMV-SKRSPRWSEQEVYRWYDA--------
>UPI00122DFD57	55	0.207	2.103E-06	16	68	76	0	51	57
----------------MFRRTAIEEITGLSRSTIYAMMARDEFPRPVRI-GRRAVGWREIDMRTWLESR-------
>UPI000BAAF4F9	55	0.338	2.103E-06	15	75	76	1	56	58
---------------RLLTFKELGEILGgRSRSSIYRDVEKGRLPKPVHL-GGR-VYWRSNEVEEFL----GGLASA
>UPI001571B6BB	55	0.358	2.103E-06	16	68	76	3	53	59
----------------LLTQNDLANAFKVSPRTVRRWVADGDFPRGIKV--GKALRWHPDDVRRYLDAR-------
>A0A7U7EIE1	55	0.246	2.103E-06	0	68	76	0	57	60
MQTKNPVY--QP-------VAKLCERYQVSRTTFWRWSKTPGFPSPVRL--GRSVRWNPEFVDAFLTKQ-------
>UPI00145981AF	55	0.214	2.103E-06	15	70	76	3	57	61
---------------QLVRLSEVSDVTTLSKASIYRLLKGGRFPTPVRIGERR-VAWKLSDVMTWVEQRTG-----
>A0A6L7ZUR4	55	0.295	2.103E-06	15	75	76	3	58	61
---------------RLLTVAELAQQLGLHHITVYKLIHQPGFIQPIRI-GRRAIRFRQEDVDAWLQAQ----ANA
>UPI001B814F68	55	0.277	2.103E-06	14	67	76	3	55	61
--------------DELLTVPDVIAELHISRATFYRWLATGKGPKPVRLPGG-TIRVRRSALDRFLND--------
>UPI000564AE0E	55	0.333	2.103E-06	14	68	76	5	60	62
--------------DPLVDANQAAKMLSVTPKIIWQWTrgKKLDFPEPIRIGTN-CTRWRLSEINNWIENR-------
>UPI001B37CC58	55	0.258	2.103E-06	11	68	76	1	57	62
-----------PRRREYLSIPDLCAELGISRDTFYKWRARGTAPRCTKLPNGA-LRILRDDLEDWLNDR-------
>A0A2D8TCH4	55	0.272	2.103E-06	13	67	76	3	56	62
-------------PDRLIRIAEVIEIVGYCKAMIYRKVRAGTFPAPYK-PGGASSRWSLREVSEWVAN--------
>UPI000B7D9406	55	0.283	2.103E-06	15	71	76	3	60	62
---------------KLISSFAVRELCGgVSNMTIWRWLQDPDmnFPKPIKI--GRRNYWREADMIVWLDQQVSA----
>A0A653RHR9	55	0.258	2.103E-06	15	72	76	3	59	66
---------------KIMRLPEVIEVTGLSRSTIYLRMNKGSFPLSISLGE-RAVGWLHTDIAHWLDARVAES---
>UPI001230E084	55	0.345	2.103E-06	13	67	76	2	54	66
-------------TERLLRIKDVCHQTGFCRSHIYNLIGKGTFPLPVGL--GRARRWRQSDINHFISN--------
>A0A8D4SR17	55	0.423	2.103E-06	16	67	76	5	54	66
----------------LLTIARVERVVGYDRTTIYLRIKEGTFPKPVK--DGRNSRWTSTEIQEWIDN--------
>A0A1L0ARV5	55	0.200	2.103E-06	15	69	76	1	54	67
---------------KFIRLTEVKKMTGLGRSSIYSFMADGSFPQTVSL-GGRAVAWVEKEVEEWMFERI------
>A0A7C4QWL4	55	0.309	2.103E-06	0	70	76	0	65	67
MSKNDLAGILAGRP--LLTRKDLARRYGVSTGTIDRWLKNGILPPAVRVLRH---LWRPEEIERWEKTRRG-----
>UPI001479B146	55	0.279	2.103E-06	0	67	76	0	61	68
MTRNPPLQIK----DKLVDIRTVCATLCRSRASIYRDIERGEFPKPIKL--GHSSRWRMSDLNKIIES--------
>UPI00029B38F3	55	0.271	2.103E-06	10	75	76	2	67	68
----------QPY---LLRFPDIKKATGLSRTTIWRLERNGQFPKRRKLSTH-SVGWLREEFEKWVMTREpifnHGDDNA
>A0A316G4H6	55	0.267	2.103E-06	11	65	76	1	55	69
-----------PDVPKLISVKETANLLSVSRATLYRIQKrDPRFPEPLHLSPG-CVRWRADQISAYI----------
>A0A1B7X9P0	55	0.280	2.103E-06	7	62	76	6	60	69
-------SPTSPEyTIQLLRLSQVQEILPVSKSTIWRYIQAGKLPKPKKL--GRSALWVKEDVE-------------
>UPI000A34FA91	55	0.290	2.103E-06	13	74	76	3	62	70
-------------NDNYMSWDEVCVVVGRCRTTVWRWVDKGAFPKPKRRSDGLLIGFDRKDVEYYCKT--GENPN-
>UPI000E2080E1	55	0.295	2.103E-06	0	66	76	0	67	71
MSQL--PSHGYIRIKQILgdptSKPSIPAIIPVSKSTWWNGVKSGRFPKPIKLGPGITV-WRVEDIRQLIE---------
>UPI000D0BE87A	55	0.260	2.103E-06	10	73	76	3	69	71
----------QNKTTRLLDDKMVnmafiTSFTGLTDKWFYKLISEGKFPEPIKL--GRSSRWMQSEVEKWVQERIDQSR--
>UPI0005E709FE	55	0.281	2.103E-06	4	67	76	2	62	71
----NEASREQS--EKLLRINEVLNIVPMGKSTFYAWVQAGKAPQPVRF-GSRCSMWRHADIMKFIEE--------
>UPI000F6FF83D	55	0.300	2.103E-06	8	67	76	5	62	71
--------KAQQ-PEKLLRINEVLSIIPMGKSTFYAWVQAGKAPQPIRF-GSRCSMWRHADIMRFIEE--------
>D5WYU0	55	0.277	2.103E-06	18	71	76	9	61	72
------------------RLPFLLETFGLKRSTVYFWIRKGNFPPPYKVGD-RCSLWDIAEVEEYLRRRGGG----
>A0A4R4FLX5	55	0.281	2.103E-06	12	75	76	8	69	72
------------TTERLLRLPTVISMVGLGKTTIYDMMKEGSFPRPRRV--RNLSLWAETEVQAWIRSITSAATSA
>UPI000DA1D221	55	0.280	2.103E-06	16	65	76	8	56	72
----------------FLSPREVFKLTTLSRTTIWRRVNDLTFPPPRRISRGR-VAWWRPDIEKWM----------
>UPI0009E5C031	55	0.214	2.103E-06	5	66	76	2	68	73
-----TPQNLSD--SALLRLPQVvgdqkrgiAPLVPVCKSTWWQWVREGKAPKPVRIGP-RCVAWRASEIRVFLD---------
>L0DZE9	55	0.271	2.103E-06	5	63	76	9	65	74
-----TPS-TAPTRLRLLRDVDVAARYGIARQSVWRWVRDGIIPPPVRISEKM-TRWPADALDA------------
>A0A653J2V4	55	0.288	2.103E-06	12	70	76	9	65	74
------------PRDRLLTPNDLAIYFDLPLSTIYGWRSKGTGPRGFRV--GKFVRYRLTDVEAWEQEQIE-----
>A0A6I4UFA0	55	0.333	2.103E-06	17	73	76	0	55	76
-----------------MTTDDLVRHLRMSRVTIWRKRAAGAFPKPCALGGGQ-LRWKRRDIDEWIDRLPVSDP--
>UPI00191815E1	55	0.222	2.103E-06	13	75	76	13	73	76
-------------PIGMMRAKQVLELVPFGRASLWKFAKSGQFPQPIRVTGGI-TAWRNQDVIDWLEAQ-SAANDA
>UPI00192AD906	55	0.263	2.103E-06	0	74	76	3	72	76
MSQSDSaYKKL-----RLLRMMDVIKLTGLPKSTIYLKIKNKEFPDQVSI-GARSVAWVETEINEWIERNIQNRKS-
>UPI000915A33F	55	0.254	2.103E-06	10	68	76	14	72	77
----------QNSDIKIITKKQLADMLGVSPSTIYRMIQSKLLPPPLRSPKGYVRGWLSGSIDQWKAEQ-------
>UPI001AD82637	55	0.293	2.103E-06	0	74	76	1	70	77
MVMRTELNSIENA---LITEAAAADYLGISIRTIQAWRMRGGGPIFVKL--GKSVRYRPSDIQAWIEAHLASSTS-
>A0A6P2CUN5	55	0.306	2.103E-06	17	65	76	8	56	78
-----------------YDTAAVARRLSCHEITIRRMVETGRFPAPFRIGTGGAPRWRAEDVEAWI----------
>F0F2B3	55	0.258	2.103E-06	15	66	76	13	69	78
---------------QFITVKDVTAIYGVSRTTVWNWTNpkhkqyRPDFPKSYKL-GGRTARWKASEIQAHIE---------
>A0A2W4QMA5	55	0.285	2.103E-06	16	64	76	4	50	80
----------------LLKLDEVVEVIGMSKTTIRRHMESGKFPPPVKI-DG-LVFWRRVDLEEW-----------
>UPI001C09A3FB	55	0.272	2.103E-06	0	74	76	0	73	80
MNKNAGLesNSTEQGGDRLVRFTDALRMLGLKRSTAYRLIQKDSLPKPIKI--GSMTYFSERELQDWIANKL-ASRS-
>A0A257SNS5	55	0.236	2.103E-06	0	71	76	0	65	82
MQRAATTHSEQI----LLSLTTVAELLDVPKSTLYAWIRKNEIAPPVKL--GKRLYWKRAYIDAWVDQRFEG----
>UPI001F2D893D	55	0.267	2.103E-06	16	71	76	3	57	84
----------------LLRQPDVSKKFGAARPTIYEWMAEGLFPRPLKLGP-KFAAWPEHECNAVLTARIQG----
>A0A2T5BED0	55	0.236	2.103E-06	0	68	76	0	73	85
MSNDNMRNREkkHPHPHPIaIRPQDLADRLGVTRRYVYHLLRHPdttrRLPAPFKI--GRATFWRADEVQEWFDRQ-------
>UPI0019662339	55	0.300	2.103E-06	1	67	76	11	79	86
-SKGKKSYNIQniPGITRtVLRIHQVESATGWGKSKIYELMKTGAFPTPVKLGP-KSVGWWSDEIQEWIDS--------
>UPI001B47B0A6	55	0.200	2.103E-06	13	67	76	23	76	87
-------------PVWMMRLPDVVRATGLSKTTLYARIKEGSFPASVPL-GGKAVGWPSDQVEAWIAD--------
>A0A7Y5VZS6	55	0.257	2.103E-06	2	67	76	13	74	88
--DVSSVARGHPP--ALLRAVDVATLLAISVRCVWRLVASGDLPRPIKLGG--STRWRACDLEAFIAE--------
>A0A4Q8YDS2	55	0.295	2.103E-06	13	73	76	1	59	95
-------------TSRLIDLAAVLARVPVSKRTLGRWCSNGTFPRPIR--CGRRVVWHDGDVSEWIEKMRVADA--
>A0A2E8QVL2	55	0.320	2.103E-06	12	64	76	51	101	111
------------PQVEFLRRGELLARLGISRKTLYIWVRDGFFPKPIK--RGAVQLWTEGDLAEW-----------
>UPI001C96B97F	55	0.281	2.103E-06	6	68	76	44	102	122
------LNRTAP----LLTRAELLVIFGVTRSTLHRWMtSDPRFPRARRIGPG-TIRWLPDEVAAYIATR-------
>UPI0009F6B177	55	0.275	2.103E-06	7	64	76	68	124	130
-------QRATPVSCSYLRIKDVLTRTGLKRSTLYNKIASGSFPAQVKL-AQNCVGWREDQIDDW-----------
>UPI001EFDCAF0	55	0.321	2.891E-06	14	68	76	1	55	56
--------------DPLITLKELAHLLNKSKVTVWRWWaKDKILPPPIQY-KGRTLGWKKETIEKWLLEQ-------
>UPI0004463770	55	0.172	2.891E-06	15	72	76	1	57	59
---------------RLIKLKEVMAKTSLGHSSIYKFISEGTFPKQVSL-GAKSVAWVESEVDDWIEEKVKGR---
>A0A398BVI9	55	0.250	2.891E-06	12	67	76	3	56	60
------------PSYRFMRIKEIEALTSLSRATIYRMISSGSFPAQIKI-GHNSV-WRDDLVQRWMDE--------
>A0A8F0SWX3	55	0.320	2.891E-06	16	65	76	2	50	60
----------------LIKINELIAMTKLSRPTIYRLIKAGKFPSQLKTSP-KTVAWEKSEIEDWI----------
>A0A2N8S9F1	55	0.275	2.891E-06	0	68	76	0	57	60
MQTKNPVY--QP-------IAKLCERYQVSRTTFWRWSKAPGFPTPVRF--GRSVRWNPEVIDAFLTQQ-------
>F8GGT9	55	0.189	2.891E-06	15	72	76	1	57	60
---------------KFVKLETVKSMTGLSRSSIYQLINEGRFPNQVNL-GSRSVAWVASEIEDWMNNCIANR---
>A0A6S5KJ46	55	0.381	2.891E-06	14	68	76	1	54	61
--------------ERLISIPQLAKLLNRHRTRIYVYQKTGYLPPAI-MRNGRTIGWRESDITRWMEEN-------
>UPI0004914679	55	0.294	2.891E-06	17	67	76	6	55	61
-----------------LRIADIMEMLSISKSTVFRWNRDKILPKPLYI-GNRVLGWRKSTILEWLES--------
>UPI00030926D7	55	0.396	2.891E-06	15	66	76	4	55	61
---------------RIVSLQEMSSLVGRSSKTIWRWyRKDKVFPTPIEV-NGRAIGWREADYQAWLN---------
>UPI0015EA6DFB	55	0.287	2.891E-06	0	65	76	0	57	61
MSK-------KLPVAPLLKIDEVCEIINRHRSRLHVWVREGSFPQPVRR-NGRAIGFRRGDVEEWL----------
>UPI00111F91CA	55	0.228	2.891E-06	13	69	76	2	57	61
-------------PTEWLNIREVMNHVGLGRTSIYELMKRRLFPCPVRMGP-KSVKWRARDVEAWMRQRI------
>UPI001CCE52C3	55	0.419	2.891E-06	15	75	76	1	59	61
---------------RLLTLNDLRAVLGnRGRTTIYRDVAAGRLPEPIKI-GGR-IYWREDDIEAALTA-LKGDKNA
>A0A7Y0B853	55	0.236	2.891E-06	12	66	76	1	53	62
------------PESALLSTEELAEFLGISAGTLYNWKYQGKGPKAVKV--GALTRYRTRDVEDWLN---------
>UPI00041D3C9F	55	0.314	2.891E-06	0	68	76	0	60	62
MAS-NTASTAQ-----FLTDKDVAQRYSIGRATVWRWVKMvPEFPNPIKLAG--CTRWRLEELVVW-ERQ-------
>A0A7J9VN12	55	0.285	2.891E-06	12	67	76	1	55	62
------------TPTQMLSIAEVITELDIPRSTFYRWLHTGRGPKSVKLPNGK-VRIRRGDLDTWLAA--------
>UPI000382CD82	55	0.322	2.891E-06	15	75	76	3	62	63
---------------RHLTISDLAERLGVPRRTVYQWNSRGDGPKYLKV--GKHVRYRLADVEKWEKAHEaEGGRVA
>A0A0H4J0C0	55	0.339	2.891E-06	16	68	76	4	55	63
----------------YYRINELSEILSMGKSTIWGLMKEGKFPQSIKISQGV-TAWKSEDILKWVDEQ-------
>A0A0W1RR89	55	0.278	2.891E-06	10	70	76	3	60	64
----------QPIP--HLKDWEAAARYGVHRNTWLRWVREGNAPKPVKFSEQ-CTRWRLADLEAWEQAKVE-----
>A0A0Q8QDR2	55	0.262	2.891E-06	12	72	76	3	62	64
------------TPERLLRLADVKARVGLGKSKIYELVAEGGLPKPYKL-TATASRWHENEIEAWLADVISSR---
>UPI0015B91C4C	55	0.272	2.891E-06	15	69	76	3	55	64
---------------KLIRIRDVVQITSMSKSQIYALAKTSEFPAPIKL--GSSSFWIFSEVNEWIDSKI------
>UPI000785DE73	55	0.254	2.891E-06	13	67	76	8	61	65
-------------PEMLLSTDEVMTRLSVGRTTLWEMEKRNELPAAIRL-SKRCKRWRASEIEAFIAS--------
>A0A1V5C2P3	55	0.416	2.891E-06	15	62	76	3	49	65
---------------RYLRLPQVLDRIPVSRSTWWAGVKKGIFPKPIKLSPRVTV-WLEADID-------------
>UPI00198030F0	55	0.250	2.891E-06	12	75	76	1	63	65
------------TTDSFIRFDEVLKRTSLSPATLYRKIKDGSFPAQTRISKRRC-GWKESALQHWCDNLMNWSADS
>UPI0013D85597	55	0.296	2.891E-06	15	75	76	4	65	66
---------------KLLNTAQVCELLGKAPQTLQNWRSIGTGPKFIKV--GRDVRYREADIIEWLESNvytETGLRSA
>UPI00158895D3	55	0.292	2.891E-06	12	73	76	2	64	66
------------PNEPLLTVRESAKILNISISTLWRRVADGSLPKPLKI--GSLARWLQSDLDDVIEkakNQRGNDA--
>A0A0J5S0Y2	55	0.211	2.891E-06	16	67	76	8	57	66
----------------YMKPKEVCTLIGIDPATLYRWTKSGQFPQPIRI--GSSPRYNAEKVKAFLDS--------
>A0A379B2R4	55	0.257	2.891E-06	0	69	76	0	61	67
MSEN-------PKKARFINLDEVINRTSLTKSTIYDLMKKKQFPQSINI-TQIRVAWLESDIDRWIESKI------
>A0A659KHY6	55	0.327	2.891E-06	15	69	76	8	61	67
---------------RLIRLPEVMMLTGRCRASIYKDINANVFPKPIKTGP-RSVAWVEGEISDWIDNKI------
>UPI000B3B22D3	55	0.275	2.891E-06	14	71	76	1	57	68
--------------THIIKLAELEQRIGLTRTSIYKLIHRGEFPAPVRL-LGRASGWLSTDIDAWLAARPRG----
>A0A315RXR6	55	0.305	2.891E-06	12	68	76	8	64	68
------------TTRELLDIKQVAERIGMSATTIYhkRRTHKDEVPPAIRI--GRKLFWRPKDVDQWIDNR-------
>Q1QLR6	55	0.300	2.891E-06	16	74	76	2	60	68
----------------LLKLTDVTKATGLGRSTIYRKISENTFPPPLQLSPG-CVRWDADHLQAWRDAlPIAANSN-
>A0A7X2SEF1	55	0.250	2.891E-06	16	70	76	7	62	69
----------------ILRLSETLRRTGLSRATLYELQAAGEFPKSIKLSrHGNAVGWVEAEVTQWVQDRIS-----
>A0A3D1EVA5	55	0.262	2.891E-06	13	73	76	5	60	69
-------------NSKLIDVKEVATILKASSRTIYRLSDKGKMPRPVKL--GALARWRVDELSDWIN---SGCP--
>A0A3C1KA02	55	0.347	2.891E-06	7	75	76	1	66	71
-------SEERATRQKLLTEAELAEELQVPTRTIRYWRESGTGPTPLKM--GKHTRYRASDIDAWLDG-LSEAPKA
>UPI001028F65F	55	0.280	2.891E-06	13	69	76	1	56	71
-------------TQRIIRLKEVQHLTGLSRSSIYQFMSNRQFPQSISL-NSRATGWRLEDIESWILSRI------
>A0A0P0MHJ8	55	0.295	2.891E-06	11	70	76	4	64	71
-----------PNSLRVVRMQEVTERVSLAPSTIYGLVQTGKFPAPFKItPGGRAAGWLLGDIEGWLISRTE-----
>UPI00174E68AF	55	0.238	2.891E-06	0	65	76	0	64	72
MNLNALLrTDGQP-MEQFLRLKDICARTSLSKSEVYRQVKDGRFPPQQRRSHKVAV-WKLSDVDAWM----------
>A0A1H5K0J9	55	0.287	2.891E-06	0	68	76	0	69	72
MAQIATRSTDVPnlpiPGAR-ATAAQLCAKYQVSRATWWRWSKTPGFPAPIRF--GRSVRWEPDSVESFLLSQ-------
>A0A8F1I8E4	55	0.225	2.891E-06	11	72	76	8	69	73
-----------PANERLLRRKEVEEKVGLKKTAIYQRIAKGVFPVPVPDEDGTTVRWLDSEIRAYIAGRKRAR---
>UPI000530F1FF	55	0.301	2.891E-06	16	68	76	6	57	73
----------------LLSKEKVISMTTLSYPTIWRMMKKGDFPKSVSASNRR-VAWLAKDIEKWIEER-------
>A0A259BBE4	55	0.259	2.891E-06	13	64	76	5	57	73
-------------NTGFLSAKMVCTYFTISRSTLTRWRreKKRKFPRPVRLGPGR-IAWPVEEIEKY-----------
>UPI001C439822	55	0.316	2.891E-06	9	68	76	18	73	74
---------LQP----ILKHKDLQQVLGCSRTTIYRWIESNKLPTPLRHNNGRIIGWTKQQIEALLAAH-------
>UPI00124C3985	55	0.212	2.891E-06	7	66	76	2	65	74
-------SNIYPKPT-ILRLKEVIGFTGVSRSVIYEKINaksksyDPTFPKPIKLSSNA-VGWFEHELVEWLE---------
>A0A5P6FSG9	55	0.306	2.891E-06	0	71	76	0	70	74
MHSTN-LGSGDgslLPKTGYISLNDMLPHLPIKRSTVWKWAKDGRFPVPVKI--HTLTRWRCEVIHTWL-NQYGG----
>A0A239LE40	55	0.241	2.891E-06	15	72	76	3	59	74
---------------RVLKLQEVMAKVGMKKTSIYRAISVHDFPAPISLGAQA-VGWVEAEIDAWIESRMQAR---
>UPI001F2E5370	55	0.223	2.891E-06	15	75	76	4	66	74
---------------KILRIKQVSAVIGLSRSTIYDRMNpsspryDEKFPRPIRI-GKSSVGWLESSLNEWIELMMG---NA
>A0A6V8MMJ1	55	0.285	2.891E-06	0	69	76	0	67	74
MTDQPQRSKLSYSQSELLTTEQVAALLQMRVSTIQQWRWRGIGPSYARL--GRTIRYRRSDVEAYIARRM------
>UPI000F4A8509	55	0.304	2.891E-06	8	69	76	2	69	75
--------NTQPKkTMQILRMAEVTRRVGLSKSTIYDRINpkstryDDTFPKPIKIGLSA-IGWLEEHINSWIESRI------
>A0A4P5QBD8	55	0.275	2.891E-06	0	68	76	0	66	75
MSLLPT-GNAHPENMRLIRIADVMNITGLKKSTIYMKVKSNEFPTQVQIGSN-SVAWVENEVQQWIKGN-------
>UPI00066096D4	55	0.285	2.891E-06	12	66	76	10	64	76
------------PETGLVREKDVlIHVAPVARSTLWHWRRKGKFPAPVKMGDNA-NGYRAEELRAWLE---------
>UPI0011A5E979	55	0.252	2.891E-06	0	68	76	0	73	76
MLKPYEQSNHSNQPLRILRMAELTALLGISRSSIYEKLNpksryyDADFPKPIRL-GAASVGWRSTSVDEWIASR-------
>UPI0010574F82	55	0.242	2.891E-06	5	68	76	2	70	76
-----QLQtNLQPdHRDQsslvFLRMRSVMKITGLGRSTIYRLIASKQFPCPVRLTSHA-VAWRSTDIEAWSETR-------
>A0A7Y3GGK3	55	0.276	2.891E-06	0	70	76	0	73	77
MHDQQALPFEDPHPplrhtERLLSAQDLADYLEIPVKTIYTWRHNNTGPRGFRV--GKHLRFRWRDIESWLADRIG-----
>A0A378UHT1	55	0.250	2.891E-06	0	65	76	0	68	78
MTTNT--NTTTPTTDQFIRVKELAATFGVSATSIWGWCnpkdrrHKPDFPKPIKLSANTTV-WSLNAVNAYI----------
>UPI000C31CF16	55	0.264	2.891E-06	6	73	76	13	78	79
------PDSALIREARLVQNRHVAAPLPFSSSTLWRKVREGSFPKPLKLSP-RVTAWRVGDVRAWI-NQCAATA--
>A0A157QRQ2	55	0.250	2.891E-06	0	75	76	0	76	81
MTR--QASRRQPPaalsRDALYSWTDIAPFVRVGRETWRRYIKAGTAPAPVQL-GKRCSRYRGSDVLAWIESPSTYRANS
>UPI00041DEDEA	55	0.266	2.891E-06	15	74	76	19	78	81
---------------RILTKKEVALLLGKSISTVGRMIKDGRLPVPLKTQQGRNGGWTQNTILQWLKKQSESQPS-
>A0A1A9HU05	55	0.250	2.891E-06	15	74	76	3	61	81
---------------KILRLPSVCALMGCSRSTIYRLVADGLWTKPVSLSSG-CIGWPEDEVQTILGARVAGMAD-
>A0A7I8EGH4	55	0.269	2.891E-06	12	68	76	5	66	83
------------HNDRILRMPELVALVGLKRTMIYERLKiggkyaDGSFPRPIKLGP-RAIGFLESEVQRWITQR-------
>A0A1G8E7Q6	55	0.323	2.891E-06	1	66	76	5	71	84
-SRKNKLRSPVPVPggSPFATDRDLAERYSVDRMTIWGWAKDGLIPAPLKL-GRQTTRWRWDDIIAHEE---------
>A0A3P3DD21	55	0.258	2.891E-06	17	73	76	2	57	84
-----------------LRVNEVAQRYGVSPATVWHWPQTvEGFPGPVRIGPG-TTRWYPEDPEEW-DAQARGAA--
>A0A8B0SJX0	55	0.290	2.891E-06	11	65	76	26	79	85
-----------PIGVRLIDMHEIVMKTGYSRSTINRWRKAGTFPDGTLYGSS-TRRWLESDIDAWI----------
>A0A7D5V7R1	55	0.274	2.891E-06	11	65	76	4	65	86
-----------PKQICILRRKQLQDRLGIARSTLYAKLNpnsasyDPSFPRPFKLGAGaRLVGWLESDVEAWI----------
>A0A7X8F127	55	0.257	2.891E-06	4	73	76	8	71	89
----NQ-NNEQQHPALMATVGDVAQMLHISIRQVWRLHGIGRLPNPVRL--GNCVRWRVDEIRAFVE---AGCP--
>A0A7K1RGZ2	55	0.258	2.891E-06	15	72	76	10	66	91
---------------RLLRIDSVTARTGLTKRSVYHEISQGGFPCPVRISPQA-SAWIEAEVEAWIDSRIQPR---
>A0A847LLZ7	55	0.296	2.891E-06	13	73	76	24	83	94
-------------PTALLRIKQFSRNpvpYGVS--TIWKMVREGRFPPPIRL-SSRTTVWRGADILAWLAEK-AGNP--
>A0A0R0A391	55	0.195	2.891E-06	0	74	76	0	90	94
MLESDTPTKTHNDKDlvKLLplqgmsRAKDILPLLPFSRTTLHEWSRDGRFPKSIRLSP-TIVAWKNSEVLDWLNNytsntstniRTSGGRN-
>A0A482D8N8	55	0.275	2.891E-06	16	72	76	9	65	95
----------------YVSRETGAQRLDICPRTWDDWVKAGVLPKPYRLGiSGTTPRWRWTEVDEWI-SRRAGS---
>UPI0009B3AFC6	55	0.285	2.891E-06	15	75	76	3	71	96
---------------RILQYPELLEKLGYkpnpnqpnaGRSTIALWIKTQGFPEPIPL-GGRRVGFNESEVDAWILGRREAKADA
>V2V9C8	55	0.241	2.891E-06	15	66	76	39	95	98
---------------QLLKISQVCEITGLSRPTIYLMMNQKsprydvTFPKPIKLSVNR-VAWSALEINQWIE---------
>A0A0F9KC54	55	0.275	2.891E-06	9	74	76	31	94	102
---------GDPAPAQLagmLNVGDVAKMLRCSARTVYRLSDAGRMPRPAKL--GALVRWSRAGIEEWIAD---GCPS-
>UPI001EE1EBF2	55	0.328	2.891E-06	1	67	76	30	101	105
-SNNCQrkpmPAKLnQPQQDSLLRvVPHITARMGISRSGWWKGVKDGKFPPGIKLSPRVTV-WKSSEIDSLIAS--------
>A0A431W807	55	0.215	2.891E-06	5	65	76	55	118	126
-----QPSLSHPDPKKqpsdLIKIKEVTQITSLSRSTIYTKINQQDFPQSISL-SSRSVAWVRKEVEDWI----------
>A0A0Q8E1K3	55	0.285	2.891E-06	10	68	76	34	100	130
----------QP---RLvLRIDEVAAQIGLSPSTIRNLLdSEGqwfdpEFPKPIRLGNGAGVRsaigWRRADILGWVDSR-------
>UPI00160E70B3	55	0.250	2.891E-06	4	64	76	59	121	130
----ASLRPMQPisAPALYLNAQSVAQRLSISVPTVWRWARERqDFPSPVHLGPGV-SRWSLDDIEAY-----------
>A0A0B8P884	55	0.259	2.891E-06	15	68	76	82	134	142
---------------RFHSYATLKAEFGVARSSLYVLMRDGGFPHPVKLSARR-VGWVESEVIDWFEAQ-------
>A0A7C6RKZ6	55	0.225	2.891E-06	10	75	76	17	87	209
----------EQGTRQTVRPAEAAVMLGIATPTLWRWTRDlPGFPQPerYRLAGRNVTVWYVDDLEAWMAKQgdMAWRRNA
>A0A2T0VL69	54	0.269	3.974E-06	25	75	76	0	51	53
-------------------------MVGLSIPTIYRQMKQGTFPKSVKLtPNGRAVGWYRSEVEDWQASRRQTDKGA
>A0A1H1M414	54	0.285	3.974E-06	16	64	76	1	48	56
----------------YFTVKQISQRYSVSPATIWRWVSTGAFPKPHKLGP-ATTRWHIADLEDF-----------
>A0A3D5EI23	54	0.196	3.974E-06	15	70	76	1	55	58
---------------RLIKLKEVMAKTSLGHSSIYKFIAEGTFPKQVSL-GAKSVAWVESEVDDWIMERIG-----
>UPI0009BACF7E	54	0.245	3.974E-06	14	66	76	2	53	58
--------------DKFLRIKEVCDIAGVSKREIYRRVAKGTFPQQRRV-SHRCAGWSKREVMNWLD---------
>UPI00084AC8BE	54	0.250	3.974E-06	15	74	76	1	58	59
---------------QLLNLKEVIYLTGLKRSSIYKFMDEGHFPKSVSI-GGRSVMWKDCDIDEWICEKIR-RRN-
>UPI0018E140CA	54	0.283	3.974E-06	15	67	76	4	54	59
---------------RLIRLPELTSHLGIGKTKLYAMIKTGDFPAPVKI--GKVSAWRADRVEKWVES--------
>UPI001CF3BD02	54	0.259	3.974E-06	14	67	76	5	57	60
--------------DRILKLKEVIAATGLSRSTIYNYMSLNQFPKSIQLTPRR-IGWRESDIINYLNS--------
>UPI00036D1378	54	0.183	3.974E-06	15	70	76	1	59	61
---------------RFIKLKEVIEITTLSRSSIYQFMKEEKFPKAVSL-GGRSVAWVEDEVTDWMmdkvENREG-----
>UPI000F4CA0DD	54	0.340	3.974E-06	16	65	76	4	52	61
----------------YLTVADVVSELGIARSTLYVWLATGRGPKFIRLPNGG-IRFRESDLKEWL----------
>A0A3M2D5X9	54	0.400	3.974E-06	25	64	76	0	38	61
-------------------------MLGISRATWWRWVRLGKAPQPVRL-SNRCTVWRLQDIREW-----------
>UPI001CF561A2	54	0.303	3.974E-06	13	67	76	5	60	62
-------------NEKLLTLVEVATMTSLSQSTIRRLINAGKFPAPLRLGqTGRAIRFRPAEIRHYLNN--------
>A0A1Y1R2H3	54	0.357	3.974E-06	14	68	76	4	58	63
--------------DRLLTWPQVEALVAMGRKAAWeRWT-SGLFPRPMKLPNSNRNRWRESEIQAWIAGN-------
>UPI0005E1100C	54	0.288	3.974E-06	16	67	76	6	55	63
----------------MLKLEQVEAATGFKKSIIYEWIKEGKFPAQCKL--GRTSRWRSTDINKWIQE--------
>A0A850Q4Q2	54	0.283	3.974E-06	13	65	76	2	53	63
-------------TTKIIKIRAVCEMTQLSRATIYRKQVAGEFPSSVKLST-RCVGWYADEIEMWL----------
>A0A255DSL9	54	0.379	3.974E-06	15	72	76	9	63	64
---------------QLLTTADMTRLFGVHRRTIYNWRRSGIIPAPKRI--GHYLYWQQADVLAFLQNR-GAS---
>A0A843HTB0	54	0.305	3.974E-06	17	74	76	6	59	65
-----------------LTLTDLAKYLGISRRVLYVMIQDGRFPvAPIKGSNPR--RWNVEDVDNW---RFGGKRD-
>UPI00167823B8	54	0.298	3.974E-06	10	75	76	3	63	66
----------QP----LIAASTVRRQFGgISDMTVWRWVQKGLLPEPIKI-NGR-NYWRESDVEALKQGRSGNSGKA
>UPI001572531F	54	0.281	3.974E-06	16	75	76	2	63	67
----------------LVSFDDLKQM-GVSYSaqHLNRLIRDGAFPRPIKLGPSRNSRkaWLKADIDAWIKSRI-NQRDA
>A0A7J9WG16	54	0.311	3.974E-06	12	72	76	7	65	67
------------TPERLWSAAQLAEHLGVPVKTIHQWRYLQKGPRGFRV--GRHLRFRPADVRAWVDEQIESS---
>A0A838ZW71	54	0.245	3.974E-06	16	68	76	11	62	68
----------------LLRRPLVENITGLGRSAIYALVAQGDFPAPVRL-TAKSVAWRSDEVQAWVNSR-------
>A0A255R1K7	54	0.268	3.974E-06	10	73	76	2	63	68
----------QPDTKllpRLLTAKEAAKFCGISTRTLWRWVSGRRIIQPLHIGETR--RWDRAALEQWIE---SGCP--
>UPI00082E6B1B	54	0.230	3.974E-06	16	67	76	2	52	69
----------------LIRMPQVIKMTGMSKSAIYAQIKEGAFPRPLKI-SQRHVAWDKQHVIDWIQS--------
>A0A095XXS8	54	0.277	3.974E-06	11	63	76	7	58	69
-----------PAADPLLSASQVCQELGgITRTTLWRWRREGLLPEPVTM-RGR-NYWRASVIEQ------------
>UPI001F2256AB	54	0.196	3.974E-06	14	74	76	9	68	69
--------------TRLIKLKEVIQKTSLGHSSIYKFISEGTFPKQVSL-GAKSVAWLESEVDDWIMERLGERDN-
>F0F273	54	0.257	3.974E-06	15	74	76	5	68	71
---------------KLIRAKELAELLSVSDTIIWNWVNpnnrryRPNFPKPIKISPNV-TAWRENEIIAYLD-QLAANRS-
>A0A2N6B3T2	54	0.290	3.974E-06	13	73	76	1	60	72
-------------PSRLIDIRDLSEQLKVPEKTIRNKLSDGKWPlHPIRI--GRCLRWRQSDVDAYIEDLVETSR--
>A0A851HDN5	54	0.257	3.974E-06	7	71	76	3	71	72
-------SKVEPKITkhdlpRLMTRDEVAEYLDVAPKTLSNWNSAGTGPTPVRY-GGRSVKYLPEDVYEWVRSKRAA----
>A0A2L2B4Z7	54	0.273	3.974E-06	0	71	76	0	71	73
MADQLKLATyGALPATGFVRLADLRPILPFSDSTLWRRVKNSTFPAPLKLSE-RITAWRAEEVRSWLDQQGKA----
>A0A126NP95	54	0.217	3.974E-06	6	68	76	1	68	73
------PAFIAPAPDSFLREKQVLVTVGLGRSSIWSFSNprsryyDPSFPKPVKL-GARAVAWRASEIFAWVASR-------
>A0A517NAR0	54	0.229	3.974E-06	5	73	76	2	72	73
-----QLPK-QPPSDVAMSVDDVATLLQCSPAHVRRLADSGRMPRPFRI--GRLVRWEPSAVRAWISDgcpkiRKGGRR--
>UPI0011239766	54	0.250	3.974E-06	0	67	76	0	71	74
MSNTRDYdycrNITQQELSKIISKKQLAQMIGKSESTVSRMIKDGRLPKPLLTPQGYSGGWFSATLHEWFNN--------
>UPI00192CBAA9	54	0.266	3.974E-06	5	71	76	1	73	75
-----QPSETQeqatPATaARLLTSGAVRKLCGgISKPTLHRWMNRPElgFPKPITI-GQR-NYWRESGILAWLDAREVA----
>A0A0F5JUS5	54	0.259	3.974E-06	15	68	76	1	54	76
---------------KVLRMRDLPDRVGIGRSTIFGLIKEGSFPRAFSIGHSRAKGWHEHEVEAWIARH-------
>UPI00191A5376	54	0.252	3.974E-06	0	64	76	3	66	76
MQTATRPPmvDAQPAV--FVRMAAVVRMTGLGRSTIYRLMAEDKFPSPVRL-AKRAIAWRRIDLEQW-----------
>A0A3A0DGF2	54	0.256	3.974E-06	0	73	76	0	72	77
MDKQRNLfdeSAPASPDEKLLVPADtVATMLSISVRSLWRLLSAGRLVPPVRL--GRSVRWHVAEVRRWID---AGCP--
>A0A2W5FMQ2	54	0.196	3.974E-06	16	73	76	16	75	78
----------------IIRLPAVIARTGLSRSSIYAYVRTSDFPPPKSI-GKRAVGWLEKDVAEWLETRTtsaGASR--
>A0A7W2FCY8	54	0.282	3.974E-06	0	73	76	0	75	79
M-QTNQ-SHTQIPhqPMRCLKVGDVAQKLGIGVSTVWQKLKDDpTFPRSFPLfGSGKATRWRETDIDNFIISRLQSAA--
>M4RYA3	54	0.260	3.974E-06	2	67	76	6	73	79
--NLAVLAALPPAdnsNDRLIPFARVEQIAGLKRTRIYKLIREGKFPKPYK-PGGFGSRWSEAEVRAWLEA--------
>A0A1V4CHW5	54	0.238	3.974E-06	14	75	76	2	64	79
--------------DALLSRKETARRTSLSASSIAAMAKAGLFPRPVPLtPSGSRVAWLESQVNAWIQERAEQAAEA
>UPI00189D3154	54	0.236	3.974E-06	15	69	76	1	54	79
---------------RFIRLSEVKTKTGLSRSTIYEYISLGMFPKNIKVGP-RAVVWVDSEIESWSKQRF------
>U5N921	54	0.245	3.974E-06	16	75	76	4	63	80
----------------LLRPKELAAELRLSRASAYRLAQEPGFPSAFRLSKGI-RGWRRGEVHAWLENRREGpAPTA
>UPI0018B0BEE4	54	0.290	3.974E-06	13	67	76	24	75	80
-------------PD-LLTIDELSNYLQVSKQTIYYWQKIGTGPKPFKL--GKHLRWNKQSVLDWLHE--------
>A0A7Y4ZCX8	54	0.258	3.974E-06	11	68	76	7	63	80
-----------PQPIRILRLPDLKEKIRLGRSAIYDMISRGEFPQQIKL-SAKSSGWIESEVEIWLLER-------
>A0A437GXI0	54	0.250	3.974E-06	0	70	76	0	68	81
MPRANSdYSSL--PPEAVLRLPDVLALVGLSRASVYAKVAEQRFPAPVKL-TRHASGWRMGDVREWLADPVG-----
>A0A266Q562	54	0.252	3.974E-06	0	68	76	2	72	81
MHSQNQRRLKMQKNEHYLTVGELASLARVSARTIYNRLSAGglGLPPSTKLPKSRRVLFRASDVESWINQH-------
>UPI001C20920F	54	0.288	3.974E-06	17	68	76	8	59	82
-----------------LTSAQLAEREGVDIRTVQRWRQDGSGPPYLRMPGGRLVVYRESDVEAWEAAR-------
>UPI0014734C7B	54	0.265	3.974E-06	12	68	76	18	81	83
------------PEVRVIRMKRLSEMLSISRSTLYDWLNpsspryDSEFPRPVRLSAkGVAVGWFLDDVMRWLSTR-------
>E6QQB1	54	0.293	3.974E-06	14	70	76	1	56	85
--------------EKLLTPEVLGEMLGMSVQTVYNRRAQGLsLPPTVKL--GRLLRFRQSDVQDWITSQIE-----
>A0A8A9ES76	54	0.240	3.974E-06	14	67	76	4	56	86
--------------EQMLTDREVAQVLKMSRSSIWRLARLGKLPNPVKV-GLTASRWKQSELKTWIES--------
>UPI001C98EF0A	54	0.250	3.974E-06	14	75	76	4	67	88
--------------DDLLTSAETAALLGIKTNTLEIWRTKGHGPAFLKLGtaPQAPVRYRPSEVTAWLEQRLYASTSA
>UPI00194F0C73	54	0.189	3.974E-06	11	72	76	4	76	89
-----------PHrePIEFIRLPAVRALTGLGTTKIYDMVKKGLFPRQVPL-GGRSVAWVKSEVLAWnqqkvddaraLQSQIGSS---
>A0A3N9V6N0	54	0.257	3.974E-06	0	65	76	10	77	90
MDELKQVDGLrlyrELPQNGLVTMALISALTGWSRVTLWRKIKAGELPPPRKI--GRALRWSKADVDAFL----------
>A0A7V9MXR0	54	0.287	3.974E-06	7	68	76	3	66	91
-------QKTKPYVDsarRLLTVDEVAAQLSVSRFTVWRLRDAGLFVREIKI--GSSSRWQQADVDAYIaESR-------
>UPI00070959BD	54	0.380	3.974E-06	25	74	76	45	91	92
-------------------------YLNISRATFYRLVKSGNFPKPISVGAKIKV-WRREDIDAWVNEQ--ASKN-
>A0A1I6L4K1	54	0.352	3.974E-06	12	62	76	4	52	92
------------TEEKLLSVAQVAEILGLGVSTIWRQVKLGNIPEPGHI--GRSARWRKSDID-------------
>A0A7H9BML1	54	0.271	3.974E-06	14	71	76	1	57	93
--------------DRLIDIKELSETISLAEQTIYnRFNKGGDLPPAIKL--GRSLRWRESDVAAWIASKQPA----
>A0A257DJW8	54	0.267	3.974E-06	13	68	76	34	88	93
-------------NDRFVREEECKHISGLSRATRHRWHKIGKFPAPIRI-NGSVTVWKHSELMQWVDQN-------
>A0A4R2MW95	54	0.238	3.974E-06	12	71	76	34	99	100
------------PDSALVRESQLvkkpnnpAPVIPISPATLWRWVRLGQFPAPIRLSE-KITAWRVGDIRAWLQSQAAA----
>A0A2I0GQL4	54	0.252	3.974E-06	3	66	76	10	83	104
---VNQLQNENSDDTQLIassvlphqgmsRASTILPLLPFGSSTLWEWSKSGKFPAPVKLSP-TITAWRNRDVLNWLE---------
>A0A432BHY9	54	0.242	3.974E-06	8	68	76	34	103	105
--------KEELSKSKIIRLSQLTEMLSISRSCIYDWLnpssprHDPSFPKQVRLSGrssGGAVGWRLESIMAWLDSR-------
>A0A368URF2	54	0.307	3.974E-06	1	63	76	37	98	108
-SILKGYESKEPEqeTEKLLTADEVCQRLNISRQTLYKWGKKGWI-NPVKL--GYAVRWRETDVKA------------
>UPI001E59620F	54	0.230	3.974E-06	16	67	76	55	105	117
----------------LMRLPDVVRATGLSKTTIYTRIKEGSFPSAVSL-GGKAVAWPSDQVEAWIAD--------
>A0A258NWX1	54	0.276	3.974E-06	8	71	76	64	127	136
--------KEESADLSLLREGQILQLIPVSRSTFRRWIKAGKFPAGFKITE-RITMWRSYVVFDWIKTQkIGG----
>A0A329Y9H2	54	0.283	3.974E-06	17	74	76	8	65	160
-----------------LCARDVCERYSISKRTLNRWMKDDamGFPKPIEI--NRILYWREKDIADWELRQQGIDPN-
>A0A7X3G6T1	54	0.252	3.974E-06	4	68	76	1	66	173
----NLPTTGYVRETQLIgdRRKGTAGVVPFSHATLWRKVSTGEFPAPVKLSAGV-TAWKVEDVRAWMEER-------
>A0A292YBZ9	54	0.333	5.464E-06	16	66	76	1	49	54
----------------YLTITELIEILKLSKATIYRKIKANEFPKPVK--QGKFSYWAESDINRWIE---------
>UPI0015F03CD0	54	0.262	5.464E-06	10	70	76	2	56	58
----------QP----LMTVDEVSNFLRVPVHTLYRWRGNGYGPAGKKI--GKHLRYRPEDVDAWVAEQGG-----
>A0A841G832	54	0.370	5.464E-06	14	67	76	1	53	58
--------------EQIISIPEMEKLVNRDYKTLWVWVKNGNFPKPVRV-NGRAIGWTQSSYQKWIDE--------
>A0A2K8UBC9	54	0.300	5.464E-06	16	65	76	2	50	59
----------------IIRIGKVTELTSLGRSTIYEMIKKGHFPAQKKISTRR-VGWLLEDVENWI----------
>A0A0P1IFJ3	54	0.218	5.464E-06	14	68	76	2	55	60
--------------EKHYRRTEVEAISDLSRSTIYDMMNRGEFPRPVRL-TTKAVGWPESLIRGWLENR-------
>UPI00092CF862	54	0.272	5.464E-06	14	68	76	3	55	61
--------------DILLSMKDITAHSGLSDKHYYSLIARGLFPRPLKI--GRSSRWRKSDYEAWLNER-------
>UPI00192D20D0	54	0.295	5.464E-06	10	70	76	2	59	61
----------QPEPV-FLTVQEVADLLRVSAGTIRAWVAKGDGPPAMRF--GKQIRYRPERVMEWVEQQEG-----
>UPI00041453C3	54	0.272	5.464E-06	14	68	76	2	54	61
--------------DKLLTQKEIMKTFKVSRTTLWKWQRQNLFPKAKKI-GGR-LYWSEAKIKNFMESN-------
>A0A8E2BKF4	54	0.307	5.464E-06	16	67	76	4	54	61
----------------LLRLPEVLAITRRSKAQIYRDAASGTFPRPVKI-GARASAWRCVDVQAWLDN--------
>A0A1M7TS02	54	0.314	5.464E-06	16	69	76	10	61	62
----------------LVTEKDAARFLSMSFRTLQAWRSEGKGPPYLKL--GRSIRYRMSDLLAWIEKQI------
>A0A1W0D234	54	0.240	5.464E-06	16	69	76	3	55	62
----------------FIRLADVMQMTGLAKSTVYKYIRQGTFPRPVSA-ATRASRWVKSEVDSWLIQQI------
>A0A7W5VAI5	54	0.327	5.464E-06	11	65	76	1	54	63
-----------PKSQAMLSIADVLDELNVPKSTFYRWLHTGRGPKCIKLPNGK-VRIRRGDLESWL----------
>UPI00119F6BB5	54	0.307	5.464E-06	16	67	76	6	55	63
----------------MLVLKKVEAATGYKKSIIYEWIKQGKFPAPCKL--GRSSRWRSTDINKWIQD--------
>A0A6N6VFE6	54	0.333	5.464E-06	16	75	76	3	60	64
----------------ILTVNDAADVLRVHIRTLERWRQTGEGPRYVKM--GRRVGYRRADLEAWLDANATTSTSA
>A0A0Q8DCD6	54	0.245	5.464E-06	16	72	76	3	57	64
----------------LMDSKELAAYLGVPLQTLYKWRTVGAGPRAIRL--GRALHWRVDEVERWLDECTEAS---
>A0A6G6YAB5	54	0.245	5.464E-06	16	72	76	13	64	65
----------------LVRTGE----TGLSKSTIYNMIQEGEFPRPVQL-GKQAVGWRQADIERWKSERAEAR---
>A0A1H5EI27	54	0.296	5.464E-06	11	73	76	3	64	65
-----------PLPDQYLTPEDLVTLLRLpSVETVYQWRRKGIGPRGFRV--GRYVRFDPEDVQAWVKSLMEGAA--
>A0A7W1WXA9	54	0.250	5.464E-06	14	72	76	6	64	66
--------------TELLRTKAAAALLGVSTTTLWRLEqSDPTFPRKIVI-TSRCVGWRAESLLNWLEGKEAGR---
>A0A431PU96	54	0.266	5.464E-06	16	75	76	0	57	66
----------------MLTENEAANLLSISHRTLQAWRIKGEGP--LFVSVGRLVRYRQADLDAWLESRKSASTSA
>A0A8F9ZYZ7	54	0.263	5.464E-06	13	69	76	5	60	68
-------------NKRIIRLADVIHKTGMCRASIYKEMAENRFPKNVKL-TSVAVGWIESEIDEWIESRI------
>A0A542LGD7	54	0.206	5.464E-06	16	73	76	2	58	68
----------------IITLERVTEKTTLGRSSVYNYMKDGRFPASVRLGE-RHVGWVEAEVDDWVKKQVAASR--
>UPI0018ACFC5B	54	0.288	5.464E-06	13	70	76	1	59	68
-------------PTRFIGVREMCRLTGKSYSTLWRLCKKRAFPLPKKTSTGTFLGWREDEYQRYVETgQIE-----
>UPI00062E8180	54	0.260	5.464E-06	15	64	76	13	62	69
---------------KILRKNEVAKLLGVSCSTLYRMVRSGRFPEPHRSPKGYIQGWTVEALEQW-----------
>D7DKN9	54	0.238	5.464E-06	6	71	76	2	67	70
------PTNAVQRVPKILRMRQLVDAVGLSRTSIHRLMSKGLFPKSIKIGINA-VGWELADVEFWLfERRMAG----
>A0A286RJS2	54	0.260	5.464E-06	16	65	76	6	54	70
----------------FMSPTELARCLGISRRTLFRLVSAGRLPEPVRL-TKRTVRWEWAAVQQWL----------
>A0A1C3PGP5	54	0.298	5.464E-06	11	67	76	8	63	70
-----------PALDEWLTVADVIAEVRIPRSTFYRWRQMGLGPRSVKLPNGD-VRIRRSWLDDWLDN--------
>UPI001BFED8AE	54	0.338	5.464E-06	13	74	76	3	63	71
-------------TNKLLRIADVSRITTLAKSTIWLKVSQNQFPKPTKLSASITV-WKESDVWKWIDDHFQTSAS-
>UPI00036967AF	54	0.273	5.464E-06	3	74	76	1	71	72
---NNKL--LTPPTDRLIREPERKRLTSVCRTGAWELEQKGQFPKRRRLhPSGSTVCWLLSEINLWINEREVVNPS-
>A0A8J6NGB8	54	0.260	5.464E-06	15	64	76	16	64	73
---------------RIYRIHDLVEIYGMSKATIYRLMDEGKFPRPVRI-SNRGVGWLMAPLDKW-----------
>A0A2E8KEK4	54	0.224	5.464E-06	15	72	76	2	58	73
---------------KFLRIREVQLFSGLSRSQIYSLVAKGEFPRQVKVSE-KASAWLLSELEAWMQKRVAGR---
>A0A1V5DH48	54	0.275	5.464E-06	0	67	76	0	67	74
MSKDSKIQiIEELPKTGLLRIKQVLRFVPVSRSSWWAGVKSGRYPKPLKLSERVTV-WRAADIHQLVEE--------
>A0A1H8DSB8	54	0.305	5.464E-06	12	67	76	8	66	75
------------PDSTLLREKELvrpEGILPFARATLWRHVRDGSFPQPIRLPGVRMTCWRVGDVRAWLAA--------
>A0A1H6TVT4	54	0.289	5.464E-06	0	75	76	0	66	76
MDTNNRKN----DVERWLSVEEIALHLGVSKDTIRSWIKKGTIPF-HKV--GRLYKFRISEVDLWVES--GKSADA
>UPI000782C62A	54	0.301	5.464E-06	5	67	76	10	70	76
-----TPEPEPIDPNILMSPDDLAARLNVSRGQIIQMRYRGQLPPAIKV--GRYVRWDPADIETWINS--------
>A0A7K0RH60	54	0.338	5.464E-06	17	75	76	22	75	77
-----------------MTSRDVRKLVPISDVTLWRWVRDGIFPQPEKI-NGR-KYWRQDAVAEWM-NR--SQANA
>UPI000E3B80DE	54	0.225	5.464E-06	0	73	76	0	77	79
MTNKTQSisSSTQTTtsllSDQLVDMTFITAYTNMTDKWFYRLISENAFPAPIKL--GRSSRWLKSEVEKWMLDRIQASR--
>UPI001A95A85D	54	0.242	5.464E-06	0	69	76	10	76	80
MESSERIQHQQP--RRLEDVRQVGNRIGRGASWIWAAVQRGDFPAPRRL-SARCTRWDSRAVDEWIEQQF------
>UPI001184955A	54	0.244	5.464E-06	14	62	76	21	68	81
--------------DFLLRPHEVRAILGVSKSTLYRMIERGELPPPQTI-SLRCVGWRRSVIE-------------
>UPI001A8CF85B	54	0.285	5.464E-06	14	69	76	15	69	82
--------------EQLLDEKQAAKHLGVSARTLRNWRVRGGGPKFVRV-SARCIRYKRGDLQDWIDRRI------
>UPI001F446028	54	0.339	5.464E-06	16	68	76	12	64	82
----------------LMKIGEVAAMLRVTRQAIWAMRKKGEFPEPITALSSKQPRWIKAEILDWIKQR-------
>A0A8D4VV48	54	0.250	5.464E-06	16	75	76	4	62	84
----------------LLRLPKVLAHYGCQRTKLYQLIKDGLFTPPVDL-GGRCVAWPDMEVDSIINARIAGKTDA
>UPI000DD0A747	54	0.187	5.464E-06	1	70	76	4	82	85
-SIAHNIESIEVPNNKIIRLKQVVALTGLSRSTIYDRMDpkskryDASFPKSIRLGTvskiGA-VGWIESEIQAWIKKKIE-----
>A0A1N6K2T8	54	0.262	5.464E-06	13	73	76	25	82	87
-------------TDRLLRLPQVLDMVGLGKTMLYEMIKTGEFPQPRKV-RHLSV-WVESEVQTWI-SKIAKVP--
>A0A3C0KHX8	54	0.265	5.464E-06	5	68	76	17	78	90
-----QPSRMMPISVSLLTRSQVLELIRFKKDWLYAAIKAQKFPPPLKF--GHSARWSSTDVQAWIEGR-------
>A0A060RBK9	54	0.278	5.464E-06	7	66	76	30	87	92
-------SPEKPPTkEALLTRKEVISLLGVDSSTLWRWAKTGYL-SPVNFGGQR--RYRKAEVDAIIN---------
>A0A4Q2R9B3	54	0.216	5.464E-06	0	74	76	1	83	99
MMSGNPITKsnssfGELPSTGFVRMKALLPPHGpipASRATIYAWIRAGVFPSPVSIGTGRIKGFRVEDVRAFLQHPSTAQPN-
>UPI00037FE2FD	54	0.237	5.464E-06	16	74	76	19	76	100
----------------ILRRKVVSGLTGKSRSTLYRDISKGLFPHSIEIGGG-CVGWPCYEVEQINNARISGKSD-
>UPI001E3CF4BF	54	0.245	5.464E-06	25	74	76	3	55	105
-------------------------RTGLSDTSLYRIMSlpTGGFPRPLKIAGGRTAAWIEAEVDAWIEAQIETrSRN-
>UPI0018DF0AA7	54	0.241	5.464E-06	7	68	76	32	92	112
-------NPISLPLDGYSRASQLMPFLPIGLSTLWKWAKNGSFPAPVKL-SSTVTAWRNQDVHQWFKDQ-------
>UPI00029A10C7	54	0.289	5.464E-06	1	73	76	45	115	123
-SSQNALFAGQKLPEHqglLLTSKETATLLRVSERTLYSMHTTGQMPPPIRI--GAAIRWSLDAVQKWIE---AGCP--
>A0A3L7PCD9	54	0.269	5.464E-06	4	66	76	48	108	127
----APPQNGHVNERELLTAADVARMLAIGERSVWRKSQDGRLPPPIKVGG--STRWAKTSIRDWME---------
>UPI000EB1788E	54	0.213	5.464E-06	14	72	76	5	65	146
--------------DRLIKATEVCLLIGRGKTTLYNLIRSGAFPPPKKNGPTRQagVYFSERQVLAWIADHRGNS---
>A0A1I3NZH6	54	0.233	5.464E-06	15	74	76	85	143	157
---------------RVLRIKQVMELTGLARATVYKYIHERNFPLPVSL-VGASVGWVRAEIEYWLASCAEDSSD-
>A0A5C8BEB1	53	0.380	7.512E-06	26	67	76	3	43	49
--------------------------TGLSRSTLYSKVKDGTFPAPIKL-SKRCVRWHSEVIRKWVDA--------
>A0A2N6FXU0	53	0.260	7.512E-06	16	65	76	3	51	56
----------------FLRIPDVIKKTGLAKSTVWLWLKEGKLPKSIKL-SSRIPVWEEEKIEQWM----------
>UPI000A07CE66	53	0.259	7.512E-06	15	68	76	1	52	58
---------------KLLTLNEVSEMLRVSPNTVSYWVYRGVGPKSVKV--GRRRLWNEVEVLAWLEAQ-------
>A0A2N3DYI8	53	0.228	7.512E-06	15	68	76	3	57	58
---------------RYLSSRQLkAALGGVSDMSIWRWQTDPsnGFPKPVRI--GRRRFWRADEVERWMADR-------
>A0A4R4LVA2	53	0.275	7.512E-06	10	66	76	2	57	60
----------EPHPlPALATPKEVAAYLRKSPKTLANWRSQGIGPKPRKV--GHSVLYRRRDVDAWLD---------
>UPI0010A1FA8B	53	0.250	7.512E-06	16	67	76	5	54	60
----------------LLDFNAVSRKVGLSRKTIYCRIREGEFPRQVKI--GRASRWLQHEVDDWIAS--------
>UPI000570D506	53	0.272	7.512E-06	14	68	76	3	55	61
--------------DILLSMKDITAHSGLSDKHYYSLISRGMFPRPLKI--GRSSRWRKSDYEAWLNER-------
>UPI001B3CA158	53	0.254	7.512E-06	16	65	76	1	51	61
----------------FITTTDLASRTGLSKPTIWRYRKRyANFPKPIYINGSSALRWVAEEVDAWM----------
>A0A1D9BA98	53	0.266	7.512E-06	16	75	76	2	59	61
----------------LIRLADVMQKTSLRRSTIYKYIAVNAFPRPVPIGGGR-VAWVDAEIDDWVVEKIKA-RDA
>A0A4R8ZGU0	53	0.237	7.512E-06	13	71	76	5	61	62
-------------NDRLMTTAELLDYLQVTKSTLYTWRSSGRGPRA--FSVGKNLRFRRNEVDSWLETQVAA----
>UPI001BC6592A	53	0.285	7.512E-06	15	63	76	7	53	62
---------------QLISVKEVATTLSLSVPTVWRQAKAGALPSPIKIGG--STRWRRSDIEA------------
>UPI001866E6B4	53	0.281	7.512E-06	0	68	76	0	58	64
MSQSSEYA----------TVATLAKRYDVGPATIWRWSANPKhpFPQPIKLGPN-CTRWRIEDIEAF-EAR-------
>A0A1Y1QM68	53	0.203	7.512E-06	14	67	76	9	61	64
--------------DQMLTDKEVAGVLKLSRSSIWRLARVGKIPKPVKVGFNA-ARWKKSELTAFMEA--------
>UPI000B878294	53	0.272	7.512E-06	15	69	76	3	56	64
---------------KIIRLPELKKKLGASRSFIYYSIKKGTFPKQISIGI-RAVGWLDTEVETWIQSRI------
>UPI0004BE95D0	53	0.290	7.512E-06	14	67	76	7	60	64
--------------DELLTIAEVlSELKGISRATFYRWRATGRGPSSTRLPNGQ-VRIRRSDLRSWFDS--------
>A0A1E4LAY0	53	0.260	7.512E-06	0	68	76	0	59	64
MSQNNDNS--------ILRLAQVREVTGLSRSSIYEYMRRGDFPASRQL-GLRAIGWISSEIFQWVASR-------
>A0A1E7JHS4	53	0.252	7.512E-06	13	75	76	6	63	64
-------------PD-VMTADELAAYLRMSVETVQRWARYGYGPPHVR--CGRSLRWRREDVETWISS--GGDQAA
>A0A371R7I5	53	0.300	7.512E-06	15	72	76	6	63	65
---------------KLLRKDQLPD-LGIteSPSTLLRWEAAGLFPKRAKLAGFR-VAWDQAEIQAWIDRQFSQS---
>A0A1V4B0G6	53	0.279	7.512E-06	0	67	76	0	64	65
METLNETTNT-PQAKQLLNIEEVKAITGFSTTTIYKLMHKGEFPQAKK--CGRSTHWRLADIEDYVAN--------
>UPI0016619CB0	53	0.287	7.512E-06	9	73	76	1	65	66
---------GRERVTGLLTVREVLDELGgISRRTFYRWRELGTAPACIRLPNGE-LRVRRSALSAWLDERAEGTA--
>UPI00160F6E40	53	0.250	7.512E-06	17	68	76	7	57	66
-----------------IPPSKIREVTGLSRTTVWRLERLGQFPHRIRLSPGR-VGYRRSEIESWLAVR-------
>UPI0013708FE4	53	0.288	7.512E-06	13	71	76	6	63	66
-------------PAGFSREKVILQLIPLSHSTLWNHVKNGKFPKPVKLSENV-TAWRNQDVIAWITEKSGG----
>UPI001F0F52EA	53	0.238	7.512E-06	8	71	76	3	65	67
--------KISPSARRALGKPlEVADYLGIPEATLkqWRWL--GKGPKFVPV--GRHVRYRWSDVETWLDEQAGA----
>A0A315D6K1	53	0.292	7.512E-06	14	70	76	1	64	67
--------------DRLIRIKDICgcpktgrrGYLPISKSSWWAGVAEGKFPTPIKL-GSRTTCWRESDVLALIAANVG-----
>UPI001B973A88	53	0.250	7.512E-06	9	67	76	2	60	67
---------EQPRnPMAILRRKQVEAETGLSTSSIYDRMKHGTFPKNVRISAN-SVGWRAGDIDKFLEN--------
>A0A1I0WU59	53	0.265	7.512E-06	11	74	76	5	65	68
-----------PAADSLIGIATLAEILQRSRASIYRDIKNKTLPKPLKL--GNSSRWRLSEVMAFID-RLSEDRD-
>A0A1G3JXG2	53	0.287	7.512E-06	5	74	76	1	68	69
-----QLDGLGPE---LLTLADVCDLVRKGKSSVYSMISGGQFPEPIKLGSN--SRWAKREVLTWIEeqaARRGSDRN-
>UPI001C626BC1	53	0.277	7.512E-06	15	68	76	5	57	69
---------------RYIKMGEMCRLVGKTPPTIRKMIKTGEFPKPRKV-GGTFLGWLESDFQEWVAGQ-------
>A0A3L6M4C9	53	0.269	7.512E-06	13	64	76	5	54	70
-------------NTQFISKHELCQHLRISVRTLENMVRDGSFPPPIRL--GKHVYWTEKAVAAW-----------
>A0A329B5E4	53	0.277	7.512E-06	14	67	76	2	53	71
--------------ERLIGIKDVTRATSLSTATIYRMIKAGKFPKQIYV-GCRAV-WVESRVQAWVDA--------
>UPI001A8DDCD5	53	0.263	7.512E-06	0	71	76	0	66	71
MTTTNLPK----QIDRVLSLDEVAAILGRSKKTLWRYAKEKTIPEPLKV-NGRAIGYRQSAVESILRSFEGG----
>A0A6I2M070	53	0.321	7.512E-06	14	66	76	10	64	72
--------------DRLLRLKEIigpGGLLPVSRSTYYALVAAGELPKPIKL-GARISAWRRADILAYIE---------
>Q74H30	53	0.200	7.512E-06	15	64	76	2	50	73
---------------RMIRLAEVLSVAGCSEATLWRWERAGLFPRRRRI-GLRAVAWDSEEVEEW-----------
>UPI000324E0EF	53	0.235	7.512E-06	11	75	76	7	71	75
-----------PIENRLMTANEVRDTFGgVSDMTLWRWLESEqlGFPKPLYI--QRRRFWRASDIEAFVAKQ-AASGNS
>UPI000A038C44	53	0.269	7.512E-06	12	74	76	7	68	75
------------PGNRILRNPDLDVITGLSRTTRWRLENAGDFPKRRQISKGA-VGWIESEVTAWLLSKGLASAD-
>UPI0012501541	53	0.171	7.512E-06	15	72	76	12	74	75
---------------QIISLKQVVFFTGISRATIYKLINskmncyDPTFPKPVHLTTGR-VGWSALEVHQWIESKLKNR---
>A0A2S0PD63	53	0.245	7.512E-06	15	67	76	1	51	76
---------------RLISMKEVTKKVGLSNVTIYKRMKEGAFPLPRR--DRRRVAWVESEVDQWIAS--------
>UPI00103EF62A	53	0.252	7.512E-06	0	68	76	0	73	76
MLKPCEQTNLSNLPLRILRMAELTTLLGISRSSIYEKLNpksryyDADFPKPIRL-GAASVGWRSTSVDEWIASR-------
>UPI001C8BB3DF	53	0.270	7.512E-06	0	68	76	0	72	77
MRQQQIITLPQTGFVRLpLLIGEVksgkPGVLPFSASTLWRRVRAGTFPAPIKLSD-RVTAWKAEDVREWLDSQ-------
>A0A8G0VEP0	53	0.271	7.512E-06	16	74	76	3	59	78
----------------LLRMRDVMAATALARPTLYRDMKRGLFPRPVKL--GRASAWPRDAVNAVIAARIAGKSD-
>UPI001594CAF2	53	0.256	7.512E-06	4	75	76	2	75	78
----NQSSS---HPNQILRLKDIALLTGLSRSTIYDKQNpksprfDPTFPLKIQL-GARAVGWREKDINAWINSMRRDSINS
>A0A2G2LDJ1	53	0.333	7.512E-06	15	68	76	10	62	78
---------------RLVTEKQVGKLLSVSPRTLRNWRTRGGGPRFVKI-SGRCIRYRIADINEWTKAR-------
>A0A654KJ88	53	0.257	7.512E-06	16	74	76	4	65	78
----------------LLTIKEVQEMLSLSQASIYLKMNpkytayfDETFPKPVKL-GGRSNRWRKSDLEIWINKK---DPN-
>UPI0010BDFAC5	53	0.236	7.512E-06	0	65	76	0	63	80
MSNQNSP-------VQILRIKDVIAVTGLSRSSIYNKISpksiyyDKSFPKSFKLGE-RAIGWLEGDIEQWI----------
>UPI0003CE6B4E	53	0.273	7.512E-06	0	68	76	3	73	80
MPQPADAGKTQNNNTKteFLPAGQVWRRYGVTSMSLWRWVKDEtlGFPKPFYI--GRYRYWRLADIEAWESAQ-------
>A0A396U6U3	53	0.241	7.512E-06	15	68	76	2	57	81
---------------KLLTIDDLAELIQKSHAVIYNMISQGregeDLPRSIKI--GRSRRWPESEVDAWIQHQ-------
>A0A845HBX9	53	0.252	7.512E-06	0	70	76	0	80	82
MTTL-QPTTPQASanysADTMVRVPEICRdprtgrpgILPISRSTWYEWVKRGLVPPGIKI-GGRTVVWRLADIQALARDQSG-----
>A0A2N2Q9E6	53	0.261	7.512E-06	7	68	76	16	79	83
-------SIAQPiyKALRILRMKQLIERTQLSRATLYgLMVSDPTFPRKIKL-TARTVGWLETEVDAWIVSR-------
>A0A533QR53	53	0.233	7.512E-06	16	75	76	7	65	83
----------------FLRLKQVKTVTGMSRSWTYEAIRRGEFPAPIPL-SARAVAWDSASIAAWQAARIAGKSDA
>A0A345LWQ5	53	0.303	7.512E-06	16	71	76	29	82	84
----------------LIDMKMITQLIGMTDKWVYSLIQKQAFPKPIKM--GRSSRWRLSDIEQWIDEQASA----
>UPI0006846302	53	0.278	7.512E-06	15	75	76	19	77	85
---------------RLIPLSEVESRSGLKKSKIYSMIGESAFPRPIKL--GKLSRWVEAEVDEWIDKQVTASKAA
>UPI000ABDFABB	53	0.200	7.512E-06	0	72	76	0	83	86
MENFNantqQNTSMQsmPQIPRMLPLKQVIHYTGLSSTTIYDMLDkksnryDPTFPIQVKLSKGR-VAWVESEVSGWIEGKIAAR---
>A0A851H1R8	53	0.269	7.512E-06	16	74	76	4	64	93
----------------LLTPAELAQLIGLSLQTIYNRRNNGGsLPPAIML--GRQVRFRQEDVDTWLQEQyehISGEQN-
>UPI00146FA929	53	0.377	7.512E-06	16	68	76	42	92	102
----------------LMIIDDLAQYLSVAKKTIYDWNCSGTGPTRIKVGG--SVRYRASDIESWIDSN-------
>A0A1H9G5V5	53	0.304	7.512E-06	7	75	76	44	105	113
-------SQLVPSPKR----PGVHALLPFSAPTLWRKVKAGDFPKPLKLGP-RITAWRCGDIRQWLAQQ--TNTNA
>UPI000A01E849	53	0.250	7.512E-06	0	74	76	0	77	122
M-QFNQ-AILAPGsansGQRLMRLSEVLALTTLGRTALFAAVAAGTFPPPRKLtGSGRAVAWVSGEVDAWMCSRPPSTAN-
>UPI000BF91FA6	53	0.300	7.512E-06	15	74	76	42	100	146
---------------RILRLHQVKSKIARANATIWKDVADGTLSRPIST-GARSVGWLESEVNAWIEARIFNSRN-
>A0A357XYX2	53	0.309	7.512E-06	15	64	76	6	59	166
---------------QFLSLRKVAEHFGRSEKTIRRWIaeaRDGKinFPLPIN-PPGKKNLWRRSDIEGW-----------
>UPI001E33B964	53	0.250	1.033E-05	20	67	76	1	47	52
--------------------KDVCQLTNLSRASIYRLRNNDAFPAPRRISRG-CVRWQLSSVERWIEA--------
>A0A2P7NSY9	53	0.272	1.033E-05	25	68	76	0	42	56
-------------------------MVSVSRSSIYRWIHAGTFPTPVRIGE-RGIAFKLSELEKWIESR-------
>UPI000CDA4E3D	53	0.259	1.033E-05	16	68	76	1	53	57
----------------LLNVDQVAKRLNVGPATVWRWSRvNPTFPMKIRLSEG-CTRWDADAVERWLAAR-------
>UPI000824317C	53	0.245	1.033E-05	15	67	76	6	57	59
---------------RFITVKEIEAEYGICRKTIWKLRQHPEFPKPVDLPMRR-VLFRRSDVEQYMDS--------
>A0A1X2ZMT8	53	0.250	1.033E-05	14	71	76	1	56	59
--------------ERLYTPTQVSEMLGMSVKTLekWRWERRNL--PYVKL--GTAVRYRESDLEAWLDGHTIG----
>A0A4V2WV04	53	0.333	1.033E-05	12	65	76	1	53	60
------------TQERLLRFREVQNKVALGRSTIWLWIKQGRFPQGMKLSQSVRV-WHESEINRFI----------
>A0A4R4MLL4	53	0.295	1.033E-05	17	75	76	0	59	60
-----------------MTTKEVLAELGgnVDRNVFYRWRATGRAPAGLKLPNGE-LRFRRSEVLAWIDSLEQGSAAA
>UPI000C294B77	53	0.250	1.033E-05	12	67	76	1	54	60
------------TNKRLIRLPEVLNRLPISKSAWWAGIQSGKFPKPVKI--GRTSAWDETEINQLITS--------
>UPI0002E1BB5E	53	0.408	1.033E-05	19	66	76	8	55	61
-------------------PDEMESIVGRNRKTIWRWWrKEKSFPAPIQI-NGRAIGWREADYQAWLN---------
>A0A494UA03	53	0.280	1.033E-05	16	65	76	2	50	62
----------------LIKINELIAMTKLSRPTIYRLIKAGKFPSQLQTSP-KTVAWEKSEVEDWI----------
>UPI0005603284	53	0.237	1.033E-05	16	74	76	4	61	62
----------------YIRLPEVLYLTGLKRTSIYKLMKNNAFPQATSFGARR-IAWKRSDIQNWIESKIQARKS-
>UPI001B94C7A2	53	0.280	1.033E-05	14	68	76	2	57	63
--------------EKLiLRGDEVARMVGLeSVQTLTNLAKRGEFPAPIKI-GLRINGWLVQEIHDWIERR-------
>A0A5C7QE63	53	0.287	1.033E-05	10	75	76	1	63	64
----------QDTSPRFYTTKDLARLFGVHRKTIYVWQQEGKIPQPTRV-LGR-ARWPRGVIDKLV-AKIGAGVKA
>A0A1H8MYE0	53	0.295	1.033E-05	14	73	76	5	64	65
--------------DELMTVPQiLAELGGISRRTFYRWRELGEGPVAFKLPNGELRVWR-SDFRAWLRELEGAAA--
>A0A2C9D256	53	0.339	1.033E-05	11	65	76	6	59	67
-----------DPPRRLLRVENVTTMLNVSRATFYRMLKNDEtFPKPVKM--GKLTMFSDAEINDWI----------
>E8LL95	53	0.264	1.033E-05	15	66	76	4	55	67
---------------KLVRVKEVAELLSLGVSTVWRKVKeDPSFPRPHKISERITV-WQLSEILDWIN---------
>A0A255R964	53	0.317	1.033E-05	10	72	76	3	62	67
----------QATDDCVLTIEELAAYLKVSKSTLYKLVQEGSVPGQ-KV--GRHWRFRRETIDRWLDSNDGGS---
>UPI00164A390E	53	0.245	1.033E-05	12	67	76	5	60	67
------------TNARLIKVGQVAEILGIGTSTVWKYSKQNaGFPQPLSI-SARNTRWRLSDVEKFVDA--------
>A0A3R7X560	53	0.377	1.033E-05	15	67	76	3	54	69
---------------RLLNYRDLKNEFGLERKRVWAMVRKGRFPASVEISPGR-PGWRRDDIEQWFAD--------
>UPI00103A0B75	53	0.258	1.033E-05	16	67	76	6	62	69
----------------ILRVKDVISRLKIGKSTLYDWLNhksprfKGDFPRPVKISE-TMVGWLEDEINNWLEA--------
>A0A1G5HZP8	53	0.265	1.033E-05	15	73	76	7	69	70
---------------KLLRVDQIAKpdgILGVSKSTFWMMVRDGRISPGIKIGP-RMRAWRASEIIAFIDrlEQEGGAA--
>UPI0018762B6E	53	0.305	1.033E-05	12	70	76	12	69	73
------------TSDPLLTIPEVLAELQVSRSTFDDWRKKGLAPRYSKLPNGQ-LRVRRSDFDTWLAARVE-----
>A0A562ZXZ8	53	0.264	1.033E-05	15	65	76	1	53	73
---------------RLLDIHEVCARVSFSRAQVYEMMAQGRFPRPIKFAPGRRgaVRWPDIWISEWL----------
>T0PHG2	53	0.278	1.033E-05	10	68	76	14	72	73
----------EPTP--LLKMNELCHLFGCSRMTIYRWMEQHKLPSPIrhKNKTKRLIGWDRREIEVMLRHR-------
>A0A269P9Z0	53	0.301	1.033E-05	23	75	76	23	69	74
-----------------------AEMLGLSRGTLANWRAEGRGPRYIK--SGKQILYRVSDLEAWLDAQ----PSA
>A0A1E4V8B5	53	0.257	1.033E-05	14	73	76	5	69	76
--------------TRVIRLKELTQLIGLGRSTIYDRMNpnsmrfDPSFPRPIKL-GMASIGWNFNEVMAWIASRPQAHP--
>UPI0007837B56	53	0.415	1.033E-05	13	65	76	7	58	76
-------------TEALIPISDMTKLVNRNRQTLWAWWNNGKFPAPI-IQNGKTIGWRKSDYINWL----------
>A0A8A9EXW7	53	0.236	1.033E-05	0	67	76	0	70	77
MDNQAvIYQVTQQPTRKtgVANIAQALAHAGVtSRTTLIAWERAGKYPKRVSLGGGR-VGWRWSDLYAWSDN--------
>UPI00158DEA9C	53	0.246	1.033E-05	0	71	76	0	69	79
MSTSSH-AAAQPTPlSALLGKKKVCEQLALSERTLENMVRANAFPPPVRV--GKCVYWSELAVRRWQEQKFAA----
>UPI001CB7EC96	53	0.304	1.033E-05	0	75	76	0	79	80
MFPAHRRSVTKPfrttTTDRrpLATAQELADHLQVPLDTIYGWKHRGQGPKAIKI--GRHLRYRWTEVEAWLDNLSAGRAAA
>UPI001CC3750F	53	0.256	1.033E-05	0	68	76	0	75	81
MSMQVKPattsdQPTQPldtlPTDGFIRVMPLAQRLGIHHQTLRRWWKTNKFPHP-QTRNGI-LLFSNADVKEWINNQ-------
>UPI001CFBC44E	53	0.338	1.033E-05	9	70	76	3	60	84
---------LQP--QKLVTKEAAAELLSVSKRTIDNWIADGTLPPPTSI--GRRVYWHPEAFRSWQDNLFG-----
>UPI0009FD8E37	53	0.256	1.033E-05	0	74	76	0	79	85
MTQ-SKIDLIVPSLTLFeLSIPPVAQinhvekLTGFHRSTLRRWWEEDKFPRPQKL-NGSTLIWSTKIIMQWIEENIQGREN-
>UPI0012480950	53	0.227	1.033E-05	0	69	76	0	78	86
MDNIRQTANTSPPqfdpATVIIRMPELEALTGYKRPTIYkRLKDDPSFPKPVPLSDsqarGAPVGWVLAEVQEWVRQRI------
>A0A4Y9RCC6	53	0.295	1.033E-05	15	75	76	3	62	86
---------------RILKLHEVEARVGLKKTFIYKAIQAGTFPRPISL-GGTARGWVDAEIEKWIDERIAAADTA
>A0A4Z1BZ52	53	0.310	1.033E-05	17	72	76	28	81	86
-----------------LTVCDLCG--GISDMTLWRWLNDTtlGFPRPIYI--GRRRYWREADVLTWLESRQEVS---
>A0A7T4URN0	53	0.208	1.033E-05	3	69	76	9	80	89
---NQSPNNLEtansQRNIRIIRVKDVMLKTGLSKSHIYLLANKGLFPSSLAIvPGGASRGWVESEVDDWVMSRI------
>UPI00125081E7	53	0.313	1.033E-05	5	65	76	23	89	95
-----QLTKGVIPkeEIQLLTIKELTELLQISHVTLNRLVKLGDFPQPVRIkGAGesaRTVRFRAVEVLDWI----------
>UPI001C882C22	53	0.245	1.033E-05	11	67	76	36	91	96
-----------PPIDPILRLPEVLEIVRVGRTTLLKMVKTGTFPAPLNL-TARIRGWRLSAVMEFLDS--------
>A0A1H7WBE5	53	0.295	1.033E-05	25	68	76	47	89	96
-------------------------YLNISKATLFRWIKEGKFPEPKRLSP-KVVVWSKFEIDEWLEKN-------
>A0A418VX12	53	0.263	1.033E-05	13	68	76	1	56	100
-------------TSRILRFPEVRSRIGgYSRMHVDRLEKAGNFPKRIQI-GGNAVGWDESEIEDWIKSR-------
>Q47ZW9	53	0.224	1.033E-05	15	72	76	1	57	103
---------------RLIRLKEVMSISGLGRSSIYKFMEEGRFPMSISLGE-RAIAWEVSEVEEWVLDKIEGR---
>A0A661NQQ4	53	0.227	1.033E-05	0	68	76	16	90	104
MSRSNQ--DHEPPTrsdenrssikDRLLTYDEVSEEFSVPKGTLFWWVARRAIPH-VRLGP-RSVRFRRPDLEQWLQAR-------
>UPI0015FB862A	53	0.289	1.033E-05	6	64	76	32	98	107
------PSSPQPvtpahaandsTGERLWTAADLAEYLGVPVKTIYAWRAKGLGPKGFRL--GKHLRWHRRAVVDW-----------
>A0A840N452	53	0.234	1.033E-05	10	72	76	3	65	109
----------EPKPIyKMLRLKQVVEMTGLPPASIYSEMARGAFPSNVALSANR-VAWVEAEVQAWLHPRIEAS---
>UPI0015E072AC	53	0.350	1.033E-05	11	70	76	4	59	122
-----------PGP--LLTKHDVAALLRCSIRTIENLVKEGQIPAPIHI--GRRPYWHADLIQKWLGQRFG-----
>A0A537UWM6	53	0.279	1.033E-05	0	67	76	55	116	132
MCAAHQ-SQGPP---RLLDKAQVCAIANVSFPTVWAWMRAGQFPRS-RVVGGKSM-WLSTEIERWLAA--------
>UPI001379DC27	53	0.252	1.033E-05	1	67	76	55	120	133
-SQQNTPT-ESLMDDEIVLMREVVRRTKRHRSTIYRWMERDEFPRQLKTRRGRAIGWSRNAFERWMKA--------
>UPI001F23B87F	53	0.281	1.033E-05	10	74	76	56	121	141
----------QPM---LLTPEEVSKITTYSISTLYRRVEAGKFPPPFE--KGAITRWRAADVKEYFNSptrqpyHEGGSGN-
>A0A2N4SFV0	53	0.309	1.033E-05	0	65	76	0	70	232
MSNTNQTPILAGQNYQLIRKKRLLEKVPFSKSTLHAKMAKGRyqdttFPLPIYFPNSRIPYWREAAIDSWI----------
>A0A1Y0N4M2	53	0.235	1.033E-05	13	74	76	2	66	241
-------------TSKILRLKDLIAYIGLSRSVIYDRMNEGserfdpTFPKSFPL-GGKAIGWSQAEVDAWLER--CADPN-
>UPI0013201E50	53	0.288	1.420E-05	16	67	76	4	53	55
----------------IYRVADILEITGFCRSTLYKLINKGDFPAPLKI--GRASVWKAETINEWLKN--------
>UPI0008A1990C	53	0.222	1.420E-05	15	68	76	1	52	56
---------------KLLKLKEVLEITACGKTKLYAMIKDDVFPRPYKI--GAASRWRLDEVENWIKTR-------
>UPI001EE7335D	53	0.250	1.420E-05	16	67	76	2	51	57
----------------LLDFNAVSRKVGLSRKTIYCRIREGDFPKQLKI--GRASRWLKHEVDDWIAS--------
>UPI001B82A6A7	53	0.340	1.420E-05	15	64	76	2	49	58
---------------KLLTQKDVIDYLQVTRQTIYLWRRQGVFPKPFQV--GRFLRWKREDVESF-----------
>A0A7W4GDY1	53	0.404	1.420E-05	28	74	76	11	55	59
----------------------------VSRSTIYRLVKDGLFPEPIRE-NGRTIGWRSMDVFGWL-NQEWKRRN-
>A0A859A6I5	53	0.277	1.420E-05	16	68	76	4	55	59
----------------LITPAEIQKLMGFSPTSFYRMLaKRGDFPGGIRAPGHR--RWRRDDVLSWIEKQ-------
>UPI0009F63E33	53	0.224	1.420E-05	16	73	76	3	59	60
----------------ILRLPAVMQATGLSKASVYLGIKKGTFPAPVKLGE-RAVGWPQQVIEDWVNTRPSSAA--
>UPI0011BEDB5B	53	0.291	1.420E-05	0	71	76	0	60	61
MSQN----------TEWLTRAEVSARLKVSVQTLANWAWEGRGPRFARPGGGHC-RYRLTDVMAWEDEQFGG----
>A0A520XIS4	53	0.298	1.420E-05	13	66	76	1	56	62
-------------TDQLLTSKDVQDLTGIkSRATLWRKSrnQSDRFPKPYKDGTH-FTRWKLSEIQEWMD---------
>UPI00164E804C	53	0.285	1.420E-05	16	71	76	8	60	63
----------------LVSAAAVAQMLGIHRATLFRWIAAGIFP-PATLKRGRVVRWSRVTVEQF--AQQGG----
>A0A6I0DRK2	53	0.285	1.420E-05	15	69	76	1	55	64
---------------KLLSLTDLKQKgIPLCNSQIYRLISKGTFPKPIKIGERR-NAWIETEIDAWIRARM------
>UPI001F20B0C3	53	0.230	1.420E-05	17	68	76	4	54	64
-----------------INVREVARIIGVSRRTVFRMLDAGEIPQPIRL-SARTMVWLPEVIESWLKER-------
>A0A5C7ZBZ7	53	0.269	1.420E-05	4	66	76	1	61	65
----NQPRSVLP-ETGFLRLPQVLALIPISRSAWWAGIKEGKYPQGIKLGSKTTV-WRAEAIRALID---------
>A0A6M9PMY7	53	0.309	1.420E-05	16	70	76	12	64	66
----------------LMRIPQILEMLPISKSKFWLMVQKGEFPKPIKI--GRSSFWTIEQVQDFIRGKVG-----
>UPI001CC7DDC0	53	0.278	1.420E-05	10	70	76	3	59	67
----------QSP---IIRLPELISTVCLCKGSIYRGIKHGSFPAPIKL-TRRAVGWRRSDVDRWLANPTG-----
>UPI001ADEF4AE	53	0.288	1.420E-05	15	66	76	8	57	67
---------------RWLTADDLAAELQIPKQTIYRWRVEGYGPAAHKI--GRHLRFSRDDVEAWYE---------
>UPI0004279E9B	53	0.313	1.420E-05	0	66	76	0	60	67
MSTKPQENTSEP----LLTLEDLQGLLKISRSQVYKLVNRGQLPQPLKIGSN--SRWKAAEVMSFID---------
>A0A6I3X3G2	53	0.215	1.420E-05	10	72	76	3	66	67
----------QTPISELsiMRLPEVTAVCGKSRAAIYKAIRIGEFPKQIKL-SARASGWVRCEIEAWVKARMAAR---
>UPI00079A0152	53	0.322	1.420E-05	15	73	76	8	67	68
---------------RLsVKPTAAAEMLGLSRGTLANWRAEGRGPRYIK--SGRQILYRVKDLDAWLNAQptIGGAA--
>A0A2K8L9U2	53	0.269	1.420E-05	15	66	76	11	61	68
---------------RLLRIDSVLALLPIARSSWYRGIQDGRYPKPVKI-SSRSSAWRSSDIKELIE---------
>UPI001BDCC0AB	53	0.310	1.420E-05	16	71	76	10	65	68
----------------LWTADDLAKRLGISKSTIFRNRcyHPESMPPSVKI--GKQVRWRPEDVEQWITERVGG----
>A0A4R1L3A8	53	0.296	1.420E-05	13	66	76	4	56	69
-------------PETLLRLPEVQKRVPLSKSTIFLKITHGSFPAPVKM-GARARGWRESDITAFID---------
>A0A261UE77	53	0.266	1.420E-05	10	67	76	7	65	69
----------QPAaPEKLLyRMKDLPRVVGISRSEIYRQLNAGKFPKGINLTP-KVVVWKAEDLRKWVDE--------
>A0A8H9UDD5	53	0.274	1.420E-05	13	68	76	3	63	69
-------------TIKVLRIKDLINKIGIGRSTIYDWLNpqsprfNATFPRPMKIGLSA-IGWLEHEVDAWITAQ-------
>UPI00066A6D8E	53	0.265	1.420E-05	13	75	76	8	69	70
-------------PDRYLTPEDLVALFQLeSVQTVYAWRKNGTGPPAFRI--GKHLRYDPAAVAAWIATRTSGKEAA
>UPI00126107FB	53	0.306	1.420E-05	16	64	76	4	50	70
----------------LISIKQVAELLSLSTRTIRRAWYSGELPPPIKI--GRSVRWRLLDIENY-----------
>UPI00064095C3	53	0.238	1.420E-05	12	68	76	2	63	70
------------TSNKVLRIKDVIQKTGLARSTIYDRISnkspryDKNFPKPFKIGLSA-IGWFEHEIDAWLHAQ-------
>UPI00061AE440	53	0.294	1.420E-05	16	66	76	15	65	70
----------------IISKKALAQKLGVSSSTIYRMMRAEQLPPPLKTPAGHIRGWFTKTINEWFE---------
>F6F0F8	53	0.296	1.420E-05	13	75	76	1	61	71
-------------PD-LLAFSDLkAKGIPFTRQHVARLIKQGRFPAPIKLGVG-TNRWISSEIDDWIDLR-KADRDA
>UPI0009355CDC	53	0.215	1.420E-05	11	68	76	2	65	71
-----------PTNEPLiLRMRQLATFIGLSRSKIYEMLNesseryDPDFPKQIRLGASA-VGWDKSEVLAWLEKR-------
>UPI0011AAFB4A	53	0.220	1.420E-05	0	65	76	0	66	73
MTDKGHFvaQRAEIIHDRVLRLPQVLEIVPVSKSTWWHGVRSGRYPQSVRL-GQRAVGWRASDIQKLI----------
>A0A2M8W6L7	53	0.279	1.420E-05	0	67	76	0	65	73
MSTNDVARHTGTGRTRLMTPDDLADYLGISLHCVYAWSSRGGGPRVVRV--GARLRYRPEDVEAWLDS--------
>A0A7T8QIU4	53	0.234	1.420E-05	16	70	76	7	70	74
----------------IVRMKRLKQMIPIGRATFYDWMNpaspryDPTFPRPIRLSSsakGGAVGWLESEVVKWIESRIS-----
>UPI000D6E8149	53	0.350	1.420E-05	8	67	76	6	63	74
--------STAQEPTGLFDLADLTAEIRMGHSWIYSEMKAGRFPRPVKL--GRASRWRRSDIAAWLAN--------
>UPI00161293E7	53	0.218	1.420E-05	15	68	76	21	71	75
---------------RLLSVEEVAALLGVPKSTVYsKWRAWGL--KGIRV--GRNVKFRERDVEAWLERQ-------
>A0A1N6KQ18	53	0.280	1.420E-05	0	70	76	0	73	76
MSRRTNLANTIPAPtsalEPLLGVDDLADTLAVGRRTVERMRSAGKLPRPD-LHIGRLPRWQAATIRGWLADQVG-----
>UPI0009934D09	53	0.252	1.420E-05	0	71	76	0	67	78
MS-----SKHDPRLSELITTPEVAEMAGVGENTVSMWRKRGVGPMYHHI--GRYVVYQRSEVERWIrEEHnpIGG----
>UPI001B811C15	53	0.220	1.420E-05	15	74	76	7	74	79
---------------RLYRRLKLEEITGLKRASIYNRLNpnskyfDPTFPKPISLSVGnrGSVAWIASEVDAWIETRIAASRS-
>UPI0019431702	53	0.261	1.420E-05	15	73	76	7	70	80
---------------RFLRIKELTQLIGMAKSTIYDRLDpkskryDPTFPVPIKLGAGVTV-WASNEIEAWMKACMEAAR--
>A0A756I632	53	0.275	1.420E-05	13	70	76	12	68	80
-------------TERLVREEERRKMTGLSRSTVWRLEREGNFPKRKQTGKNSC-AWLMSDLLLWMNERSG-----
>A0A6I3S4C7	53	0.238	1.420E-05	14	75	76	15	75	81
--------------TEYLPLSGVCKLLGgAGKSTVRTWIKTRNFPKPIRI-SQKSALYRRSDVVAWMEAQ-AANAQA
>UPI001E4233F7	53	0.278	1.420E-05	15	75	76	24	83	84
---------------RFLRLHDMIASTGLSESTIRRRVEKGEMPKPVAL-TTRCVGWWEGDFLAWAATKREGAEQA
>A0A1H0JRA4	53	0.234	1.420E-05	0	69	76	0	80	88
MDNIRPLqaasaSIPQfDPTTVIIRMPELEALTGYKRPTIYkRLKDDPTFPKPVPLSDSRSrgapVGWVLAEVQEWVRKRI------
>A0A848P7T2	53	0.290	1.420E-05	14	74	76	1	60	88
--------------EDLLTPKTLAAALGLAEQTIYNRHSTGgDLPPCIKL--GRLLRFRPVDVEAWLAKQLGATEN-
>A0A8J2ZHE7	53	0.275	1.420E-05	13	68	76	24	79	88
-------------PHKLMSTAKVTKLLDVSASSIDRWLADPemKFPKPIVLSRNR--YWREVEIRTWIDER-------
>UPI001CCCCBB2	53	0.250	1.420E-05	16	75	76	29	86	89
----------------LLRAAEVAELIGSTEAQVRNMRARGQLPPPIKV-PGLGVRWRRTDLEKWL-AQLGERHGA
>UPI000E0C1319	53	0.278	1.420E-05	15	75	76	2	61	89
---------------RVLRFKQLSEVVPYTRMHIFRLEKAGKFPTRVQLGPN-SVGWFEDEIAAWIDARGAARDSA
>A0A822IUA8	53	0.259	1.420E-05	15	68	76	1	51	89
---------------QYLTVKQVSELLQLSPSTVYSWAESGKIPS-YKI-NG-SIRFSREEIEEWIQKQ-------
>A0A542YR62	53	0.257	1.420E-05	5	68	76	29	92	98
-----QPKRPGEPVDerKLWWIDDVALYLGVPRQTIYSWRQKNYGPPAIKV--GKHLRWHPSTVIAWAKQQ-------
>A0A1Q3LE76	53	0.262	1.420E-05	13	71	76	46	104	105
-------------PGALLDVEELSVRLGVPAKTIYDWRSRPvpYGPPAIKI--GRYLRWKPEVVEEWLATREEG----
>A0A5B8BZX1	53	0.259	1.420E-05	0	75	76	48	122	134
MGMSEHIDSPEPlTCTPLWTLDELCAKLHTSPRTVHGWRRTGTAPKAYKV--GKHLMFEEAEIRAWLEARQTASTTA
>UPI0009E78EA8	53	0.257	1.420E-05	0	65	76	0	60	144
MSK----TEEINANVRLLRLPSVVAQVGLKKTAIYDGVKRGTFPAPLKLGE-RAVAWKATDIEAWV----------
>A0A889IQQ4	53	0.270	1.420E-05	17	64	76	3	49	151
-----------------MTIKEVAAYLHISRSTIDRWRAENKFPGAD-ASVGRTLRWRAETIEDW-----------
>A0A2V8AXB5	53	0.287	1.420E-05	11	75	76	156	220	244
-----------PRDDRqLLDKHAVEKMTSLDITTIYRKMSGGTFPQPVRV-GRRRVAWRASDIIRWQQDLEVGTETA
>UPI0012FCB390	52	0.259	1.952E-05	16	69	76	1	53	54
----------------IIRMKQLVARVGMSESTIRREIEAGNFPSSVAI-SKRLIGWRTQDIDAWEASRI------
>UPI0009F8FB32	52	0.327	1.952E-05	14	68	76	1	54	55
--------------EQLITTAELTKLLGLSRTTIFELRKAGDFIEPVGLSKNR-IAWRLAEVTTWLASR-------
>A0A7Z0Y6I5	52	0.269	1.952E-05	16	67	76	2	52	57
----------------FLELPDVVRRTSLSRPTIYRKMRAGVFPQKRKISERR-VAWLEEEIDEWIKN--------
>UPI0015F74319	52	0.291	1.952E-05	17	64	76	4	50	57
-----------------ITIPEVLERYQIGRQSLWRWRKNRNFPNPISPSHAR-PFWRISDIETW-----------
>A0A2J0PJA8	52	0.298	1.952E-05	15	71	76	2	56	59
---------------KMLTRAEVCARLGIHRKTLENWLKAGTFPQPAILGP-RTHRWDESIINA-ITNPVGA----
>A0A2N3XR70	52	0.254	1.952E-05	15	73	76	2	58	59
---------------KLWGIEEVSGYLGVPVGTLYQWRSRGYGPVGRKI--GKYIRFKPDEVERWFDSQAGGAA--
>K0C317	52	0.269	1.952E-05	13	64	76	3	52	59
-------------NKKLISVTTLANRYDVTKATIWRWAKEGTLPSPVKI--KGSTRWSVAKLDEW-----------
>A0A3G8VYS6	52	0.333	1.952E-05	16	74	76	2	55	60
----------------LLTLKELQEMkIG-GRTKIYQLIKTGKFPKPLKI--GKRSLWQLEDVQAWIAKQ---NPN-
>A0A2D7DJH0	52	0.254	1.952E-05	15	65	76	3	52	60
---------------KLLTLQQVIDIVGQSKSTIYRGIGAGTFPKPLRL-GSRMVRWLSDDIHTYI----------
>UPI000FCA79BC	52	0.254	1.952E-05	17	67	76	0	49	61
-----------------MKLKDVMKMTSLGSSTIYRKLADSSFPQPLALSPS-CVRWRQSDVLAWIRS--------
>A0A7W2Y7H1	52	0.347	1.952E-05	0	70	76	0	59	62
MSNN-----------QIMTLADLAKLINKSKVTIWRyWKKDRVLPPPILL-NGKCLGWKTSVITQWLDDNQG-----
>A0A2E8PD81	52	0.258	1.952E-05	13	71	76	1	60	62
-------------TDKRITSAAVREICGgVSDMTLWRWLNDPalNFPKPIKIQKRR--YWREADVSEWLKAREVA----
>UPI000B82F8DD	52	0.277	1.952E-05	16	69	76	0	53	62
----------------MINQREACARTSLSRTAIWLRVKAKTFPQPVRLGDGSRIAYVEHEIETWIDQQI------
>A0A4R1I5U7	52	0.216	1.952E-05	11	70	76	2	60	63
-----------PEAAEYLSAQDIATITGVHVATVWAWAKQPGFPVAYRF-GSRATRWKRAEFQAWAEEKRS-----
>A0A1V5YRC9	52	0.264	1.952E-05	16	68	76	1	51	65
----------------LLNAVEVGKKLGVAKRTVWRLRDSGALPSPVQVGG--SVRWRADVIEAWVKAN-------
>A0A0U3T887	52	0.271	1.952E-05	6	61	76	3	60	66
------PTRTDLTPVSLIRyhgKRDVCHHLRISRSTLDRWIRNGDFPAPLKV-GKKVVGWPPELI--------------
>A0A087L5X3	52	0.307	1.952E-05	15	65	76	4	55	67
---------------QLIKIDAVVEMCAMSKATIYRKVHKGLFPKPYVLsPGGKAVAWRLDELNKWI----------
>A0A3E0Q7Z1	52	0.310	1.952E-05	0	73	76	0	61	67
MSDNQQL---------LLTESEAAKMLSISPRKLWQLRKDGAMP---YVPIGKSVRYRVTDLQRWIDSQVTRQP--
>UPI000477512B	52	0.322	1.952E-05	13	71	76	6	62	67
-------------PTRLWTTEELAELLRLPEKTLAEWRHKGTGPAFVRM--GKHVRYRPEDIAAWLDASTEG----
>A0A4R2L202	52	0.312	1.952E-05	12	75	76	5	64	68
------------TPIRLVKDRTLAVALDVDRSTIWRWVREGTLPPPMRIGPN-STRF---DLRACLDAIQRGEREA
>UPI0005F16DA6	52	0.296	1.952E-05	3	65	76	1	62	68
---NNTPKHHQQ-FDRIVSLDELSSILGRSKRTLWRWWaKDKTIPLPLKR-NGRAVGYRLSTVEEII----------
>A0A1E3W8C9	52	0.287	1.952E-05	13	75	76	1	65	68
-------------PETFLPAAAVRARYSVADVTIWRWMRNERmnFPKPM-YANSRHRLWRLADLERWEESRtIEGDANA
>A0A524AYT1	52	0.246	1.952E-05	10	70	76	3	66	68
----------QFPSDKatygYIRQKDLLTILPFSPATLWRKVKAGTFVQPVKL-SARITAWSKAEVYEWLKQQEG-----
>UPI0008AA4914	52	0.267	1.952E-05	17	66	76	5	59	68
-----------------LRVNDTARIMGVSRATIWNWAnpksrhHRPDFPKPIKLSENI-TGWLSSEIEEYLN---------
>UPI001F46F170	52	0.294	1.952E-05	0	66	76	0	62	69
MMKKPQHTN----FDRVMTLDEAALVMRRSKKTLWRlWAKEKAFPKPILI-KGRAIGWRESTINKFLD---------
>UPI001EE11CAD	52	0.254	1.952E-05	13	65	76	3	60	69
-------------TERALRVKEVAEKLGVSENFVWAKTDRGnirhdpTFPRPFKL-SGNATAWLESEIDTWI----------
>UPI000D2FE9D4	52	0.242	1.952E-05	16	71	76	4	68	69
----------------IIRPKQAAAMFGVSLSTVWNWNNpkhkqfRPDFPKPIKVSANA-TGWLQSELEGYLkrlaDNRQGG----
>Q5P091	52	0.236	1.952E-05	0	70	76	0	65	69
MS-----SSATTHAIELGTVKDVAAILTIHEKTVWRWMrEDDTFPRQIRL-SSACSRWDLNAVRAWIAGRVE-----
>A0A7M1AWJ0	52	0.272	1.952E-05	14	67	76	2	55	70
--------------DRLLRLPDVQEKLGnMSIPVIYRYMEQGILPRPIKLSTRMAV-WKESWLDAFIDS--------
>UPI00126A3C0C	52	0.186	1.952E-05	21	73	76	4	61	70
---------------------EILQLIGVGRTALRDWCSLGYFPPPVQLGvmrsSGRPakVAWVREEVEQWIESR-KGDR--
>A0A811G6Z3	52	0.235	1.952E-05	7	68	76	1	67	70
-------QTTEIKTNQILRLKQVLELCGIGRSTIYEKINpksnryDASFPRPIKLSLSA-IGWFEQDIIDWLNSR-------
>A0A1V3J0T8	52	0.333	1.952E-05	16	74	76	5	58	71
----------------LLTIQELEEM-GIAKRTkIYYLMKRGDFPKPLKY--DRTNRWAREDVQAWLDKQ---NPN-
>UPI001C12A4D3	52	0.243	1.952E-05	0	71	76	0	68	72
MSNDRTL--------KILRMGQLVEKLGISRSSIYAKMNprmkqyDPTFPLPINL-GARSKGWSEPDVDRWLLANQGG----
>A0A1L9GPP6	52	0.263	1.952E-05	15	70	76	13	69	73
---------------RILRMRQLVEKLSLSDSHIYALIQHNQFPKPFTLVhGGRAMGWYESDIDVWLAQRSG-----
>A0A1C2IIP5	52	0.312	1.952E-05	11	74	76	3	64	73
-----------PTFPRLLTKAHLCNQFAFSPRTLENMVKTGDFPPPVRI--GKHVYWSEKAVSTWQQRLFSAQEN-
>UPI0010FE3396	52	0.306	1.952E-05	16	64	76	12	58	74
----------------FLRLEQVLQMVPIGRSTLYRMVDKGDFPSPCKF--GSASLWPYDEIRRW-----------
>A0A2N4U2Y4	52	0.291	1.952E-05	0	71	76	0	68	76
MSQGTN-SAFSGSIAPLLGKERLCERLQVSPRTIENMVKAGIFPPPVRV--GKYVYWSEVAVRKWQERMFAA----
>UPI001EF17657	52	0.222	1.952E-05	8	68	76	11	72	77
--------KLSSHVRKLfYSTKEFARLLGRSEKTILRWKEDQTFPFPsYELGE-RSTVWLISDVEKWLNSR-------
>A0A1Q2HQ95	52	0.313	1.952E-05	8	74	76	1	62	77
--------KTQEIGQKLLTAKAVSEMLSLSKRQIFRLNCCGKMPAPIRIGG--SVRWANSTIQSWID---MGCPD-
>A0A132CGY0	52	0.242	1.952E-05	0	68	76	0	63	78
MSDlSNTDSSIQ-----LVDRTTVEKMTSLSKTQIYALMQEGKFPRQINL-SARSVAWILAEITQWINDR-------
>A0A6P1ZHU6	52	0.283	1.952E-05	1	74	76	3	72	78
-SHNTTL--LELPVTGFLRFKDVQRFIPVSSSTWWKGVREGIYPQPVRLST-RTTAWRAEDIHKLI-NRLSNQAS-
>A0A7W2RYQ1	52	0.236	1.952E-05	11	65	76	3	56	79
-----------DKNEKLMTKAETCEYLNLSDSTLFRLRRDSMFPNPLQL-GARTIRWKRQDIDDYL----------
>UPI001CC90256	52	0.276	1.952E-05	14	72	76	8	71	80
--------------TRVLRMRHVTAQLGISRSAVYDWMDpnspryDSTFPKPIRL-GKASIGWLLVDIEEFIATRIAWR---
>UPI0008F0BC64	52	0.246	1.952E-05	0	75	76	0	77	81
M-TVATLQSilpLSPSATDLLTPDQVAAALGLSHRTLAAWRSSRRNPLPyVKVGSR--VRYRLKDVSAWLESRThSTAASA
>UPI000D37FE3A	52	0.250	1.952E-05	7	71	76	13	82	84
-------SALDPEhdrnPHRRIQAATVRQMCGgISDMTLWRWLDNHdlDFPRPIYI--GRRRYWKEAEIVAWLEAREVA----
>UPI0009A25D32	52	0.294	1.952E-05	16	66	76	8	57	87
----------------FLTIKKVSKLIGLSVSTINRMIKKGDFPSKVKVSPGRMV-FMKYQIKEWID---------
>UPI000B81B607	52	0.276	1.952E-05	13	75	76	1	64	88
-------------PTAYLSRPSLATELDVSESTVDEMVRRGVLPRPVRLSAG-CVRWRWADVDMALASMrvTGNDPEA
>A0A8I2KGW5	52	0.320	1.952E-05	16	68	76	32	83	88
----------------LLTLKEVSLVTTLSVTTIWRLRRKMAFPEPAILSDGR-IGFRISDIDAWVNAR-------
>A0A1C2FXG1	52	0.290	1.952E-05	12	73	76	2	61	90
------------TVTKLHDIKFFAEQFKCSPRKIQLLVAAGEFPAPIRI--GRLIRWREEDVAAWVQSRAEAAA--
>A0A5E6QSH4	52	0.215	1.952E-05	0	72	76	0	87	93
MSpNVTPLSSKAPKhpatlfdaASTLIRMREVEGIVGMKRSTIYKLMQRPEcgFPQPVKLSTstarGAPVAWVLAEVQAWARGRIEAR---
>A0A2M8EBV6	52	0.381	1.952E-05	16	65	76	5	57	94
----------------LLAAADVAAILKISEASIWNWqygRKKPppGFPPPVKI--GTSVRWRSSDIQAFI----------
>A0A238D9Q2	52	0.252	1.952E-05	4	68	76	18	84	94
----NRPGKYAMEVQRLLDLGELAEVLGRSPETIKKDLKRNPeaVPPRLMLPHTRLLRWRASDVDAWLEQH-------
>UPI0008398001	52	0.302	1.952E-05	0	67	76	15	89	95
MSQLATtaPRKErtytaKDGTTRIIKaRPERQGLLPMGETTIWDKVRAGEFPAPIKLTE-RITAWRIEDIEAWMAS--------
>UPI001F272EE0	52	0.220	1.952E-05	11	75	76	18	82	95
-----------PADARLvayVGTRRLAQLLDFSETTVRDLARRGEIPKPIRIGG--SMRWKWSDVEAFIE-RGSSGADA
>A0A3B9E0U4	52	0.363	1.952E-05	25	68	76	45	87	97
-------------------------YLNISRATFYRLVNSGNFPKPICIGT-KIKFWRREDIDAWVNNQ-------
>G1UZP0	52	0.280	1.952E-05	17	73	76	45	98	99
-----------------MRATDAAKYLGIALSTFWRWVSQGRLPKGKRL-SARCTVWRREDIERFLTE--GGEA--
>UPI001ABB644B	52	0.263	1.952E-05	0	73	76	28	95	100
MGNAQNLGLEA-----YLRISQLisGRFVPFSKPTVWRKVREGTFPAPVKLSAGV-TAWKLSDIQEW--QRAQAKP--
>UPI000373400E	52	0.316	1.952E-05	12	71	76	28	84	103
------------HNDRIIRVREVMEMVNIRRNSLLDLVNSGHFPKPIPI-SKTINGWRLSDVQEFI--RIGG----
>A0A3A9F505	52	0.322	1.952E-05	9	70	76	27	86	114
---------EPPPPTRLYTYDDLAQMLGKSKSTVREWVRAGKFGEPVTV--GSSTRVTQAGVDKFIADHSG-----
>A0A286C729	52	0.276	1.952E-05	1	68	76	36	110	121
-SPQNTLNKGmevtnilvPPAYDAVYRMGRVIQLTGLSRSSIYRLEALGLFPARIKL-AASASGWRSKDVHSWISNR-------
>A0A8H9TP87	52	0.288	1.952E-05	14	65	76	4	54	130
--------------DVIIREAQCKAITGICRTTRYMMEKEGTFPKKVQL-GARAVGWRMSDIQEWI----------
>UPI000D387D66	52	0.267	1.952E-05	10	64	76	70	123	138
----------QPR-KLFLSDKEVAERYSVSRPTIWRWVKtAPGFPPPVRLAQG-TTRWAVDALAEY-----------
>A0A1I3NZH6	52	0.309	1.952E-05	15	69	76	1	54	157
---------------QILRLRDVIHTTGLGRSSIYKFSGRGLFPRPITL-GGMSVGWRADRIDRWIVERI------
>A0A848NX20	52	0.435	2.685E-05	30	68	76	2	39	44
------------------------------KSTIWKWASEGMFPSPLKLTKGVTV-WRAADVLAWIEER-------
>A0A3M9XTM9	52	0.365	2.685E-05	22	62	76	1	39	49
----------------------VAAELNVSLPTIWRWRKAGKFPDPVNLPGN--PRWRRSTIE-------------
>UPI001E36DD03	52	0.418	2.685E-05	25	67	76	3	44	55
-------------------------LLRCSRATLHRWVKKGLFPQP-KMAAGKTVGWLESDYLTWVQD--------
>A0A890I6K3	52	0.264	2.685E-05	15	67	76	3	54	57
---------------RLIKMADVVAIVGLSESTIRRKMDDGTFPRSVVISDGR-KAFRSQDIEAWLKS--------
>A0A2N0DV62	52	0.333	2.685E-05	16	72	76	1	54	57
----------------LMTLEDLIKELKLSRATIYRSIKSQGFPAPLKF--GKSSRWRKSDVETYFNNR-SAS---
>A0A1J7CAF2	52	0.298	2.685E-05	17	73	76	0	54	57
-----------------MKLSEVLAYLDIDRATFYRWRAKGQAPRCIRQPSGQ-LRFRPADVEAWLAAR-GEEP--
>UPI001A9625B2	52	0.396	2.685E-05	11	63	76	1	51	58
-----------PLQSQMLTARESALILNIGVSTWWKGVKEGRFPTPIRF--GRSTRWRRADIEA------------
>UPI000A5D848A	52	0.321	2.685E-05	16	71	76	3	57	58
----------------ILATNDILNRYGVGRQTLWRWRKKDNFPVPVSPPLAR-PFWRLEDIELWETSNTSA----
>UPI0018F07803	52	0.230	2.685E-05	16	67	76	3	52	59
----------------LLDKKQVAELLNISVKTLDIWIQKQKAPLPVRI--GRMVRFKKSEVEAFIQN--------
>UPI000C14F148	52	0.283	2.685E-05	14	66	76	6	57	60
--------------DRFLSIKQAANLFNVSTRTIARWEKAGQLPPKTRL-SHKTVGWRASRFQEFMD---------
>A0A5B8IUI4	52	0.222	2.685E-05	16	75	76	2	59	60
----------------LIPAKEVMARCGgVSQMTLWRWLNDPetKFPQPRYIKTRR--YWKEDDLAAWIE---GCAADA
>A0A486XEB0	52	0.383	2.685E-05	16	74	76	2	55	61
----------------LLTLKELQAMkIG-GRTKIYHLVKSGDFPKPIKI--GKRSLWQLEDVQAWLDHN---NPN-
>A0A656HJI6	52	0.277	2.685E-05	18	71	76	7	59	62
------------------RLKDVIAQTGLSKSTIYRLEAAGKFPARVKI-GLRAVGWKSADIQAFINGLQGA----
>UPI0019570E37	52	0.238	2.685E-05	14	75	76	1	61	62
--------------EALMSPAEVGEYVNVPLNTVYAWNTRGGGPKYSRV--GRHVRYRKSDVDAWLAENaVGGGRAA
>A0A7M1SWK1	52	0.293	2.685E-05	16	73	76	6	61	62
----------------WLTPAELGDYLGVSRQTLANWRSSGTGPAFAK--RGKVVRYRQSDADAWLESTIVATA--
>UPI0010C590A6	52	0.349	2.685E-05	13	74	76	1	61	62
-------------TEELLRLKNTARVLDISRSTLLRRMKDDKdFPEPIKI--GRFLYWRSTDIQRYIDCKQAQMAN-
>UPI0018EAAA12	52	0.333	2.685E-05	15	65	76	2	50	63
---------------KLLTLKGVEEKTGFKKSKIYKMIAAGDFPPQIK--CGVTARWLEADIDQWI----------
>A0A401U4N5	52	0.296	2.685E-05	14	67	76	4	56	63
--------------DAFVRLPELLELIPIGKTTWWQGVKNKRYPQPIKLGPRITV-WRKSDIQRFLDN--------
>A0A850KS36	52	0.351	2.685E-05	16	69	76	9	60	63
----------------LLTKADLANLLGISTRTLDRWHIRRIGPARIRV--GHFVFYRPSDVDDWLEQHI------
>UPI0018696C52	52	0.310	2.685E-05	12	67	76	1	56	64
------------TEDRLLTETEAAHMLGLKPETLRHWRSTGapHQPTPIRI--GRSVRYRLSTLTAWMDE--------
>A0A4Q1BEB6	52	0.285	2.685E-05	14	68	76	2	57	64
--------------TRYIGIKEMCQLTGKSHPTLWwMWAKKKDFPAPRKSRSGTCLGRTERDYEEWVEAQ-------
>UPI001E3D701C	52	0.321	2.685E-05	15	69	76	1	55	64
---------------KLLSLADLQHKgIPLCNSQIYRLISKGTFPKPIKIGERR-NAWIESEIDSWIRGRM------
>UPI001359F671	52	0.285	2.685E-05	16	64	76	6	53	65
----------------FIRSRDVQEIYGISRTTTWRYVRQGKLPPPKKISEGIC-GWDRAHLDEF-----------
>UPI00112F5F11	52	0.196	2.685E-05	15	65	76	2	50	65
---------------RVLSQSEVCELIGRSRVWVYRHARNGTFPAP-RMAGSR-LFWLAEEVEEWL----------
>UPI001448A605	52	0.241	2.685E-05	15	72	76	3	59	65
---------------KIYRRREVEQLSGKKRSALYDAISKGEFPKPVKI-GARAVGWMEADIALWQASRIAAR---
>UPI0018F1F14C	52	0.217	2.685E-05	28	73	76	0	44	67
----------------------------MARATVYAWMADGRFPAAVSLGP-RTVAWRVSDLEAWEASRATAHP--
>A0A0Q6C2S8	52	0.301	2.685E-05	16	68	76	12	63	67
----------------LLSTTEVCELMKVGRTTLWKLERTTAFPKPITF-GMRMKRWREAEIQRYIDRQ-------
>UPI001571EF2E	52	0.258	2.685E-05	14	75	76	2	62	67
--------------ERLISKERVCERTSISPRNLRELVAQGAFPSPVKISAQMH-AWVDSEVTAWIDRKIAEAGKA
>A0A1Q5U6M8	52	0.237	2.685E-05	17	75	76	13	66	68
-----------------VRIKNVAQFLSVSEATVWRRAKDPDFPKPIKLTPRITV-FDAQEIRNWVDSK----KNA
>UPI00101BF991	52	0.262	2.685E-05	7	67	76	2	60	68
-------SNTTDITDRLWSVQDVSAFLGVPVGTLYAWRSEGKGPDSRRM--GKYVRYRPEDVRSWFKA--------
>A0A1I3CK90	52	0.206	2.685E-05	13	70	76	7	64	68
-------------PRRILRLPHVKAASGLGRTKIYDLMKEGRFPKARRIAGAHAVGWDSLEVEAWVAEQLG-----
>UPI0009F5C71D	52	0.220	2.685E-05	7	68	76	1	66	69
-------SNIEPPIT-VLRMKQLVKKIGISRSSVYEKMNpkspryDKTFPRPFKL-GKSAVGWFESDINQWLMQR-------
>UPI00125F7C1D	52	0.215	2.685E-05	7	65	76	1	64	70
-------NPVQSNDVKILRLPAVIETCGLSRSTIYEMLNpksrryKPDFPKPIKLSSS-SVGWFQHELNAWL----------
>UPI001BD60017	52	0.273	2.685E-05	0	71	76	0	68	70
MT--NHL-KERKDIDRIIPMKEVSQILGRSLKSIWRWHsKDKIMPAPLKV-NGRAIGYRASTLEAFLNSLEAG----
>UPI0016415726	52	0.298	2.685E-05	17	73	76	3	58	72
-----------------ITIAELTKKVSLGRSTIYALIAKGQFPKPFALAPNR-NAWIESDIDKWLAQKAGKVP--
>A0A0H4IZ00	52	0.358	2.685E-05	16	68	76	5	56	72
----------------YISVEEVSKLLMVDRGTIKEWVKDGKFPPPNRLNERSCI-WSYAVIENWIAQQ-------
>A0A1I3ZVS8	52	0.333	2.685E-05	13	67	76	6	67	74
-------------PTRFLRVSDItrnrrtgkPGLLPVTASTWWAWCKSGKAPQPIKLSAGVTV-WREADVLAFAES--------
>UPI001C66D439	52	0.260	2.685E-05	0	68	76	0	71	74
MKTNSRILAKQLlelkKMERIIRIQEMSLLLGIDRTTLYRRVKRNTFIQPIK-SQNRTIGWPESSYANWIETQ-------
>A0A7H2PS14	52	0.179	2.685E-05	12	72	76	9	74	75
------------HINQIIRIKEVIAVTGISRSVIYEKLNpqskcyDSTFPRPIKLSVN-CVGWSAFEVNQWIEERLASR---
>UPI001F410F7E	52	0.327	2.685E-05	15	75	76	15	74	75
---------------KIVTKTQLAKALGVSEATIYRMIKRHQLPTPLRTPQGYTRGWLRATLDDWF-QNITNSKGA
>A0A7H2ZQU5	52	0.179	2.685E-05	12	72	76	9	74	75
------------HMNQIIRIKEVIAVTGVSRSVIYEKLNpqskcyDSTFPKPIKLSVN-CVGWSALEVNQWIEGRLASR---
>UPI000C81D3F0	52	0.238	2.685E-05	5	65	76	2	66	76
-----QFEPIQQVP-QIIRIKQLVMIVGLSRSTIYEMINpdspryESTFPKPIKL-GARAVGWILEDINLWL----------
>UPI001CB4AD4C	52	0.230	2.685E-05	17	75	76	13	75	76
-----------------LNRPGVSKKTGKSRSSIYNAINpaskyyDESFPKPIRT-GAKSIGWIESEVDAWIASR-ASARNA
>UPI00132F6524	52	0.276	2.685E-05	0	73	76	0	69	76
MA--NEFSKAKKV---LITKKQLLSIIPLSERTIYNFEKQGKFPRRIAL-SSRKVVWDLAEVEAWIDAckHSGSAP--
>F2NGY7	52	0.275	2.685E-05	0	68	76	0	59	78
MENSN---VTLP---KLLRPAELSDHLGVPKPTIYSWVRRGDIPF-VKLGG--LVRFDPGEIHDWLKER-------
>UPI0012916A09	52	0.320	2.685E-05	15	67	76	5	55	78
---------------RLLTLTDVKSRVGISGATIYRKMADGTFPKPAKV--GARSLWPSPKIDEWIAS--------
>A0A3C0GNE6	52	0.358	2.685E-05	15	67	76	5	55	78
---------------RLLTLTDVKSRVGISGATIYRKVADGSFPKPAKV--GARSLWPSAKIDEWIAS--------
>UPI0019295325	52	0.256	2.685E-05	0	66	76	0	70	78
MAT--QHPDEKPPgvrPDnSLLRIKSIigpAGPIPVSRSTWWAGVRSGRFPKPVKLGP-RTTAWRAADIHKLLE---------
>A0A1I7KRE3	52	0.230	2.685E-05	5	68	76	7	70	78
-----QTTSPAPTrPARLLRLSEVEMRCSLKKSAIYAAMAAKTFPAAVRL-GNRCVAWHEAEIDAWIASR-------
>A0A5E5AV81	52	0.338	2.685E-05	14	74	76	1	60	79
--------------EHLLTPDDLAAVLGIKTRSLYVGRYMGRnLPPAIKV--GRCLRFRPADVQAWLASQPASSRN-
>A0A0L7YZ17	52	0.320	2.685E-05	16	65	76	8	55	79
----------------LLSVDNVAKILDVHRTTVYRWSKKGILPAQVDM-VGK-SRWDKAELYAWI----------
>UPI0005E98C3A	52	0.264	2.685E-05	13	65	76	23	74	81
-------------PEALLKIQTVTAVTGMSESTIRRRVAEGKFPSPVKDGT-RCTRWVAGQVSNWL----------
>UPI001C0A9FD8	52	0.263	2.685E-05	18	74	76	6	61	82
------------------RLPDVLTTFGVSRSHIYQQVKDGLFVKPIRL-GKRAVGWPSNEISTLLSARIAGQSN-
>UPI001C2F200D	52	0.246	2.685E-05	0	68	76	0	74	88
MSKTkrAELATVQPSTRDLLNTGQVEAEYGIPSATLRGWRHlstttgEGIGPKSFKV--GKLVKYRRSDVEQWLDAQ-------
>A0A850Q4U0	52	0.314	2.685E-05	14	67	76	9	61	89
--------------ERILRIKQVVSLTGLSRTTIWRLERKEIFPSRKRLSESA-IGYLQSEIESWISN--------
>A0A6G6NIA9	52	0.257	2.685E-05	6	71	76	25	88	90
------LSSTEPSF-RFLDIKEVLALIPVSKTTWYDGIRKGIYPKKCSL-GGRRVAWRSCDIEDLMQKLVGG----
>UPI001F3789CE	52	0.310	2.685E-05	15	71	76	35	90	93
---------------RLLNFNELQTVLGgRGRTTIYRDVAAGRIPAPIKI-GGR-LYWREDEVETFVEEMASA----
>UPI00155FEA3D	52	0.269	2.685E-05	16	67	76	29	78	93
----------------LIRLPAVATACGAGKSTILYWVRQGRFPAPLKF--GRYTAWKSSDVAAWCAD--------
>UPI000C2C0F24	52	0.348	2.685E-05	25	67	76	52	93	96
-------------------------LLGMGESTIWEKVKRGEFPKPIRISP-RITCWKKSDIINWLES--------
>N7A257	52	0.272	2.685E-05	9	63	76	33	86	98
---------EHLPDNAFVREPVVRGLYGISHATVWRWVKAGFIPKPVKLSAQ-STGWRVADLRA------------
>UPI0012EB9ED4	52	0.295	2.685E-05	13	68	76	3	61	98
-------------TTQCISPRDLASMLQVPLGTVYRLIKsdamrDGKLPQGIRI--GRRWVWRLSDVESWLDSR-------
>A0A849SAJ4	52	0.233	2.685E-05	16	75	76	5	63	103
----------------ILRAKHLAARLDVSKSKLYGLVKQEDFPPRIYLTP-TCVGWDSALVDAWVESKTASKPTA
>UPI001EDBFEB8	52	0.260	2.685E-05	16	65	76	51	99	106
----------------IIRPKELGEMLSLSISTIYKMYNEGQLPLKVKI-SSRVVGWLRSDIEEWL----------
>A0A0K8R055	52	0.294	2.685E-05	2	67	76	37	101	117
--QKPQPNKneLSSPEERLITIEEAAEIFGVTRVTLWQWGKKGIV-NPVKI--GHIVRYKISDIKNVLSS--------
>UPI001BA8E779	52	0.250	2.685E-05	4	75	76	26	100	123
----NKLGSGEinsNHLNRMFRRRGLTEFIPLGRTQIDELIKAGDFPEPVPLSdSGRAVAWLECDLVAWQKDRI-AARNA
>A0A7X8EYZ2	52	0.252	2.685E-05	11	73	76	3	61	216
-----------DKPE-IMTVAEVAEFLRVSERTVYDWAVSGTIPCG-KL--GTTWRFKRSEVQKWVDDNLSGSR--
>A0A7V1DRK8	52	0.300	2.685E-05	7	75	76	1	67	246
-------QGERPPmDDRLLTLKQLAAYLNVNERTLLKLVQEGTLP-GVKIGNQ--WRFRRAMIDAWLDDQMLGITPA
>A0A6I4PMZ3	52	0.271	2.685E-05	0	68	76	0	61	366
MS--NPLTSEDP----LLGRAEIAALVGVSRSTMASWEeRDAGFPSP-RHSNGQ-DRFSRSEVMSWLDQR-------
>A0A2P9HHM2	51	0.295	3.691E-05	23	66	76	0	42	48
-----------------------MKLTGIARATIYKKINEGSFPKAVKL-SSTCVRWRSDEIETWIQ---------
>UPI0015CDB9A1	51	0.283	3.691E-05	23	75	76	0	52	54
-----------------------MDRTGMGRSWVFQAVKDGRFPSPISVPGSRSVAWVEGEVTAWIAQSIQTSRKA
>A0A2D6QXY5	51	0.294	3.691E-05	15	65	76	2	50	58
---------------QLMTIQDLSEYLRVPVATIYYWRHRGEGPPALKV--QRALRYRREDVDAWI----------
>UPI0009496CF6	51	0.354	3.691E-05	16	63	76	7	52	60
----------------LLTDAAAASWLGISRATFWRRVNDGTFPKPVRI-HGV-TRWVRKDLEA------------
>UPI00056DC3E5	51	0.294	3.691E-05	16	66	76	0	49	62
----------------MLKIKQVSEMTSLAPASIRRMYQAGTFPKPMKLSVGR-YAWREDDVKSWLD---------
>UPI00135CE0A7	51	0.358	3.691E-05	14	65	76	2	53	62
--------------EKLiLNINDITTLIGKSKSTLFRWVNAGIFPKPMKR-GNHFIGWRREAINAWL----------
>UPI001B30EE1D	51	0.295	3.691E-05	10	68	76	4	62	63
----------QLTPL-LLRRKQVCQALNISPSTLDRLRQNPnaRFPSGIYT-GNKILGWRTKDINDWLDKQ-------
>A0A7W4C531	51	0.350	3.691E-05	12	67	76	1	56	63
------------PSTRIIKYPEMEQLTGRDRRTLWRWWqKDQIFPKPL-MQNGRAIGWSEDQYSTWLAS--------
>UPI00147B8D2B	51	0.240	3.691E-05	16	68	76	4	56	63
----------------YLSDIDVAKRYNIARPTVWRWhREQPDFPRVVRLTPG-CARWKLCELEAWEQSQ-------
>UPI00145C5659	51	0.265	3.691E-05	12	75	76	1	59	64
------------PDDELVRMPEASRITARSPRAIRSGVARGEFPAPLKI-GARAIAWPRSELQAWIASR----PRA
>A0A7V2N291	51	0.226	3.691E-05	16	68	76	3	52	64
----------------LMTLDEVAAYLRLSKDTVYRMAQSGKIPAS-KV--GTQWRFRQSDVDAWLEQN-------
>UPI00107F6A7F	51	0.216	3.691E-05	15	74	76	4	62	64
---------------KLIKLEAVIEMTTLSRSAIYRGIRECRFPKQVRL-SHCSVAWVESDIQNWIKAQVAERQN-
>UPI0004124130	51	0.233	3.691E-05	15	72	76	1	59	65
---------------RLLSFNELKAAKGVpyAKQHIYRLMASGEFPRSVQLSANR-VAWLESEIDSWINERVDAR---
>A0A553Z5R9	51	0.288	3.691E-05	9	67	76	2	59	65
---------GMPKTRTMLTVPELCDELGITRSTFYDWRQKQRAPRCVKLPNGG-LRVRRVDLEIWLNE--------
>A0A366JFR7	51	0.207	3.691E-05	15	67	76	1	52	65
---------------RFMKLKEVIRVTGLGRSSVYSFMSKGEFPQNITLGE-RAVGWLESEVLEWMQD--------
>UPI000CF8A6C7	51	0.262	3.691E-05	16	75	76	3	62	65
----------------LLSADDLkAKGIRLSKSQRNVLIKQGSFPPPIKI-GGRLVAWSEPEIEAWLRARMAERDGA
>A0A3C1MUW2	51	0.254	3.691E-05	10	68	76	4	61	66
----------QHPTPAFLRLTDMRARYRVSASTIWKWRHTNDLPAPLKLGANTTV-WKLVDLLQWEATR-------
>UPI0013761A02	51	0.236	3.691E-05	16	70	76	6	60	66
----------------LLRLADVLARTGLKRSTLYNLIARGDFPRPIRPQGLRVALFSSVAVSEWIESQLS-----
>UPI001BA9FC3F	51	0.223	3.691E-05	12	72	76	1	66	67
------------PRIELLSLKQLLAELGddeenpLPKSTYYDWDARGVAPRSFKLPNGR-LRFRRTEVDRWIEQREAAS---
>UPI00046822C9	51	0.338	3.691E-05	13	74	76	1	60	68
-------------TTDLLPQQQLAHILAVSERTLERWRVEGCGPAYLK--AGRRVLYRRSDVDQWLDNNARTSTS-
>UPI00177E9487	51	0.283	3.691E-05	14	73	76	9	67	68
--------------DPLIPLPEAAKLLGTTRGNAWKWVRAGLLPQPIKLTARRC-GFRKSTLEQFIAEREKAAA--
>A0A3R9Z6L7	51	0.268	3.691E-05	10	75	76	1	64	69
----------QTKPSRSVRPAQAQHFLGIGKTAFWRWVKErPDFPRPIKLGRSVTV-FKLDELVAWRDKQ--GEKQA
>UPI001B7F8421	51	0.280	3.691E-05	16	65	76	0	48	70
----------------MLRLDDVIAMTGISKSLIYQLMAEGQFPKAIKLTPKLSV-WRQADVQAFL----------
>A0A7X8ULW3	51	0.322	3.691E-05	12	73	76	5	61	70
------------PVSALLTVEEVSMMLNCSIRHVYRLADGGRMPRPVKL--GNLNRWSKKDLQSWIDD---GCP--
>UPI0016645F3C	51	0.277	3.691E-05	16	69	76	13	64	71
----------------LLTLQQVAERYNIEENTLRYWRAQGTGPKSARL--GRRVMYRRADVERWIDERF------
>UPI001E62AE10	51	0.260	3.691E-05	0	67	76	0	67	71
MSDRIQ-SNSTHTTSRYIKMKEMVQLTGKSKPTLWRMyAKRNEFPKPERTKGGTFLGWPEHVYEEWVRS--------
>UPI0005EDCF57	51	0.250	3.691E-05	15	75	76	4	65	72
---------------KYVTTDEILVWFaPLSKATLWRWQRDRGFPKP--LIPGKPNRWLRTDIEEWERNlaQISGGNQS
>A0A1H9SAF7	51	0.241	3.691E-05	13	74	76	9	69	72
-------------PDRLLRFVKVRYRVGLGKTMIYAMIVEGRFPMPYKMTPAA-TRWSEREVEAWISVVTGGVSN-
>UPI00192D64CD	51	0.269	3.691E-05	10	70	76	1	62	72
----------QHKSSQIIRWLGLRKMFddNISRSTIDRWIKAGSFPNKVRL-GKNSVGWHLAEIEQWFQGRTS-----
>A0A849WF32	51	0.275	3.691E-05	0	68	76	0	61	73
MCSV----EKEKTSEKLMTLSEVAGYLQIKERTIYQWAQKGTIPS-FKL--GNVWRFERKDIESWIESR-------
>A0A6I3BYL5	51	0.281	3.691E-05	0	70	76	0	66	73
MSR--EQSSRNSTTERLITVEELSELLRVPVRTIYRWQQVRTGPKAIRV--GRYLRFRPTAVTEWLVEQES-----
>UPI0009E36846	51	0.266	3.691E-05	7	75	76	2	74	75
-------SPKSLPTTGFLRLPQIigepagTGLVPVSRATWYSWIKQGHAPAPLKIGP-RAAAWKAEEIHAFI-KRLHESAEA
>A0A3B7Q374	51	0.215	3.691E-05	15	73	76	12	75	76
---------------QLISIKEVIKIIGVGRSTIYEMMDefspyyDPTFPKKVKITQNR-IGWSAYEIHQWIESKLAERA--
>A0A895DHK2	51	0.326	3.691E-05	16	67	76	22	71	76
----------------LLAAPALADLLGISTGRIYQMRHDGLLPPVIKI--GTLIRWDRADIYAWLDS--------
>A0A1G9TZ48	51	0.238	3.691E-05	12	71	76	13	78	79
------------PDEGLIRLAQLvaspknpAAPVPISASSLWRMVKAGTFPAPLKL-GAKTTCWRVADVRRWLAQQEVA----
>UPI001DAE1901	51	0.272	3.691E-05	17	71	76	3	55	80
-----------------LDKPTVCEQLAISERTLDGWVREGRFPPPVRV-GKRC-YWAAEAIQTWYAAQFAA----
>A0A6N9RJH8	51	0.233	3.691E-05	11	70	76	11	69	80
-----------PATEQLISVKDVCAIISARRTWVHIQTTNNRFPQPIRIGT-RYTRWRASDVYAWMADPTG-----
>A0A3G2HYN1	51	0.295	3.691E-05	0	68	76	0	68	81
MSIVTQlPNAPQPfTLDAIVYQQDLCKWLKKSPVTLWRWIKSGYIPAPQKLGQDNI--WPAAQIAGWARER-------
>A0A8F6DLT3	51	0.290	3.691E-05	9	69	76	17	77	82
---------ERPTfNGEVWRMKQLVAVLNLSASRIYEMVQKGEFPRPFKLST-RASAWPAAQVRAWLDARI------
>A0A7W2BTA4	51	0.245	3.691E-05	14	66	76	27	78	83
--------------ERLLTLAEVLELVRVCRSSWYAGIDSGIYPAAVRI-GRRSVRWRLSDIRALLE---------
>UPI001CBB2CEF	51	0.225	3.691E-05	0	72	76	0	78	84
MTTaIKHLASHDPATT-LIRMPEVVSIVGLARPTIYKLMRQPEsgFPHPVKLSNSNArsapVAWVLGEIQAWTRARIAAR---
>UPI001C0A0C6C	51	0.258	3.691E-05	0	61	76	0	52	84
MNQQNQ--------TRIIRKPEVIQLLGISKTTLHYRIKDGLLPQPFPLGAN-SVGWLNTEI--------------
>A0A1G9WZL2	51	0.246	3.691E-05	0	68	76	0	79	85
MNIEPYRSTTQPykhggfTSTCMLRINDVKVRTGLSRSTIYSKLDpkssayDPTFPKQIKL-GARAVAWLEEEIDTWLQQQ-------
>A0A534DC35	51	0.333	3.691E-05	14	73	76	1	55	85
--------------DQVLGTRDVERITGRHRCTIYRWVCAGTFP-GKRAGGGK--GWLRSDVERWLIA--GGSA--
>UPI0012418866	51	0.211	3.691E-05	0	75	76	0	84	86
MSNIRHIeaaSSPQfDPASTIIRFPEVEAITGLARATVYKRLKDDPaFPRPVSLSNsksrGSPVGFVLAEVQAWVRQRIALRAEA
>G8QGP2	51	0.205	3.691E-05	16	75	76	7	74	87
----------------LLRLSEVIKRVGLGRSSVYARLDcdskyyDPTFPRPVSLSPvGRgTVAWVEDEIDTWIRQQISKSRNS
>A0A7V6ANL3	51	0.274	3.691E-05	14	75	76	14	72	87
--------------DEIMTVQDVARFLKLKPQTIYKWAQEGVLPAA-KF--GKEWRFRRSLIEKWIDAQFKESPVA
>UPI000D37B0F4	51	0.242	3.691E-05	0	62	76	0	67	89
MSNIQHIHvataaqvAEAPRVIGYVSAATLAQLLDISAGTVAEWVKQGHLPRPIKIGG--SNRWKWTEIE-------------
>UPI001EE640F1	51	0.264	3.691E-05	16	68	76	8	59	90
----------------YVDLPDVAVMVTLGETTIQRMVREDEFPKPRQL-SGRRVAWLLREIEDWAENR-------
>A0A1Z9DTL0	51	0.236	3.691E-05	14	68	76	1	54	90
--------------EKILRISDVVKATRLSRSSIYLLLKDNDFPPXKRL-GKKVIFWTETEIQRWLENR-------
>A9IYA6	51	0.311	3.691E-05	15	75	76	26	83	91
---------------RLVNIQDLSIYLGMSMTCIRELVKDGNFPKPIK--EGRYLKWDIVEIDRYIESK-KAERNS
>A0A7Z2G4J0	51	0.241	3.691E-05	9	66	76	29	85	92
---------GELDASALITADELAALLCVSRQSLDFRLRVGKIPRPV-VREKRCVRWRAGDVRAWLD---------
>UPI001A95C9B0	51	0.252	3.691E-05	4	67	76	18	82	95
----NTKPVPMPPDVGaasFMRLPAVVVATGVSKGTAWNWSRKGKFPQPVRFEA--ITAWRSADVLTWLND--------
>A0A554XCN8	51	0.226	3.691E-05	11	75	76	5	76	97
-----------PAPGRfqsdLLTADDIATLLRVRITTVYHW-SSGvrnpppGFPASLHI--GKRVRWRADEVRQWLEACRHAEPPA
>UPI001300714A	51	0.254	3.691E-05	16	70	76	40	93	100
----------------YMDRAELATYLGVEQDTISAWASRGTMPKPTRY-VGRSPLWLVSEIDAWKAERPG-----
>UPI001F0B6DA1	51	0.293	3.691E-05	8	65	76	46	100	104
--------KAENKPDKLLTRQQVSETLDVSLSTLWHWEKKGIL-VPLKIGSK--VRYRQSDVEKAI----------
>A0A2T5IT75	51	0.250	3.691E-05	1	74	76	19	97	104
-SKQNPRGLTMPSTDKvtpirgndltLVDNKQAAQILQINEKTLTNWRSSGKSPKYVKV--GRCIRYRLSDLTAWIEAN---SRN-
>UPI0015916129	51	0.250	3.691E-05	17	68	76	4	54	106
-----------------LSLKEVAEALSLSPTTVQQLVREKTFPEP-RLLSGRRVGWLAHEVQNWADAR-------
>UPI00136FEC46	51	0.256	3.691E-05	1	71	76	28	105	109
-SEKNQelsPEKSQPVTTldeqsspQLISHKEVLEMFQIsSKATIYKWRQNRGFPDPVTLMP---LRWLRSAVEEWKEG-IGG----
>A0A1I2RE13	51	0.283	3.691E-05	9	68	76	33	90	110
---------LAEKDDRLLIASEAAKRLGVSRTTIWRWSKNQLL-NFYQLPGGQ-IRIRESDLEDFIEKH-------
>A0A853ILK4	51	0.294	3.691E-05	10	71	76	50	116	122
----------QMTSTRIVRQRDVPGLLGISRSTLANWLNqhspyyKDEFPAKVYLSV-RSIGFRSCDLEAWIARNMEG----
>UPI000686FF8E	51	0.250	3.691E-05	17	68	76	24	74	156
-----------------IRKKDLPVAIGLSKSTIDNLRREGSFPKP-RLIANRSVAWPVDELQDWLRSR-------
>A0A2N5Y381	51	0.313	5.075E-05	13	63	76	1	50	52
-------------PRRWVSDRTLAEYYEVSRCTIWRWVKSGRLPEPEKIGDN-CTRWDFDKIRE------------
>A0A7C7ITA3	51	0.295	5.075E-05	28	71	76	0	42	53
----------------------------MSKVTIWRMEKSGAFPKRINL-TNRRVGWIESEILDWLESRPKG----
>UPI0010A3B8F5	51	0.196	5.075E-05	17	67	76	0	49	54
-----------------MTLGEVIEFTTMPRSTLYYQIEHGRFPKAVRI-GARKVAWKRADVMAWFES--------
>UPI000B7D8523	51	0.333	5.075E-05	15	68	76	2	54	57
---------------RLLSISEMCELFNRKRNRIYVMEKMGLLPKAVKL-NGRTIGWEEKDIEEFIKQQ-------
>UPI000835809F	51	0.245	5.075E-05	16	68	76	3	53	59
----------------IYTSKEAAKLLKVSEGTLRNWRYDGVGPAFFK--CGRAVRYRQEDLEEWIEKN-------
>A0A610IMZ8	51	0.245	5.075E-05	13	68	76	1	57	60
-------------TSRYISLKEMCALMGLSRVTLWRMyEKRREFPKPHKSASGTFLGWPESVFNDWQQRQ-------
>A0A7Y0KP26	51	0.321	5.075E-05	11	66	76	2	55	63
-----------PRLSKLWTVQELADFLDVPARTIYAWRSQGYGPKGKKV--GRHVRFDPAEVESWFD---------
>A0A4R3T155	51	0.236	5.075E-05	14	68	76	6	59	63
--------------DRFLKIQEVEARIGLGRTSIYKLIQEGTFPRPYK-PTNYASRWSDFEISMWMERQ-------
>A0A0P9FUC8	51	0.220	5.075E-05	16	71	76	6	63	64
----------------IISAKELQEELGVSRTTLWRLRRNNYLPNEVHV-GGQFLGWRRASIEAWLiasETREAA----
>UPI001BC1355F	51	0.274	5.075E-05	10	71	76	1	61	65
----------QINPNQIISISAMCKNLNKGRSTLFVWVRDGHFPQPIRV-GKKTLGWTTKQYQSWLESKEAA----
>A0A1V5VLF6	51	0.295	5.075E-05	14	74	76	2	59	65
--------------TKLLNINELAEYLGIKISTVYSWVNQRKIP-YVKV--GRLVKFDQVDIDKWIAEQKVAEAN-
>UPI001B317363	51	0.214	5.075E-05	14	69	76	5	59	65
--------------DEWLNVREVMNLVGLGRTSIYALMEQGKFPGSIRV-GAKSVVWRLYEIELWMNQKI------
>A0A1R3UZV0	51	0.327	5.075E-05	15	70	76	1	57	65
---------------KLLSTADLKPVKGIrySRVHINRLVKAGLFPKPVKIGPN-CSGFVEEEIDAWLQAKIE-----
>A0A2G2B0W1	51	0.258	5.075E-05	15	74	76	6	65	66
---------------RYITLDQLSKKLGgRSRSSIYRDLENGHIPNPIRI-GGR-LYWCEDEVDDFMKTlRIGSNAS-
>UPI000FD8945F	51	0.303	5.075E-05	2	67	76	4	63	66
--NVRQL-PLAP---RLWSVGDVSDFLGIPVGTLYQWRHRGQGPRARKV--GRHLRYDPADVQSWLEE--------
>UPI00197B948E	51	0.316	5.075E-05	16	74	76	5	58	67
----------------LLTYQDLAEM-GIGkRTSIYTLMKRTDFPKPLKY--GRVNRWNKEDVIAWLEKQ---NPN-
>A0A3D2P4E5	51	0.285	5.075E-05	12	67	76	2	55	67
------------PTLKCLRFDEVIQETGLSRSTINRHRVSGAFPEPLRVGG--VLLWRQADLVEWLDN--------
>UPI0003499E27	51	0.304	5.075E-05	11	75	76	3	67	68
-----------PTTNRghqgWLTLDQVCEELQISRDTFYDWRKKGRAPKCAKLPNG-SLRIRRSEFEKFM---TKAEANA
>UPI00197AD7F6	51	0.208	5.075E-05	15	75	76	1	67	68
---------------QVIRRPEVERLTGLSRSTIYAKMdpKSAYFdPSwPKKVSlGRRSVGWYRHEIIEWVESRtISAAREA
>A0A1K2HZG2	51	0.269	5.075E-05	14	65	76	6	56	69
--------------DRLIDEKECRKLTTLGRTTRYRLRDIGLFPEPVAISPGR-RAYRLSEIQAWI----------
>A0A7Y7ATX1	51	0.220	5.075E-05	15	69	76	3	61	69
---------------RILKLQEVIEKTRKSRGSIYAEMKSGDFPKCFPLTsknkSSRSVGWLESQIDEWIEKQM------
>UPI0009A716CA	51	0.237	5.075E-05	16	68	76	6	63	69
----------------ILRIGDMIKKLKIAKSTLYDWMNmdspryNAEFPRPFRL-SGKSIGWDESEVNDWIAKR-------
>A0A208ZMJ6	51	0.274	5.075E-05	14	69	76	5	65	70
--------------TQILRCTAVTKKLGIAKSTLYDWLnpKSPRydvsFPKPFKI-GLASVGWLEAEIDAWINLRM------
>A0A241V003	51	0.171	5.075E-05	8	65	76	2	64	70
--------NIQSQSIQIIRLPKVVEICGLSRSTVYEKLnprsrrHDPTFPKPLRLGTSA-IGWLQHEIEAWL----------
>UPI00110E38DF	51	0.265	5.075E-05	0	72	76	0	68	71
MHTIN------PPVT-IIRMQQLRQKLSISRSSIYEKINprspryDATFPKPIKLGAAA-VGWVESEVDQWIMN--GAS---
>A0A2G1ZWT8	51	0.327	5.075E-05	16	74	76	1	60	73
----------------ILNIAEVSNRIKLSPSTIKRLEKAGKFPAARKILASRSV-WYVADIDVWITKQIGtpGDKN-
>A0A7Z2Z6T3	51	0.283	5.075E-05	9	68	76	18	73	74
---------LQP----ILKHKDLQRVLGCSRTTIYRWIESNKLPMPLRHNNGRIMGWTKQQIETLLATH-------
>UPI0003621E04	51	0.277	5.075E-05	0	67	76	0	69	75
MTT-NRARGTAPGARRvsrdLLTVAEFCSEFKISRSTLYEWLPKGLAPKCTKLPNGQ-LRFDRADVDQWWQS--------
>UPI000F74381E	51	0.179	5.075E-05	12	72	76	9	74	75
------------HMNQIIRIKEVIAVTGVSRSVIYEKLNpqskcyDATFPKPIKLSVS-CVGWSAIEVNRWIEGRLASR---
>UPI000AB3F730	51	0.230	5.075E-05	15	73	76	12	74	77
---------------QIITVKDVMKFISVSRSKIYELINkeskyyDPTFPQPIRLSESR-IGWPAREIHQWIETKLE-SP--
>A0A1H8BET4	51	0.277	5.075E-05	1	72	76	5	74	77
-SKNNDQTNTLP-EVGYVRLSKFLSVYPVSRSTLFDMVRKGLAPKPIKL-SKRCVAWHVDDIKSFINRTRETS---
>UPI0011EB0DDE	51	0.280	5.075E-05	16	65	76	22	69	78
----------------LLTKEDVAEYFGVSPRTIEAWRQADTGPAPIKI--GKHLRWTATSVREFV----------
>A0A7C8D170	51	0.225	5.075E-05	15	71	76	16	77	79
---------------RCMRLNDVVSYLSVSKSYVNRLIKLGKFPAGINIGanlsnSGKLVVWEKVTVDQWLDKQMGG----
>UPI001439D943	51	0.230	5.075E-05	4	65	76	5	68	79
----NFPKTCHPRAQRsedWLTSAELACLARVSLSTVRRWARNGIGPRPHRVGP-RLVRYHRPDVETWL----------
>A0A2N0HRF1	51	0.307	5.075E-05	0	64	76	0	56	79
MSTMNEVQK-------FLRLAAVIEVTGRSRNTILRGAKDGSFPSPVHVSP-RAIAWIPAEVAKW-----------
>UPI000773DDCB	51	0.206	5.075E-05	8	68	76	11	72	80
--------KLSSHVRKLfYSTKEFARLLGKSEKTILRWKEDQTFPFPsYELGE-RSTVWLISDVEKWVNSR-------
>A0A3N1HD54	51	0.301	5.075E-05	8	67	76	13	74	80
--------KGPPPmraPRERLTVAQFCEEMGISRSTFYDWKAKGRAPRCRKLPNGE-LRIDRADIETWYDA--------
>A0A7C2P0J8	51	0.310	5.075E-05	16	73	76	17	69	81
----------------LVSIERLAEMLDVSKRTVQRLMGMGKLPPAIRV--GVQWRWRLSDVLEWID---AGCP--
>A0A7T9CVU6	51	0.237	5.075E-05	16	74	76	4	61	81
----------------ILRLPDVKLSCGLSRSTIYLRISQGLWPKPVSL-GGRSVGWPALEVMAINTARIAGKTN-
>A0A258VI32	51	0.326	5.075E-05	16	67	76	7	57	84
----------------LLRLPDVIAATGLSRMTIEREMEAGRFPVPVR-PTTTTRAWRSDEIAAWIDA--------
>UPI0015864DC8	51	0.214	5.075E-05	0	68	76	0	81	84
MSNNAHTSPrpelkrkgltEQPlqaaqISEALLKLKTVQALTGLGKTSVYARIKTGEF-RPIHL-SKRAVRFRAGDIQAWLQAQ-------
>UPI001F3D8E1F	51	0.300	5.075E-05	25	74	76	0	48	85
-------------------------MTGLPESSIYALIAKDEFPRPIALGAKR-VGWSLSDVQAWLYAKIEATKN-
>I5CWX2	51	0.414	5.075E-05	25	65	76	30	69	85
-------------------------LLPFSRATLWRRVKDGTFPRPIKLSE-RTTAWPTAEIRKWI----------
>A0A506UHG7	51	0.306	5.075E-05	0	74	76	0	68	87
MASVDQ---TRPPS--YVSCATLARELDLSETTVHEMVRRGKLPQPIKLSTG-CVRWCWADIQLALGSLVSGRAN-
>UPI001F32AF9A	51	0.323	5.075E-05	5	75	76	14	82	87
-----QHSILSPDIPLFLDWKDLKPIVRFSRATLHREVNANRFPKPITTAAQK-TAWLKPDIEKWIAARI-AARDA
>A0A3M3KSR6	51	0.252	5.075E-05	1	67	76	12	77	92
-SKESDPMETKPKSKTLINRKKLHAMIPLAERTIYNMEQRGEFPRRIAL-TSRNVAWDLAEVEEWIDS--------
>A0A8H8XNB3	51	0.267	5.075E-05	4	73	76	11	79	98
----NTLCTSQP-VSRWIGEgDELTAIDQLSRATRREYVAAGKYPAPVKL-GGLHIRWLREEVEAWVRDRIENHR--
>UPI001D0CC737	51	0.231	5.075E-05	2	67	76	7	74	101
--QNDRPADGLP-LSGFVRLSQILAPSGpvpACRSTIYAWIQAGAFPAPHRVGPGRIAGFRVEDVRAFLAN--------
>A0A2A3VIH2	51	0.246	5.075E-05	3	68	76	30	96	105
---VNNFDHL--PDSALIDTRHLllpAGPVPYSKVTLWRRVNDGSFPRPMKLDGGKMNVWRLGEVRAWLDSQ-------
>UPI001B7CDACB	51	0.339	5.075E-05	13	68	76	1	55	110
-------------NIELIRPGALSQALGRSTRALRRDVKSGDFPAPLAI-GKRAIAWRKADIEEWIRER-------
>UPI000CEE35EB	51	0.292	5.075E-05	16	75	76	38	101	120
----------------LLRRPDVECLTHQSKVSIYKGIKAGTFPAPYRI-GRRAVAWRSDDIAAWIDglqrtTEPGQQRNA
>A0A4Q5A9K7	51	0.320	5.075E-05	14	66	76	14	65	123
--------------DILLTPDDVARMMRVSRRTVITWRYRGKGPRYVHV-THNCVRYRLPDVQAWIQ---------
>A0A844GFR6	51	0.230	5.075E-05	15	66	76	4	54	131
---------------RFIRLKELMGITGLSKSNIYTQMRTGAFPSSRKLGP-RAIGWLSTEIELWME---------
>A0A368KPY1	51	0.264	5.075E-05	12	64	76	16	66	138
------------HPKDFLNKEQTAEHFSVSKRTLERWVESGEFPSPFKI-GGFC-YWHLPALTQW-----------
>UPI000A06B3FE	51	0.295	5.075E-05	7	67	76	89	145	154
-------SHFYPP--ALLSFDSLSAYTELNRTRVYSLIRQGRFPRPLKF--GKTSRWRKSDVDNWINA--------
>A0A259RNF2	51	0.328	5.075E-05	10	73	76	53	109	164
----------QP-----LSKSDVARALGVCVRTVESWVNAGEIPPPAKI--GARVYWHPRTFYAWLDKRLQVSA--
>A0A6A8W2L9	51	0.285	5.075E-05	11	73	76	24	93	235
-----------PNSTRLLTRNEVLTKTSFSKSTMHIRMKSDGFPKPIKLGlTGKAPaastaaRWIEGEVDSWIDLKIKEGR--
>UPI0019D20CC3	51	0.254	6.979E-05	18	68	76	2	50	58
------------------TPAEVAVYLGVPVKTLYQWKYRGIGPNVHKV--GRHLRYRWSEVDAWVNSQ-------
>A0A850S534	51	0.263	6.979E-05	16	72	76	3	57	58
----------------YLRADQIAESLSVSTSTVWRWVKVGKLPQPFR-PTQRTTLWEASVVQKAVD-QMSKS---
>A0A3D2FHA4	51	0.277	6.979E-05	14	67	76	1	54	61
--------------TQLLDLRGTCAVTTLSKSIIYELIRAGKFPKPIRIPHTRRVAWRVADVDAAIAA--------
>A0A891YEP6	51	0.258	6.979E-05	22	75	76	1	60	62
----------------------VAARAGLGRTTIYAGIAAKTFPGPVKV--GKRSLWVESEVDRWIAARIaerdmgsnVGSRNA
>UPI000C28882B	51	0.320	6.979E-05	15	67	76	8	59	63
---------------QLLRTHDLMNMLRVSRATLWRIRQNKNFPKTIYFGSS-TPYWRSQDINNWLAD--------
>A0A2T5NI44	51	0.245	6.979E-05	16	68	76	6	57	63
----------------FLRLSSVELLVGLKKSAIYKRCAEGTFPKPIKLSP-RLNVWKAADVLAWIEKQ-------
>UPI001EE7A4EA	51	0.314	6.979E-05	15	68	76	1	53	65
---------------KLLTTQEVTKIIGKSRGTLHRWWKTGAFPAPLQY-RNKALGWSEESIKQWFRDN-------
>UPI00143A33FC	51	0.285	6.979E-05	12	67	76	3	57	66
------------HTNSMLQLRDVIAETSLSRSTIFRRIDQGLFPKQIQISARR-VAWRSSDINAYLDA--------
>A0A259LG46	51	0.283	6.979E-05	12	68	76	6	64	66
------------PSERLLRLSQVlspEGRIPVSKSTWWRGVKSGRYPQPIKIGMRITV-WRESDINGLFKDN-------
>UPI00075CE5FE	51	0.211	6.979E-05	16	67	76	8	58	67
----------------LIRRKRVEELTSLSRTSIYQRMRDKTFPGSVRLGT-RSVAWRLEDIEKWLAN--------
>A0A3D3UX69	51	0.264	6.979E-05	15	67	76	1	52	67
---------------QLMSIEDLAAYLGDSKRTIYKYIASGDCPPYIRI-TSKNIKFDRADVDAWLES--------
>A0A1A7QF23	51	0.226	6.979E-05	16	68	76	10	60	67
----------------LLNVKEVAKLISLSRSSVYAKVAAGKFPTQLKLDE--SARWSKSEVMAWINEQ-------
>A0A2W6U761	51	0.304	6.979E-05	14	75	76	1	67	68
--------------DHLISPEDAANILNISISTLAKMRLAGTSPRYVKL--GRRVAYRPADIETWIEAQsfnstaeYGGRANA
>A0A1X3DKT0	51	0.233	6.979E-05	16	68	76	4	63	69
----------------ILRQQEVTKRLGISSSTLWyrldpkNRRHDPDMPRPFKLSGsGNAIGWLESEIDEYIAKQ-------
>A0A800DRH7	51	0.257	6.979E-05	2	71	76	4	65	69
--KNNSIQNEQ-----LLTIEQVADYLQLQKSTIYTYVQRGSIPA-LKV--GKNWRFKREDIEAWLEEKKRG----
>A0A101V2U3	51	0.230	6.979E-05	16	75	76	6	68	70
----------------LLTPRQVQARYGIAPQTLanYRWRREG--PAYIKTSPARTgrVLYRASAVEQWLNERtITPTAQA
>E7H564	51	0.269	6.979E-05	16	67	76	0	50	71
----------------MLDVKQVAASCGIGTSTVWKLVKLGTFPRPVYFGP-KVARFKAEDIQKWVAN--------
>UPI001CF1C9C4	51	0.245	6.979E-05	15	70	76	5	65	71
---------------RIIRMRDVENLTALKRSTIYKKLNtDPSFPKPIPLSdsksPGAPIGFVLSEVLAWIESRIS-----
>UPI001232C1CD	51	0.301	6.979E-05	3	65	76	6	65	71
---NTQLPNLPRAGIR-ATTEQLCTLYQISRTTWWRWSKAENFPTP--LRAGRILRWDAEAVDAFL----------
>A0A2E0VMG3	51	0.227	6.979E-05	13	72	76	7	71	73
-------------TTKILRRPVVEDLTGLSKSAIYEKINkkspryDPSFPIPIKLGAGA-VGWCASEVSQWIEKKKEAR---
>A0A7W7QV49	51	0.273	6.979E-05	1	73	76	5	72	74
-SPDGSFTNATGTTDRLLTPTEVARLFGVDPKTVNRWALTGKIPS-VRTPSGQ-RRYREGDIQALL---FPGDP--
>UPI001567A6DA	51	0.266	6.979E-05	15	74	76	11	68	74
---------------RLLRIDRVLDLVPLGRSSLYRSIKDGSFPAPIK--QGGVAMWPNSEIRSWLHGKLAERRD-
>UPI00163B43A9	51	0.182	6.979E-05	0	72	76	0	73	75
MEKTSSPQ--------IIRLSQLTQMLSISRSCVYDWLnpksprHDPSFPKQVRLSGrksGGAVGWRLESVIAWLNNREQPD---
>UPI00124FF090	51	0.179	6.979E-05	12	72	76	9	74	75
------------HMNQIIRLKEVVAVTGVSRSVIYAKLNpqsscyDATFPKPIKLSVN-CVGWSALEVNQWIESKLANR---
>A0A3A6TUW4	51	0.327	6.979E-05	6	65	76	12	69	75
------LKKQQP--ERLIRITEMTVLLGIHRSTLNRRVKRKQFPKP-KVGaNNRTLGWPVSVYNKWL----------
>A0A7G9P1J3	51	0.357	6.979E-05	16	70	76	20	73	76
----------------MLTYADLAATLNIGDRTVRRWVAEGTLPPPdLRLRG--IVRWRPETIERWLNKQGE-----
>W6E9S7	51	0.288	6.979E-05	18	75	76	18	74	77
------------------TLAAASRYIGVSRITLYNMLKDGRFPvEP--IPGTQPRRWNKDDLDAWIAGNYAASGDA
>UPI001BDA11A3	51	0.274	6.979E-05	6	63	76	12	72	81
------PPSPSPPatvnPKSLLRLPQVLELIPVSRSAWWAGVKSGLYPAPVKLSANV-TCWRASDILE------------
>UPI001ADF2D6E	51	0.288	6.979E-05	17	68	76	8	59	82
-----------------LTSAQLAQREGVDIRTVQRWRQDGSGPSYLRMPGGRLVVYRESDVVEWEAAR-------
>A0A660UL54	51	0.268	6.979E-05	9	74	76	12	71	83
---------EQPA--ALtVNARQAAAMLNVSVRQLWRLNSTGRLLRPIRL--GHCVRWRRAELEAFVE---AGCPN-
>A0A3P1SWB4	51	0.285	6.979E-05	0	65	76	0	75	83
MqDSNNYPQPLlkgayhAPPitlPEvGFVRLPQILQVFPVCKSTWWDGVKKGVFPQPVKLSAGV-TAWRVEEIRQLI----------
>UPI0009E076D1	51	0.294	6.979E-05	15	65	76	11	60	84
---------------RFFRIQEVADTIGLSTRTIQRLVKRGEFPPPLQISE-RIIVWTEASIDLWM----------
>A0A1G2Y8F5	51	0.267	6.979E-05	13	68	76	1	55	84
-------------TDRIVRPAEASAITGRSLASIWRDEQAGRFPQRIRIGENA-VGYRLSALQTWMDSR-------
>UPI00158DA4BB	51	0.240	6.979E-05	12	65	76	13	65	89
------------PSAGLVRRAQFRELITLADTTIYRMIEEGRFPQPLRVST-RLRLWRVEDIREWL----------
>UPI001886BB7D	51	0.267	6.979E-05	7	71	76	23	91	92
-------SPEQAESNRLsgkrpLTPKEgIPAIIPIAASTLWRKVEKGEFPQPKRL-PGRITVWRVEDIRQYL-AQESA----
>UPI0005BE4045	51	0.264	6.979E-05	14	75	76	2	67	95
--------------ESLLRYPALSEKVDAARGTILDWLnplsprHDPTFPKPIKIGAH-SVAFVESEVDAWIAARI-AARDA
>A0A2N2TU72	51	0.237	6.979E-05	8	66	76	30	86	98
--------NTEPVMSKLLGAKDLAALLGVSLRKLEQMIERGEVPAYVRL--GRTRKWKEDQVQQWLD---------
>UPI0012DFCB76	51	0.233	6.979E-05	0	65	76	10	94	104
M-EKNDFDIMQ---DSLLTMEQICEKLSISRSTLDRWRgtsfgSRGKrlvinsreftqtsdepsipFPKPI-LNIGRSPRWSANDINDWI----------
>UPI000FDBEFFC	51	0.236	6.979E-05	0	67	76	0	70	114
MSgqHHNARDRIAPIQRRkkIIRAKEMPDETGLAMRSIWEQVSEGTLPAPIQIGP-RAVGWLADEIEAWREE--------
>A0A2H0JE69	51	0.274	6.979E-05	6	67	76	62	122	124
------LPPPQNPDIALWRLPTVLAHVPVSRSHWWAGVASGRYPAPVKLST-RCVAWRSADIRALIAS--------
>UPI0013D0D1D7	51	0.293	6.979E-05	6	63	76	23	78	135
------PSTFDINQDKLLSTEDVCQQFRITRHTLNTWIKKGNFPAPISI--GNVKRWPTSLINA------------
>UPI0016192B2C	51	0.294	6.979E-05	2	67	76	79	144	151
--QSAELQGETPvaRAEK-LTIADICEDLGISRSTFYDWRQKGRAPRCMRLPNGD-LRVRRADYDRWLTS--------
>A0A2Z3R044	51	0.240	6.979E-05	14	65	76	12	65	162
--------------DKLLNVAELAQVLGITPKAVYCRLHEGRqsVPAPLFIPGSTRLRWRQSDVEAWL----------
>UPI001E5E06E6	51	0.285	6.979E-05	15	73	76	2	59	181
---------------KLITPEQAAELLGVSARTLSAWRShrrtDGGLPF-VKV--GSSVRYRPEDIEKWLSN--GGQP--
>A0A521STJ9	51	0.265	6.979E-05	14	75	76	3	63	200
--------------ENFLTTEEVLDYLQVNLRTVYRLIKAGKIPA-VRV--GRQWRFRKRDIDAWLEsSRPGlGAASA
>A0A1W9TNU7	51	0.305	6.979E-05	17	74	76	2	57	226
-----------------LKIADITEILNVSEKTIYRWIKSGKIPA-YKI-NGQ-YRFSEKELNEWIsENKMVNRRN-
>UPI0015FD11BF	51	0.196	6.979E-05	17	67	76	13	62	283
-----------------ISMDEVLTRTGLSRSMLYKLLRKDKFPHPTPM-SNRAVGWFETDVESWLQA--------
>A0A523L0W3	50	0.230	9.596E-05	17	68	76	0	50	56
-----------------MRMKELRSFVGLGHAQIYVLIAADKFPKPVQI-SARAVGWRSDEIQEWIEAR-------
>A0A0Q7RNY5	50	0.259	9.596E-05	15	68	76	2	53	57
---------------QLMTIEQVADVLQVPVDTVYAWRSKQYGPPAFKV--GKYLRWKPEVVEAWIDAQ-------
>UPI00135A2FF1	50	0.309	9.596E-05	15	68	76	6	56	59
---------------RLLSAQETADMLGISRQTLYnRWKEWGL--RSHKV--GRCLRFRERDIESWLTRQ-------
>UPI0011108B19	50	0.176	9.596E-05	15	65	76	1	50	60
---------------QLIKIKEVMYRTSLSQASIYKRIQNGTFPKPVSL-GARSVAWHEEEVSVWI----------
>A0A850JK28	50	0.311	9.596E-05	17	75	76	0	59	60
-----------------MTTQEVLAELGgnVDRNVFYRWRSTGRAPAGLKLPNGE-LRFRRADVLAWIDSLEQGGAAA
>A0A356IY36	50	0.392	9.596E-05	16	66	76	12	59	62
----------------LLTIDEVAKYLRVKRRTIYEWVKKGKIPA-IKTVGQ--WRFKKDRIDAWLD---------
>UPI001E42AA09	50	0.301	9.596E-05	23	75	76	0	51	62
-----------------------MAICALSRSGIYERVKNGTFPAPVKL-DGRPSAWIKHEVQQWNVRQIAVSRNS
>A0A0J0YNG3	50	0.269	9.596E-05	16	67	76	6	55	63
----------------YLTVEQLASTLQVPKGTIYAWRYKGYGPHGVSI--GRFVRYRRSEVERWINE--------
>UPI0011239B5A	50	0.309	9.596E-05	14	68	76	1	53	64
--------------EELLTTADVARVLGVPPRTVQSWRHARRGPVFLRVGTG--VRYRQADVEAWIQER-------
>A0A2D5J1I7	50	0.288	9.596E-05	16	67	76	8	57	65
----------------LMRVEDVAEEMRCSTRTVWNRVDAGIYPKPVK--DCGSTRWRRTDIEHYVES--------
>A0A2A5CX43	50	0.258	9.596E-05	15	72	76	2	58	66
---------------RLIKLNDVIRKTSLSKSSIYSFISKGTFPKQVSI-GLRGSAWQESDIEQWINDRVAES---
>A0A1H0TGI6	50	0.260	9.596E-05	0	67	76	0	59	66
MSNN-------PQTEKYLTLNEVSIKLGnRSRAAIYNDMASGRLPKPLKL-GGR-LYWPEGELDAHLRN--------
>UPI00157C4257	50	0.254	9.596E-05	15	64	76	4	52	66
---------------KLLTSDQAAERLGINRQSLYNLAsNDPDFPEPVKV--GRTSLWDPEQVDAW-----------
>A0A132HN96	50	0.263	9.596E-05	16	68	76	2	57	66
----------------LIGYEHVRQKLGGekapSRRTIQRMIKRGEFVAPVRMAPRR-VGFIEAEVDAWIESR-------
>A0A6G8G0I2	50	0.262	9.596E-05	8	67	76	1	59	67
--------NGQaLAEDRLWSVEDASYYLGVPIQTLYSWRGQGIGPPARRV--GRRLRYRPEDVKAWVAA--------
>UPI001B332E34	50	0.226	9.596E-05	16	68	76	4	55	67
----------------YLRWPTVHLVSGLSRVTVWRMERDERFPRRRQLSAN-SVGWLQSEIEAWVDTR-------
>A0A7W7T8U8	50	0.266	9.596E-05	15	73	76	9	67	68
---------------QLMTVPEMLEALGgVSRDTFYKWRQTGKGPRCFPLPNGE-LRCRRADFVAWLESLYGAAA--
>A0A2D7HNI2	50	0.272	9.596E-05	16	69	76	8	61	69
----------------YINGKEILKFFGVTSETIKDWMKNKDFPKPI-TPTSKTRLWRCSEIEDWLmEMQI------
>UPI0016415C8D	50	0.222	9.596E-05	16	69	76	13	65	70
----------------FLRRKSVEQRTGLSRSSIYAAVAKNEFPKPVSI-SAKSVAWVEAEVAAWMREKI------
>UPI000F5DFAF2	50	0.213	9.596E-05	13	67	76	7	66	70
-------------PDRILRMHEMKLRVGMSRSWIYDRINpksprfDPDFPRPVRVGTSA-IGWRESSVDIWIQS--------
>UPI0002CA6D6D	50	0.275	9.596E-05	18	75	76	14	69	70
------------------RAKQVAHYLGVHISTVWRYAKRPDFPKPHQLTDGVTV-FDAAAIRQWNEQKTGGE-NA
>UPI0009E7BBCD	50	0.328	9.596E-05	0	65	76	0	60	71
MNVSNTLPKA-----GYVRISGLiPAILPFSAATLWRKVADGSFPRPLKLSAGV-TAWRWEDIHDWM----------
>UPI0005159C3B	50	0.288	9.596E-05	16	67	76	6	56	71
----------------FLRLPQVMEMTSLSRSTIWRREQEGKFPTRIRW-GQNLIFWNSYEIKKFLKN--------
>A0A2N2GFQ9	50	0.252	9.596E-05	0	66	76	0	65	73
MSHKNLPTEGYLRLHTILGTKEMPAIIPVSRSTWYAGIKKGIYPRPYRLSARISV-WKVEDIRDLIN---------
>A0A2E4NYP0	50	0.275	9.596E-05	13	68	76	13	69	73
-------------TDVLLTVRDVQRLLRISNPTLSRIRadKNADFPKPIAV-TTKAVRWKRADVEDWLERR-------
>A0A3A0E0H9	50	0.241	9.596E-05	17	74	76	12	64	74
-----------------IDAEELALLLGVSKRHLWSLNAQQRLPRPIRL--GRSVRWAHDEVRSWIA---AGAPD-
>A0A8I1P7P9	50	0.257	9.596E-05	10	74	76	5	66	75
----------QPI---VLTREDLKRMgIKVSNTSLLRWEALGRFPRRIRM-AGTSVAWIATEVEAWLEQRASERAQ-
>A0A4R8ELV2	50	0.411	9.596E-05	16	66	76	23	72	75
----------------FLTINDLCSIFKRDRTTIYRWRKSGKLPEPTKIGNCI-IGWKKEVIINLID---------
>UPI001304E59B	50	0.235	9.596E-05	14	64	76	22	70	76
--------------DEFWTIKHLCAYLKLGKTSIWDGVRRGRIPKPVRIGG--STRWKRSTIEAW-----------
>A0A010INT0	50	0.220	9.596E-05	15	67	76	13	70	76
---------------KIINLKQVIDFTGLSRATIYNLLdpKSGyydsTFPKQIRLSTNR-VGWSAFEINEWIES--------
>A0A839FLV6	50	0.309	9.596E-05	15	69	76	15	67	77
---------------KLRSIEDFADMTGVPVPTIRHWRIRGECPPAIRM--GKRLYWREQDILDWIDSKF------
>A0A6L8KFU3	50	0.254	9.596E-05	15	73	76	17	74	77
---------------KMLHLGEVMQMCAIGRTSVYDGVNRGDFPSPVQLLT-RAPRWVNHDIQRWLALHISASR--
>A0A4Z0E5R3	50	0.306	9.596E-05	14	75	76	5	64	77
--------------ERCLTRDDLSRMLGVSARTVQRLEREGNGPKPMRL-GYRTVRYHPDEVAQFM-NGIGVSAPA
>A0A6L8GHY7	50	0.257	9.596E-05	0	65	76	0	60	79
MAKEQTHQ-TAPA---LLALADVRKLTGLGTTTIYKFMNAGDFPRAVRVGP-KLVKWRSAEINAWI----------
>A0A2E9E2K7	50	0.310	9.596E-05	11	74	76	4	76	80
-----------PTTSRYLRLKQiigdqkalprLEPLLPISASSWWAGVAEGRFPKPVKLGPN-TTAWRWEDIQILLDNFAEGQSN-
>UPI00128E1CAF	50	0.252	9.596E-05	0	68	76	0	77	80
MSDKtfNSPSEEMRTkllarsgqCERLVREPDRRAITGVSRTQWWTMERKKAAPTRLKLGCN-SVAWRLSDLLAWIDQQ-------
>A0A8A8EPD3	50	0.228	9.596E-05	15	71	76	19	74	81
---------------QLVRLPRVLALTGVSTATWYRGISSGIYPAPVKI-GSRAVAWRMADLMPILENGVQG----
>C6XEE2	50	0.250	9.596E-05	0	67	76	0	62	82
MDKIEMLDQAVQNKDRLIGLAEVSNRVGKGRSTIYERIKNKTFPAPVE--PG---LWLESEIDQYIDD--------
>A0A1Y0SV94	50	0.288	9.596E-05	15	66	76	26	77	82
---------------RLLSARMICAELGVHRNTLTRWIEGGKFPKPDVCLTARMPRWADNTLKSWLD---------
>UPI0019A6F077	50	0.328	9.596E-05	3	66	76	15	69	83
---VNQPAKG--------TRPARAGIVPVSAATWWQWVKAGRAPAAIKLSPGVTV-WREADVRALID---------
>A0A6I7PX09	50	0.227	9.596E-05	10	75	76	11	72	84
----------QNTIERWFSVEEIADHLGISKETVYRWLERGIIPAN-RM--GKLWKFKPSEVDQWV-KNGGATSDA
>A0A238VXQ1	50	0.207	9.596E-05	0	67	76	0	80	86
MPRKNpTPNPGPSNVVQLttvgewLTVDDVCELLRtpdgpLSRKTLDKWRARAvaPFPAPRRL-PNRSVRFLRADVAAWLDA--------
>A0A358BFB3	50	0.214	9.596E-05	2	68	76	11	79	86
--QVQTSSSPQPSkPERMLRLPEVESLTGLKKSSIYAGMKADpqTFPHCVRL-SARAVAWRESDIATWQAQR-------
>A0A7X7F2Q0	50	0.269	9.596E-05	22	73	76	15	61	86
----------------------LAAYLDTSTKTIRRMDQAGRLPSPIRIGRG--LRWRRDEIDAWLA---AGCP--
>UPI000E5325FA	50	0.238	9.596E-05	0	66	76	0	65	86
MDNNSISTTNKLPQTGMVRFSMIRPVITLSNVTVWRLIKDGRFPEPLRV-SGVLRLWRVEEIREWME---------
>A0A4V0I0F9	50	0.303	9.596E-05	9	74	76	17	77	90
---------GQPHPALVADARRLAVMLCAGLRTVRAWDVAGKLPKPLRI-GGR-VVWRVDEIRAWID---AGAPD-
>A0A1Y3C4Y9	50	0.347	9.596E-05	25	70	76	49	92	94
-------------------------LLPITAKTLWTWVREEKFPKPIKM-NGVTV-WNFDDVEKWLKSQAG-----
>A0A3B9Q6P1	50	0.255	9.596E-05	17	63	76	14	58	95
-----------------MTVKDVCTYFGVSRNTLYRWIDKARLPTPVKM--GRTSFFYRKSIHA------------
>A0A849TX97	50	0.338	9.596E-05	4	64	76	25	85	95
----NSPTTLTSANAEFYRVSDLTDLLGICRQTIWQQVRRGYFPAPtIRHKNGR-PLWDRATIADW-----------
>A0A0U5EAZ0	50	0.272	9.596E-05	13	67	76	29	81	96
-------------PEALMTTSDVAEHIGRSKMTLFRWRRAGILPEPIKIRG--TLYWRRKAVIDAIAE--------
>A0A3M1ECL6	50	0.282	9.596E-05	0	73	76	0	73	99
MySQMNDKSIATDNPiwhKELLTVAEVAEHLRVSRVTVWRWCRKGILPA---FQVGRVWRIRRADLLA-LEETMSSEP--
>UPI001BD1F298	50	0.228	9.596E-05	0	71	76	0	80	116
MSDQQAIQqvRAQPiRQTTLtllsatMNIAQAATYLGIAKSTLYTWRtrRPGFGPRAVK--AGGALRYRRSDLDAWIEAHAEA----
>UPI0010F6C389	50	0.203	9.596E-05	11	64	76	3	55	121
-----------PSPSRLMRRTEIECETGLTCSAIYRLMEEGTFPRPRRI-DARTASWESSEIEAW-----------
>UPI000243B909	50	0.300	9.596E-05	4	63	76	58	115	127
----NQYQGEIEK-ERVIRLSELTVILNVSKSHIYAQVEKGHLPQPIKM-GKRASGWLLSEVNE------------
>C6HVZ7	50	0.232	9.596E-05	8	71	76	29	101	144
--------SGDPPrkavwgdEDRLLTIDEVADLLRVRPKTIhYNKSQHPeRVPPWIRLPGFRSPLWRLKDVRAWIEKGVAG----
>A0A7C4GDB5	50	0.275	9.596E-05	16	73	76	88	140	152
----------------LLNVQQLAELLQLSHRTIYRLADCGAMPYGLRLGGSR--RWRRGEIQRWLD---AGCP--
>A0A6M2AF50	50	0.285	9.596E-05	17	65	76	2	47	246
-----------------LTIDDVCELLNVSKKTIHNWLDEGKIP-GYKLGGK--IRFSRPEIEDWL----------
>A0A7Y3MHD3	50	0.316	9.596E-05	16	75	76	3	56	260
----------------MLTTKDLQELINVDRSTIYRMAESGKLPA-IKV--GRQWRFPAQEIEAWLA---GGETAA
>A0A6I2K0H9	50	0.288	1.319E-04	16	67	76	5	54	56
----------------YYTIEDLVSELRLSRATIYRMIRGKGFPTPKKI--GRLSRWKRVDVEKYLED--------
>A0A3A4JNU1	50	0.285	1.319E-04	13	68	76	1	53	56
-------------PITLMTIEDLAGYLKVSRRTIYEWLKQNKIPA-IKLVGQ--WRFQKEKIDNWMERQ-------
>UPI000D55B7FD	50	0.379	1.319E-04	15	71	76	1	56	57
---------------RYLTFSDLQSKLGgRGRTTIYRDVELGRLPKPVKI-GGR-LYWAEADIDAAIAAHAAG----
>UPI001C98D18F	50	0.320	1.319E-04	16	68	76	2	52	58
----------------LLKIKDLQERYNLSRAAMYRWRKSPDFPKPV-TPEEVHPRWSLEDLLDW-ESR-------
>A0A1G0XQ09	50	0.301	1.319E-04	16	68	76	3	54	62
----------------ILRYEDLRKLFKVSRSSLARWEAKSLFPSRVRIGEN-SIGWRSDQVQQWIKDR-------
>A0A1F9X6I4	50	0.277	1.319E-04	15	68	76	5	55	63
---------------KLLTVQQVAEMLGLSPNTVYCWVCQKRIP-YLKI--GRLTKFSKEDINNWIEKQ-------
>A0A1M7QTT4	50	0.311	1.319E-04	8	68	76	2	60	63
--------SIDPTAERLWTIQDVSTYLGVPVETLRWWRKNKAGPPCRK--AGRHLRYNPADVRAWFDEQ-------
>A0A1Q7BWV4	50	0.301	1.319E-04	15	75	76	1	61	64
---------------RLLDYEDLRG-LGIrySKCQLWRRERDNSFPQSVKLSSAR-KCWREDEILAWIDERIAKRDQA
>A0A345UQ78	50	0.235	1.319E-04	14	64	76	4	53	65
--------------DRFTRVSEVLLFTSVSRTILWREMKAGRFPKSVHISAGR-KAWRTPELAAW-----------
>UPI001F161EC5	50	0.308	1.319E-04	0	66	76	0	63	68
MNNQNT-QINQ--FDRVVSMAEVAQILNRSTKTIWRWYtKDKSIPRPLMV-NGRAIGYRASVLDQIID---------
>A0A0L6CRL3	50	0.257	1.319E-04	10	75	76	3	63	70
----------QPDPA--MTVREVAGYLNLDEKTVYRLAKRGDLP-GFKVAG--SWRFKRSDLDSWIDQQKLAARNS
>UPI0015D21988	50	0.216	1.319E-04	15	68	76	7	65	71
---------------KIVRRKELEQLSGLSRSTIYDKMNpkssryDKDFPKPVKLSLNA-VGWFEQDIHRWLKTR-------
>UPI001BB0A0CB	50	0.278	1.319E-04	16	75	76	3	62	71
----------------LLAFSDLkAKDIPFTRQHVARLIKQGRFPAPIKLGVG-TNRWIASEIDDWLAQRKAARDEA
>A0A7G8VFC5	50	0.293	1.319E-04	15	72	76	1	56	72
---------------KLLRLPEVSERVRLGKSTIYEKVKTGDFPAPLKQCNGN--FWLDTEIDSYIEKLIAAR---
>A0A1V3TQK8	50	0.259	1.319E-04	16	68	76	4	54	72
----------------LLDCKDI-QALGIaSKSKLYEMIKKNQFPKPLKI--GRFNRWHAGEVQKWLEAQ-------
>UPI0008FD3796	50	0.265	1.319E-04	14	75	76	5	65	72
--------------DEILTVDEVAAFLKAGKRTVYRLAANGTLPA-FKLGG--TWRFRRADLNAWMDSKTvsGGSKTA
>A0A7X0CYA2	50	0.280	1.319E-04	14	70	76	2	56	73
--------------TQLLTLKDVQKRIPAGRTTFTRWIKSGEFPPPTII--GASLFWPEDQIEIYLTSRRS-----
>A0A2V8NAK4	50	0.321	1.319E-04	11	66	76	6	58	73
-----------PRRDPLLSTAAVAKWLGVSARTICFWAECGEIPA-IKV--GRQWRFREEDLRRWLD---------
>A0A1M7UZZ7	50	0.271	1.319E-04	10	73	76	2	69	74
----------QPATGRepdLLTITEAADLLRAPVATLRYWRHLGTGPRSFRL--GRRVLYRRDDLHAWIDAqhgQVTASP--
>A0A7Y8M855	50	0.246	1.319E-04	0	66	76	0	67	74
MA--NKP--EIPNLDSLFggavyaSAKTLAVALETSPTTIWRWTKAGRLPKPYRLGKG-TTRWKVGEIRAALE---------
>A0A258R4Y7	50	0.266	1.319E-04	16	75	76	8	62	74
----------------LLSLEATIASTSLSRSSIYALMEVGEFPAPVRVSARR-VAWNSAAVQAWIDSR----PTA
>A0A7Y7ZCD0	50	0.310	1.319E-04	15	66	76	10	66	74
---------------RVIRINRLQVMLGLSRSTIYERIKPGskwfdsDFPKPFKIGSFA-VGWDLREIRAFIE---------
>UPI0004F57B62	50	0.179	1.319E-04	12	72	76	9	74	75
------------HINQIIRIKEVIAVTGISRSVIYEKLNpqskcyDSTFPKPIKLSVN-CVGWSAFEVNQWIKGRLANR---
>A0A7V9NEG2	50	0.258	1.319E-04	11	68	76	16	70	76
-----------PTIGRFLTVAEVARQLRVSNMTVYRLIKAGQMPA-VRIGRG--FRLREEDVRKYLDSR-------
>A0A3D5HTT5	50	0.254	1.319E-04	13	71	76	12	69	77
-------------NKQWFRCKDLSEILSMGQSTIYKMVRNGTFPKPVAITPKLSV-WRRDLILCWMQDKTEG----
>UPI00075519FF	50	0.245	1.319E-04	15	71	76	7	61	77
---------------RLVGKSELCERFNFSERTLENMVKQGVFPPAVRI--GKHVYWSERALKNWQHQQFSA----
>A0A6M0PY99	50	0.240	1.319E-04	0	68	76	0	77	78
MTKSfNQPTADQrlqalqnygEPSDRLVREKERQYITSISRSTAWKLEQIGKFPRRKPLGAKSC-GWLLSDLLYWISER-------
>A0A5C8I4I9	50	0.272	1.319E-04	12	75	76	9	72	79
------------PPSTLLTLRDLCQYTQTPASTMYQLLSRGAGPTSLKI--GRNLRFRPSDIDAWLDglAHSTAAGDA
>A0A1H8FDI3	50	0.240	1.319E-04	0	74	76	0	70	81
MRKQREIYGDRPPS--FLAKSTLAAELDVSESTVDSWVERGILPQPIR--CGATPRWSWAEVQASMSQRAQAETD-
>A0A6M0K5D6	50	0.268	1.319E-04	10	74	76	19	82	83
----------EPfADDALVTQPQLKRLTGdVSDMTIWRWRRAGIIPEPTSI-RGR-NYWRAGDVRELL-ARLAGGAQ-
>A0A0Q0CR16	50	0.267	1.319E-04	0	67	76	0	69	84
MRQNEEFGVKKESKKGagvLISKKQLLAIIPLCERTIYNFEKQGKFPRRIAL-SSRKVVWDLAEIEAWIDS--------
>UPI001C7D37E7	50	0.228	1.319E-04	12	64	76	4	59	84
------------PTERVVRLPEIIEVTGLSRSAIYSRINNKTFPPPFSL-GGKAVGWFAYEIEsvtfAW-----------
>UPI001588A34F	50	0.278	1.319E-04	10	68	76	11	66	85
----------QPG---LLSTANIMAILGVkSPTTISAMVREGRFPPPtLKI--GRHPKWRTSVVLAFLEGH-------
>A0A439TPB8	50	0.276	1.319E-04	11	74	76	10	70	85
-----------PPS--YVSKATLAAELDISESTVDDYVRRGILPRPIHLGG--SVRWRWAQVQASLEpLNGAGQPN-
>UPI000A37E286	50	0.219	1.319E-04	0	67	76	0	79	86
MTpNVNSPprsrSEPRPPANRngrsravgkLWDIKELADFLGIPVNTIYQWRSKNYGPPGRRI--GKYLKFRPEDVYAWVES--------
>A0A2J0SJX5	50	0.283	1.319E-04	13	65	76	7	57	87
-------------PEVLLKLEQVEAQTGMKKSYIYREMSKGNFPTALKIGAG--SRWCQSEVQKWI----------
>A0A2D6GUH2	50	0.294	1.319E-04	14	64	76	20	67	88
--------------DRLLSLKETAAMLGVSQATLRKWREKGTMPFPTYF-AGTLLRFRASEV--W-----------
>A0A085K0A5	50	0.283	1.319E-04	7	65	76	27	84	88
-------QNVTPaPDDRLLSKSEVADRLSVHPATVDRWTKDGRITGKVRI-GGR-VGWRASAIQSLI----------
>UPI000A1C822A	50	0.312	1.319E-04	6	68	76	21	83	88
------PAKAAAVQQRILRMRELTHYINRSRAAIYADIAAGAFPPPdVQLGPNA-KGWRLETIESWIASR-------
>A0A845B8F4	50	0.269	1.319E-04	12	63	76	26	76	88
------------PDDPLITAAESAAETGRALSTFWRDVKRGTLPPPYYVTP-RCPRWRRSELRA------------
>A0A6S7BN41	50	0.296	1.319E-04	15	75	76	4	66	89
---------------RIVELRDVIAITKIGRAKIFTMRKAGEFPAPAKL-GGRAAVWWLADIQHWLAARRAddlAKRNA
>A0A7X6DSX3	50	0.305	1.319E-04	8	66	76	2	54	95
--------KMEPM---LLTVEQLSQYLNIKRSTLYAWVERRIIPH-YKI--QRSVRFKKEEIDQWIE---------
>UPI000A1FD41D	50	0.195	1.319E-04	0	73	76	2	87	99
MAKQNsqTPTSETAPssavVCPFLTFEEVLAMTGYkNRPTLYAQISRG-FPAPVAVGPirsnGRAskVAWVRAEVEQWIADLIAAPR--
>UPI0009B6B8F8	50	0.272	1.319E-04	2	67	76	27	85	113
--NTNDHNN--P---RLMRLTEVMSMVALRRSSLYGLIGKGPFPAPRKI--GRASVWSSAEVQQWIED--------
>A0A8J3A8M7	50	0.280	1.319E-04	15	69	76	1	55	120
---------------KLLSYEDLIAR-GIpySRVHLWRLSQQGKFPMPVKISTNR-NAWVESEINQFIEDKI------
>A0A2P2BX09	50	0.256	1.319E-04	0	70	76	0	75	126
MSTHSGFPapsglPEEIASHRLLTSDEAAVVLGVPVATLRTWRsrRRGYGPRAVQVGG--SIRYRPADLLAWIDEHTE-----
>A0A6B8VP90	50	0.272	1.319E-04	12	66	76	4	56	159
------------TVNKMLTCKQVSDLLNVTEQTLYSWRKDGKGPAHVKL-EGQ-VRYRLSAVQAFMN---------
>A0A3N5PNP0	49	0.390	1.814E-04	25	65	76	0	38	41
-------------------------MLGVSIRTIWRRVSAGELPKPIQVGG--LTKWRRAEIEEWL----------
>A0A7Y5FSI6	49	0.314	1.814E-04	13	65	76	1	52	58
-------------TKKILNLTDLAQYVGVSKRTIYNMLKDKRFPvRPIPKSNPR--KWSAADVDSWM----------
>A0A2D8PDP6	49	0.392	1.814E-04	14	63	76	1	49	58
--------------ERYLTFQDLQAKLGgRGRTTIYRDVENGRLPKPFKIGSR--LYWREADIEA------------
>UPI001981EF94	49	0.295	1.814E-04	22	64	76	1	42	61
----------------------VAERYSVSLMTIWRWLKAGgGFPRPVYI--GRNRYWNSAELDTW-----------
>A0A532VCK0	49	0.277	1.814E-04	15	68	76	4	54	62
---------------RLISVKEAAKMLGISIHTLYSWVSQRKIPF-VK--CGRRTEFDIKDLDAWIEKN-------
>UPI001F263FAD	49	0.410	1.814E-04	12	67	76	2	56	62
------------TTRQHLTIAALCEELEVARSTFYEWRAKGRAPRCIKLPNGE-IRVRRIDLESWLDS--------
>UPI00192D689D	49	0.254	1.814E-04	18	68	76	11	59	64
------------------TVHDVADYLRISVKTIYKWRLTGDGPVGVRI--GKHLRYDPADVVAWFESQ-------
>UPI000EAFDA01	49	0.274	1.814E-04	0	61	76	0	54	64
MNNNDSL-----VNDRLLKVKDVQEILQLSRSAVYAAIRAGLLPKPIKI--GKSARWKASVI--------------
>A0A0A2ZRM2	49	0.269	1.814E-04	13	70	76	1	62	65
-------------TKKFLKLTDITEIYNISPMTLWRWRKEAKhsndpFPNPVRNRASA-KLFRTDEVDAWMERNIS-----
>UPI00104B9391	49	0.276	1.814E-04	19	65	76	12	56	66
-------------------PKEICALLNIDKATLHRWEKAGKFPKAIKI--NRTTRYITAEVQAFL----------
>UPI001EF6751D	49	0.281	1.814E-04	12	75	76	4	61	67
------------PQGGLSTAKDILPLLPFGRTTLWRKCKNGKFPKPQRLNASVTV-WRNDEVNGWL-----ANPSA
>A0A7I0RGL7	49	0.264	1.814E-04	13	65	76	1	52	68
-------------NESLMRVTDVSKVTTLSRAEIYRRVKAGTFPAQTRI-SHRVSAWNRSDIERWI----------
>A0A6B3DNT1	49	0.323	1.814E-04	13	75	76	1	67	68
-------------TDELLTPRQVYAEYGFSIGTLANWRWAGIGPDFIKTPGrsGR-IKYKRSAIDAWIDAntiRTGGQRAA
>A0A5E4X5V6	49	0.285	1.814E-04	16	64	76	3	49	69
----------------ILVKTDVLVLLGISERLLENWVRDGKFPRPVRL--GKRVVWHRDAVDQW-----------
>A0A523W5G9	49	0.267	1.814E-04	13	68	76	1	53	70
-------------NRRLLNVQELAELTGLSKNTIYCWVSQRRIPF-VK--CGRLTRFDLQKIEKWIEEN-------
>UPI000DF10A9A	49	0.277	1.814E-04	15	68	76	2	54	71
---------------RALGKKELLAIVPLSLSTIYRLEKKGVFPLRWHITDGRC-AWNADEVERWLDER-------
>A0A7X2I4S8	49	0.250	1.814E-04	16	65	76	10	64	72
----------------LLRTAQVCSKLKISRTTLYAKLDkkskyyDPDFPRQIKLGSS-SVGWVEHQVDEWI----------
>A0A6J5M366	49	0.196	1.814E-04	16	67	76	7	62	72
----------------LYSVKDLQRIFSMSRSSVYRMLDREGFPKPVVVGPsdkkNASARWRSDEVQAYIES--------
>A0A0D8BN71	49	0.296	1.814E-04	10	68	76	5	67	74
----------QPGPRELLPLAQVLAELGdergpLARSTFDDWRARGAAPKVIKLPNGQ-LRIDRADLNAWLDSR-------
>UPI00155E7DBA	49	0.250	1.814E-04	10	71	76	1	63	74
----------EPWTNKtLINRKTLLKMIPLSDRTIYNLEQRGDFPRRIVL-TSRSVAWDLAEVEKWIaEKRRSA----
>UPI001C0CBA5F	49	0.283	1.814E-04	12	64	76	9	60	74
------------TDEQLLRIDEVAALTTLSKSCINLWVAQGRFPRPSSL-SKTLKVWRLRDIRAW-----------
>A0A5K7XDI8	49	0.392	1.814E-04	16	65	76	9	59	75
----------------LLSADDLARMFNKSTATITRWVKKNRLPTPIRPGgPNSTPFWRAVDIEDFL----------
>UPI0008188BAC	49	0.277	1.814E-04	14	67	76	15	67	76
--------------TKYLTSKEVLSMLKISNATLWRMVNNGNFPKPLNL-FGNVKRYELKAVLDYIEN--------
>UPI00165DE6E8	49	0.202	1.814E-04	0	64	76	0	68	76
MSNfdlSKHIANLTGGPSEVIDITEMCEILGIHRSALHRRIERGSFPKACwCHPSGRTIGWLVTTFEEW-----------
>UPI001E3E58EC	49	0.267	1.814E-04	13	66	76	17	71	76
-------------TERLdqLSLNEVCEVLSISPSTFYDWRAKNLAPACFKLPNGQ-LRFYRAEFLRWLD---------
>UPI001AAEC433	49	0.209	1.814E-04	17	72	76	13	73	76
-----------------LKAPGVSKKTGKSRSSIYNAIDpaskyyDETFPRPIRT-GAKSIGWIESEVDAWIASRAQAR---
>A0A7C9QVQ2	49	0.295	1.814E-04	16	74	76	8	66	76
----------------LLDFSDLKAR-NIirSRSALHRQIEAGNFPAPIRFPNGR-IAWRESAINTWLASLEAAAPS-
>A0A7V0UEE3	49	0.230	1.814E-04	0	73	76	0	72	77
MC---YLQRMLEHSLRLLRFRDL-KAAGIvtNRMTLTRWMrrAEDPFPRPLRLSPAI-VAWRADDVAAWLDRRAAAGR--
>A0A3L8PC06	49	0.290	1.814E-04	16	74	76	9	69	77
----------------LLKPSDVACRLNVTTATLARWRSAGTGPRYINV-TDRTVRYRPADIVAWVEastSLAGGAPS-
>A0A2D8G9F6	49	0.238	1.814E-04	5	67	76	12	72	77
-----QVYKRDLNVTKVLRMKELPDVVGAKPSTIYTWIREGHFPAPKKM--QRISIWDKDVVENWVAE--------
>UPI00046FAAB1	49	0.250	1.814E-04	15	62	76	1	47	78
---------------KILRLKDACNMFGISRSCFYKRIEIGIYPPPISLGD-RAVGWVESELQ-------------
>UPI000D58D9F4	49	0.283	1.814E-04	10	73	76	13	77	79
----------EPRalPSRYLTPEDLVEMFDLpSVETVYQWRRKRTGPRGFRV--GRHLRFDPADVRAWVDSLREGAA--
>A0A1G1KRC7	49	0.290	1.814E-04	14	68	76	1	52	79
--------------ERLMTAKQVSELIEVKPCTVYQWVHEGLIP-YVKL--GRCVRFKKAELFRWIDKN-------
>A0A358XVK6	49	0.357	1.814E-04	20	61	76	17	57	79
--------------------KQLARHYGVTRKTIWDWVRKGRLPKPKKLTPRR-TRWSNAEI--------------
>A0A5J6T296	49	0.260	1.814E-04	17	64	76	19	67	80
-----------------LRPQDAAELFRVTRVTIYNWMNDPdaDFPQP-KRRNKRHVYWTEFDLREW-----------
>A0A3A3HC06	49	0.217	1.814E-04	11	68	76	8	74	80
-----------PAEERFLNGKQVrARYAGISKMTLHRWVngytdQSGKhhpphFPEAIRI--GHMPLWRLSDLETWERSR-------
>A0A759YM21	49	0.303	1.814E-04	0	65	76	6	68	81
MTK-NEL-ELMPDIERMVKEGECAWLSGTSRRARAHMENKGEFPKRLHL-GGRAIGWRLSEVQAWI----------
>UPI001E3BFC06	49	0.300	1.814E-04	0	64	76	0	68	82
MTKKNHFDiarhiSWQNTSNKLITKTLLAQQIGVCVRTIDNWVKSSFLPAPI-MRNGRIIGWLEGTLYQW-----------
>UPI000B80B5D4	49	0.300	1.814E-04	12	70	76	1	58	85
------------HEQSLLTTQELAAYLGLNPGAIRTRLCRGqDLPPYIKL--GREYRWRPADVDAWLENRLE-----
>A0A2P7NRV6	49	0.208	1.814E-04	16	73	76	9	74	86
----------------LIRLPDLLRLTGLSRSSVYLRLNpkskyfDEKFPAPVPLSSeirGG-VAWLLSEINLWIESRIQARA--
>UPI000A18E5F3	49	0.296	1.814E-04	15	67	76	1	53	86
---------------KLLNTKAVMELTSIrCRSSLWRAVKSGKFPAPKRLGANR-NCWELAEIEAWADA--------
>A0A653PGE8	49	0.269	1.814E-04	12	68	76	23	83	86
------------TDDELLTTGQAAALLNMQSSTLRNWKyldvkDDGhRGPKATKV--GRLVRYRLSDIEAWIAEQ-------
>UPI001BDCAE10	49	0.227	1.814E-04	3	68	76	2	80	90
---NNQPikaascvSSLQLDPAlMLIRVSEVEQITSLKRTTIYkRLKDDPTFPRPVPLTDstarGAPVGWVLGEVQTWVRSR-------
>A0A2J9IKK6	49	0.275	1.814E-04	11	68	76	23	79	90
-----------PLFAQLVAPADLAQALGVTERTLSSWRERGTGPAYVRTGE-RIVRYLPEDVDAWLRAQ-------
>UPI0011176DF4	49	0.295	1.814E-04	15	75	76	26	83	91
---------------RLVSIQDLSIYLGMSMTSIRDLVKAGSFPKPIQ--EGRYLKWDIVEIDHYIESK-KAERDA
>UPI001C97A648	49	0.226	1.814E-04	0	73	76	0	82	92
MGQHRTITVTVPTeiaqtarPLAYVSAATLAQLLDASETTIREWTRTGVLPKPIKISSGA-TRWKWTDVENRLNtgsNHVEDDP--
>UPI001C4DE400	49	0.235	1.814E-04	25	75	76	42	90	93
-------------------------ITGFSIKHIYHLIKNDKFPAPIKI-GNASV-WRLSEINQWLDSHSQATTSS
>A0A4V3Z6D1	49	0.258	1.814E-04	14	73	76	8	67	96
--------------EPLLDYTDIAELAGISVEAIrgYRW--KGMLPDPDVQTSSRRPRWKPSTVRAWLENRPGAGA--
>A0A2S4SYN6	49	0.292	1.814E-04	25	65	76	47	86	96
-------------------------LIPVSEKTIWCWIRDGKFPKPICLSSSIRV-WKVEEIYEWL----------
>A0A315DW70	49	0.274	1.814E-04	16	74	76	3	62	98
----------------LLTVTELAQFLGISPQTIYNRRSYGTphaLPTCVQI--GAIARYRLSDVEAWLDQLSHESRN-
>A0A256C0I0	49	0.250	1.814E-04	11	70	76	48	105	107
-----------PDQYKIMNMEEICKLTSLSKSFIESKMREGTFPIPKKF--GSTNRWYKRDIEQWIRENME-----
>A0A895DJY9	49	0.283	1.814E-04	13	65	76	9	59	114
-------------PDQFLTVDDVAHLLQTTPAAIHRMRHRGYLPPAFKV--GRILRWDPADITAWL----------
>UPI00156FFB2E	49	0.305	1.814E-04	17	75	76	8	64	152
-----------------MTKEDVANVLGVSIRTIENLVKAGSMPAPGHI-GGR-VLWHPGVFYAWLDKTLRASCSA
>A0A6A7L2V2	49	0.258	1.814E-04	12	66	76	131	184	191
------------PPLKLLRFSVVRERTGLSRSTIWgleRWRA---FPKHRRTSANA-VVWLESEIVEWIQ---------
>A0A1Q5N053	49	0.275	1.814E-04	5	75	76	65	141	298
-----QLRLERLDPD-LVGVSDIAERTGRSRQNVLQWVngerrtEVGAFPDP-EGTAGRSLVWRWAEVNAWL-ARIGeqvGDPGA
>A0A522JR92	49	0.372	2.495E-04	24	66	76	6	47	49
------------------------KIVPCGKATLWRWVKEGKFPAPVKL-NGTVTAWCMADVWLWCD---------
>A0A0J1FJT4	49	0.320	2.495E-04	16	68	76	4	52	55
----------------LITIEKLCEWLNIGRTTEWRWRKEG-MPH-IKY--GNTVRYDKEEVLQWLKEN-------
>A0A5C7P4Y7	49	0.264	2.495E-04	16	68	76	4	54	56
----------------LYEVKDLCELLGASRQSIAEWARDGKIPGAIRVGSK--WRFRKKDVNEWIGAQ-------
>UPI001EE868B8	49	0.255	2.495E-04	23	69	76	0	45	56
-----------------------MNKTGLSRSSVYKFISEGHFPQSIATGP-RSVAWLDSDIEEWILDRI------
>UPI001D0FCD27	49	0.297	2.495E-04	21	67	76	5	50	57
---------------------DVAYLTNRHVSTIYRWINEGLLPRPL-YAGNRILGWRHETIETWLSS--------
>A0A554SP46	49	0.293	2.495E-04	16	71	76	3	54	58
----------------LLTPEQVSDLLGVKTQTLaqWRWRKTG--PKFQKV--GRLVRYSPEDVDQWL--HEGG----
>A0A2D6FLG4	49	0.326	2.495E-04	16	67	76	5	55	59
----------------LLTTNDLCSLFQVNRSTIHRWVRSGVIPKP-KIYGMRSPRWTEEQIFKVIEA--------
>A0A660R3C8	49	0.339	2.495E-04	14	66	76	6	57	62
--------------ERYLTRDDLQKLFGVSHMTILRWEKKGIL-KRIKIPGIRRVYYKEADIKKLLE---------
>A0A3M9XNR2	49	0.305	2.495E-04	7	65	76	1	57	64
-------SNEKPPLPPVYTAADLAAHFKVDPDTISMWAKKGLLPKPLNLPGRR--RWSGPAIEAFL----------
>A0A5B9FN47	49	0.227	2.495E-04	27	68	76	12	54	64
---------------------------GIpfTKTHLWRLARDGNFPKPMKL-GNRTNAWSEEDIDAWLKEQ-------
>A0A235EXB6	49	0.269	2.495E-04	15	73	76	1	63	64
---------------KLYDLQDLADLLGRSPDTIKRDMRCNPLavPPRVEIPGTRILRWREEDIRAWLASgvRGGGAA--
>UPI0008A9A816	49	0.254	2.495E-04	16	68	76	4	56	64
----------------LVTSKIAAEILGIHPETLRDWSRRGmhDLPTPIQM-GGR-FRWDATELYAWIERR-------
>UPI0017867AC9	49	0.258	2.495E-04	13	70	76	4	60	64
-------------TRRIMRLAETQEMSGFRRSHIYALMSKGMFPQAKRI-GRRAVGWDSLEIEQWVAERLG-----
>UPI001F285893	49	0.200	2.495E-04	20	73	76	1	59	65
--------------------REVQAKVGLGRSSIYERIDEKhprydaTFPRPVSLGAAA-VGWIESEIDEWIAARVRASR--
>A0A836WEQ9	49	0.313	2.495E-04	15	65	76	1	50	66
---------------KLLTVKDLAKLLDVKPATIYSWIYQRKLPH-IKLLGGRLVRFDAEDIERLL----------
>UPI0004102A1B	49	0.339	2.495E-04	16	71	76	4	57	67
----------------LLRPADLRARLKICNSTLYTLIARGDLPKPRKL--GRSSVWRESDIAAALDRLLGG----
>A0A1V6CFG2	49	0.346	2.495E-04	15	66	76	1	49	68
---------------KLLTVKELANILKSKPSTIYAWVEQGIVP-YVKL-NG-LVRFDESDIYAWIN---------
>A0A7J5CN46	49	0.257	2.495E-04	8	73	76	3	68	70
--------SGTPAQVRraLATPPEVATFLGVPEKTLtqWRYIKSG--PRWSKV--GRHVRYRWEHVEKWVDEQSGGRA--
>UPI000A117F0C	49	0.307	2.495E-04	10	73	76	5	68	70
----------QDQGRRaLAKPTDLSEYLGKPIQTLAIWRMKGIGPKFLKLENG-SVRYRWEEIDAWLEAQAGGQA--
>UPI0009A3A216	49	0.260	2.495E-04	11	72	76	1	68	71
-----------PTsPLKILRIKDVQARIGLARSTIYDRLDirspryDSSFPKPVKI-GRSAIGWLEPSINQWIMERTEES---
>UPI000A6CBFB0	49	0.279	2.495E-04	10	75	76	5	69	71
----------QRSPENMLPTAQVLARYQVSDMTIFRWLKDaGLsFPQPIRI-NGR-RYWRLADLQAF-EIRQASKKEA
>H1KJN3	49	0.289	2.495E-04	7	69	76	2	69	72
-------SSTPPPPfpeSGLVRLAAILAPKGpvpVSRSTWWAKVKSGEFPQPVKLGP-RITCWQAEDIRQLIRRNI------
>UPI001E4A86A5	49	0.257	2.495E-04	4	71	76	2	71	72
----NQAQKLQySFIDRVVREPERFHLTGLSRVRTWELEKLGLFPKRRKLtPNGNSVGWLYSELMEWVQTRETA----
>UPI000D560165	49	0.236	2.495E-04	16	67	76	6	58	73
----------------FLTASGVRARYQIGNTTLWRWAngsANNNFPAPLKMGNRK--RWRLSDLEAWEQS--------
>UPI000953451C	49	0.272	2.495E-04	16	67	76	6	58	73
----------------FLTASGVRARYQIGNTTLWRWSngaANNNFPAPIKMGNRK--RWRLADLEAWEQS--------
>UPI001390E3D2	49	0.310	2.495E-04	15	66	76	10	66	74
---------------RVIRINRLQVMLGLSRSTIYERIKPGskwfdsDFPKPFKI-GSLAVGWDLLEIRAFIE---------
>A0A2S5MY82	49	0.277	2.495E-04	15	68	76	7	59	76
---------------RVVTQKELRQLVPYTPQHIRRLEKAGKFPRRMKLGQNR-VGWRLLDIEAWLTAR-------
>A0A7C8ENE7	49	0.274	2.495E-04	16	66	76	10	58	77
----------------LLSAKELAKKMSLSPRTIFRLRSSRRFPLPVCIGG--SVRWRLSDIELFLD---------
>A0A258VKG8	49	0.327	2.495E-04	16	75	76	7	62	84
----------------LLNMRQLQAALNIrSRSTIYKMVARNALPPPCII-NRRGLRWRESDISSWI----AGLPSA
>UPI001D0F0282	49	0.278	2.495E-04	0	66	76	0	77	85
MSDKTQTNRilTTLPETEFLRLKQIvgdkkatppiPALIPVCPATWWNGVKNGRFPKPVKLGAN-STGWRVEDVRSLID---------
>A0A3S3PH93	49	0.257	2.495E-04	10	71	76	1	65	87
----------QPPTGAhmqiLMKTPDVCAATGMKRPTLYEHMAKGLFPRPIKLAPKLAT-WPKDEVAKINAARIAG----
>UPI001C5B84FD	49	0.240	2.495E-04	1	68	76	5	87	88
-SSHNQEGNHQMRdsknveyVDRIIRLPELLAMIASSRSTVYEKINeksrryDPSFPRPIRLScSARSaIGWRLSEVQLWIATR-------
>UPI000D38E5E8	49	0.252	2.495E-04	3	68	76	22	86	89
---NNKLQdaktvKTEPE---FMNKGQTADYLSVSRTTIDRWIKTRNFPSS-KV-GGKYV-YKREDVDRWVKEN-------
>UPI001F0CDFEB	49	0.265	2.495E-04	9	75	76	14	86	89
---------GQFPPEsavtlpRLMNQRDLAAYLG--KSTAWceraRW--AGEGPRFIKL--GRHVRYRADDVLAWIDEstRTSTSGGA
>R6A4C3	49	0.280	2.495E-04	14	63	76	39	86	93
--------------DEYMTADEVAIKYHVSKTTLWRNVKNGVWPAPIKV--GRKALYRKSDIDA------------
>UPI001F3F1872	49	0.300	2.495E-04	13	62	76	39	85	93
-------------TETLLTPDEVASKYRISKVTLWRWAKDGLL-KPVKM--GRKSFYRQSDIE-------------
>A0A448P141	49	0.274	2.495E-04	12	67	76	18	77	93
------------PNHEVLNTAQVSEMTGVSQVTLRNWRHqstatgKGVGPKSFKM-AGV-VRYRRSDVEQWIDD--------
>UPI000B97414B	49	0.260	2.495E-04	5	68	76	31	95	101
-----QLQHEfRDNQTRLLTAKETQQMLGCSATTLWRL---GKLPDgglyPVRLGPHK-IAYKLDDIEEYITSQ-------
>UPI0012D90AF6	49	0.228	2.495E-04	10	66	76	21	76	109
----------QMDSCALIKPAEFATLLGITTNAFYQRDVRGEFPKPV-MRKNRCVRWRAQDVRDWLQ---------
>UPI0018E3C3FC	49	0.295	2.495E-04	9	68	76	36	95	110
---------LDPSTgDALLTTDQAAALLGISPRTLEGYRRKGGGPLFVAL-SRNAVRYRPADLKAWLDSR-------
>A0A6N6ZHM5	49	0.309	2.495E-04	16	70	76	54	104	110
----------------LMTQKEAARLLNVSRVTLWRLTRKGIF-QPVEISPG-TLRYRREEIESF--ARVG-----
>UPI001EFD47FD	49	0.283	2.495E-04	7	66	76	2	60	140
-------SSTQPSTLKLVRMNTLTQLVGYHRTHINLMIGEGRFPQRLKI-GKRISVWLLPEINAWLD---------
>UPI0012DADE26	49	0.277	2.495E-04	7	70	76	77	145	147
-------SRLAPH--ALWDLEEVAEYLHRSAQHTRQWIvtLDG-FPRPIRIPSGKSaaerahPLWRAKDVIVWVESHIG-----
>A0A7K3NPK8	49	0.233	2.495E-04	10	66	76	1	59	191
----------QPDhhkPERLLRLPAVLARIPYKRSRFLALVREGVFPRPVKLGP-RAVAWPESQIDAVME---------
>UPI0018832FA2	49	0.283	2.495E-04	6	70	76	66	139	232
------PGVEIVSADRdIVSQADIAERIGVSRETVRTWARGmrgpGKFPIPIATVGGGARGgtdiWYWADVQSWLERHRG-----
>L0J5W4	49	0.301	2.495E-04	16	67	76	192	242	245
----------------LLTVADVAEMTRIKTSTLRYWRALGeRGPASFKL--GRHVMYRRADVEKWLNE--------
>J2NSP3	49	0.278	2.495E-04	14	68	76	247	306	311
--------------DRLLSMKDLIEIMSFSRSKINNLRSsqnkgyDPTFPRPIDT-GSTAVRWRESEIRGWIASR-------
>A0A6P2CPF0	49	0.321	2.495E-04	17	72	76	19	70	346
-----------------LDIREVADALKCHPITIRRLIKSGRFPRPIRV--GNALRIRRDELKSWMDA--GGS---
>A0A3D0I9K8	49	0.307	3.431E-04	17	68	76	0	46	49
-----------------MTTAEVLRVVGVHRTTLFRWMRKGAFPS--KHHSG---GWLRSDIEHWLSRR-------
>A0A1V5BKB7	49	0.327	3.431E-04	14	68	76	2	52	56
--------------EKLLTEKELCQWLQVTRATAWRWRKEGM--PCIK--HGKSIRFEKKEILNWLKRN-------
>UPI001122B3BF	49	0.283	3.431E-04	15	67	76	1	51	57
---------------KLLTLKDVRVMTQLSQSSIYKFISLGQFPKPLKI--GATSRWVEDEVYQYLQN--------
>A0A6G9L6S0	49	0.339	3.431E-04	16	68	76	3	51	57
----------------LLTTKQLAEKLQVAEITIHKWRTKG-FPF-IKL--GRSVRFDFVEVQKWIEEQ-------
>A0A0R0LR77	49	0.240	3.431E-04	15	68	76	4	57	60
---------------QIVTLPQLQEIVPFSKTKIYALIKENGFPAALHIEGGRKSFWRTTDVKNWLDAN-------
>UPI0015FA3EB1	49	0.280	3.431E-04	17	66	76	6	54	61
-----------------LSPAQVAAMLHVTTVTLRAWVKAGKFPQPTRL-SARTLRWSRSQLTSFLN---------
>A0A1E3WW49	49	0.244	3.431E-04	17	65	76	9	56	62
-----------------LRLKEAAAYIGVSKPTLWRLEQQAGFPNKIRI-SSRCCVFRKADLDSWL----------
>A0A2P7AZI7	49	0.400	3.431E-04	28	67	76	22	60	64
----------------------------VSKSTWWAGVKDGRFPKPIKLGP-RITAWRVQDIHSLIES--------
>A0A8B0SME3	49	0.280	3.431E-04	17	66	76	12	60	66
-----------------LTDKEMAAIYGVSRATIWRWAKAGAIPKAQKIGAN-TARWDGAEVAKSME---------
>A0A6J5AEA6	49	0.185	3.431E-04	14	67	76	7	59	68
--------------DRIVKLQEVQTITGLSRSVIYRLLAQGAFPAQVDT-GARMTAWKRSAVQEWVAS--------
>A0A3N6H6E9	49	0.246	3.431E-04	15	75	76	3	65	68
---------------QLMTPAQVADEYGIAAQTLanYRW--QGIGPAYVKKTPGRSgrVVYRRAAIEAWLDAQTVQTGGA
>A0A512IX77	49	0.304	3.431E-04	0	68	76	0	65	70
M-NLNEL-PLELARSRVLCTEDAAAYCGLDIQMIRKMLKAEKFPKPLKLSE-RKQGWRLGDLQAWVDSQ-------
>A0A4Z0J2Q9	49	0.333	3.431E-04	14	64	76	10	58	70
--------------TRWLTAEDLAAELRIPKQTIYKWRVEGFGPTAHKI--GRHLRFSREDVDDW-----------
>UPI001E590408	49	0.278	3.431E-04	14	72	76	5	63	71
--------------DDLMGFGEVCEMTGKTKGYIQEYMRRGNFPEPIKrLSCG--PLWLREQIQNWIDTpRTRGR---
>A0A8B3ICK0	49	0.275	3.431E-04	15	66	76	10	66	74
---------------RVIRVKRLQDMLGISRSTIYSRVDpkskwfDPDFPKPFKI-GGYAVGWDLREVVKFVE---------
>UPI00197D3864	49	0.280	3.431E-04	5	75	76	1	73	75
-----TPNDTAPRPgaaTRLLSTAALADYLDVSTRTVVRWRESLSGPPFVR--AGTAIRYRPADVEKWLsASTMTPLRSA
>A0A8A3BJ96	49	0.277	3.431E-04	6	67	76	2	70	76
------PSSLAD--SAFLRLPQIigdAKatppippLIPVSRSTFWAGVKAGRFPQPVKLSPGVTV-WRAADLMRYIAD--------
>A0A4R0EN68	49	0.215	3.431E-04	15	73	76	12	75	76
---------------QLINIKQVVLFTGVGRSTVYEMMDenspyyDPTFPKKVKITQNR-IGWSAYEIHQWIENKLANRA--
>A0A2M8K711	49	0.283	3.431E-04	12	75	76	2	67	76
------------PASGYLTSAQLCERLGnLSTRTLHRWQQKEInpLPEPTIRPSGTCNLWSADEIYAW-EEREKALSKA
>A0A848W4Q3	49	0.240	3.431E-04	14	67	76	6	57	78
--------------ERLINKRELLRLVPLSYSTVWQLMRRGEFPLSITV-SGR-VFWKWREVREFLDN--------
>A0A0P7W5W9	49	0.285	3.431E-04	16	71	76	3	56	79
----------------LLRMPDVRRVSGLARPTIYRDIRRGTFPRPVKI--GTASAWPSDEIAAINAARIAG----
>UPI000CE2603F	49	0.333	3.431E-04	16	66	76	5	53	79
----------------LVRANDAARMLGISRSTLYARVQAGRCPEPIRW-EG-CTVWRVRDLENFVD---------
>UPI000B887D2F	49	0.355	3.431E-04	13	71	76	23	80	83
-------------PGQLLDRNDLKQITRKSRATIFRWVCQGILPKPRKIGP-VSNFWTVDEIRSALAKAIGG----
>UPI001C0CA3C6	49	0.293	3.431E-04	15	72	76	26	82	85
---------------RLLRIDEVSSLTSLAKPTIRLWVAQSKFPAPLRLSP-TINAWRLIDVNDWISAKHGDS---
>UPI0011DD7386	49	0.274	3.431E-04	7	68	76	31	85	86
-------SNLESP---YLNKQQACLYLGISNNTLDSWIKKG-LPA-IRV--GKTVRFSKADVTNWLQNQ-------
>A0A800GHU4	49	0.298	3.431E-04	15	71	76	2	56	86
---------------QLLRTKHVTNKLSRSKTSLYRQIQDGLIPPPVKV-NG-CSYWLDSEIQEIIQTEISG----
>UPI00031ABAE5	49	0.269	3.431E-04	16	66	76	31	80	87
----------------LVPIEELCRLLGgISESTVYKRVPLGEIPAPVSV-GGRSM-WRVKDIEAWAE---------
>UPI001F08756C	49	0.266	3.431E-04	15	65	76	16	75	87
---------------RIVRMKELTQILGISRSTIYDKLNpksrryDPRFPKPLRLGSiGTTsaVGWPRYSIQDWL----------
>A0A1K2IR28	49	0.361	3.431E-04	1	65	76	13	81	88
-SQDNQLSKIDSeelsdtkTEDSLLTISDLLKKFPISRPTIYSWEKSGLL-KRIPI-GGR-VFFDPDDIRALI----------
>UPI000EB4FCA6	49	0.274	3.431E-04	16	75	76	6	67	89
----------------LLSNTEAAALLGITPNTLKFWRHKGRGPAFVKYGeSARSgVGYDPADVAAWIAERKFASTSA
>J9GIE2	49	0.275	3.431E-04	9	66	76	35	89	91
---------EQQEEEQYLTAAETAEKLNVDKTTLWRWDKNGYL-RNVK--RGKKVYYRLSDLEKFME---------
>UPI00190B53E6	49	0.240	3.431E-04	25	74	76	42	89	92
-------------------------ITGFSIKHIYHLIKNDQFPAPIKI-GHASV-WRLSEINEWLDSHSQAASS-
>A0A3G3LYW9	49	0.250	3.431E-04	6	69	76	31	93	95
------LTKELDSKYELVSLSDIARMDGVSRQNVYNWSITKRFPSPI-VTVGKQRLWAKKDIDKWMKERF------
>A0A5E9PGD9	49	0.325	3.431E-04	25	67	76	45	86	98
-------------------------YLNISKATLFRWIKNGYFIKPFKVSKG-TSFWYKKDVDKWLDE--------
>A0A7X7AJV5	49	0.307	3.431E-04	10	72	76	1	61	100
----------QPFN--LLSTADVAAMFGVCERTVRNNVESGDFPRPTKLLGKN--FWHSGLLYEWLDQtmREGAS---
>UPI001F2D8D05	49	0.250	3.431E-04	13	67	76	33	87	104
-------------PDRaYIREKTLLQRLPFSHSTLWRKVRAGTFPAPQKI-SQNITAWSTKDVGHWLRS--------
>A0A2E3TL04	49	0.252	3.431E-04	0	74	76	0	71	227
MTYITKXYIWRSKMHEIMTIEDVAKYLRVSERTIYDWAQKGILPGG-KI--GTTWRFKSADIQRWVNDKLNNDSD-
>A0A524M953	48	0.318	4.718E-04	27	70	76	0	42	46
---------------------------GLRRTSVYEKIKEGSFPKPIRI-SSRAIAWDSEAIDKWIEKQIG-----
>A0A6C2YNN2	48	0.326	4.718E-04	14	65	76	1	51	53
--------------DRLLTAVQVSKMLSVRVSEVLRWNKGGNGPVPIVI-PGIGLRWSQSEIELWI----------
>UPI00147B83F9	48	0.310	4.718E-04	15	71	76	1	56	57
---------------KLLSFHDLQAKLGgRSRSSVYRDVELGRLPEPIKFGSR--LYWNEADIDAAIEKQVAA----
>UPI001F23309A	48	0.261	4.718E-04	25	66	76	1	40	59
-------------------------RTGMGKSWIYREIAAGRFPPPVKI--GRFSAWNTAAVDAWIE---------
>A0A6M5DBS7	48	0.218	4.718E-04	16	68	76	0	54	59
----------------MIPEDSVLQRIGLSNASLYRLIERGLFPTGIELTGqeGCAVGWLSSEIDNWISNR-------
>UPI00128F47B8	48	0.274	4.718E-04	17	67	76	6	55	60
-----------------LRPAEAASFLSVSIPTLYRWCKKPGFPKPVKLTDRVTV-FKSDDLALWLAA--------
>UPI00193D7AD5	48	0.245	4.718E-04	15	71	76	2	57	62
---------------KFLLVPEMMDLLRIKRTTLYAEIKRGTIPKPLKLSAGK-SAWHIDDVKKLIEQRRMA----
>UPI001BA5925C	48	0.203	4.718E-04	15	67	76	5	58	62
---------------KYIKMKEMVQLTGKSKTTLWRMyAKRNEFPRPERTKGGTFLGWPEHVYEEWVRS--------
>A0A542ZEL2	48	0.259	4.718E-04	14	67	76	5	56	62
--------------EPLWTPQDVAAFLNVPAKTVYEWRCKDYGPPGRRV--GRHLRYRPSEVIAWLDD--------
>A0A7J9XD03	48	0.290	4.718E-04	14	68	76	4	56	62
--------------EGLWTPDDLSSYLDIPKETLYRWRYLGIGPVAVRI--GKHLRYDPADVRAWLDEQ-------
>UPI000F8EB578	48	0.238	4.718E-04	0	61	76	0	60	63
MDIFSH-NNMAPvSFRRYLNKVEVCLFLRISLPTLNRWIRNGDFPPPHKI-GQYIVGWPPEIV--------------
>UPI00081BDF10	48	0.183	4.718E-04	20	74	76	1	60	63
--------------------PELQMLTGLARPTVYKMIhRDPTFPRPVKLndSGARNapVAFVLSEVQAWINGRIEARGQ-
>A0A8J3JDZ4	48	0.295	4.718E-04	15	75	76	3	61	63
---------------KLLKLAEVLSELDVPRSTFYKWRRLGVAPRALKMPNGE-LRIRRAVLDEWLAEREEGG-NA
>UPI00131EB2C1	48	0.301	4.718E-04	17	69	76	3	53	63
-----------------LTLPHVTAKTGQGKSAIYDGIKNGSFPAPAK--AGRRSIWSEAEIDEWLAARF------
>A0A5R8ZRK1	48	0.203	4.718E-04	16	75	76	0	63	64
----------------MISFGDIELMTGMSRATIYRRIAAGFFPKQVQLSDsdarNAAVGFPLGEVRAWIEATKQARAAA
>A0A1W9NY45	48	0.333	4.718E-04	13	69	76	1	54	65
-------------NERTLTIKELAKYLNVTERTIYNLLERGELP-GFKVGAN--WRFRKEDINKWIEENM------
>A0A354P694	48	0.250	4.718E-04	7	64	76	1	59	65
-------SETKPDIERvqFLTLEQVAERYQTTIRTIQTWMKTPGFPKPLRF-NRRTLRFRLSDLEAF-----------
>A0A1Y5RPV2	48	0.338	4.718E-04	0	61	76	0	49	65
MSQTA-PS---------LSAADVADHLNVSRRTVWRVVERGDLPEPIRL--GRIVRWSLASL--------------
>UPI001E5B2A27	48	0.250	4.718E-04	16	70	76	6	64	66
----------------LISLDELLDILGepgkpLPRSTFFRWKARGKAPKAIKYPNG-TLRFRTTDLDRWLKSHEE-----
>A0A1F5NUX8	48	0.287	4.718E-04	12	75	76	2	61	67
------------TQDKILTVSQIAKFFGVSQKTVWEWCKKGLLPA-FKIGKD----WkiRQSDLQKMIHQKIH-SPKA
>UPI000AC436BA	48	0.252	4.718E-04	0	75	76	0	69	70
MNDHKQLT---------MSPKTLGRSLDRSTGTLKNWRMRGIGPPYIKTSDGGSVLYRIEDVTAWLEERaaaTAGTPAA
>A0A6A1RUW2	48	0.283	4.718E-04	14	64	76	3	54	71
--------------EQYLSAAQLCEKFGnISKRTLLRWQEKRNFPAPtISYRGGA-NLWTVSDVLEW-----------
>A0A562R9D8	48	0.285	4.718E-04	0	68	76	0	70	72
MTHINTL-----PETGFVRERDLignAKdairgIIPFSHATLWRKVKAEQFPAPVKLSTNV-TAWRVEDIRTWISNQ-------
>A0A6A8BC30	48	0.234	4.718E-04	10	67	76	6	68	73
----------QTETVRMLKLRDVISKCQISRSTIYDKLDqkskryDANFPKPRKLGMN-SVAWVEHEVEQWLQN--------
>A0A344Q0Z0	48	0.288	4.718E-04	12	70	76	13	71	73
------------TPLNIISKKELAKLLHVNERTIHRMVKDKRLPEPMRTVSGNNGGWLLTTILEWLKRQKG-----
>A0A2W4IX19	48	0.285	4.718E-04	16	64	76	9	56	73
----------------LVDEDTAAEMLGLAPRTLQTWRHRGEGPPYVRI-SSRCIRYRVADLEAW-----------
>UPI0007EF3318	48	0.307	4.718E-04	15	66	76	18	69	73
---------------KIIKLCELAPMLGYSTKHVRHMVNDGSLPSPLRSPSGKIRGWKTKDIDEWID---------
>G5ZY21	48	0.277	4.718E-04	0	71	76	0	70	74
MNDNNPVQPTLLRLKHIIGDKTHPPIIPLSRSAWWQGVKDGRYPSPIKIGANTTV-WRSDDIQKLVDDMCAG----
>U3B5U5	48	0.245	4.718E-04	15	71	76	2	57	74
---------------KCLTKNDVQKILNISKTTLERWIKKGCFIPGTQFGEN-SVRFRESEVSEYLDRVFAG----
>UPI001D007DC3	48	0.262	4.718E-04	16	75	76	0	54	74
----------------MLTAAELAQVLGLSRKTV--VSRDPRtLPQAVLLPGSRGRRWRESDVQAWL----SGLPQA
>UPI00141BF0BE	48	0.187	4.718E-04	15	72	76	12	74	75
---------------QIINIKDVIQFTSISRAKIYEMINvdskyyDPSFPKPVRLSESR-IGWVALEVHQWIEDKIKSR---
>A0A1G4YZX6	48	0.265	4.718E-04	8	71	76	19	73	78
--------KAQPP---------IPALIPVSRSTWLNGVKSGRFPQPVRTLGNRIVAWKVSDVRELIDRHPAG----
>UPI00141BEBDD	48	0.241	4.718E-04	15	70	76	12	72	80
---------------QILNIKQLIKITGLSRATIYSLLDpkskyyDASFPQQINLTSNR-VGWVAHEVNAWIDQKIS-----
>A0A557SF40	48	0.327	4.718E-04	16	73	76	3	58	81
----------------LMTKEDLIELLQVSKRTIDTMISKSELPMHTQI--GRRLYWRGADVAAWIDAQFGVTP--
>UPI0009BD2457	48	0.229	4.718E-04	7	74	76	4	73	83
-------SAVHPS---VIRLKQLSVRVGLSRSTIYDRLNprssryDATFPKPFKLGSFA-VGWLEEDVSAWLQRCVSVSYN-
>UPI001C06F77D	48	0.285	4.718E-04	15	75	76	3	64	84
---------------RILDVAELAPLLCISPRTLRNKLcaEPNNLPPRVKVPGTKGPRWRLSDVQQWMDA-LPLSPDA
>UPI000C29148E	48	0.255	4.718E-04	17	63	76	5	50	86
-----------------LRLPHVLELTGLSKSTIYARIKIGVFPKPINL-GGNSRGWLDQEVRQ------------
>UPI0012E81E68	48	0.288	4.718E-04	24	68	76	27	70	86
------------------------AFCGVSVSTFWRMRAGELIPMPIKLSDRR-LGWRLRDLMAWIDCR-------
>UPI0018D8FCE9	48	0.213	4.718E-04	0	69	76	7	80	88
MATSATIPQYDPATV-IIRMSELETLTGLKRPTIYkRLKDDPTFPRPVSLSNsksrGSPVGFVLAEVQAWVRQRI------
>UPI001C438ED3	48	0.259	4.718E-04	0	66	76	0	79	90
MTELNQPSfshATQLGDEcRLhvgvIRLPKLLQLLSISRSTVYLKINktskyyDKNFPLPIKLGE-KAVGWVLQDVFDYID---------
>A0A4Q3PSL8	48	0.250	4.718E-04	16	74	76	2	60	94
----------------LWRIDAVKAELGhRSNASIYTQVREGRFPRPVPI-GQRSVGWPDYEVQAIVAARIGGRTD-
>A0A6P0UA15	48	0.250	4.718E-04	8	62	76	32	84	97
--------NFQPkHPEELLTREETAEFLKVSMTTLWQWSRKGILPS---YGIGNRVYYKRSELE-------------
>A0A5C5VGD8	48	0.310	4.718E-04	16	73	76	41	93	99
----------------LVSADSLAFCLDTDRSTIRRWAKQGVMPAPLKV-GGR-VLWDAERVREWI---GEGCP--
>A0A357XSN7	48	0.310	4.718E-04	16	73	76	29	81	101
----------------LYNTREAAVVCCVSQRTWRIWHLMGFVPTPIKI--GRSLFWRVDEIKQWIE---EGCP--
>A0A1G0M2R8	48	0.258	4.718E-04	16	71	76	48	104	105
----------------IIRPRDLPLICGLSRTTCWRLSKDPmsGFPPKIRLSAGA-VGFSRESIEIWLKSREEG----
>UPI001EDE160A	48	0.295	4.718E-04	11	70	76	4	64	110
-----------PHTaEKLFTTREVTALLDMKLLAMRDWIHDGIFPPPDKVGPHGAYLWRETTIAPWLQWRAG-----
>A0A2N2HKK8	48	0.321	4.718E-04	16	71	76	11	63	115
----------------FLTLAELAQRLNMKPKTLYVRVSKGGLP-YYRI--GRLIRFRRDEIERWLENQRGA----
>UPI000ABFBBE4	48	0.203	4.718E-04	14	67	76	78	130	137
--------------DRIVRLPELMAILQISRTVVYDLQKKGVLPHSVRI-SSRSVGWKLSEIERFVAS--------
>A0A7Y9WPG5	48	0.191	4.718E-04	7	67	76	72	138	157
-------SEGEPAPARhshvralVYSLDEVAQAVSLSTGNVQKLVREGSFPKPRAMSARR-VGWIVREVEAWVDA--------
>A0A661F6Z1	48	0.269	4.718E-04	6	64	76	97	159	169
------LRPETPMEYDLVVVIEIAELLGVSRSTVEQWRKRDylEFPKPdIKPPGlRTTPLWYWKTIREW-----------
>A0A1G3Q9J5	48	0.228	4.718E-04	13	69	76	1	54	220
-------------NEEILTMEEVAQYLKISERAVYDWVQKKKIPAG-KI--GTSWRFKKSEILRWVDEQF------
>UPI00190B0783	48	0.285	4.718E-04	0	67	76	128	192	221
MS----PSRLRSlvSTGRLWDIDAVAHYISQPQKTIRRLVSKGEFPEPVTLLNG-LPSWLRRDVDKWIES--------
>UPI001E2F1A39	48	0.272	6.488E-04	28	71	76	0	41	52
----------------------------MARSTWYAMISRGDAPRPVKV--GAASRWRESEVDDWIRRQVRG----
>UPI001CBAE0E7	48	0.245	6.488E-04	16	68	76	3	53	56
----------------LLSSKEVAALLGVSEPTLSRWRSSGDGP-PVLVVKGI-FRYRPESVEQWVKEN-------
>A0A660MKN4	48	0.226	6.488E-04	22	68	76	1	52	58
----------------------VCNMVGLGKTTIWNKLNqqspyfDASFPQPIRI-GKRAVAWDRHEIRAWIAAR-------
>UPI0018F1D1B4	48	0.315	6.488E-04	15	71	76	3	57	58
---------------KLWTVTDVSEHLGIPINALYQWRTKGYGPTGRRI--GKHIRYRPEDIDTWITEQDGA----
>A0A0H4J378	48	0.232	6.488E-04	14	69	76	2	56	59
--------------EKYLSAPQVAKMLKISKEKVFLLAKHGLFPKPIHLHTGA-QLWSEKAVKNWINMRF------
>A0A2D7VZR3	48	0.261	6.488E-04	0	64	76	0	53	62
MSK-------EP---KILTLTELAAYIPMKKRTLYNWIKKGLFPV-DPIPGTKPRRWNSDHVDAW-----------
>UPI001E2E8BEE	48	0.233	6.488E-04	25	75	76	0	59	62
-------------------------MTGLSRTSVYRLIAEGEFPQPVPLMTisrqrGSPIGFLLSEVKAWvrqrLEARNGGGAPA
>A0A7X1AYE2	48	0.274	6.488E-04	16	72	76	2	61	62
----------------LLTKDDLAQMLGVSSSTVDRMRRRGQLPPPLlgadQIGAGRKIlRWETGQLERYF--RLRGS---
>A0A7V4X6Z6	48	0.257	6.488E-04	0	68	76	0	60	63
MDKrVNTINNT------LMTIEDLSAYLKVTRRTIYDWLKHDKIPA-LKLVGQ--WRFKKEKIDAWLENQ-------
>A0A1E3UVS3	48	0.241	6.488E-04	10	67	76	1	57	65
----------QINPNQIISIKAMCKNLNKGRTTLFCYVRDGKFPPPLRV-GKKTLGWSQKQYQQWLES--------
>A0A0F2RSZ5	48	0.254	6.488E-04	17	69	76	0	51	66
-----------------MTSNEVQDRYKISRSSVYRWQENPEigFPAPMKI--GARILWREAELDAF-DARI------
>UPI001E3EF7E2	48	0.348	6.488E-04	23	65	76	0	41	67
-----------------------MKRVQLSRSTIWRLEKSGKFPTRVRIGE-KAMGWLEADIEQWL----------
>A0A6H2HAX6	48	0.232	6.488E-04	12	67	76	8	62	67
------------PSDALLRLPQVLLLYPISRSAWFAGIKTGRFPSSVKIST-RSVAWRSSDIKVLVDS--------
>A0A1L9GQE8	48	0.252	6.488E-04	4	66	76	1	62	68
----NEIQTQNTTGDQLLRIKAVSEQTTLSKSCINLWVAQEKFPRPITLSNTVKV-WRQSHINEWLQ---------
>UPI0015D36A4D	48	0.262	6.488E-04	14	68	76	3	62	68
--------------DNILRIEGLTSKVGLSRSTIYDKMNpkspryDKDFPRPIKLSLNA-VGWFEQDILTWLKTR-------
>A0A1G1IMN2	48	0.272	6.488E-04	12	66	76	6	57	68
------------PDKKLLSIDDLSVRIGVAKNTLYDWVSMGKIPH-LKL--GKLVRFEVAKIEQWLE---------
>UPI001E4DD003	48	0.274	6.488E-04	12	71	76	6	66	69
------------PNTGFVRLPQILSVIPVGKSTWWSGVKAGKYPAPIKLGANTTV-WKAEDIHDLIArlAQEGA----
>H1QAL2	48	0.274	6.488E-04	15	71	76	5	64	69
---------------QLLTPAEVGALLSVTEKTLaeYRW--KGTGPRFIKLGGNHRsapVRYRASVIREWLDAQPVG----
>A0A370WXZ2	48	0.312	6.488E-04	25	72	76	22	68	70
-------------------------LLPIGRSTWWEWVSAGTAPKPVKLSPRVTV-WRTAEVLAFAESYVGNR---
>UPI000B12A286	48	0.283	6.488E-04	14	64	76	4	54	70
--------------TKLLTSGSVAARYGRSLRTLMRWIRDRpsGFPAPTQI-NGR-YYWSENDLEAW-----------
>A0A235EVN5	48	0.280	6.488E-04	12	61	76	16	64	72
------------PDSALVDIANVLAVTSKSRATIYRWIERGQFPKPRKIGNSQ-NLWSVGDI--------------
>A0A1U7CND7	48	0.306	6.488E-04	0	72	76	0	66	72
MApRDSSPCVIEP----LMTIVDLARTLACSRRVVERMRAAGKIPQPdIKV--GKMPRWRPETIRTWIEK--GAS---
>UPI00191C5405	48	0.239	6.488E-04	25	69	76	0	45	73
-------------------------MTGLSRSYIHALTADGRFPKSLALvPGGKSRAWVLSEVEEWMEQRI------
>UPI001A8C0F7C	48	0.259	6.488E-04	15	68	76	4	56	76
---------------RYLDIAEVKHLTSLSEATIYRQMDKGVFPNSHDLTDNR-VAWRDIDIFEWMNTR-------
>UPI001AE05C6F	48	0.312	6.488E-04	16	63	76	25	71	78
----------------LLTAAEGAAVARIGVSTFWLRVKEGRFPPPIYI-GAKSPRWRLSELRA------------
>UPI00168B5102	48	0.232	6.488E-04	11	73	76	5	74	78
-----------PSHIRMLRRAEVQARLGIARSTLYAYLNKrspsylPAFPKPIRL--GSTVGFIEHEIESFvvglMQAR-EGAP--
>A0A3N5GY88	48	0.295	6.488E-04	13	73	76	10	67	79
-------------PWRLLRAADVARALNVSRSTVYAWAESGILPT-VRI--GATIRFDLAAVRRAVEKMQHGGP--
>UPI0018F67CCA	48	0.271	6.488E-04	0	67	76	0	68	85
MARKTTISwpAGPLVPGYLLRFADLRPHVRLSRQTILMLEQAGRFPRAVRFGP-RCTLWRSADVIDWLAD--------
>UPI00145D1EA6	48	0.271	6.488E-04	12	70	76	28	85	86
------------PDSALVDVATVAALLGCSRNTVWRKARAGALASPIKTGPN-STRWRVGSIRAHLAAIIG-----
>UPI001C656D3A	48	0.250	6.488E-04	15	62	76	5	51	87
---------------RIVRKNEAKLMLGISKSTLHERINAGLIPPPFRL-SGRAVGWFEDEIQ-------------
>A0A2K9L9K8	48	0.285	6.488E-04	17	72	76	5	58	93
-----------------LTKEDVANILSVSVRTVANWMSDGTLPKWHYI--GRRAYWHPDAFQVWLDTRLKAS---
>A0A1Y4JIQ5	48	0.269	6.488E-04	12	63	76	42	90	93
------------PDDKLVPLKEVAEVLKVNRTTLYHWSKKGYL-IPIKIGGK--VFYRQNDINE------------
>A0A366H967	48	0.276	6.488E-04	13	72	76	18	82	95
-------------PDALLNAEDVAAMLGCTAKYVTsQYAITPGFPSAIRLtgPGGRRskPKWRRSDIMAWIDAHTEGR---
>UPI0014920A1D	48	0.272	6.488E-04	5	68	76	28	90	97
-----QLSEEfQPKePTEYLTRTEVCKLLKIDQSTLHHWRNKGILQA---HGIGNRVYFKRSEIEEYLEQN-------
>A0A2A2WD31	48	0.278	6.488E-04	15	75	76	16	71	106
---------------QLLSARSIAARLEVSQRTIQRMADRSEMPKPMKV--GRLIRWDATAIERWIA---AGCPAA
>UPI00197E2250	48	0.202	6.488E-04	6	73	76	16	93	107
------LSSSQPVPTSaqslLMSAAEVLAITGYKRvPTLYDLIQHG-FPAPVCVGPRRANGsagkamWVRSEVMAFLEAKIAEPR--
>A0A2A9FP11	48	0.234	6.488E-04	10	70	76	41	103	108
----------EPANmDALLShMADACRYLGIGRTKLHNLSEtDADFPRKIRISP-RCVGWTRSQLDAWLDAKQS-----
>A0A3B0MMB9	48	0.303	6.488E-04	3	68	76	48	113	116
---NRQQTAAASDATRFMGYEEMEKKLNKSRTTIWRMVKRDEFPKQKVTQGGLFLGWLEESYNGWVELQ-------
>UPI001F0A911D	48	0.240	6.488E-04	14	67	76	89	141	146
--------------DGYLRLEDVLTAYPVSRSAWYEGIKQGIYPAPVPL-GRRSVGWSRAAIRALVDS--------
>UPI0013664883	48	0.290	6.488E-04	9	68	76	2	61	162
---------EEYKNIELLTVNDVENLLKITRRTIDKYCKNPdiDFPKKIKI--GKNSRFKRVEIEEWLENQ-------
>A0A6C2YP03	48	0.311	6.488E-04	15	74	76	15	74	217
---------------RLLTIREISKRICVPTRLIREWVQSGTFPSPTIL-PGDLERWDFAEVQTWMLSlRRGKEPN-
>A0A1J5T8E9	48	0.215	6.488E-04	16	74	76	4	67	267
----------------IFRIKDLSAYTKLSRSTIYDRLNekskryDPTFPKSFLLTSG-TVGWFKEDIDKWLEKCASHTPN-
>UPI001F39F2F6	48	0.256	8.922E-04	28	66	76	0	37	52
----------------------------MSRSTLYNNIKERQFPEPIRISV-RSVAWLQSEVQEWVE---------
>A0A643GF81	48	0.232	8.922E-04	25	67	76	6	47	52
-------------------------IVGQSRSNIYRLEAAGLFPHRRKI-GKRAVGWLRSEVEAWLAN--------
>UPI000BA9867B	48	0.313	8.922E-04	13	63	76	1	50	60
-------------NIRLLTRKEVAYHVGVSSTTISNWVKLGILPKPV-TRTGMRPRYSEKHIKA------------
>A0A1Y5JWG6	48	0.254	8.922E-04	10	67	76	2	59	63
----------QDFNNEHLRLADAAKYLGISKVTLYRLGENAKnFPKKIHITSRVCI-YRKSDLDAWLAS--------
>UPI000835908F	48	0.310	8.922E-04	10	65	76	2	58	63
----------EPTQKRLLDTADIAALLGVRRDHVtDRLSKRPDFPRPhVNL-SQKLRRWRAEDIAAWL----------
>A0A1G3Q7B0	48	0.245	8.922E-04	14	71	76	5	62	63
--------------DRWLSVNEISAYLGLKRDTVYKWLDKGHIPA-HKV--GRLWKFKKDEIDEWVrsgEAKIEG----
>A0A2V1K6X8	48	0.309	8.922E-04	16	70	76	9	61	63
----------------ILTTEGLAERYQVPLATIYTWNSQGTGPRRIKI--GKHVRYRMADILEWEEGNLE-----
>UPI0018C702A5	48	0.189	8.922E-04	20	72	76	1	58	64
--------------------PELLALTGLQRATVYkRLKDDPTFPKPVPLSDsnarGAPVAWVLAEVYAWVNARIAAR---
>UPI001BDBB224	48	0.294	8.922E-04	13	63	76	4	53	66
-------------PRKLLTTAEVAEELGVTRATIARYAREGILTPALRLPSG-HFRWRLEDVLA------------
>UPI00188D9AB2	48	0.295	8.922E-04	14	68	76	6	64	67
--------------DELLTTAQAARLLNMQSSTLRNWKylddKDGgrRGPKATKV--GRLVRYRLTDIEAWIVEQ-------
>A0A7C4G5J6	48	0.298	8.922E-04	9	74	76	3	62	69
---------LEPaHDDEILTIKEVAAKLRLAARTLRQWAEVGIIPA-FKL--GRQWRFRRTDIENWL----GGGAD-
>UPI00040C6AFC	48	0.301	8.922E-04	11	63	76	9	59	70
-----------PIPASLLTIEQAADFLQVSTKTIRRWIATGDLPA--RRFGGRAIRIRRADIEA------------
>A0A2M6X8M0	48	0.240	8.922E-04	12	65	76	1	51	71
------------TPTSWLSVEQLAEYLSISKETVYRWLEKGTVPAHR---VGKLWRFQTKEIDEWV----------
>A0A7Y4XES7	48	0.296	8.922E-04	16	68	76	8	60	73
----------------LLSTKDLASLIGLKTNTVERLRCQGhDLPKHVKMPNG-TVRYDPKDVQEWLDKN-------
>A0A8H9CMZ3	48	0.296	8.922E-04	12	75	76	3	66	73
------------TTEKYLSTAELATRYRRTKRTIERWVEARGFPKPALAGRGYGSLWLRTDVERWEAEEMEKMSGA
>UPI0008364A00	48	0.285	8.922E-04	13	68	76	19	73	74
-------------TERFICEAERKKITQISRTTWWRWSKVGAAPVASKLSSGKSM-WLLSDLLLWMNSN-------
>UPI001F2B204B	48	0.271	8.922E-04	0	67	76	0	67	74
MsSNVVELHPGPvEAVEQLLTVDDLATVLQKTRKSIYYLRDTGVLPPAVKV--GQSLRWRSSAINAWLAE--------
>UPI0009E1C97A	48	0.245	8.922E-04	15	75	76	8	67	75
---------------KFMRFDAVSETVGLKRSAIYSRIREKTFPAPIKLGPQVSV-WDSTEIAKWQEKCITDAAAA
>A0A351C4S8	48	0.230	8.922E-04	18	69	76	23	73	79
------------------RTKIAAAILGITPKHLHELAKRPDFPAKVRIGSNA-VGWRISDLETWIDAQI------
>A0A6L5FX77	48	0.264	8.922E-04	14	66	76	24	74	79
--------------TRLLSTEEVARILVVPVNTLYCWRYKGMGPKAYRV--GKHLRYRIEDVAKWLE---------
>UPI001BE64874	48	0.280	8.922E-04	12	68	76	22	77	80
------------PSDARVKTETICTLLACSRTTLWRRVKAGAFPAPIRQ-ASNVVRWRVGDVRKHLAGN-------
>UPI00103186D5	48	0.259	8.922E-04	13	66	76	9	61	82
-------------TDKLITASEAAVLFGVSLSTYWKLINRGIAPPRIKM-GSYAVRFSLADVCAAIE---------
>UPI001B36E2A3	48	0.257	8.922E-04	9	74	76	3	71	85
---------GPDPTAEWWTTSDVAAYLGVKVATVTNYRKRGQMPEPDAT-VGRTHMWRPSRVMTWHENRprpgVGGRPS-
>A0A6G8DCJ5	48	0.296	8.922E-04	13	65	76	10	61	85
-------------PSLLLPLSKVVGIASMSKQTIYRLREKGRFPEPaVHM--GKVVRWRMSDIQHYI----------
>UPI001939ED0D	48	0.372	8.922E-04	16	66	76	29	77	89
----------------LLSPSDLATLLNVDTRTLATWRARGAGPDFAKL--GRSVFYRRTDVESWIE---------
>UPI0009F9F2BF	48	0.225	8.922E-04	4	69	76	11	80	90
----NEVQRANP-ETALIRIQDVSALTGLNRVTIYKRIaSDPTFPRQVPLSDskarGAPVGFVLAEVQAWCSARI------
>UPI0019325541	48	0.307	8.922E-04	10	66	76	22	85	95
----------QPArTDQriLLTLDQVLAELGgpdgpLSRSTWHDWQIKGTGPKVIKLPNGQ-VRVARDDLNAWLD---------
>K2ABU6	48	0.264	8.922E-04	14	66	76	53	104	107
--------------TGYLRLPEVLKIIPVCKTVWWEGIKAGKYPAGVKL-SARCTAWRAEDIQALIE---------
>UPI00082C2074	48	0.320	8.922E-04	14	63	76	30	77	108
--------------DEMLTMDDVCLRLKIHRNTLTGWIKKGTFPEPIYVGGQQ--RWSSSLINA------------
>I3IJA9	48	0.313	8.922E-04	15	65	76	1	48	113
---------------RLLKIQEIAEFLNVKESTLYSWAKNGLLPS-YKL-NG-LWRFDIEEIEKWI----------
>A0A2E1XER3	48	0.218	8.922E-04	0	75	76	31	125	127
MTTQQMLIDGRPiHGDDLLTKQEVLRFLSISSTTLYSGIANGIYPKPVKVGLRR-SAWRGCDIIKlkqiifsgkalekncWVDAQTsdlkPAEPSA
>A0A1J4YYG1	48	0.275	8.922E-04	16	73	76	42	97	140
----------------LMDIDQVAVMFHGKPRTIRHWVQHGRFPEPVR--TGKKPLWIHAELEAHLHTTKQGKP--
>A0A1W6KBU8	48	0.236	8.922E-04	15	69	76	1	54	158
---------------QIIRLRDAIQKTGLGRSSLYKFSSLGQFPSAITL-GGKSVGWKATAINQWIAQRI------
>UPI001F0B9D4B	48	0.315	8.922E-04	14	69	76	14	68	173
--------------DRLlITAAEAAHMLSMGKSTFWREVSNKNVPAPVKI--GSLTRWRVADLQRFTESEM------
>A0A1F9BH28	48	0.277	8.922E-04	22	75	76	25	72	201
----------------------LARLLGVSARTVRRWAKDPVFP---KLSGGR---YDRHQVQDWLDRRDGREPAA
>A0A6B3MAC0	48	0.339	8.922E-04	13	65	76	1	51	206
-------------TEKLLTTGQACELLNVSRWTLKKWDESGKLP-CIRT-EGGHRRWRQSDINRLM----------
>A0A7Y3DHE2	48	0.313	8.922E-04	16	66	76	3	50	256
----------------MLTTKDLQELINVDRSTIYRMAESGKLPA-IKV--GRQWRFPAREIEIWLN---------
>Q7V8N3	47	0.244	1.227E-03	25	69	76	0	43	49
-------------------------MTSLSKSTIYKMIAEKKFPRQIQIGPQQ-VVWTKHDVQDWMNQKI------
>UPI001592F92C	47	0.315	1.227E-03	17	70	76	0	56	58
-----------------MTIDDLAEILSVKRSTiIWHVSHSPKsrLPRVTRLPGTRGPRWRRADVQAWIDQHVE-----
>A0A378WH98	47	0.240	1.227E-03	16	67	76	1	54	59
----------------LLTRKEVAKKLALSASKLDEIRKNDiTFPQPLYLTeSKKMIRWKDSDVEAWIES--------
>UPI0010E44FAB	47	0.283	1.227E-03	16	68	76	3	54	62
----------------YLLFHEVMAMLRCSRATLYTEIKKGLFPKPFKLTRNK-NAWLRKDVLKEIEQR-------
>A0A8B0SJ94	47	0.294	1.227E-03	16	66	76	0	49	63
----------------MLPIKKVSEMTTLAPASIRRKYRAGTFPAPLKLSERR-YGWRESDVQGWLD---------
>UPI000FD3D208	47	0.269	1.227E-03	16	75	76	3	64	65
----------------LLSSEDLkAKGISLSKSQRNVLIQRGLFPKPIKI-GLRAIAWPEPEIDAWIQERMkeRAGGNA
>UPI000B848209	47	0.210	1.227E-03	16	68	76	5	60	65
----------------FLRLPQVIQLTGLRKSAIYKRIALGQFPAPIRL-SARASAWASDEVESWqqlqLDNR-------
>UPI0007167547	47	0.229	1.227E-03	15	69	76	4	63	65
---------------RVIRMRFMPDRVGVCRSMIYEFLNerspryDPSFPRPIKMSAN-CVGWIESEVEEWFRARI------
>A0A4Y9P6S6	47	0.320	1.227E-03	20	69	76	7	54	65
--------------------REAAALLRLSERTLERMRVTGDGPPFVK--AGRRVLYRPADIDAWIATRI------
>A0A4S8ELI6	47	0.241	1.227E-03	16	67	76	0	56	68
----------------MIRAVACARLLNISRSALYDWLDpkspryKKDFPKRIRL-SSRVIGWRLSEVNAWISS--------
>A0A5P2AZM8	47	0.295	1.227E-03	7	67	76	8	63	69
-------SQGNPS---LLTTTQAAEYLSVSTGTLANWRYRREGPPFVK--AGKCIRYRLKDLESWLSS--------
>A0A4R0F251	47	0.242	1.227E-03	16	74	76	2	67	71
----------------YLTSQELLNRFKIkSQTTLWRWQKptqkvfKAPFPPPIKVSVGSKSLWDEEQVITWENQHFRNNKS-
>A0A892ZLE7	47	0.261	1.227E-03	17	71	76	5	68	71
-----------------LRPKQVAQKLGISVSAIWRKTNpknryyDAAFPKPFKVSANA-TGWLKSEIDSYIANlatqRQGG----
>A0A1Y3CUB2	47	0.180	1.227E-03	15	69	76	12	71	75
---------------QIINIKDVIQFTSISRAKIYEMINmnskyyDPNFPKPVRLSESR-IGWVALEVHQWLEGKI------
>UPI000BD824D3	47	0.260	1.227E-03	18	67	76	21	69	77
------------------RKRHTADFLGISDSTLNRWVKAKKLPQPFELEGGLYV-FDAAEIRAWVDN--------
>A0A4Q2ZGH7	47	0.237	1.227E-03	13	71	76	1	58	80
-------------NKHLLRLPDVLMAMGHKRSTLYLRIKQGLIPRPCKLSE-RCTAWPSDEITALVAAHVAG----
>A0A2A6RG20	47	0.229	1.227E-03	12	70	76	6	61	80
------------PLSQILTVEEVAIYLRVSRATVCRWCSSGKLPA-FKIGKG----WRvqRGELEGFIREQRG-----
>UPI00051C1943	47	0.285	1.227E-03	12	71	76	4	71	80
------------PETGFLRLKQiigdpkanppVYGLLPMSKSSWWDGIKKGIFPKPIKMGPNM-TAWRVEDIAQLI-ARIGA----
>UPI0009AAB458	47	0.293	1.227E-03	9	64	76	8	64	81
---------EQRDPDSYIRQSELLALrcPPVCRTTMWRMVKKGQFPRPEAITEHV-MAWRVSDVLTW-----------
>UPI001BFF3595	47	0.256	1.227E-03	0	71	76	0	79	81
MAIQSNPQPRHLSELALLRLAQIignpkanppiPALIPVGRTTFLNGVKSGKYPKPVKLGE-RSVAWRSEDIRALIDS-IGG----
>A0A5C1APQ5	47	0.242	1.227E-03	11	74	76	9	69	83
-----------PAAASLaVDAKRLGELLsGVSERTIRTWDAAGYIPEPVRVGGK--VLWSVAEVRAWLA---AGSPD-
>A0A840XMM1	47	0.238	1.227E-03	0	72	76	0	85	86
MAQRTTPAGGEPApldPTRLdltadgapimWTVEETAAFLGLTRHTLDVWRssKAG-GPVYVKIAGNR-VRYFPADVRDWLIAQRRGS---
>UPI00195BE2A5	47	0.307	1.227E-03	25	75	76	45	94	95
-------------------------LLPITSKTLWLWVKQNKFPRPFSL-NGLTV-WESQTVLDWIEAHKhKASKNA
>A0A2G5L8C7	47	0.313	1.227E-03	6	72	76	31	94	96
------YSEERKNEDKLLTIADLVKKFRVTRPTIYAWMEKGLL-KKIPL-GGR-VLFHPDDINTLIEKMRGNS---
>UPI001EDB6BBC	47	0.229	1.227E-03	5	67	76	21	93	98
-----QLATTAEHKERIYKTKDGLERkikakpssFGIlplGRSTIYDLVRKGEMPPPVRLSE-RVSAWRTADLIKWLES--------
>UPI000BB8FC36	47	0.280	1.227E-03	14	68	76	3	59	98
--------------EKLLTVDDLAEILGRSAGTIKNQHSKHpyKLPPVCRIPGAGRLLWRREDVERWLQQH-------
>A0A1Y4U8R7	47	0.288	1.227E-03	7	65	76	38	93	101
-------SPALPQTGELYTRKQTIALLGVDSSTLWRWAKSGYL-VPVEYGGQR--RYRVADVQQIL----------
>UPI001BA48C04	47	0.250	1.227E-03	9	68	76	34	88	103
---------GEP---RLIPKAEMLFKVPLSYPTIWKMMQDGTFPRAVAVGQANC--WKENEINNWLANR-------
>A0A5J4Q5U5	47	0.267	1.227E-03	11	66	76	43	95	104
-----------PIQEELLTRKEVLKMLSIDASTLWRWAKSGYL-VPFNFGGQK--RYKASDIRELVE---------
>A0A853IYS6	47	0.302	1.227E-03	26	68	76	60	101	106
--------------------------LPFSPATFWRLIASHKFPQPTKLSAGV-TAWRVGEVRAWLNEQ-------
>UPI0012D3402F	47	0.180	1.227E-03	16	68	76	37	97	110
----------------LIRSAEVQARTGLSRSSMYARMNPGDpaydrsFPLPVNVSstGKVSNRWIASEVDAWIVSR-------
>UPI00145FAA32	47	0.265	1.227E-03	17	65	76	57	104	110
-----------------LRIGTVEVLVGLKRSAIYDHIKAGKFPAPLKL-GARCSRWKSDSIRAYL----------
>A0A7M2WW84	47	0.274	1.227E-03	6	66	76	57	116	122
------LPAPRPSlPSAVYTPAELAHLLQLSPRKIRAMKSSGVLPKP--LPFGRVVRWCRTDIHRWLE---------
>A0A074JVM5	47	0.293	1.227E-03	10	66	76	69	125	131
----------QDAKEILIGTRELGRRYGVSARTVWNTVqHQDGFPKSFRTPSGQCV-WRLSEVAAWED---------
>A0A7X9WT99	47	0.231	1.227E-03	7	68	76	67	135	139
-------SVTVDFSTQMITVVDFARLARLSRRQIDRLRQRrpGNFPREFELGTGhtkyrRCPRFRLSEVQAWLDSR-------
>UPI00135A425C	47	0.285	1.227E-03	4	61	76	94	156	163
----NTLPSTVEHFDRLpdsacIDIAALKAITGKSRATLYRWIDKGILPKPRKLGLTSNNVWAAGDI--------------
>UPI0007357A98	47	0.292	1.227E-03	16	75	76	78	141	187
----------------LVGLSDVAEMTGMSRQAI-TMLKDGlrgggDFPCPIQRIQGQSPLWDWADVANWLEANGRLKENA
>A0A6P0X107	47	0.280	1.227E-03	12	61	76	1	48	187
------------PSEELLNITQTAKILGVSVKTLQRWDKDGIFPA-LRTPSNR-RAYRRSDV--------------
>A0A8B2NL52	47	0.333	1.687E-03	28	66	76	4	41	53
----------------------------ITPSTLYRGVKSGRFPAPLKLGAG-TSRWRRSEIVALLE---------
>UPI0009EA254A	47	0.314	1.687E-03	14	66	76	1	52	54
--------------TGYLTIAQVVERLPVSRSTFFlTVRNDPAFPKP-RL-VGKKPYWREDDITAWLD---------
>UPI0015F5879B	47	0.363	1.687E-03	15	69	76	1	54	58
---------------KFLKLQDLLNRYNIQRAAFWRWRKDLGFPASI-TPENTRPIWRLTDVESWEENNF------
>UPI000B34A58C	47	0.280	1.687E-03	15	62	76	2	48	60
---------------KFFRKKDLIEM-GVvgSEATLYRLIKDGRFPPGAKVGSSRI--WRPSDID-------------
>A0A5C7RK79	47	0.370	1.687E-03	15	67	76	3	54	61
---------------RLLSLADIqKEKINLSRVYIWQLRKEGRFPQGILI--GRKNYWSEAVIDDWINS--------
>UPI001F1868CC	47	0.260	1.687E-03	32	75	76	1	49	61
--------------------------------TLDRWVEAGHFPAPIVIGqmrgSGKVSRtaFLKSEIDAWIEAR-KAERDA
>UPI00083D14DF	47	0.322	1.687E-03	18	75	76	6	61	62
------------------RYSDLKEKgFG-DRTTIWRKVRAGEFPSPQNI-LGR-PGWLESTLQKWLESQPVMDKTA
>UPI001CD6F3D6	47	0.272	1.687E-03	10	75	76	1	61	62
----------ELPDNRLWTAAEAAYFLGMSVKTLYQWKWLGEGP-PVTT-VGRSLRYHPGKLRAWVDSN---SRAA
>UPI00160BF435	47	0.264	1.687E-03	0	67	76	0	58	63
MSANA---KIAP----LWTVVDVATFLGIPVQTLYQWRRKGFGPKGTKV--GKYVRYEPDGVREWFKS--------
>UPI001C9A0F4C	47	0.265	1.687E-03	15	62	76	3	49	63
---------------QLITISELSQKLGgRSKASIYRDIQSGILPRPVKLSG--SVYWDRSEID-------------
>UPI00190C4E69	47	0.298	1.687E-03	14	66	76	3	59	65
--------------EAVVDWKGLKEKFNLpwSRSTIWRWMKRGAFPGIINPGKHRSthPIWRRRDIVEWLN---------
>A0A522BGA2	47	0.288	1.687E-03	16	74	76	6	63	66
----------------LLNEKQAASLLNLTPRALQAWRVQGRGPKHVRI-SGACVRYRPEDIKAFIEANLKQSTS-
>UPI0016525665	47	0.339	1.687E-03	16	68	76	3	54	66
----------------LLTEEELAQELRRSRRTVQRWRLQGKD-LPCHMRVGNSIFYRRDDVDTWFDDQ-------
>A0A8H9YDC6	47	0.206	1.687E-03	16	67	76	5	62	67
----------------IIFTRDVLARYQISDKTLWQWRDQNKMPKNFKLPfpaptiPGSPNRWRLSDVMEWEEA--------
>A0A3D0ES65	47	0.308	1.687E-03	0	67	76	0	61	68
MQQNNEV-KFQ---TRLFRLKQVLEIIPVSETTWWAGVKSGRYPSSIR--NGGMTFWRSEDIYDLVRS--------
>A0A7K3YMM7	47	0.184	1.687E-03	13	69	76	1	63	69
-------------NQEVIKIEDVKTMIGVrSDATVYcklnpkyANRYDPSFPRPFKIGGG--TFWKRSEVEGWIDDQM------
>A0A3N1X8B2	47	0.292	1.687E-03	0	63	76	0	62	69
MtTQHNTVN--QDTPDRVLYRNDLSEELRVGSECIRRWMRAGKLPPPDVYVSRKTIGWRLSTLRA------------
>D5UWF1	47	0.318	1.687E-03	0	64	76	0	53	71
MSKV-------P---RLVSTSDAARMLSVSPRTINRWAASGKLPA-VDLPSG-TRRFRLEDIQAiW-----------
>A0A7C2A3U4	47	0.271	1.687E-03	14	72	76	5	60	72
--------------EKLLTVKDIAEYLQLDEHTIYRMARKGEIPA-FKVAGQ--WRFKKELIEKWLEEKMGTS---
>A0A5C1AEH8	47	0.333	1.687E-03	15	65	76	3	52	73
---------------RLYSLANVATILDADEQDVLDWLAAGRFPSPIRLPNGE-QRWKSYDLEAWI----------
>A0A4Y6S1S4	47	0.307	1.687E-03	7	68	76	2	61	74
-------SPQEKTNTKLLNETEAAEYLGLSVRTLQAWRVQGgkiGF---IRL--GRSIRYRPQDLENWICSN-------
>A0A537KVE4	47	0.304	1.687E-03	6	74	76	1	67	75
------LDRTQDNLDALLTELQASEILNLSTRTLQAWRLRHAGPAFIQ--AGRAVRYRRRDLCAWIDANTVGGSS-
>A0A3B7PPJ6	47	0.189	1.687E-03	15	66	76	12	68	75
---------------QIINFKEVIRLIGLSRATIYNIMNERhkqydvTFPKQVHLTVGR-VGWFAREINQWIE---------
>UPI000942FCAD	47	0.194	1.687E-03	13	74	76	3	72	77
-------------TRRIIRLPELVSLIGRSRSSVYdilnprspRHISD--FPRPVRLGntPRSAIGWHLDEVLTWLDSRQRTPTN-
>UPI0016533B17	47	0.316	1.687E-03	16	73	76	11	68	77
----------------LLSRADL-KALGIwqSNSTLIRLEQAGRFPVRIRL-SGACVCWDRDELLSWIDARKSERA--
>A0A7X5F027	47	0.292	1.687E-03	0	64	76	0	58	79
MTQQN----FSPDPSALLTEAQAAEFLHVSRRSLQAWRVRGGGPRFVKV--GKLVRYRRADLLEF-----------
>A0A7Y0GXT8	47	0.274	1.687E-03	7	68	76	20	79	82
-------SEVAPECERLWTIHDVSAFLAVPVGTLYQWRHKGEGPPFIRL--GKHLRSDPASVRAWVSGQ-------
>UPI000BA22817	47	0.243	1.687E-03	0	69	76	0	69	83
MTLHNA-TATSPTslTTELLTTDQVATLLGLSSRTLAAWRssRSSSLP---YLKTGSRVRYRSQDVLAWLESRM------
>A0A327KP88	47	0.295	1.687E-03	16	75	76	5	63	84
----------------LLPPAEAAAYTRRSVNTLAGWRSTGAGPTFCKL-GGR-IYYRRTDLDAWIEScRVTSTAEA
>UPI0002D78DCA	47	0.238	1.687E-03	17	73	76	5	65	85
-----------------LRINQVAGRLGVSRSSIRGWCdpksrhHRADFPKPFKVSANV-VGWLDTEIDDYI-GRLAAKR--
>A0A356ENF4	47	0.269	1.687E-03	7	58	76	2	52	86
-------SSTIPEGAELLTLREVALLCGVSDRKVWAWAETGLSPAPLKLSRG-CVRYSE-----------------
>A0A5C4PWD9	47	0.163	1.687E-03	15	71	76	1	90	91
---------------KLITTTEVCDMLGISKTTLYRWnhlVQDfnefsnqerlnillsstklnsrrsasdesvpDNFPRPFRI--GRAYKWDYDEIEEWLNStRVKG----
>UPI001E58D531	47	0.262	1.687E-03	16	73	76	2	60	91
----------------LLSPKTLAGRLGLAEQTIYNRHSTGgDLPKAIKL--GHLLRFHPVDVESWLEAkrQSGAAP--
>A0A8I1N0K8	47	0.327	1.687E-03	16	65	76	4	56	94
----------------LLDIDDVAKLIKLSPATIENWAygRKPapaGFPAHIKV--GRLLRYRRADIEAWI----------
>UPI00124FAC49	47	0.227	1.687E-03	0	67	76	19	93	96
MC---QLATTAEHKERIYKTKDGLErrikarppssgILPLGRSTIYDLVRKGDMPAPVRLSE-RVSAWRTTDLIEWLES--------
>A0A4R9BK06	47	0.250	1.687E-03	17	72	76	39	100	101
-----------------LTTEDVAKMTSLPVQTLRNWRsqtQHGKpvGPRSFKM--GRLVRYSEADVNAWLDylhAQGGAS---
>UPI0009E48670	47	0.280	1.687E-03	17	73	76	7	61	114
-----------------LTKEDIAQVLGVSLRTVENWVNDGTLVAPGKIGSR--VYWHPRSFYEWLDRTLSATA--
>A0A2S8RIP4	47	0.271	1.687E-03	13	68	76	5	63	116
-------------PIELLTLGQLCPLLHRKPATVYADIAAKRFdrlPPIVRLPGQRKLFWRKQDVLDWIDQH-------
>A0A353P2F3	47	0.283	1.687E-03	16	68	76	115	165	183
----------------LLTIPQVARILQCGESVVRERDKKGLLPLPIRIGG--TIQWRKTELEEWIGAR-------
>A0A7I7KQS9	47	0.261	1.687E-03	9	67	76	47	109	233
---------LEPSEARVplgignLTTAEVSQLTGLSVHTLNYWRQSGQGPRTVK--AGNRTLYRRADVEQWLAA--------
>A0A5C4K5L3	47	0.220	1.687E-03	11	68	76	3	60	706
-----------PKNTLTLSASDVAQLASVGRSTVSNWRqRHDDFPKPV-AGSAASPRFDATEIRAWLNAN-------
>A9BBH2	46	0.282	2.321E-03	28	73	76	0	44	46
----------------------------MSRGTIYNKIHAGTFPKQIPIGAN-LVVWLERDVQQWMQEQVDKSR--
>A0A7G8IGC1	46	0.276	2.321E-03	25	71	76	0	45	48
-------------------------MTALSRTSIYRQIAAGTFPRQIQIGSNQ-VVWVKQQIEDWIDAKIAA----
>A0A7Y4ZCP8	46	0.245	2.321E-03	16	68	76	0	51	56
----------------MWRLPRVIQCVGLCKSSIYGLIKKGQFPQPIKLTE-KASAWKASSVISWIKSR-------
>A0A1W9LVX0	46	0.280	2.321E-03	16	65	76	5	53	61
----------------LLKLPVVLALVPYSKTTLYAKIKLGEFPKPVKL-GLRAVAWPSAVIQEFI----------
>A0A2A2F319	46	0.250	2.321E-03	16	64	76	4	54	62
----------------YLTTKDLCERYRVERTTLYRWMkrKENPLPAP-RISGkAGLNRWAIDDIEAY-----------
>UPI001BA9DE33	46	0.275	2.321E-03	16	68	76	6	62	66
----------------LISLDELLVELGepgkpLPRSTFFRWKSRGKAPKSIKYPSGE-LRFRTTEIERWLKAR-------
>UPI001BD41145	46	0.258	2.321E-03	15	75	76	3	62	66
---------------KIYRINDVVE-VRTSfRATIYRLMNNVLFPKSIKLTGRSAVGWKSSDIDHWI-STVSAEAEA
>UPI001BA59B9B	46	0.193	2.321E-03	14	73	76	1	60	67
--------------DDIMGLSEVCEMTGKSKNYMKEYLRRGQFPQPVKeLACG--PLWLREQVQTWMDTpRLRGRR--
>A0A7D7RM21	46	0.222	2.321E-03	17	73	76	6	66	68
-----------------LRVKAVAARLDISTGTVWNKCNpksrhyDADFPRPFKISANA-TGWLESEINAYIE-KLSASR--
>A0A2E0QXG9	46	0.227	2.321E-03	16	74	76	4	66	69
----------------FLTLERVLERVPYSKTEWYRGIKEGRFPKPYRRRPdkshSRGVCWSEAEIEQvlrWIEN---GGRN-
>A0A7C4BXE9	46	0.306	2.321E-03	15	63	76	9	57	70
---------------KFYSSGDVAAILGVDRRTVTNWIKSGRIPEPGRDRRNGYFRWSPADVEA------------
>UPI001160E3AC	46	0.236	2.321E-03	14	73	76	2	69	70
--------------TKLLTIKEVAKRLNKSVSTIRSWIrgyyDNGDGPrlrgrefiKPIRVGG--TLQFKESELERWIAE--GAQR--
>X5LCK7	46	0.254	2.321E-03	13	67	76	1	54	75
-------------TTDLITTKDVADMAGVTERTVQQWRARGTGPTFTRI-GATYVVYDRSEVERWIAD--------
>A0A1B3PN86	46	0.206	2.321E-03	12	66	76	3	65	75
------------TTSGICRLKELIALTGLGRSTIYakgnpRSRQyDEKFPRRVRLGtaNSRSVGWPRAEVIAWLD---------
>A0A7S8XJQ7	46	0.223	2.321E-03	0	67	76	0	74	80
MSDLATTAERKPRkytskngDTRIIKGKPASRgLLPFGESTLWTKVRTGEFPAPVRLSD-RITAWKKSDIVAWMKS--------
>A0A1B2CTE6	46	0.266	2.321E-03	16	75	76	4	61	85
----------------LLTPAELGAMIHKTTDALRGWRDRATGPQPTKI-GGR-VYYRREDVDTWLTEQAEASRRA
>UPI00136499AF	46	0.288	2.321E-03	21	65	76	2	44	90
---------------------DLTEKLHLGRTTIYRLISDGVFPPG--YGDGRYRRWPEPEIEAYM----------
>A0A3D2SGN9	46	0.245	2.321E-03	14	66	76	45	94	96
--------------EDYLTVHEASKLLHVDKSTLWRWSKNGYL-SPIEIGGRR--LYRKSDVDTLLN---------
>UPI0015F5FE0C	46	0.314	2.321E-03	14	67	76	45	95	104
--------------EEYLTVNETAKMLCVNRSTLWSWNKKGYL-CPVEIGGKR--RYKISDIDSILKN--------
>I3YIN8	46	0.280	2.321E-03	14	63	76	48	94	106
--------------DRYLSINQVCEIFSIDRSTLWKWQQKGLL-VPFK--AGTIWRYKLSEIRA------------
>A0A521VZ65	46	0.238	2.321E-03	4	68	76	5	71	107
----NAPANGGGRESEVLTFSALLVLLGrRSRQSIYDLMrRDPSFPRPRQLGSEFSIGWLRREVMQWLHSR-------
>UPI0008329A8C	46	0.203	2.321E-03	15	68	76	57	109	114
---------------QYIRIDEVSALTTLAKSSINLWVSQGKFLAPITLSPTVKV-WKLQDVIDWVESH-------
>UPI000834DAB7	46	0.240	2.321E-03	17	66	76	63	111	117
-----------------IKIADVLELCKISKASVYNYMKANTFPRPIAL-GKKLNGWKKAEIVQWLE---------
>A0A1B4S5B3	46	0.300	2.321E-03	17	66	76	8	55	137
-----------------ITKEQAAQILAVSVRTIDYYVRDGRMPAPIHL--GRRAYWHPDVFFAWLD---------
>A0A1E7IHQ1	46	0.283	2.321E-03	17	75	76	2	58	225
-----------------LSVKDTAQLLSVSEKTIYRWIKQDIIPS-YKV-HG-SYRFNRAELIEWATSRRRGvSADA
>A0A0B5FKX4	46	0.316	2.321E-03	17	75	76	2	58	235
-----------------LSVKDAAVLLSVSEKTIYRWLKQNILPT-IKI--QGSYRFNRAELLEWATSrRLGVSADA
>A0A2M6WJE7	46	0.216	2.321E-03	13	75	76	1	71	239
-------------NEKLISIGEAARLLNLSVDTLRRWDKSGKLPS-LKKSGSAHRYYRESDLrifltdlvelaQSWLEK--GGEPDS
>UPI001AE4937A	46	0.403	2.321E-03	11	62	76	235	283	315
-----------PPT--YLSCASLARELDMSETTVRDFVEKGILPRPIKMSGGV-VRWRWGDVQ-------------
>UPI001B332FB7	46	0.348	3.191E-03	25	67	76	0	41	49
-------------------------MLRVTKRTLWRMAKQDGFPLPVRF-SRKTVRWRAAEIQQYIAA--------
>UPI001CBE9B83	46	0.277	3.191E-03	17	70	76	3	53	56
-----------------LTATELKQELKVSDTTLWRWRKEGL---PFNQYGYKTIRYNLEDVKAWLKENKG-----
>A0A5P9XRN0	46	0.229	3.191E-03	17	64	76	0	46	58
-----------------MRPKTAAKYLGISEATLYRWVKEGKLAKPMQVSAGI-RGWTQPELKRF-----------
>A0A3E0W4F2	46	0.280	3.191E-03	16	65	76	5	52	60
----------------LLTESEVASSIGFAVGTLRNWRGQGKGPAFVKI--GSAVRYRPEDIETWV----------
>UPI00099E6708	46	0.309	3.191E-03	15	68	76	7	57	61
---------------RLLTPEDTAERLAVSKRTLYaKWREWGI--PAFKV--GKHLRFRERDLDHWIAQQ-------
>UPI001774E7D7	46	0.235	3.191E-03	17	67	76	10	59	62
-----------------VRPSRVSEFLDISPATMWRWAAKSEFPKSRKLSSRVTV-FDAAEIRRWLEA--------
>A0A496S8I6	46	0.288	3.191E-03	16	67	76	8	56	62
----------------LLSVEELAEYLDLKKQTIYNWLNKGKI-TGFKI--GKVWRFKKEDIDDWLKE--------
>A0A4R1D6T5	46	0.311	3.191E-03	16	75	76	3	61	63
----------------LLNTKDAAPRVGVTPGTLENWRVAGTGPRFIK--AGKRVFYDPADIEAWKEaNRFQSTAEA
>A0A1I0YHP1	46	0.240	3.191E-03	15	68	76	6	57	65
---------------RLMSRTEVADVYGIGRRFLETAALRGDGPSFVRI--GRLVRYRAKDVEAWIDAN-------
>UPI00117BB51C	46	0.283	3.191E-03	17	75	76	5	64	65
-----------------LRKSDIMKMLSISESTLKRKVKSGDLPKPFKVGKNTSaNLWRVNDLQRFFDSKANQTTNS
>A0A1C6SFQ7	46	0.245	3.191E-03	15	74	76	4	59	66
---------------RLVASQEVQEMLGVSRTRAYQITNSKIFPDPVaVLSVGRI--WRTEDVERWIKEH---RPD-
>A0A2G8BG84	46	0.300	3.191E-03	17	66	76	15	63	70
-----------------LTVAQVAAQLNTSSRTVQRWIKAGKL-RAIRLPGGRSYRIYQRDIDAALE---------
>UPI0018AF951A	46	0.290	3.191E-03	12	70	76	7	66	71
------------PKTGFVRIRQIIKPLGpipVGKTTWWAGVRSGRFPQPIKIGP-LTTAWRVADIRELI-KRLG-----
>A0A4P6EHD3	46	0.236	3.191E-03	16	68	76	15	68	71
----------------LLTTPEAAALLRVSPRTMEDWGRRGvAFaPHYVRVGGHRIV-YRRDELLEWLDGR-------
>A0A0K8N3D8	46	0.272	3.191E-03	16	70	76	7	58	72
----------------ILTLEEVSIYLKAGRRTVYRLAANGHIPA-FKLGG--VWRFRRAELDQWIAARIG-----
>A0A645HPJ7	46	0.300	3.191E-03	16	73	76	10	67	73
----------------LLTAEEVAHMLRVSQRKFEDMVKAGRAPAFVRM--GRLRRWEPEVVKSWLkENRVGyASP--
>A0A5C8B5U6	46	0.272	3.191E-03	14	68	76	7	61	74
--------------DNILLAKDVANQLHIHVVTIWRYIEQGIFPKPDLIIGKVKRAWYKTTIDNYIKEQ-------
>A0A5B9VX11	46	0.307	3.191E-03	10	73	76	14	74	77
----------QQPIEPLRDIDDLATILKACRRIVERYRASGRLPKPdFQL--GRCPRWRPETIRAWIAS--GGVP--
>UPI0003189793	46	0.250	3.191E-03	0	71	76	0	73	77
MLQ--KFNLIESRTDshRLLDLEELAGLLGRSPQTIRkDLSRKPEaVPPRLQLPGTRLLRWRLVDVTDWLALHVEG----
>A0A354F513	46	0.294	3.191E-03	0	67	76	0	56	78
MNDLNQ--------MRLLTIKEVSEMIQAKPATIYQWAETGVIP-CFKL-NG-LLRFSEDDILAWIKN--------
>A0A7C1YJZ2	46	0.265	3.191E-03	15	63	76	12	59	78
---------------RYLTVTDLLKEVGVTRQTLWRWRQEGKVPTGHRY-RNRQVVFSPEEVEA------------
>A0A356R5A6	46	0.259	3.191E-03	14	64	76	16	66	78
--------------DRpLLSSAQAAEFLGVSMSTMnrWRWLRSG---PPFRRINGRTIRYALKDLENW-----------
>UPI00197C11A1	46	0.192	3.191E-03	12	67	76	8	63	83
------------PDSALIRQKDlVPSVVGISAATFWRLIRAKRFPQPVRVTASI-TAFRVREVREWLQN--------
>UPI001ABAC7F3	46	0.254	3.191E-03	16	71	76	18	75	83
----------------FLDDRALADLLGISEKTPAQWRFTGKFSEelPFYK-FGRCVRYRREDVEAFIEkSRVGG----
>UPI0010BEAC41	46	0.236	3.191E-03	4	72	76	6	76	83
----NFKHKPFDPSKKHIRLPEVRSMVFRSTAWIYGEMKKGTFPASVKISPSLCV-WRVEDVENYLietAKRVGSS---
>UPI001C0D1883	46	0.232	3.191E-03	15	70	76	26	80	87
---------------QLIRIEEVSAITTLAKSSINLWVAQGKFVAPISLSPTVKV-WKLQDVVNWIEAKLE-----
>UPI001F3D9796	46	0.236	3.191E-03	11	65	76	18	71	96
-----------PAGDRLCRLTEVMAIVGLKKSTIYKAIRDGRFPKQAET-HTAISQWRYSDLQAYV----------
>A0A517Y1C5	46	0.243	3.191E-03	0	75	76	0	77	97
MAEPNatdTPATLArrPKLTPLvVDAAGVALLLSCGVRTVRTRDADGTLPAPLRI-GGR-VVWREPEIRAWVNA--GAPPRA
>A0A173WW98	46	0.275	3.191E-03	8	74	76	30	95	97
--------KLQKSEDsiRLLTRTEAAKMLRISLPTLADWTRQGMIPAQ-RI--GRRVLYAISDIENTLEGKKGGRKN-
>A0A2A5CVK3	46	0.254	3.191E-03	16	67	76	37	91	100
----------------FISIKTAAKLCSISRQTIDRRIHQGTFPVPEKLSSeDKAIRkaFRIKDIQQWLNS--------
>A0A422QLF2	46	0.215	3.191E-03	17	75	76	10	72	107
-----------------LSKQAVADLLDISIRSVENWINEGILPAPAKL-GNR-VFWHPDAFYGWLSKRllepaaEAQSPDA
>UPI0012DD6A10	46	0.298	3.191E-03	7	62	76	72	125	130
-------SCLFPESDGaLLTKKDVLTGFNVSHTTLWKWERNGYL-VPVRV--GRRVYYRRSDIE-------------
>UPI001E3AD52E	46	0.339	3.191E-03	16	66	76	83	133	158
----------------LLTVSNLMAILSIgSPTTITAWISAGKLPPPdMKI--GRRSKWRTSTIRAYID---------
>A0A1W6K2G0	46	0.340	3.191E-03	16	62	76	0	44	194
----------------MLRPKEVCQRLGISYRTLQDYVKKGII-TPVKLPSGK-TRFKEEDIE-------------
>A0A242MDY2	46	0.333	4.389E-03	32	73	76	4	44	47
--------------------------------TIYLNARLGTFPKQIKLGP-RAAGWIASEVQAWIDERVRASR--
>A0A7G8IZF3	46	0.270	4.389E-03	25	72	76	0	46	47
-------------------------MTGVGKTFIYTHMEKGSFPKQIQI-GSRTVVWLEQDIIEWMKTKIHQS---
>A0A8E8TEH0	46	0.250	4.389E-03	25	72	76	0	46	49
-------------------------MTGLRPSSIYKQIRLNLFPHGIKL-TSRSTGWPSDAIEAWVESRIKGR---
>A0A855KA23	46	0.260	4.389E-03	28	73	76	0	44	51
----------------------------MSTSTIYKMANHGTFPRQVKL-GGKAVAWVKAEVIEWSGQQIEKSR--
>B6BTB4	46	0.463	4.389E-03	28	68	76	1	40	56
----------------------------VDRSTIKEWVKDGKFPPPNRLNERSCI-WSYAVIESWIAQQ-------
>UPI00092E254B	46	0.339	4.389E-03	15	67	76	2	53	57
---------------KLITITELCNLLNRKRNRVYVMEKRGILPPAVKV-NGRTMGWLQNDIEEFFAN--------
>UPI000C83C3AB	46	0.310	4.389E-03	14	70	76	1	57	58
--------------TKYLSYSDLETRYNRSSKSIWRWWKvDKRFPAPTRI-NGVLLGWTIEQVEAFEQGQFS-----
>UPI000B7CF4B4	46	0.357	4.389E-03	12	67	76	2	55	58
------------TQDRLLKLTGVEKIISLKKDFIYSNIKKGLFQKPIKV--GKASRWKMSEIQKWIDE--------
>A0A7V4G7R3	46	0.266	4.389E-03	15	59	76	7	47	59
---------------RLFRPDEVAQILCLSRRTIYRMIRDGRLPA-FRLGSGP---WRIS----------------
>A0A354H0W1	46	0.237	4.389E-03	16	74	76	4	58	59
----------------LMTTKDICNLYKITRFTVPKWVRANLLPAPIRM--GRALRWDADQVEAAL--RIAAESN-
>A0A069S043	46	0.327	4.389E-03	14	68	76	6	57	61
--------------ESLLTKKEVLEKFDVCPTTLWNWSKKGYL-IPVKI--GRKISYRQADIERLIIER-------
>A0A4P7ID58	46	0.245	4.389E-03	17	73	76	0	54	61
-----------------MTAQNVAEVLGLKPKTLTNWRHLRQGPRPTYMGSR--VAYRRVDVQQWIDDQAAGTA--
>A0A2G2JBI6	46	0.363	4.389E-03	15	69	76	1	54	61
---------------KFLKLKDLLKRYNISRFAFWEWRKKLGFPASI-TPENTRPIWRLADVENWEKENF------
>UPI000838D65E	46	0.254	4.389E-03	10	63	76	3	55	62
----------QP-SDPVIWRQDLKETFGVSAETIRRWLKSGKLPQPdVAL-SSRTMGWRASTLRA------------
>UPI001231CED6	46	0.310	4.389E-03	13	70	76	1	57	62
-------------TSEFISINGLCERYSIRRTACYVWRKKVNFPSPV-TPANCHPRWRESDIMKWEELNFS-----
>UPI0006B925EA	46	0.306	4.389E-03	0	61	76	0	54	64
MENNN-----IHLTDRLLKAADVQAIMQLSRSALYAAVRAGTLPKPIKI--GKSARWKASVI--------------
>UPI001BDBC0E8	46	0.367	4.389E-03	14	61	76	3	49	64
--------------ERLLTTAEAAKLLGVSRRTLARYAADGKiFPT-VVLPSG-HYRWDPEDL--------------
>A0A261SID9	46	0.258	4.389E-03	13	70	76	2	58	66
-------------PEGLYRWNDFADRIPYSRETWRQRVHAGTAPQPVQR-TGACTAWRGQDVLDWLADPLG-----
>UPI00178937BD	46	0.258	4.389E-03	15	74	76	1	62	66
---------------RLVALADVAAMLGgVSRTRTTEIVRRPGFPEPVdTVGNGRMRIWDRDAVEAWIRENRPSQRD-
>UPI001BACCFC4	46	0.266	4.389E-03	15	72	76	3	61	67
---------------RILLYSDLRPLKGISHSkvQLWRLEKVAKFPKRVQLSPGRH-GWVEAEIDAFIAERIAAR---
>A0A0F6TRE5	46	0.285	4.389E-03	14	68	76	6	59	68
--------------ESLLTPKEVSEILGVTEHTLAVWRCENRYPLPyIKV--GRYIRYRSKDLSTFLDNQ-------
>UPI001031CBBC	46	0.271	4.389E-03	10	65	76	3	60	68
----------QHPAPRLLRLSSILAPTGpipVSKSTWWKKVKTGEFPSAIKLST-RVTCWKETDILDLL----------
>A0A7C5E0N9	46	0.232	4.389E-03	14	75	76	1	68	70
--------------DEILTVQEVALYLKVSRSTVWRWCNQGRLPA-FKAGHG----WRvpRTTVEkmmnqklKWqeVEEEEAGPAPA
>A0A0M5JQD0	46	0.280	4.389E-03	15	64	76	1	57	71
---------------KYLTAKQILDRFNIkSPTTLWRWQQptQKIFaeplPKPIKVVKGSTSLWEREQIERW-----------
>A0A8J3EU33	46	0.301	4.389E-03	16	75	76	10	69	73
----------------YLTKRQLAAELGVTERTIGRWMrKAGGIPH-TRI-GGQLV-FRIASVRSWIESHEtyPGRRKA
>A0A6M4MEN1	46	0.263	4.389E-03	15	67	76	4	58	82
---------------KLITAHELAEIIRKSVPSIYNAVSEGsegeTIPFSVKI--GRRRLWLMSDVQEWIEN--------
>A0A3N5XKC5	46	0.236	4.389E-03	14	65	76	16	69	85
--------------EALLKAEQVAELLNVRVSTVYEWVRMDYIPH-IRIGIGLkkpCVRFSSSAIDEWL----------
>UPI00130DCFA7	46	0.260	4.389E-03	0	64	76	0	71	86
MSdtKNTQLSASVDalvllPQTGFSRLPAVRRFAGnAAGSTIYLWISQGKFPRGVKLSPRVTV-WRNEDLHRW-----------
>A0A3L7JI21	46	0.233	4.389E-03	13	66	76	7	62	88
-------------NDGFVR---LSSILGpdgpipISRSSWWQGVRDGRFPAPLKIGP-RTTVWRVSEVSALID---------
>A0A0R2VFL0	46	0.267	4.389E-03	16	71	76	20	74	88
----------------WYRVKDLSEILSMGQSTIWKMVRNKSFPEPVRITARMTV-WSSESVMSWVLTKTSG----
>UPI000CE54985	46	0.266	4.389E-03	9	64	76	23	80	89
---------GQSPilvDERaLWDIDDVARFLRVTKQTIYSWRSTGYGPADFRV--GKHLRWRAATVIQW-----------
>A0A1V6HBL1	46	0.224	4.389E-03	14	62	76	36	81	90
--------------EEFVSITNVCKMLDVDRSTLYRWKKRGYL-VPIQIGGK--VRYKRSEIE-------------
>A0A1V5PBW6	46	0.269	4.389E-03	17	68	76	3	51	92
-----------------LTVPDVARLLNLSEITVYRLAKEGKIPA-KKV--GRCWRFSKETIEKWFSHQ-------
>UPI001A94659D	46	0.266	4.389E-03	16	73	76	29	84	92
----------------FLRPTEVLELFGISRAKFWAWANADYFPlvRPD-GPQGRIVFVRRADIQQFIE---TGKP--
>A0A0R2RYQ8	46	0.314	4.389E-03	15	68	76	41	92	94
---------------KLLTMSEVMIHFSITKPTIYKWVKFNILPEPLKIGG--LVYFRKEDVELMIANN-------
>A0A7V9AA89	46	0.290	4.389E-03	13	65	76	14	74	95
-------------PD-WLADVDVAVRLGIDRATVWKWLDAGLLPEPkrvgvIRLANGqkrsRTTRWLRADIDLFV----------
>A0A6L4Z806	46	0.285	4.389E-03	18	66	76	50	95	97
------------------TPKQVAEMLNVDLTTLWRWNKKGYL-KSIEFGGGR--RYKMSEVRKLIN---------
>A0A4R2T7M1	46	0.300	4.389E-03	17	66	76	0	47	97
-----------------MTQKEACEYLNVSRTTILRWEDEGVF-SPIRT-AGKHRRYKIEDLDRMLN---------
>A0A240UEL8	46	0.200	4.389E-03	4	68	76	21	99	105
----NKPQAITPsvfdtlPDSAFIRESQLVQSpkrpgnpapLPFSAPTLWRKVKNRTFPAPVRLSE-RVTAWKVGDVRSWIAAQ-------
>A0A425Y958	46	0.346	4.389E-03	11	62	76	47	95	106
-----------PFYEEYLTRKEVTIILKISLSTLWYWKKRGIL-TPIRIGNK--IRYRRSDIE-------------
>UPI001CFB441E	46	0.230	4.389E-03	16	72	76	4	68	122
----------------LIRMRELSKMLNYGESTLYDKMNpkslyyDPDFPRPIALSssPRGAKAWRISSIEAWLELRAQKS---
>UPI001EDC0CC5	46	0.252	4.389E-03	0	71	76	0	82	122
MSHTLNLIEEKP----LISIQELAQKLGVSIRTIRRWNseakKMGGFTKngfPICFTyvyGTKAPRWLTSSINEWIktlnkEKNMQG----
>A0A7M3GDW9	46	0.238	4.389E-03	6	68	76	56	120	126
------LTNAVPPrynqTDILVDMKYIVSNSGLTNKFFYAQIKKGLFPLPIKL--GRSSRWKLSEYQGWVEQR-------
>A0A1V2KQ06	46	0.272	4.389E-03	11	75	76	3	65	127
-----------PDEPQLWTTSDIANRIGTSRERARQLTKTDTFPRPITRGlRGAVPFWRPEDVENWITIH---RPDA
>A0A534T8J5	46	0.258	4.389E-03	8	68	76	79	136	139
--------NLLPAIEQLLTVRQVAQFLGVCTATVYKWAAEGVLPHvPIV----NVIRIRPEDLTRFVNER-------
>UPI001C06628A	46	0.246	4.389E-03	7	68	76	82	146	183
-------SDPDPDPaRRLLDQAALAQLLCISKKTLQNQYSSapHTLPAAISIPGARGPRWTQASVQAWLEQR-------
>A0A1G0G4D2	46	0.241	4.389E-03	13	68	76	83	143	185
-------------PDHYVSESDVAKRLHIKRQTVSLWFKRERhskhpFPSPImKL-NEKSPLWRWSDVVEWLYQQ-------
>A0A662SMF4	46	0.268	4.389E-03	14	75	76	3	67	193
--------------EELITPKEARAILRVSNKTLWSWHKKGII-RAVRLPSGR-LRYYKSDIEAIVrgkkrENLLEKLRNA
>A0A5M9ZKI2	46	0.305	4.389E-03	15	73	76	252	308	309
---------------RLFDADRTAGLLSVTPATLAAWARDGDGVPAILTPAG--PRWRQADIEAWIGRHAAAGR--
>A0A365UWE7	45	0.170	6.036E-03	27	73	76	12	56	57
---------------------------GKPKNTLYAWHSRGEGPRAIRV--GNTLRYRRSEVERWLEDHTDAER--
>W7VUE9	45	0.277	6.036E-03	16	68	76	0	53	58
----------------MMTRDDIAKMLGVSREVLRKTVEpRPDFPKPALRLSRKTVRWEVADIRRWMDQQ-------
>A0A1X7MA98	45	0.241	6.036E-03	13	68	76	1	54	60
-------------TDYFITADELMMTLKVsSKTTFWRMRKRGDVPKPsIK----KPLRWRSSEVDRYYKDR-------
>UPI00165ECA2E	45	0.267	6.036E-03	13	68	76	1	53	60
-------------TDQILTIKDVAIYLKLAEKTAYKLAAEGKLP-GFKVGG--SWRFKQADIESWIEDR-------
>UPI00141F27C5	45	0.228	6.036E-03	14	68	76	1	57	61
--------------TKYLDIEELAALIGLPPSTIRRYMAKQPFnlPPKKHIPGSKMMPWRKFDVEKWLYEH-------
>A0A135I2Q4	45	0.228	6.036E-03	14	68	76	2	53	61
--------------DPILTLKEVAAYLKIAEKTAYRLASEGKLP-CFKVGG----AWRakQSDLIQWIENQ-------
>UPI001A918067	45	0.305	6.036E-03	10	68	76	1	57	63
----------QPHNPTAMTIADFCTKYNIHRSTFYRNVKTGLMPPIIKV--GTATRILVEDEQAWLSAQ-------
>A0A1V3TRK6	45	0.254	6.036E-03	15	67	76	1	57	64
---------------QLISRLDAVKKLSTSRTTLDRWVNpkhkyyRADFPKPIK--NGRSVFFVNEELDAYIEN--------
>A0A8A5ILK0	45	0.283	6.036E-03	10	67	76	3	61	66
----------QPyPHTGHARPRATADFLKVSTVTLWRWEtSKPDFPKSIRLSERVTV-YDAAEIRSWLDS--------
>A0A1W2FSX5	45	0.267	6.036E-03	16	71	76	12	65	66
----------------LWTPAVLADFLGIPEKTLTDWRYRSVGPAFVRL--GKHVRYRPDDVRDWLDGQIAA----
>UPI001BAD865D	45	0.298	6.036E-03	16	67	76	6	61	66
----------------LISLDELLVELGepgkpLPRSTFFRWKSRGRAPKSIKYPSGE-LRFRTTDIERWLKS--------
>F3QNS5	45	0.293	6.036E-03	12	66	76	2	58	67
------------PNPSYISIATTAKRLNKSIRTIWRWTnqkKAEGFPQPIKLSAGTTV-LDFEELLRWEE---------
>UPI0009334547	45	0.303	6.036E-03	13	65	76	11	65	68
-------------NERLLRLSDIVKpngILPIARSTWLAGIKDGRYPKPIKLGPRIAV-WRLGDIERLL----------
>A0A7W9FV94	45	0.313	6.036E-03	0	50	76	0	48	69
MATPSHP--LPPGVTPYLRIADLTAWLRISRSTAYDWIAKGRLPQGVRIGG-------------------------
>A0A2E7MUP3	45	0.280	6.036E-03	18	65	76	18	66	73
------------------SDKVLARYFGTTRKTIWAWSKDPDnpFPKPIKI-GKNTTRWLNKAIKNYV----------
>A0A1G1D8C0	45	0.301	6.036E-03	15	67	76	1	50	74
---------------KLLSVKEIASMLNVKPSTVYQWAELGQIP-CIKL-NGA-LRFDLEDIIIWIKS--------
>UPI000FFB9E7B	45	0.246	6.036E-03	16	73	76	7	70	76
----------------LLSRPAICRMLGgISRGTFYlwrkKWEENGTpFPAPVdVLGTGRGVMYRYQEVMRFFD-KIGLTP--
>A0A5J6T597	45	0.333	6.036E-03	16	66	76	23	70	78
----------------LMTIEDMKKRFGVDQKTIYNWRKHRGMPF-IKI--GKEIYFREESIQQWLE---------
>A0A4R5KHK6	45	0.293	6.036E-03	7	64	76	13	66	79
-------SAAQPTSS-YLTVSDVAEYLNVSRMTVYRLVHSGEMPAAR---FGKSFRIEEADMEAY-----------
>UPI001B397390	45	0.260	6.036E-03	18	67	76	24	72	81
------------------RMRHTADFLGISDSTLHRWVKEKRIPLPFELDAGFLV-FDAAEIREWVEN--------
>A0A2A4XIM1	45	0.294	6.036E-03	0	74	76	0	77	82
MQSVTQVSK-------LLTVKDIvgdpnatpptEALLPLRRTTLWKLIKAGSFPKPSSFENTRGLFWRAEDIQKFINDSVAQDAN-
>UPI0009A44A52	45	0.283	6.036E-03	16	68	76	20	69	82
----------------IYSLEVVGGLLGLSRSGIRRLIAEEGFPEPFTY---QCAGWREADVRSWMKNR-------
>UPI0012EC1879	45	0.274	6.036E-03	14	74	76	1	60	83
--------------EKIFDIRELAAYLRTSVRGIEIRRSRGaDLP-PAKLIGGR-LFWREKDVQSWLDRQFEGASS-
>A0A7X7J422	45	0.254	6.036E-03	10	56	76	8	56	84
----------EPGPDverPMLSAAAVAALLGISRSTLRRWVTSGvMFPPDLRV--GRVRRW-------------------
>UPI001AA14803	45	0.410	6.036E-03	28	66	76	23	60	84
----------------------------VSRSTWWAGVRSGRYPAPVKLGP-RITAWREADIQRLID---------
>A0A502YEM0	45	0.260	6.036E-03	17	64	76	18	65	85
-----------------LTAEMVCVRFEISEKTLWRWQKDAalAFPEPTYMQGHR--FWLESDVANW-----------
>A0A522V4Z7	45	0.303	6.036E-03	0	75	76	0	73	86
MSGDESLlSALE-----LLTITDLAALLKRSEGTIRnDLIRNPSaVPPYICPPGTRCRRWRRADVMAWLNALPTAPVSA
>UPI0007D807B6	45	0.309	6.036E-03	10	64	76	11	61	87
----------QPL---FLARADAAAFLSIGESTFEDLVARGDAPRPRKISAGR-VAWLVEDLENW-----------
>A0A2T0XFH9	45	0.240	6.036E-03	16	67	76	26	78	89
----------------LIRPKQLvaSGLVPFSIVTVWRKAKAGTFPSPVKVTPAI-TAWKLGDVREWLKD--------
>A0A661DFG7	45	0.333	6.036E-03	21	56	76	7	41	92
---------------------ELKEIVGLARSTVYRMSSKGKFPKPIKLGE-RSSGW-------------------
>UPI00141E6FEE	45	0.246	6.036E-03	0	61	76	22	83	96
MENlLNRFSnNLQsPESEKLLTREETAKMLSVSLVTLWDWTRKDLIPA-YRIGNK--VRYKKSEV--------------
>UPI00036F3CB4	45	0.301	6.036E-03	16	68	76	29	79	106
----------------LMHEVDVCTLCNVKSETLWTWRKEQRGPKFVKL--GREICYRVDDLLAWIASN-------
>A0A0B9ADZ9	45	0.272	6.036E-03	16	70	76	72	124	155
----------------LVTASSMANRFGVSRQAAQRWSKAESFPLPI-ITDG-TTLWYWPDVRSWVQSERG-----
>A0A523WUJ0	45	0.264	6.036E-03	14	66	76	1	50	460
--------------EELLTVQEAADFLKVSRSSVYRYCEQNIIPH-IKKSFG--IRFKPEDLEKWLE---------
>UPI001A9CACA7	45	0.272	8.302E-03	25	68	76	0	41	54
-------------------------MIGVEPQTLKLWRRKGIGPRYVKF-GNR-VRYRVSDIEAWLSEH-------
>UPI0009A703ED	45	0.288	8.302E-03	16	67	76	5	54	58
----------------LMTTSEVAERLRVDSSTIRKWVAKGLL-KAVTLPGGHH-RFRQEDIEALLAE--------
>A0A8E8ISE7	45	0.295	8.302E-03	25	67	76	0	41	60
-------------------------MTRCSPATVWRRVlNDPTFPKPFK--NGRSTLWDYKEVLCWIDE--------
>UPI001C99F20C	45	0.293	8.302E-03	13	69	76	1	56	62
-------------TTPLLSPTKVTELLGVIIGTLVVWRCTGRYPLPfVKV--GRRVMYRLNDVEAFIEGRI------
>A0A540R9N7	45	0.269	8.302E-03	21	71	76	12	61	63
---------------------ELAEQLNVSPSTLATWRSRGTaGPKFIRI-AGR-IYYLKADVEQWFNEQLAA----
>UPI0008130DA1	45	0.295	8.302E-03	14	56	76	2	44	63
--------------DRnFIRINDLATYLNISKVTVWRWRKEGRLPAAHAISP-KIVGW-------------------
>A0A661XFH0	45	0.258	8.302E-03	15	74	76	5	62	63
---------------KFYTAKEASEMLGISKQTLIRYEKRGFFPKPKR---NAINGWREYTLEE-IEklKKIMGRSN-
>A0A1Q2HPT2	45	0.222	8.302E-03	12	65	76	2	52	63
------------TEEKWVDMEDVSQHLKVNKETIRRWIKTQDFPAHR---AGNLLRFKLSEVDAWV----------
>A0A1L3ZSY8	45	0.278	8.302E-03	13	72	76	1	61	64
-------------TDRIIRRGDLKAITGFEWRHIHDMEKRGDFPRRFRPdPHSKIVGWSLLEIQDWIAQRKAAR---
>A0A3B9ZHX3	45	0.316	8.302E-03	15	71	76	4	59	64
---------------RFLTTQEVVERLGISKQTLFRYEKKGIFPKPKR---NLINRWRcytQEDIVK-LKKIIGG----
>A0A147GL57	45	0.261	8.302E-03	17	75	76	0	63	64
-----------------MRKQDLLTMLAWSKSKLsYVLNKKGtrydpTFPQPLHLAGSKTPYWRWAEVAAWIDAQ-AKKRDA
>A0A0A1W9G5	45	0.327	8.302E-03	14	74	76	1	59	64
--------------EKLLSPAEAAPRVGVAAKTLANWRVLGRGPKFIR--AGVKIAYDPADIEAWKASNRFGSTS-
>UPI001B8A9223	45	0.235	8.302E-03	17	65	76	7	57	68
-----------------LQMKELTKKLSMSRSTIYKLIqnQEAEFPVGFSMMGGRGVYYLESDVDEWV----------
>A0A6A4RFK0	45	0.298	8.302E-03	10	66	76	2	56	71
----------QYETDRLLSRADVEEIFGISKRYLEIAAQRKDGPCMIKI--GRSVRYRVGDIRHWIE---------
>A0A8A8V0F0	45	0.250	8.302E-03	6	65	76	1	59	72
------LDSLSTTPDRIVREHERRAITARSRTAWWEDERAGRAPKRLQL-GARSVGWRMTDLQAWV----------
>A0A2G0Q122	45	0.288	8.302E-03	14	65	76	16	66	74
--------------DRLIRTEECEWLTSLDSQYIRKLEKKGEFPAKITIGPQTKV-YRLSEIQAWI----------
>A0A2K8U806	45	0.333	8.302E-03	12	68	76	1	54	74
------------TEEEILTLQDLSVYLKIAEKTLYGYAQKGTIP-GIKI--GSAWRFRKADIDAWLEDR-------
>A0A4S5ESI4	45	0.262	8.302E-03	10	70	76	17	75	76
----------QGHIDRLWTAADTAHFLRIPVTTLYQWRTRKLGPRAYRV--GKWLRYDPADVRTWLAGRVG-----
>A0A3B9YIM1	45	0.316	8.302E-03	13	72	76	7	63	76
-------------TKKLITVDELSIYLSLPKATIYTWVCLKRIPGVVKL--GRAVRFDLAAIDRWIAEN-GAS---
>UPI000C14E43A	45	0.222	8.302E-03	0	65	76	0	63	77
MNCNTQL------PLRIIPVRVAAARLNKGRSTLYTWIDEkspyfkPDLPKPVRL--GSSVGFVEHEIDDYI----------
>A0A8A3NEC7	45	0.277	8.302E-03	16	66	76	21	73	81
----------------FLRLDMILAPLGplpISKSSWWSKVRTGEYPQPVKLGP-RTTAWRVADILDLIE---------
>A0A833FVU1	45	0.277	8.302E-03	10	63	76	4	55	84
----------EPAVTELMQVRESAQALGVSENTIRRWDERGLI-RAVRLPSGV-RRFRRADIEA------------
>UPI00111C8C1A	45	0.164	8.302E-03	16	68	76	5	82	88
----------------LVTITDAAKIISVSRATVYRMIQAGdydqqiaqgkkskedvpqairgylgcRFPRMIRLGP-RCVRLNRAEVEAWIASR-------
>UPI00126099F3	45	0.260	8.302E-03	4	73	76	8	75	94
----NILPIPEPaPPSRglLIDIAELSTLLDRSVRSLHRDDLAGRIPASLRL--GRSKKWSRAEIEAWIN---AGTP--
>UPI00168A94CE	45	0.203	8.302E-03	10	66	76	37	92	94
----------QPPkeEDALFTTEQAAAKIQTTKVTLWRWAKQGYL-SPVRVGGK--VFYKESDIKKLME---------
>UPI001EE9E49C	45	0.250	8.302E-03	20	71	76	45	92	97
--------------------KEVLDYFQKGRTTIIQWRKERGFPEPISKSP---LRWIRSAVMEWVE-HEGG----
>A0A2V8IMR6	45	0.237	8.302E-03	13	68	76	39	96	102
-------------TEEILTYDEAARLLKISARTLERWTREGLVP-YIRLPqRGRSsgVRFSRNELLRWLRRR-------
>A0A423S158	45	0.265	8.302E-03	13	67	76	3	64	103
-------------TQQIITSGELCKILGMRkealRTAIWR-IKHGKapagiIPPPLNL-PGAHARWHVEDVQKWIND--------
>A0A2R2WL85	45	0.227	8.302E-03	12	73	76	22	87	117
------------TPIRILFIEDLSKLIGKTPTSIRTFATNKKykhlIPRPFKLPHSRRLCWYEHEVLEWIDSTQPASP--
>UPI000F7E1AFE	45	0.214	8.302E-03	12	75	76	1	67	141
------------TSSGVYTIAEVEAMTGLSAEVLRQWERRYGFPKPRRTPGG-HRLYSAEDVEAlktikrWLEE--GATPKA
>A0A850H298	45	0.177	8.302E-03	17	70	76	0	77	149
-----------------MRIADIMELTGASKATIYRWMdrhptltsgsklsavgeSEGalpgtTFPKPERK-EGRIVIWNEDEVLEWWkanEDHIG-----
>A0A1B7K3P5	45	0.227	8.302E-03	16	73	76	79	143	184
----------------LVGLSDIAELTGVSRQAI-ALLKDGargsgQFPGPVQRVKGNSPLWRWQTVVEWLvaEGRIPAqSP--
>A0A2M7YLV8	45	0.259	8.302E-03	15	68	76	3	55	245
---------------KLLTIGQASKMVGVSIQTLRRWDDVGRLPS-VRKPKGGHRHYRKEDVENYIKSN-------
>A0A6L9FHD0	44	0.250	1.142E-02	32	71	76	0	38	48
--------------------------------TIYELMKNGEFPKSFTVSGKR-KAWLESDVEDWMMSKMEG----
>UPI001CD17523	44	0.288	1.142E-02	16	67	76	0	50	58
----------------MLKLADALAEIGVSRAAFYRMRARGQAPRHLKLPNGQ-IRIRRADLDAWFDA--------
>A0A4R2FHW1	44	0.339	1.142E-02	13	64	76	1	52	58
-------------NSKFYTYKDLEQRYNRSRKSIWRlWAKEGKLPPPLKV-NTIFLGWTEEQLQQF-----------
>A0A088DJC6	44	0.228	1.142E-02	16	67	76	0	56	60
----------------MLTAHEVRVMTGVPVSTLHDWAakrERGIaAPGPHHLRlSDRHRRWLLDDVNEWLES--------
>A0A3B8U8K1	44	0.277	1.142E-02	15	68	76	3	54	60
---------------KYLSVQELAKELNLAESTLYHWVKRGKVP--VHRPDAKTIMFDRQRIENWLREN-------
>UPI0013582633	44	0.272	1.142E-02	15	68	76	7	57	60
---------------RLLTPDDVAAYLSVPKKTIYdRWREWGL--RGIKV--GRHLRFRERNVEDFLNRN-------
>UPI00037B48A7	44	0.211	1.142E-02	17	68	76	0	46	62
-----------------MSVEDILALTGASRSTFYRWRAARNFPAPTRIGH-----FDEAAVKGWWDAN-------
>UPI000420D890	44	0.307	1.142E-02	16	65	76	8	58	62
----------------ILTRKELLQHLPFSSSTLSRKIKQGTFPTPINDFDelGK-KYWSHHEVQQWL----------
>UPI0016509CC6	44	0.254	1.142E-02	16	73	76	5	60	63
----------------LMTVNEVAALFGVTRRTIFRWMnKIPQWPVPVS-PVGARIKFIRSEIMAFYHS--KASR--
>A0A8A8H6P0	44	0.254	1.142E-02	13	68	76	4	62	65
-------------TKRFVKLADICQMYSVSRTALWRLRRmKGNdpFPKPLNHKLNASVFFDAAEVDSWFSRQ-------
>A0A2G6HRV8	44	0.252	1.142E-02	14	74	76	2	57	66
--------------ERWLTVDDICKYLNVSNETVYKWIEQRDMP-----GYQVVRRWmfKQNEVDEWV--RSGGSAD-
>UPI001BCD57A6	44	0.233	1.142E-02	12	68	76	1	58	67
------------PRTGLVRLKQILApggPLPLSKSTFWTKVKTGEFPQPVRLGG--TTSWRAEEIWELMNER-------
>A0A423PY05	44	0.266	1.142E-02	16	73	76	11	66	67
----------------YYTRDELAAELGRCRRTLarWAWLRTG--PRITRL-QGR-VLYHRDDVKAWLRSQAEGAA--
>UPI001122EFB0	44	0.274	1.142E-02	0	61	76	0	61	69
MNNYDFAASVSADPFRLITKKELAERLNISVRTLYRMVERKEIKQPMRTPKGYIRGWQEQDL--------------
>UPI0013DD9B2B	44	0.250	1.142E-02	0	68	76	0	59	73
MSDNN-----------IIGIGEVARMFGVHRQTITKWLDSiPGFPQPF-TPqvKGLHQKWYKHEITEYMERN-------
>UPI000AEACFA8	44	0.269	1.142E-02	16	67	76	19	68	74
----------------WVSVDDLADELQIPKSTIYGWRTRGLGPAWVRV--GKHLRARRADVDAWLDA--------
>A0A5C7FP53	44	0.269	1.142E-02	15	66	76	1	50	75
---------------KYLTKDELAAMLRVSVRTVTAYMSKGLLPQPLQL--GRKLLWSEEAVIQFIQ---------
>A0A661MKB5	44	0.303	1.142E-02	8	73	76	4	64	79
--------KTISEDDRLLSTSDVAEQLGVHRTTVWLWIKRGML-KSEK--HGSFHGVRPHEVKKLLD--IYGPP--
>A0A753B0S4	44	0.244	1.142E-02	17	65	76	19	66	84
-----------------IRIGEVKKIIFRSQSFIYQEMGKGTFPAGVKLSPAITV-WRKKDIEQWL----------
>A0A3B8YSJ4	44	0.291	1.142E-02	14	61	76	33	77	84
--------------ERLLTTDETCEFLRCSKPTLHRWKKRGIVPH-VRI--GTNIRYKESDL--------------
>UPI0009ECD5E7	44	0.235	1.142E-02	17	67	76	32	81	87
-----------------LNVNDVALILGKSPSSVWRDARSGKLPAPIKTGP-MTTRWNVGAIRRHLAS--------
>A0A418VYR4	44	0.250	1.142E-02	16	63	76	3	48	94
----------------FLSEISVAEFFDTSRSTIKRWVEKGVLPEPREIGG--MKRWPVEDLRA------------
>UPI00129190E5	44	0.265	1.142E-02	4	67	76	51	104	107
----NKPTRARPP---------LPGVVPFSRCTWWNGVRSGKYPQPVKLGPNI-TAWRVEDIRALIDS--------
>UPI001962CF63	44	0.269	1.142E-02	12	74	76	46	106	115
------------PDSKLISEEILAEWIDESISTLQKWRVTGKGPKFIKKPKN--IAYRVGDVRAWIDNLTVASTS-
>A0A3M0Y3K2	44	0.306	1.142E-02	5	66	76	58	112	125
-----TPSLIDP----LLTYRQAATVLGVTDRTVWTLVDRGELPA-VRF--GRSVRIDPADLRAFID---------
>N0BHL9	44	0.307	1.142E-02	10	61	76	69	119	128
----------EQTAQQLLSHEEVARMLGSSVATVKRMVQDGRLPKPVQISERR-IGHRYADI--------------
>A0A2W5ZMH8	44	0.246	1.142E-02	16	74	76	6	70	135
----------------LVDWKALKALgWPYSRAHTWRMIADGRFPAPRKFGNhrGSRVAWYWKDIQSFFEappAQSAASRS-
>A0A1G0GPA1	44	0.241	1.142E-02	13	68	76	70	130	172
-------------PDYYVSESEVAERLHLKRQTVSLWFKgerhaKNHFPAPaIKL-TAKSPLWRWYDVLEWLYQQ-------
>UPI000699412E	44	0.258	1.142E-02	15	73	76	1	60	172
---------------KLLTVKEVSIRLGKSEETIKRWIRSGKFPNSTKNSDKE--GWRisESDLLELLpEKRLTAEA--
>A0A242PGP7	44	0.296	1.142E-02	17	68	76	13	65	184
-----------------ISIYVLAEALGCDRTTLDSWIKDEtlLFPKPIQLGKDE-ILFICQEIQGWLSKR-------
>UPI00057CCCCB	44	0.250	1.142E-02	13	71	76	77	139	196
-------------PD-LVNTSEIAELLDVSRETVRKWDSNGlhNFPPPYtSVGAGARTqsVWIWGDIFAWAQSESYG----
>I5B2R5	44	0.240	1.142E-02	19	68	76	4	50	225
-------------------ISELCQSIGVSRTTIERWIRQGKLPVSKK---GRTYSFHARDLKNWAEKN-------
>UPI00038069EC	44	0.283	1.142E-02	16	68	76	3	50	225
----------------LIT--ELCKSLGVSRTTIERWIRQGKLPVFKK---GRTYSFHAGDLKNWAEKN-------
>A0A1F9FRQ1	44	0.314	1.142E-02	15	68	76	11	61	366
---------------QLWTIDQLAKFLDVPAATIRDWVYKRLIPF-VK--AGRHVRFKPSDIHRWLEKH-------
>A0A356X5R8	44	0.238	1.570E-02	30	70	76	0	40	42
------------------------------KATIYRWEANGELPiSKIKLGPN-SVGFLYSDVEAWLNGQVE-----
>A0A2A4QFS3	44	0.222	1.570E-02	23	67	76	2	45	50
-----------------------AYLISISRTTLYHMIGEGSFPKPLDLGSQ-CKAWQKQTVLNWIAA--------
>UPI001555CDF6	44	0.212	1.570E-02	23	69	76	0	45	54
-----------------------MDRTALTRSTLYALIKRDEFPSPVRL-TATAVAWPEISVDNWIQGRI------
>UPI000A0145BD	44	0.314	1.570E-02	16	68	76	2	53	56
----------------YLSFSQLQDKLGgRGRTTIYRDVHLGRLPKPMKIGSR--LYWNEADIDATLQAN-------
>UPI0019CF7D53	44	0.275	1.570E-02	23	75	76	1	56	58
-----------------------ADRYSVSVNTVANWVNNPsvGYPQPFKV-NGR-NYWRRAEIEAWEASqagQISGEATA
>A0A3B9BUT6	44	0.269	1.570E-02	15	65	76	1	50	59
---------------KYLSFHDLrAKLGGRSRSAIYLDMQANRLPTPIKL-GGR-LYWPEKEIDEFL----------
>A0A2T6CQ99	44	0.250	1.570E-02	12	67	76	4	57	64
------------TPKELMSLKDAASRLDLSLRAVYRLIARGLLPRPVKV-GGASKLF-ESDIQSYLAS--------
>A0A1P8PSR7	44	0.274	1.570E-02	17	64	76	0	50	64
-----------------MTIYDIMAMAGVrSRNTIQLWIVKRGFPRPVDKGGGRSLLdhWNSEAVEDW-----------
>UPI001CC0DC03	44	0.206	1.570E-02	16	67	76	5	62	67
----------------IIFTRDVLARYKISEKTLWKWRDPEKMPKGFKLPfpaptiPGVPNRWRLSVVMDWEEA--------
>A0A839HTQ8	44	0.230	1.570E-02	11	73	76	1	65	68
-----------PETKPVLELGDLANLLGRSPETIRKDLHRNPaaVPPRLVIAGTRLLRWRAVDVHAWLAQRVEGAR--
>UPI00093531CF	44	0.357	1.570E-02	16	71	76	10	64	68
----------------LATPVDLARYLQRPVQTLAMWRARRKGPRFIKLENG-HIRYRWNDIDSWLDAQVEG----
>UPI00197C543B	44	0.203	1.570E-02	13	65	76	3	60	69
-------------TDRIIRRLDVIKMFGISKSTLDDWQNpkskryRSDFPKKIQLGVN-SVGYLESEISAYI----------
>UPI001126D810	44	0.288	1.570E-02	15	73	76	2	60	70
---------------KLLSYADLARHYGITVTSMYDRVYRGSAPTPVLGPGGRVRGWRPEEVEKYDRAHTMTRR--
>UPI001AED1FC6	44	0.400	1.570E-02	28	67	76	29	67	72
----------------------------VAKSTWWAGVKSGRFPKPEKLGPGITV-WRASDIWDLINN--------
>UPI001D18EA21	44	0.235	1.570E-02	11	61	76	16	65	72
-----------PDSAR-IDVAALIALTGKSRATVYRWIDRGILPKPRRFGGTTQNTWNVGEV--------------
>A0A1Q7KP39	44	0.269	1.570E-02	11	61	76	3	53	73
-----------PMSPKLYTTREAAEQAGVSRQTVQAWIKAGRVKAPeITLPVGI-RFWTKDDV--------------
>UPI00026D9553	44	0.242	1.570E-02	12	67	76	4	68	75
------------PESGYLRIKDIlgdpnshppiPAIIPIGKSTWWEGIKTGRFPKPLKF-GSRISMWRVEDIRELIKN--------
>A0A0S7Y2N0	44	0.363	1.570E-02	17	67	76	11	64	77
-----------------LTTADLTKRYNVTRQTIYKWVKRGLIPPFFvekKL-HGTSVRFYfKPDIEDFLDS--------
>UPI001787C1DE	44	0.263	1.570E-02	14	66	76	1	55	80
--------------DKLLTADELAIFLRTSRAQIYNTINKGgdgiDIPQSIRI--GRRRLWPRCAIDQWVE---------
>A0A2V8RXS5	44	0.280	1.570E-02	12	65	76	4	59	80
------------TEDEVLTKEQLAELLHVSKRTIERWVEEMRVPyigLP-KRGTKGNIRFLKSTILQWL----------
>A0A3W4UDP0	44	0.320	1.570E-02	12	74	76	6	76	80
------------TNEILLT-KDILERYKISRSTLYFWStpdRKPKslskpFPKPtIK---GNPNRWWLSDILEWERNNAqvnGASTN-
>A0A2E0HJI6	44	0.180	1.570E-02	16	65	76	6	54	82
----------------IIRLSELPRLFSVSKSSIYVWIKQGLLPRPFRLGIG-CSAMLRSEVHDIL----------
>UPI0013039189	44	0.266	1.570E-02	8	66	76	1	60	83
--------KGQTIKDVVMTINDVCELFNYTRRGVYKvMERHPDFPEPLARGHGVMLVWLKADVLAWYE---------
>A0A845U7G4	44	0.276	1.570E-02	14	74	76	1	63	84
--------------EKLLTAADLAEILGFAKRSVVNMAREKphTLPPYIRVSD--SYRWRPSTVQAWMDdkSQTGQKAQ-
>UPI00194F05CF	44	0.275	1.570E-02	11	75	76	23	90	92
-----------PADDRLLLLPEIAKYIRREEETIRWWRKTRyKDAPPVWKQAGRIVAW-KSEIDAWLDAQRDADlenANA
>A0A5C6JCI8	44	0.320	1.570E-02	16	68	76	47	96	100
----------------YLTVEETAKVLRTHRSTLWGWSKKGIL-TPLEIGGRR--LYRKSDVYELLKNN-------
>A0A0Q7G276	44	0.250	1.570E-02	11	72	76	1	69	114
-----------PHENRpaLLTVADVAARFGVSTSTVRVWLshrdagATGGVPSilPEPLARG--VVWLADDIDA-VAAQIEGR---
>UPI001E4E9983	44	0.194	1.570E-02	0	65	76	0	74	115
M-EKAQLPDLPEALKKLMGLPEVLKIEDLSRligkaaTTI-RWAATNakaahLIPRPFKLPGSRRLCWHRDEVLAWM----------
>A0A1N6NCA3	44	0.228	1.570E-02	1	73	76	22	102	118
-SEHRQISKrksIQPTlrTISLqriaLRREEAAATLGISPSTFDGWVRTGMMPQAVKVGG--VALWDAEKVRsAWCSLQDAAER--
>A0A0H5NDZ8	44	0.264	1.570E-02	16	64	76	4	55	135
----------------YIGVGDVAARLGKSRSTINGWIADRKLPPPnAQIGP-KIIGWLPELIDQpdsW-----------
>A0A2E7X9P6	44	0.236	1.570E-02	12	65	76	8	61	454
------------PADEELSASDIADLAGVSPSAVSNWRKRySDFPVPI-DSAGRWTRFRGAEVRAWL----------
>A0A4Q0YGK6	44	0.424	2.160E-02	34	66	76	1	32	36
----------------------------------WLWVKEGKFPKPIKLSPRVTV-WEEDKIINWME---------
>UPI000ACB9DE7	44	0.283	2.160E-02	14	65	76	2	47	56
--------------DKLLSFPQV--LTRVSrRST-----QEKDFPRPIKLPFSNNAYWFKSDIESWM----------
>UPI0012FADC33	44	0.327	2.160E-02	15	67	76	2	54	58
---------------RYITLAQLQEKLGhRSRSSIIRDYKEtGLLPAPIKL--GARLYWSEAEVDAAIEA--------
>A0A193C8C6	44	0.296	2.160E-02	13	66	76	2	54	62
-------------TTNWLTVAEFCAEMKISRRTFQQWRATGRGPSCLKLPNGD-LRIRRSEYERFLD---------
>A0A7C7EKL8	44	0.216	2.160E-02	11	68	76	2	56	63
-----------DRNKEFFSVKDIASLLDLSPVTITRWCKSGFIPA-IKVGQQ----WRisASEFEAWLKQQ-------
>A0A7Z3H9U8	44	0.283	2.160E-02	17	75	76	7	63	64
-----------------IDQSELMVMLGKGRTALYHLRmRDTTFPKPI---DHQPLRWIKSHIMAWIDSHNRISGNA
>A0A1H0VWT4	44	0.245	2.160E-02	14	66	76	6	56	64
--------------EPLWTVSDVAAYLNVPVHTLYGWRTKNYGPPARRV--GKHLRYLPSEVRSWFE---------
>A0A7W7U2T7	44	0.301	2.160E-02	12	64	76	4	55	65
------------PTTRMLTLGETLAELRMSRAAFYRLRARGSAPRCLKLPNGQ-LRIRRADLDAW-----------
>A0A6L3SS09	44	0.293	2.160E-02	15	72	76	2	58	65
---------------QMLTTANVTKMLRINRHSLMKIVEAGGFPQPIRL-NARTYRWNEETVASWLREKEQCS---
>A0A2E1IAE1	44	0.370	2.160E-02	16	69	76	8	59	65
----------------LVTTKKVAEILNMSPRTLENWRGKGMGPTYRRI-GGR-ILYSMADIQKFIDQEI------
>A0A562IIK5	44	0.229	2.160E-02	15	74	76	4	59	66
---------------RLVASQEVQEMLRVSRTRAYQITNSKTFPDPVaVLSVGRI--WRAEDVERWIRDH---RPD-
>A0A7J9WSH0	44	0.250	2.160E-02	15	66	76	7	61	68
---------------QWMSMEDFCAELGVARATAYKWSasgpRSGRFPRFRRLPNG-SIRIRRDWFEEWVD---------
>A0A1F9Y6M1	44	0.250	2.160E-02	17	70	76	6	59	70
-----------------LSLKDFAIMLGISKVTAWRWLRTQGVPRPRKI--GKKFFLDRDEVMEWWEQkgRIG-----
>UPI000E3BBC8B	44	0.250	2.160E-02	13	64	76	1	58	71
-------------NDSILLTSDVLARYKISRSTLYFWstpdrMPAGftcPFPKP-TI-PGNPKRWRESEIVSW-----------
>A0A2U9P0A6	44	0.250	2.160E-02	11	65	76	2	64	72
-----------PAAQKLLTVAETAVLLRVSRPTIYRWAASGYLPS-IQYGqpraegetrRGGAIRIPRSAVDALL----------
>A0A0A0BTB2	44	0.265	2.160E-02	17	65	76	8	54	72
-----------------MTLAELAAHLSVTPQALYDLRSKGRGPRGFRV--GRQLRFRPAEVEAWI----------
>A0A2W6CXR4	44	0.287	2.160E-02	0	75	76	0	72	74
MAKENKsrrvPVIGEP----LWTPGDLSEFLSIPEKTLREWRSKGSGPRWRKV--GKHIRYEPDAIRTWLDT-LTGDTNA
>A0A0S8KUA8	44	0.235	2.160E-02	16	66	76	20	67	75
----------------LLSPRQAAKALSISEKTLYNYTKSGDIPV-VRF--GRCVRYAPDQLKTWIE---------
>UPI001BE5E067	44	0.259	2.160E-02	0	73	76	0	71	89
MSRIDEMFEKLP---RVLSVKDLTDILGKDRATVYRWLKKGEIP-GVLI-DGTTWVIYRDEVRDYLlsrHNQAGAAP--
>A0A194AJG8	44	0.241	2.160E-02	15	70	76	2	58	91
---------------KLLTVKDLAAIFKTSEASIRmsmyrkRW---DCVPPPIEVGKRR--YWRESQIEEWLNKKIE-----
>UPI0009082862	44	0.320	2.160E-02	14	66	76	46	95	97
--------------DPLVTPDEATKMLHVDRSTLWRWAKSRYL-IPIEIGAKR--FYKRSDIDAIIN---------
>UPI001DBC004F	44	0.307	2.160E-02	16	67	76	50	99	101
----------------FLTRAETAEMLKVDFTTLWRWNKSG-FLRAIKV-GARKVMYKYEDVLAVLEN--------
>A0A7Y4YI97	44	0.292	2.160E-02	16	75	76	1	62	103
----------------LLTIKDLSAQLNIKPSTLYLWAAQGKIP-CRKI-HG-LIRFDQEEIHHWLDSftpahGTAGSPSS
>A0A7U2Q045	44	0.235	2.160E-02	16	75	76	36	102	109
----------------LYRVSEIAgpdGMFPLSISSWWAGVRSGLYPQPVKLGP-RLTAWRAEDLEHLAQNGIEGatfvsSPNS
>A0A6J7WRJ9	44	0.272	2.160E-02	22	65	76	8	51	111
----------------------LAKRYGINSSTISYWAKHQSFPAPIQGTAGKLSWYNTSEVDAWV----------
>A0A3C0XQF5	44	0.290	2.160E-02	14	67	76	107	160	188
--------------DDVVGTPQVADRLGISRQRVAQLVaQQGRFPTPIATVRGTHV-WEWGDIADWIAA--------
>A0A1G0YZ97	44	0.264	2.160E-02	17	69	76	7	56	216
-----------------MSLEELSGYMGVSKETVDQWAQKGIVPCSK---SGVLWRFRRSEIEHWADSQI------
>A0A519Z7C6	44	0.246	2.160E-02	4	64	76	2	70	218
----NRLPKGMPTLHEMLadmarpSPDELAKALGVHKRTVYHWLRRGEAPRPVMLALFWVTRWglQWADVEVF-----------
>A0A3D6C0G1	44	0.276	2.160E-02	16	75	76	1	62	224
----------------LLSVADLSGCLGVTSGTLERWIAQGKLPCSLK--DGR-FMFRRSELEKWaarhkITLNVSAAGNA
>A0A4Q2S2V1	44	0.285	2.160E-02	7	62	76	12	65	285
-------SSHDPAPA-LLSIGELAALSGVGATTLRSWEQRFGFPTPVRTSGGQ-RRYHAADLD-------------
>UPI00197E74A1	43	0.222	2.971E-02	15	55	76	6	50	55
---------------RLIRVPEVLSRVGVSRSTLYAMIQRGEFPAGRKlclgLPSGPTLR--------------------
>UPI001C0767C3	43	0.254	2.971E-02	17	67	76	0	49	55
-----------------MTLAQFCQQFEIARSTFYDWRAKSRAPRRVKLPNGD-LRISETDLNRWLDD--------
>UPI000417507A	43	0.320	2.971E-02	17	66	76	0	48	56
-----------------MTLQDIFNELDISKSTWNDWKNKGRAPKHFKLPNGQ-VRVRRADFEKWLD---------
>UPI001F169578	43	0.311	2.971E-02	23	67	76	0	42	58
-----------------------MKITTRPRSSIYASVEKGTFPAPRK--PGRRLVWLASEIDAWMAS--------
>A0A2J0M8I3	43	0.297	2.971E-02	15	61	76	2	48	59
---------------KLLRMEDIEEILGIPRRTYYRWEEAGKVPKAKRNPMSNQRYWTAEDI--------------
>I8QN46	43	0.228	2.971E-02	17	71	76	0	54	60
-----------------MTSSDIASLLGISQTAVNKMIsKASGFPAPIvERPNFR--AWRRSEVETWLRQHRPG----
>A0A6I1H4N7	43	0.250	2.971E-02	13	63	76	5	55	62
-------------TDRIIYRQDLYKLIGVTSETLRRWLKEGKIPAAdIAI-SRRTVGWRLSTLHA------------
>UPI00092F1F0D	43	0.240	2.971E-02	16	68	76	5	57	62
----------------LMTSAEVAELFCVSKRTVTRWVNTiPSFPIPVS-PEGTPLRFIRSEILEYFYRR-------
>A0A1H9WW14	43	0.322	2.971E-02	8	64	76	2	53	62
--------KAEPK----MTVEDVCGELRISRKTFYEWKVKGKAPHMTKLPNGE---WRieRSDFDSW-----------
>UPI000A14B92E	43	0.339	2.971E-02	13	64	76	3	55	64
-------------NEHYMTWDDVCLAVNRTKPTIWRWVQKGAFPKPkYRKADGLLIGFARNEIEHY-----------
>K2AN85	43	0.291	2.971E-02	17	62	76	5	49	64
-----------------LTVEQVAEILKVSRQTIWIRCKRGQLPA-FKLPGSR--RWLISrkDLD-------------
>A0A3B9ZC50	43	0.297	2.971E-02	15	61	76	4	50	64
---------------RFLTTQEAVERLGISKQTLFRYEKKGIFPKPRRSSINRWRCYTQEDI--------------
>UPI0005F2B8A3	43	0.224	2.971E-02	16	73	76	2	58	65
----------------LVGTSEIRKMMGVSRQRVYQLTCRSDFPTPAASPECGKV-WFRSEVKQWIELNRPSSP--
>UPI001CC1DCC9	43	0.245	2.971E-02	15	67	76	1	61	65
---------------RVLRLADVIKRTRLSRTTLYNLMNaksryyDPSFPKRISLTGraGGAIGFLEHEINNWISS--------
>A0A2G9XHD4	43	0.230	2.971E-02	12	66	76	3	66	70
------------PETGLLRLSQIlgnpkadppiPAIIPVSKSTFWANVKTGVYPKPVHL-SRRCVAWKVEDIKKMIE---------
>A0A176FUR5	43	0.240	2.971E-02	16	64	76	3	54	70
----------------YVRGKQVEARYNISRTTRWRWIKSGRLPKPEQIGPG--IAATREDLldeadEKW-----------
>UPI000CE82C5A	43	0.231	2.971E-02	17	75	76	4	70	71
-----------------LTVTDLADELQIEEGAVYQMRNRNPdaLPPAFKV--GKYLRWRREDVDAWIAAQlptsnvtpISGRRSA
>UPI0005529B04	43	0.257	2.971E-02	0	66	76	0	67	72
MNTANiQQNPIASAVPR-LDTAGIAAILGVTRVHVTDRItKRPDFPKPfINV-SRRLRYWRQSDVQAWMQ---------
>A0A3B9GLN2	43	0.271	2.971E-02	0	63	76	0	66	72
MStDDSNPQATQaettnSKSDEILTLAELAALLKIGRSTLYRGVERGEIP---CLRIGAAIRFRPADVLA------------
>UPI0013655113	43	0.230	2.971E-02	13	64	76	1	50	76
-------------NKQILQKSDIAELTGRHVKTIERWIREGFFPGGRYM-KGRQV-WTEKEFSDW-----------
>UPI000BE51DCA	43	0.241	2.971E-02	8	68	76	1	62	78
--------NGQTVKDFVMTMPDVCDLLQRSRIAVYGVMKRfPDFPKPENSGRGKMLIWMKADVMAWFEQH-------
>N9LCF2	43	0.225	2.971E-02	15	70	76	12	72	80
---------------QILNIRQLVEITGLSRAIIYSLLDpkskyyEASFPQQINLTSNR-VGWVAHEVNTWIDKKIS-----
>UPI00187B2B69	43	0.277	2.971E-02	10	62	76	33	83	97
----------QPIiPTEFLAIKDVCTMLNVTKSTVWNWTREGVL-VSYKL-SGR-TYYKRSEIE-------------
>A0A1F4TN24	43	0.269	2.971E-02	14	65	76	1	49	98
--------------EKVLTVIDVAKLLSLSPITVYRLAKKGEIPA---MRVGRCWRFTTAAIEKWL----------
>A0A660MGW5	43	0.240	2.971E-02	15	64	76	1	47	100
---------------KLLNANETAAMLSITTRTLYCWAREGKIPV---LTDGRNYRWLEAEVIAY-----------
>UPI001591117C	43	0.184	2.971E-02	5	68	76	10	85	101
-----QYTQEPQASQRfavLLRCVEVQQRTGLSRSSMYARMNpsdaayDSSFPLPVNVSAkGGSVsnRWIAAEVDTWIVSR-------
>A0A2W6CW16	43	0.298	2.971E-02	16	69	76	60	112	116
----------------LLSVGEVAVLLGQSRSSLYRAIEKGDLPVPVfKL-AGR---WRvpRRAVERLIDGEI------
>A0A0B8P884	43	0.290	2.971E-02	15	69	76	5	58	142
---------------KILDIDRLVVAIAISRNTINTLIENKAFPAPIQI-LGKAKRWDVKEIESWMRAKI------
>A0A7C6T014	43	0.301	2.971E-02	17	67	76	4	51	161
-----------------LTPEQVAQVLGLSRRTVISWLQQGKL-NGIKVGN----RWRvkEEDLDKFIDE--------
>UPI0003622A85	43	0.274	2.971E-02	16	73	76	5	64	182
----------------YLTTREASAMLRRSTKALERWRTKGTGPRYIKMGG--IVLYDPADIEAFVDAgrrgRTRGEP--
>UPI001A8EFB92	43	0.268	2.971E-02	6	74	76	76	155	238
------LGEGQD-PDELLSTAEVARILKYKRvTTIHAYLKDrpGYFPEPDVTGtlpaapprPGRpnTTWWRRSTITNWAATR-PGKGN-
>A0A0S8GY98	43	0.320	2.971E-02	16	67	76	4	53	472
----------------LLTVKEVSSFLQVHPKTIYRWVKNQQIPH-IKKSElG--LRFAAKDINDWIQS--------
>A0A0Q6G1Q3	43	0.301	4.086E-02	15	65	76	1	51	64
---------------RLLYFKDLNSR-GIpySRQWLDHLIKNGKFPRPVKVGARR-IAWVETEIEQHL----------
>UPI000A00BA14	43	0.285	4.086E-02	17	65	76	6	53	64
-----------------LTVRDMASELRVGRSTVYRWLATGRGPRIFRLPNNE-IRIHRADFIEWV----------
>UPI001ABC44CF	43	0.229	4.086E-02	15	73	76	6	64	69
---------------RLMDAHEIRVRLGnLSPQRVYQITNKASFPKPVaVLGAGKI--WLADDVEAWIAEHRPSQR--
>A0A4Q2SN78	43	0.271	4.086E-02	12	66	76	12	68	74
------------TDEHLLSIDALAAWIGVSPHTVRKWVtrgpATGLVPRMLRI-NGQ-IRFRPDDVRVWLD---------
>A0A839UPM0	43	0.283	4.086E-02	12	74	76	15	79	81
------------TSDRLLTPLAASQELHVSEGTLSVWRSTGRYLLPyVKI--GRKVRYRQSDIQTFIQRRvhnFGGASD-
>A0A2M8EG09	43	0.278	4.086E-02	16	75	76	2	61	81
----------------ILRMPAVKAETGhRSHASIYSAVKGGLFTKPIRI-GQRAVGWPSDEVQSINAARIAGKSDA
>A0A521HX01	43	0.185	4.086E-02	15	68	76	24	74	90
---------------RMMDMREFMTLMHCKRLTVYRWRKQGKIPSVV---VGRKVLFKRSDVELFLNEN-------
>UPI000F4E975D	43	0.250	4.086E-02	3	63	76	26	87	92
---VNQMQVEQQAlkNEKMtYTRYEMAKLLNVSLTTLHNWEKKGVLKPTTKI--GKFVYYSKSDIQA------------
>A0A0K1LMG6	43	0.320	4.086E-02	15	64	76	47	92	98
---------------QMLTVKELASILKVDRTTIWRWRQKG---MPCEK-YGGTIRFDLEKVKDW-----------
>UPI001BA9FE38	43	0.294	4.086E-02	15	48	76	1	34	110
---------------RFLNRAEVLEKTGVSYQTIWAWMRDGKFPRSREL---------------------------
>A0A8F0E980	43	0.301	4.086E-02	16	68	76	4	54	118
----------------LYSIQEVAALLKVSPRTVYSWVDAGYL-NAIKLPSG-TLRIKQSDLATFIRNN-------
>A0A1H1YVT6	43	0.226	4.086E-02	16	66	76	6	56	123
----------------LVGNREIRQMLGdISRQRVYQLTSRPDFPSPVaSLSQGK-V-WRGEDVEAWME---------
>A0A845U6R0	43	0.262	4.086E-02	14	72	76	45	103	128
--------------EKLLTASDLADILGFAHRSIVNMAREKphLLPPHIRVSD--SYRWRPSTVQAWMDDKSQAD---
>A0A6N7IDV7	43	0.234	4.086E-02	16	75	76	77	140	197
----------------LMSISEIASLVGLNREAVRLWTvgKRGpgNFPAPVDTVGDRIKVWAAHDVWLWLKDNSIPCPNA
>A0A1V5DGT5	43	0.269	4.086E-02	17	68	76	2	50	229
-----------------LTIKDLTELLNISEKSIRRWIKQGTIPA-YRIQGQ--YRFNKSEILEWATAR-------
>A0A2H0LIV8	43	0.250	4.086E-02	17	64	76	2	46	235
-----------------LTIREVTHLFDVSPKTVYKWIKEDEFPA-YRI--KERYRFNPVDILEW-----------
>UPI0004067A0B	43	0.250	4.086E-02	13	63	76	1	47	250
-------------NNELLTVNEVAEKLRTTPNTIYRWLRAGKFP-GVKIG----KEWRiKSEVLE------------
>UPI001E5EDAAC	43	0.229	4.086E-02	26	67	76	3	49	255
--------------------------TGLSRSAIYdRMDKKspryaEDFPKSFPLGGGA-VGWFKNDVDAWLEA--------
>UPI000301E762	43	0.258	4.086E-02	14	69	76	1	57	258
--------------TKYLSYREVSFYTGLTEKTLRNWVKSGDLSKPKKC-KGLVIGWNLDHLEthKWLQHHF------
>UPI00036CD26E	42	0.312	5.620E-02	24	71	76	5	51	54
------------------------EALNISESCVWRWVKSGKLPKPFR-PTKRSSLFDMEECQKAIDKMAGG----
>A0A2U3ARV1	42	0.264	5.620E-02	25	75	76	0	51	57
-------------------------MLGVSPRTLANWRTQGIGPAFVRVGqvHSR-TLYRLDDLHAWLDANRVETADS
>A0A5P2BFD4	42	0.246	5.620E-02	10	70	76	2	59	60
----------QGGSNRLLTPEEVAAWLKVSETTVknkYRtW---GLRPQKV----GRLLRFRERDIVAYLDEHYG-----
>UPI00195D09A8	42	0.220	5.620E-02	16	64	76	6	54	63
----------------LMTAEEVAKLFGVNKRTILRWIDSiKDFPIPVS-PEGANVKFIKREVLDY-----------
>A0A1S1Q680	42	0.240	5.620E-02	16	65	76	3	50	63
----------------LVSIGYLMKRLCLSRTRCYQLTRRPGFPPPVAVTGGR-V-WHKAEVDQWI----------
>UPI00035D852E	42	0.233	5.620E-02	14	71	76	2	59	64
--------------DETVTSSDIASLLGISQTAVNKMIsKASDFPTPvIERPNFR--AWRRPEVEAWLRQHRPG----
>UPI00146AEE5F	42	0.269	5.620E-02	12	63	76	4	54	65
------------PGDKLLTTGELAKLLGVSPGAILKWTRSGLI-IPTWSTPGGHHRWRLGDVQE------------
>A0A496X7C8	42	0.314	5.620E-02	17	68	76	3	56	66
-----------------LTIADLASILNRSPATIATEVtKTPhKLPPRLNLPGSRRVLWYQEDVEKWLNEH-------
>A0A849DQW5	42	0.283	5.620E-02	11	75	76	1	65	66
-----------PRTGRaeILTLAQVLTELDVPKSTFFRWKATGKAPCTIKYPNG-SLHVRRVDLDTWLTAHEEA-PAA
>A0A4Q5MA74	42	0.264	5.620E-02	15	65	76	10	60	66
---------------RIIKLVEIAQLMKCSRTTLHkiRMM-DETFPSEI-IRGGVRIGWNADEILQWI----------
>A0A7C7V1J3	42	0.267	5.620E-02	16	71	76	4	56	67
----------------LLTCREAALRLSVSTRTLWNWTARGWLPV-VRI--GRLTRYRPVDLERFALERLAG----
>UPI000AB7091F	42	0.268	5.620E-02	12	71	76	1	67	69
------------TTDRLITADEFAYMLRRSRKTLNRLRAAQpaGFPPEYNFslsthPRGRRPMFKLSHVQAYIDAQESG----
>UPI0007837F34	42	0.271	5.620E-02	11	68	76	1	57	71
-----------PPLVPYLTPEDLVTLLKLpSVETIYQWRKTRSGPRATRI--GKHLRYHPNAVAEWLDAN-------
>UPI001C3E483B	42	0.240	5.620E-02	16	66	76	16	69	73
----------------LCTNKDLQRLFGVSRTTIDRWTRErPTFPNKLKLSdsHGSLTRFLTEDVRRYLQ---------
>A0A8E4JP00	42	0.320	5.620E-02	12	64	76	8	58	74
------------TEDSLIDLKYITNDSGFTAKYFYSLIKKGDFPAPIKL--GRNSRWLMADYSEW-----------
>A0A7H1M8X4	42	0.232	5.620E-02	17	66	76	6	60	76
-----------------LRVKQVSKRLGISTAAVWYKSNpksrhyDADFPQPFKVSANA-TGWLESEINSYIE---------
>C4LDJ6	42	0.267	5.620E-02	4	67	76	1	69	78
----NNISILQPYITNgqyLIYIKDLAEIINTKPQTIRKWICKDRLPsglvKPNKL-GNRHV-WSVYDVEDYLHS--------
>A0A660UQD7	42	0.252	5.620E-02	2	64	76	4	58	78
--QNNQ------ANIQLMAAKQLGLLLALSKRQVFRLNSCGKIPAPFRIGG--ALRWRQSDIELW-----------
>A0A4T2GZU4	42	0.276	5.620E-02	5	67	76	20	82	83
-----QQQVKQRTTFGIVTQKELLVLLDISPNTLKSWEKKGlpRLEPPIE--GTRTVYYKLSDVLDFLEN--------
>A0A1V5C5A1	42	0.226	5.620E-02	13	65	76	19	68	93
-------------PTKILTVKQISEFLQTKQSTVYAWAEQGLIPS-FKI-NG-LLRFDEAEVIEWV----------
>UPI001E3E900C	42	0.250	5.620E-02	14	61	76	41	85	94
--------------DELLTVEETLKLLKCSKQALWNWRKNGILPS-YRL-GNR-VYYKKSDI--------------
>A0A1Y4JZ67	42	0.259	5.620E-02	13	66	76	45	95	97
-------------NETYVTPDEASKQLHVDRSTLWRWAKTGYL-MPIEVGGKR--LYKQSDINTILD---------
>A0A644WIV8	42	0.290	5.620E-02	14	67	76	46	97	101
--------------DALLTIEEAMALLKVkNRATLWRWEKRGYL-APMR--SGKRCLYRKSDIEHLLTN--------
>A0A1Q3QIZ7	42	0.266	5.620E-02	7	63	76	36	88	101
-------SKEQQ-PEEFLSRKEVLSILKIDSSTLWSWEKTGyikSFPF-----GGR-KRYKSVDVEA------------
>A0A359G4N7	42	0.200	5.620E-02	18	67	76	52	98	104
------------------SREKVAELLDVDLSTLWRWAKRGLL-VPVEVGGKR--RYKMSDVRRMLNN--------
>A0A511YAD1	42	0.300	5.620E-02	7	65	76	40	95	105
-------SAESEKDEHLL-IAEVCELTKKKRTTIWLWNKKGLL-KPVgK--SGKSPIYRRSDVLNYI----------
>A0A6N7EVU4	42	0.254	5.620E-02	15	65	76	1	51	119
---------------RVINKTDLLKKLPFKKSTLYQRINDGFFPAGILTPVSAHAVWDEDVVDAWL----------
>A0A1F9NVV1	42	0.311	5.620E-02	15	75	76	74	129	151
---------------QLLTYDDVSKWLRVKIGTLYSWVSRGRIPF-IRLGD-RVVRFDADVIASWV---GTGQANS
>UPI001BD50882	42	0.222	5.620E-02	16	65	76	83	136	179
----------------LVSLGEAAEFTGVKKSTLAKYKKgtfgGGGFPVPVRKASKKDPLWRLSDIADWL----------
>A0A2W6AWX1	42	0.223	5.620E-02	13	75	76	76	141	186
-------------PEELVTASGIALRTARTRESVRLWIEGrrgpGGFPPPVAWLDRRTRLWKWSEVSEWLVS-VGGEASA
>A0A7C3BRS5	42	0.262	5.620E-02	15	73	76	6	64	210
---------------KLLSITRVAKILGAHPLTLRSWAEKGYIPH-YKTPGG-HRRFKERDLEAFLSemNQSGATP--
>A0A1G3PLU3	42	0.254	5.620E-02	17	74	76	2	57	226
-----------------MKVKDVTALLNVSEKSIYRWIKSDGFP-YYRI-NGQ-YRFSKAEILEWaTENKINVTPQ-
>A0A7D5MSL7	42	0.265	5.620E-02	17	65	76	2	47	232
-----------------LKVKDVADLLNVSEKTIHRWLKEGELPF-YQI--NQQIWFNRNEIENWV----------
>A0A847HM21	42	0.218	5.620E-02	14	71	76	2	64	233
--------------DRLITLGEVASLLRVSRHTVQAWIspsspnHRPEF-AIMARHAGRRTVFVEAEVSAWLDQRRGA----
>A0A7W0JC88	42	0.265	5.620E-02	17	65	76	2	47	239
-----------------LKVKDVADLLNVSEGTIYQWLADGKIPA-YRLNQHYC--FSRGEIQNWV----------
>UPI001E381DCD	42	0.227	7.731E-02	27	70	76	1	43	50
---------------------------GLSRASIYRREADGTFPRKVQLGP-KCVAWYETDIGEFVSDPMG-----
>UPI001F22721A	42	0.277	7.731E-02	25	72	76	0	52	54
-------------------------MISLSRSTIYDKLnaksprHDPSFPRAVKLGVSA-IGWRQSEIHQWIKTRSKNS---
>A0A516LB00	42	0.326	7.731E-02	12	57	76	1	44	56
------------PIKNLLTPQETADQLKLSRRTIYRWLAENKVPEGIVFRVGR--GWR------------------
>A0A6I3SVP7	42	0.260	7.731E-02	25	73	76	0	48	56
-------------------------MVGKSRTAIYRDMQLGAFPTPVRV-GARALAWHSTEIASWQQRRTdEASP--
>A0A0M8YPP1	42	0.365	7.731E-02	16	67	76	5	55	61
----------------WLTVEEFCAELNIARSTFNDWRAKGRAPIVRKLPNGK-LRLERADIKSWYDS--------
>A0A345R931	42	0.274	7.731E-02	13	63	76	1	49	61
-------------TKKLLTTDEKIAEIGVSRQTLYRWLKMGIGPKYLEYGG--CIRYLPEPLLA------------
>A0A2D8EV95	42	0.262	7.731E-02	15	71	76	2	61	62
---------------QLLTEKEVARALNVSVSTVRRDRykdRKGLVPE-LKYSKiGSCVRYKPEDVQKFIEQKQAA----
>A0A1T4YVI5	42	0.244	7.731E-02	17	65	76	5	50	62
-----------------LTVKEVAALIGVGKTTVYTMVRQGEIPH--KKARG-CILFHRGTIERWL----------
>UPI00041A9E1C	42	0.305	7.731E-02	15	73	76	3	56	66
---------------KLLLVEDVAEILNLSVQSVYTQVREGIIPA-IRI--GRQLRFDPDKLQEWMDQ--GGTA--
>A0A2E0IIS2	42	0.241	7.731E-02	14	73	76	2	56	66
--------------EPWLSADDIAAHLGVTKDTVYSWISDKAMPA-HKV--GR--LWKcqASEVDAWVRN--GGAA--
>A0A327NQJ4	42	0.250	7.731E-02	3	65	76	1	67	75
---NANLASPPGQPTEWLTPKQVQSIFKFGNTRFWQLVKDGAFPvsRP-KSPTGrdlRIVRIRRSDVDAFM----------
>A0A0B8QER0	42	0.230	7.731E-02	15	66	76	1	51	75
---------------QLLKIKDVISLTTISKSQIFALRNKGLFPQSISLGAN-SIAWYEQEVKEYTE---------
>UPI001F1B487C	42	0.307	7.731E-02	16	67	76	17	67	76
----------------WMTVPELLAELDIARRTWQRWRALGIAPRCHRLPNGE-LRIKRRDFESWLDS--------
>W3VAX6	42	0.257	7.731E-02	5	65	76	6	74	78
-----QPTAEQrlqalknygETSDRLVREQERQYITSIARSTAWKLERAGKFPLRKAIGAKSC-GWLLSDLLFWI----------
>UPI00191AEE7A	42	0.254	7.731E-02	13	67	76	24	76	83
-------------PNELYLLRQVAQIFNRHPETVRRWIKKSQFPTPLNI-NGM-YYFKGSDLLEYINA--------
>UPI0005FADC77	42	0.250	7.731E-02	0	67	76	0	76	84
MTNEKEI-KLQPfilPPDGSLvraygilgdRKKGIIGCCEMSRTMLWSQVNIGRFPKPLKI--GRIAAWRAEDIREYLKD--------
>A0A840R861	42	0.228	7.731E-02	0	70	76	0	90	91
MQKVNaTPatSKIQTPDHRYTTLPEtgflrlksiigdrnakppIPALIPVSSATWWKGVKELRYPQPVKLAPNV-TAWRVEDIRELIQRQGG-----
>UPI001BD6B893	42	0.288	7.731E-02	20	71	76	48	95	101
--------------------KEVLDFFNKKRTTIIAWRKNRNFPEPISKSP---LRWVRAAVMEWVE-HEGG----
>UPI001CD09C37	42	0.271	7.731E-02	0	68	76	0	61	104
MSN---LHATNPF---LYTYQQAATLLGLkTVQALRDLVFRGKGPVPTRI--GRRVFFTPADLQAWVDAH-------
>A0A497PCB8	42	0.222	7.731E-02	5	68	76	10	80	105
-----QLQSQQDGqGHRWLTVREVATRFRVSRDTVGRWIRAGLLPA-IDVSFSATPGshrpsWRIntENLNSFVEAR-------
>A0A1Y6H684	42	0.252	7.731E-02	10	67	76	20	82	120
----------QKPSLRLLYIEDLAPLIGKTPSTIRTFVSRRDsyrhlIPPPYKLPGSLRLVWYEDDVAQWLAA--------
>A0A1M6UGN2	42	0.238	7.731E-02	0	62	76	69	128	133
MEQKNDCGLFPEQNKDMVSKKSVITGLGVSHTTLWKWEQRG-FLVPVRV--GKKIYYRRSDIE-------------
>A0A7V2XTY4	42	0.245	7.731E-02	17	72	76	2	55	236
-----------------LTVRDVARILGVPEKSIYRWIRQGALPA-YRVQERYC--FNRAEILEWaISRRMPVS---
>A0A848RY47	42	0.242	7.731E-02	11	75	76	3	71	682
-----------PIPDALLAPSDIADLAHVSRSVVSNWRKRSvTFPEPIAGSDAK-PLFSRDQVVAWLrlrgHDNVGQSAGA
>A0A380AVC0	42	0.254	1.063E-01	14	68	76	2	47	50
--------------ERYLSTDEVCDIIKRTKPTLWAWIKAGDFPP-----ANR-TKIREGD---WLATQ-------
>UPI00083A167A	42	0.226	1.063E-01	11	62	76	3	54	62
-----------PTEDRVIFRPELQALLHVSSETIRRWLLASKLPMPdVAL-TRKTVGWKRSTLE-------------
>UPI001356FA9F	42	0.293	1.063E-01	12	68	76	4	57	62
------------TPNALMSVEDLANHLNVPKRTVYsEWRKW-ELPG---FQVGKHLRFRERDIENWLEAN-------
>A0A7C1ZE15	42	0.259	1.063E-01	14	67	76	2	52	66
--------------EKILTVKDLAQYLKMDEHTVYRLARKGVLP-GVKIGGE--WRFKKNLIDKWIEE--------
>UPI001F23EA4B	42	0.254	1.063E-01	20	69	76	7	55	67
--------------------KQAAEYLGLTEGTLAVWASTGRYQLPfVKV--GRKVFYRQSDLDAFIDSNI------
>UPI001CEF6541	42	0.308	1.063E-01	8	71	76	2	66	68
--------KTHDSADReWITPLEASALLPsVSRRTVQSWAKKGKLPNSLKLPSGQ---WRiaVRDIEEILEAGRAG----
>A0A0K9YNU9	42	0.280	1.063E-01	10	66	76	1	56	69
----------QVELDDIMGLAEVSDMVGKSKQYVKTYLERGQFPEPVKVLASGPI-WLREQIQTWID---------
>A0A831UIA2	42	0.302	1.063E-01	16	58	76	4	44	70
----------------LLTAHQIGERYGLHRNTLYKWEKQGLL-HPVRTPGGR-RRYRR-----------------
>UPI00107AF410	42	0.235	1.063E-01	8	67	76	2	66	71
--------NLEPV---LITRTDIQNMLGgISRTTFYrmrqRWKREGTpFPEPVNdiMPPKGGTLYRHKEVVAFFKA--------
>A0A1V3QHC6	42	0.276	1.063E-01	9	73	76	16	75	76
---------GKPATE---TEPAIPAIIPVSKSTWWSGVRSGRYPQPTRALGDRITAWRWEDIIALIEK--GGAA--
>A0A7C3UCB9	42	0.344	1.063E-01	18	73	76	24	76	77
------------------RLDDVARLLGRDRDTVARWLEEGRFPDAYRTPEG---WWRvpLADVERV--ARAGGRA--
>A0A3D5HP87	42	0.352	1.063E-01	15	64	76	5	52	80
---------------KILTYNDL-NQLGYgSRTTVWRKVRAGLFPKP-RSRDGQPV-WRLEDVERY-----------
>UPI001F43F3F5	42	0.220	1.063E-01	12	64	76	25	82	84
------------PDSAFVRIPVVASLFACSPATVWRRVKKCALPTPRRLSVGV-TAWRVGELraalrgEAW-----------
>H0Q1E2	42	0.384	1.063E-01	30	68	76	7	44	89
------------------------------KRTIENWVANGQMPRPHAT-GGRRVYWRPDVLYRWLDER-------
>A0A5C8NP50	42	0.310	1.063E-01	11	68	76	34	85	89
-----------PACAR-IGSADMSALLNLGRSALYKWVREGRAPAPIA--PGV---WRAGDVRDFLAQQ-------
>A0A0F9UEC1	42	0.277	1.063E-01	13	64	76	4	56	91
-------------PEDLLTIKDVCTLFGKGHMTIWKWRKKLDMPT-IIIPGdaRHSVRFEKQQLVKW-----------
>UPI001C0946E2	42	0.240	1.063E-01	16	65	76	24	71	95
----------------FFTLEEAAQFLNQSRSSLYKLTSKKDIP--FYVPGGKMIYFRRSELEEWI----------
>A0A7Y4YGY3	42	0.294	1.063E-01	16	66	76	2	49	102
----------------LLTVKDMATRLQVKDKTIYAWTSQGKIP-CVRV-NGV-IRFDAREIEHWLQ---------
>A0A1W6MKZ5	42	0.241	1.063E-01	6	67	76	20	79	103
------LSGILPFQKEFLSVAELSIYLGISMSAVYKLTSKNEIP--FYCPGGKKIYFKKQEINQWIEE--------
>A0A3N7HMD5	42	0.275	1.063E-01	17	56	76	20	57	107
-----------------VRLPVVATLFSISRATVWRWCRKGHLPQPTHI-QGV-TFW-------------------
>A0A1V9GAV6	42	0.260	1.063E-01	16	65	76	56	102	112
----------------LLKITELCTLFQVTKPTIYSWIKAGKL-KPVKVRSR--VYFLFQDVQKLM----------
>A0A1F6LK43	42	0.313	1.063E-01	16	66	76	95	142	161
----------------IMDTETVAKFFNVSPRTIQGWVSKNYIPN-FHI--GNFVRFRLTDINSWID---------
>UPI0016091ACA	42	0.272	1.063E-01	11	65	76	31	84	172
-----------PAWNEILGAHEVARLTRRPRWILATLAFVGQFPKPRRF-RGRAIGWHRRDVQRWL----------
>A0A1I2BVV7	42	0.258	1.063E-01	0	61	76	192	246	310
MSQ----RATEPAD---ITVEKLLAALDCGRATLYRYIDRGLLPPPIEGRRGRPARWSPEAL--------------
>A0A285BM61	42	0.252	1.063E-01	0	62	76	0	68	344
MSEqpvHRSPAERAEQASRLadvpLTTGAVARRLGVSPTTLRSWDRRyGIGPA-VR-GEGRHRRWSPRDIE-------------
>A0A6N9RS03	41	0.296	1.463E-01	10	63	76	4	55	57
----------QATPEGLVSIATLVEMLDRSRASIYRAIERGDFPT--RLQQGGVSRWLMFEVMA------------
>UPI00071CBA08	41	0.277	1.463E-01	33	68	76	11	44	60
---------------------------------FYNYMKNEGFPLPIKV--GRRNFWKQEEVEAWINSR-------
>A0A0Q6XLH3	41	0.277	1.463E-01	16	68	76	3	56	61
----------------MLDTAQIAVMLGMTREYVtDRLTKRPDFPKPRLALSRKMKRWAEADIREWMEKQ-------
>UPI0005DD0332	41	0.234	1.463E-01	15	74	76	1	59	61
---------------QFYTVKEFAEMVKISEKTVTRYIKTGDL-EAVKFGGQ----WRitESAVQNYIknNSNIGGREN-
>A0A838V8W6	41	0.269	1.463E-01	13	64	76	2	51	64
-------------PDR-ITIDEAAVIAGGDRAAVYAWMAHMDFPRPARF-MGVSQSWSRAAVEEW-----------
>UPI001C700F31	41	0.295	1.463E-01	14	66	76	1	59	65
--------------DDILVTSDLTSRYKISRKTLWSWQSADKmprgfvcpFPPPDW--PGNPNRWRSESIKEWED---------
>A0A3D3R3Y6	41	0.277	1.463E-01	14	67	76	6	57	68
--------------DYLMT-AEAAEFLGVSQNTLRTWAKQGQIPVQVN-PVNNYRLFRREDLQSFLDS--------
>A0A653T7A3	41	0.252	1.463E-01	16	72	76	8	68	69
----------------LLTTEEVAAQLGTRVGLLREWKylddkDNGhRGPKATKV--GRLVRYKPSDIASWLDAQQVAS---
>A0A1R7QAA7	41	0.206	1.463E-01	16	66	76	3	60	72
----------------YITSKELRRKFNnCSSTTLWRWqqptqkIYAKPLPPPVRAAIGSQSLWDEKEIKEWEE---------
>UPI00177B7115	41	0.235	1.463E-01	11	61	76	16	65	72
-----------PDSAR-MDIAALVAVTGKSRATVYRWIDRGILPKPRRFAGTTQNTWNVGEV--------------
>UPI001F331088	41	0.358	1.463E-01	21	70	76	14	64	74
---------------------DLKYITNDSRFTakyFYSLIKRGEFPAPIKL--GRSSRWLLRDYFEWKARYIG-----
>UPI000C1CA642	41	0.288	1.463E-01	29	73	76	5	48	74
-----------------------------SVAGVWSGVKAGIFPPPIKVST-RSVAWIEEELDALLAAKREMSR--
>A0A7T0C1C5	41	0.245	1.463E-01	16	68	76	3	52	74
----------------FLSVIQLSRFLGVKPKTLYSWVSKKVIPH-YRI-EG-LILFKKQEVEAWIETR-------
>UPI001C04763D	41	0.258	1.463E-01	17	74	76	6	62	74
-----------------MGRAEIAMRLGLDRRTdyykVYRLTLRPGFPAPWKLKGG--YVWATADVEAWIAEH---RPD-
>A0A7C3GCK0	41	0.226	1.463E-01	0	51	76	0	49	77
MTR--RPKRRNPRrPVLLVDIPTAAALLDISPSTLYRWISQGDFP-YIPLPSG------------------------
>UPI00069140B3	41	0.320	1.463E-01	22	71	76	30	76	81
----------------------VAAIIPIGKRTFLKRVAEGKYPKPVK--AGRCSLWRKSDIDRLV-SEISG----
>UPI001D18767F	41	0.241	1.463E-01	16	66	76	11	68	81
----------------YLTSKEVRERLkGCSAATLWRYQqpKQKLFvkpmPAPAKKGAGSMNLWDEDTFNEWEE---------
>A0A0F8Y899	41	0.303	1.463E-01	14	68	76	9	64	83
--------------EKALTTNDLRRIFGVSAMTILSWRRQKKLPTIVIKGDRRnTIRFRPDEIQQWAEEN-------
>A0A437L4M8	41	0.244	1.463E-01	20	68	76	24	71	87
--------------------KEVLTMVKIGSSTLCRWMDNGIVSRP-RQSGERWVRWMVADIKEWQDTR-------
>A0A1G7J7G0	41	0.293	1.463E-01	16	73	76	1	55	98
----------------LLSMQKVKEIYSISRRTLINWEKEGLI-TPLRTPKGR-RRYRKEDIEKLL-GMIEEKP--
>UPI000CE434F2	41	0.234	1.463E-01	17	75	76	22	80	101
-----------------LSVEQLTDVLGLSDKTVtYRWLREGRIPA-IRL-GGT---WLifRDDIKDHLEAHynTPGPSSA
>A0A6H1ZTW7	41	0.285	1.463E-01	0	55	76	0	50	113
MSVSIGLQSECP-----VTIREILEAVPVSSRSIRSWIRQGLLPKPIKYGLGRAVG--------------------
>UPI00069E4A43	41	0.258	1.463E-01	16	68	76	82	138	187
----------------LVSLSDAAELAGTTKATLSRYSKgsrgKGDFPTPIlRVDSSR-PLWAWSDVAEWLAKN-------
>UPI001CEDD6CD	41	0.215	1.463E-01	16	73	76	78	141	190
----------------LVGLSDIAELTGLTRQAV-ALLKDGargkgNFPAPVQRLSGNSPLWNWASVAEWLkdNNRLGHAP--
>UPI001EE59927	41	0.238	1.463E-01	25	65	76	0	40	244
-------------------------MFGVTERTVWRWAdSNPKFPQRMMLGP-RTIRFRRKSVEKYI----------
>A0A1H3NJL3	41	0.258	1.463E-01	8	66	76	11	67	480
--------SEQTKSDR-LSTAEVARMAGVHKDTLLRWLKAGHVPEPRRDRHG----WRhftESEANAVID---------
>UPI000409AB6B	41	0.307	2.012E-01	16	67	76	1	49	53
----------------LVGVKDIATRLNVSRPTVFELIKEG-MPT-IRISE-RILRFDPDEVMSWIKN--------
>A0A1I6EW85	41	0.278	2.012E-01	7	67	76	1	55	60
-------SSVEP----LWTVEDLSAFLGVPVHTIRGWRTKHYGPPARRV--GKHLRWDPAKVREWFNS--------
>B5GBA3	41	0.290	2.012E-01	15	68	76	7	57	61
---------------RLLTPNQVADVLAIPKRTLYaKWREWGI---PARR-VGKHLRFRERDLALWIEQH-------
>UPI0011639D6C	41	0.333	2.012E-01	23	73	76	5	53	61
-----------------------AKRLKVSPRTLQNWRIKGVGPSYIR--AGRMIRYRSKDLTIWLTANTVSSA--
>A0A087KGM0	41	0.320	2.012E-01	16	68	76	6	56	62
----------------LLTTKQLAEYLNKPVNTIRGWRHRKVGPTGFRL--GRDIVYRRAVVDSWLAER-------
>A0A535E907	41	0.326	2.012E-01	14	65	76	2	51	62
--------------EELLTSSEAARMLRVSKATITRYVRLGQLPA-IRLPSG-HIRLRRRDIEKLL----------
>A0A1F1UWX4	41	0.321	2.012E-01	10	63	76	1	53	64
----------QPTP-RTYSAAETAAILGISKSTICKWVKLGEAeqLKPIKV--GEALRFPRAVIDA------------
>A0A661D5C3	41	0.309	2.012E-01	16	68	76	6	57	65
----------------LISAEQAADYLDVTTRTLANWRSLG-FPniPYSKI--GRCIRYRLADLDSYIAKH-------
>UPI000DD7824E	41	0.326	2.012E-01	27	75	76	14	64	66
---------------------------GITmKNTkLWQMVKAGLFPKPF-TNGGRERVWLEADIDRWLLERAdQGKGDA
>UPI000B888CEA	41	0.414	2.012E-01	30	67	76	6	45	78
------------------------------RTTdlrIAKRVKDGAFPAPLKLGPG-STGWRVADIDAFLAS--------
>A0A8D5JEF7	41	0.267	2.012E-01	15	68	76	18	71	79
---------------RLAGLAEIAELLGnVSRQRASEIIRRPTFPEPIdTLATGRI--WDRADVIAWIKEH-------
>UPI001CC499B7	41	0.276	2.012E-01	4	68	76	21	76	79
----NDPAGITP---RL----TLARLTNKHPITITRWVRKGLLPKPLTI--NKTQYFRNSDILAFINSQ-------
>G0A3U2	41	0.297	2.012E-01	16	62	76	7	51	82
----------------LLRFAAASEATGRPRTSFYRAIKAGLLPPPIKI--GEASAWPSNEIE-------------
>A0A149SVK3	41	0.322	2.012E-01	7	66	76	1	55	82
-------SKIQP---RLLRTEDAAEYCGgLSISSFLSEVA----PHCRKLnPAGRRVAWLRDDLDKWID---------
>UPI001AAF6DCA	41	0.254	2.012E-01	15	68	76	53	107	110
---------------KIMTTEMLAGQFPeLSRRTLEDWRTKGVGPMSVKADNARRVYYLKSDVIAWIMAN-------
>A0A1T5H1P6	41	0.179	2.012E-01	17	68	76	0	64	141
-----------------MRLGEILNLTGAGKKTLYRWMEKhptidtsdphsllGHpFPRP--TGNaGRAVVWDEKAVHDWWEAN-------
>A0A1B9C0D1	41	0.230	2.012E-01	10	68	76	74	138	169
----------EPEPERtplqLYDQAALADLLCISKKSVQNICsKTPwLLPAAIQIPGARGPRWTPESVQEWLQNR-------
>A0A1B9JYY3	41	0.222	2.012E-01	17	68	76	15	66	205
-----------------ISFSDLAVALGCDESTIKIWLKDEtiKMPKPLQIGEN--MWFSYEEVKNWLQSR-------
>A0A2D6SJS7	41	0.280	2.012E-01	7	72	76	120	190	210
-------NKMQPTyVTALdsgsLSTKEVAAKAKVHRDTLLRWLRNGSIPEPKR--DHR--GWRKfshAELTAIIKfTQIGSS---
>UPI000F514E88	41	0.368	2.012E-01	17	71	76	134	185	212
-----------------LSIAEAAKALGLDRGTVWRAVKAGRFPA----TEGA-DGWRiaRADVQAFLKTNKRG----
>A0A7W1CJ84	41	0.260	2.012E-01	19	68	76	4	50	239
-------------------VKDVADLLNVSETTIHQWLTEGKIPA-YRLNEQYC--FSRGEIQNWMMSN-------
>A0A8G1TJM8	41	0.255	2.012E-01	14	60	76	1	42	243
--------------EKLLTVTEVAAYLRTTTTTIYRWLKQGRL-SAVKIG----KEWRISE---------------
>A0A7X7FIZ4	40	0.306	2.767E-01	22	70	76	3	50	52
----------------------VAQALGISKRLAQSWRALNILPEPD-LHIGRTLRWKPSTIQDWLDRKAG-----
>A0A838V3B0	40	0.283	2.767E-01	16	68	76	9	58	64
----------------FFTERTLAVYLSVSDRTIRNWIRRGQLPS-YKLGASR--RIDPADVEDFLARH-------
>A0A7V6PV72	40	0.300	2.767E-01	17	66	76	5	51	70
-----------------LTVKQVAEFLQMDERTIYKLAKQGDIPS-FKASNQ--WRFIKKDIESWVE---------
>UPI000255EE85	40	0.260	2.767E-01	27	75	76	6	50	70
---------------------------GISDMTLWRWLKRGILPSPLVI-ERRRYWWR----EAILDSlQCAGRSDA
>A0A520HA28	40	0.230	2.767E-01	25	63	76	0	37	73
-------------------------MTGFGTTTLYDRIKAGLFTRPIRI-GARLSAWRASEVDE------------
>UPI0014309176	40	0.250	2.767E-01	17	65	76	4	62	74
-----------------LSLQQLVKILQISRSTVYgRLDKkscqyDSTFPRPIKLyssvtSNGR-IGFIEEEVMHWV----------
>A0A8A8V4U1	40	0.314	2.767E-01	0	68	76	0	67	76
MGIDHGRRSLTAEVTILLTEDEAASLLNIQPATLATWRVKGR-PHlPF-VRVGRCIRYRRQDIAAFIDGH-------
>UPI001CD938C0	40	0.288	2.767E-01	16	67	76	17	67	76
----------------WMTVPELLTELDVKRRTWQRWRALGVAPRCHRLPNGE-LRIKRRDFESWLDS--------
>A0A2E9FCK4	40	0.243	2.767E-01	0	67	76	0	80	84
MSISNcaatRLSTYAVPETGFLRLKQIignpkanpaiPGLIPISASAWWQGVNSGRYPQAVKLSPGVTV-WRAEDIHSLIRS--------
>UPI000B347631	40	0.290	2.767E-01	16	67	76	26	80	87
----------------LVSIKTVTKLCSLSRQEIDRRVYNGTFPKPQKLSkqdNAIRKAFRLHDIQIWLDD--------
>UPI001F377BF4	40	0.270	2.767E-01	18	63	76	38	83	88
------------------RVPEavVCALYDISRDTAWVRVKAGLIPAPIK--QGNTTRWVVGDLRA------------
>A0A7J5WFK7	40	0.224	2.767E-01	13	67	76	2	57	95
-------------TKRFYNIEELSTILGKSIAAVHGHLARKQFdavPPPMKL--GRRLAWLVEAVDAWIDD--------
>UPI0018A7CD78	40	0.234	2.767E-01	0	67	76	0	80	115
MSQNTSYpkasaakrSNSPSSVPRVLSVEDLSPILKLAPTSIRHYTGNsetlGhLLPKWFKLPGGRRLLWLEEDVLAFIQS--------
>UPI001566A587	40	0.254	2.767E-01	15	67	76	26	80	129
---------------QLIGADDLAALLGRSPRTVRVDASRnpGNLPPRFHVPGTRKLAWRVVDVRRWSES--------
>A0A7X0HW77	40	0.280	2.767E-01	14	68	76	1	55	179
--------------ENLLTVREIAETLQKSEETVKRWLRSGKFPNAYK--ENDKQGWRIphQDLQTFLNSN-------
>A0A3M1WLY0	40	0.313	2.767E-01	14	64	76	15	63	192
--------------TRMLTGAQAADVLDVSRRTIYRWVQQGKI-HAIRRPSGR-LRICEDSLLGF-----------
>A0A381RDK5	40	0.245	2.767E-01	15	67	76	2	51	226
---------------KWLTVADVVQLLHVPEATIYRWVRQGDIPCIVRRGKH---YFNQSTLVSWAES--------
>A0A2N1RNV4	40	0.265	2.767E-01	17	65	76	2	47	228
-----------------LKLKDLVELLQLPEKTVKTWVEQGKIPS-YKIGGQ--YRFSESEINEWI----------
>UPI001678ABCC	40	0.265	2.767E-01	4	67	76	2	60	242
----NQYLKAEPT----LSLSEVLKAKNKSYSWLFEQVRLGNFPPPDRK-SGRKIFWRKSTLERTMNN--------
>A0A7V8YT18	40	0.304	2.767E-01	17	62	76	4	48	275
-----------------LTIAELSAETGLKPATLRAWENRHGFPRPLRLAGGQ-RRYRPADVE-------------
>A0A7V3AMA6	40	0.269	2.767E-01	17	68	76	5	54	310
[truncated: 451,235 more chars]
