# Supplementary material for: Phage-inducible chromosomal minimalist islands (PICMIs), a novel family of small marine satellites of virulent phages
Source: Nat Commun. 2024 Jan 22;15:664. doi: 10.1038/s41467-024-44965-1 (PMC10803314; doi:10.1038/s41467-024-44965-1)
Supplement: Supplementary file 5 — Supplementary Data 10 [file 41467_2024_44965_MOESM5_ESM.zip › AlpA_34_P_115/AlpA_34_P_115_0b1e2_unrelaxed_rank_1_model_1.pdb]

MODEL     1                                                                     
ATOM      1  N   MET A   1       2.013 -26.630  38.752  1.00 43.84           N  
ATOM      2  CA  MET A   1       2.508 -27.544  37.726  1.00 43.84           C  
ATOM      3  C   MET A   1       1.731 -27.373  36.425  1.00 43.84           C  
ATOM      4  CB  MET A   1       2.413 -28.993  38.205  1.00 43.84           C  
ATOM      5  O   MET A   1       0.531 -27.647  36.373  1.00 43.84           O  
ATOM      6  CG  MET A   1       3.387 -29.335  39.321  1.00 43.84           C  
ATOM      7  SD  MET A   1       4.747 -30.430  38.755  1.00 43.84           S  
ATOM      8  CE  MET A   1       5.510 -30.842  40.349  1.00 43.84           C  
ATOM      9  N   SER A   2       1.840 -26.218  35.785  1.00 58.17           N  
ATOM     10  CA  SER A   2       1.789 -26.410  34.339  1.00 58.17           C  
ATOM     11  C   SER A   2       2.339 -25.195  33.600  1.00 58.17           C  
ATOM     12  CB  SER A   2       0.354 -26.686  33.886  1.00 58.17           C  
ATOM     13  O   SER A   2       1.760 -24.109  33.662  1.00 58.17           O  
ATOM     14  OG  SER A   2      -0.121 -27.903  34.434  1.00 58.17           O  
ATOM     15  N   GLN A   3       3.682 -25.084  33.553  1.00 49.70           N  
ATOM     16  CA  GLN A   3       4.568 -24.408  32.611  1.00 49.70           C  
ATOM     17  C   GLN A   3       4.282 -24.843  31.177  1.00 49.70           C  
ATOM     18  CB  GLN A   3       6.032 -24.680  32.960  1.00 49.70           C  
ATOM     19  O   GLN A   3       4.561 -25.983  30.801  1.00 49.70           O  
ATOM     20  CG  GLN A   3       6.566 -23.814  34.092  1.00 49.70           C  
ATOM     21  CD  GLN A   3       8.062 -23.968  34.294  1.00 49.70           C  
ATOM     22  NE2 GLN A   3       8.558 -23.497  35.433  1.00 49.70           N  
ATOM     23  OE1 GLN A   3       8.766 -24.506  33.433  1.00 49.70           O  
ATOM     24  N   ASN A   4       3.083 -24.369  30.589  1.00 58.70           N  
ATOM     25  CA  ASN A   4       2.790 -24.422  29.161  1.00 58.70           C  
ATOM     26  C   ASN A   4       3.716 -23.507  28.365  1.00 58.70           C  
ATOM     27  CB  ASN A   4       1.328 -24.054  28.900  1.00 58.70           C  
ATOM     28  O   ASN A   4       3.746 -22.296  28.591  1.00 58.70           O  
ATOM     29  CG  ASN A   4       0.503 -25.238  28.433  1.00 58.70           C  
ATOM     30  ND2 ASN A   4      -0.664 -24.960  27.864  1.00 58.70           N  
ATOM     31  OD1 ASN A   4       0.911 -26.392  28.584  1.00 58.70           O  
ATOM     32  N   ASN A   5       4.988 -23.923  28.105  1.00 52.13           N  
ATOM     33  CA  ASN A   5       5.806 -24.086  26.907  1.00 52.13           C  
ATOM     34  C   ASN A   5       5.142 -23.458  25.685  1.00 52.13           C  
ATOM     35  CB  ASN A   5       6.095 -25.567  26.652  1.00 52.13           C  
ATOM     36  O   ASN A   5       4.290 -24.079  25.048  1.00 52.13           O  
ATOM     37  CG  ASN A   5       7.260 -25.780  25.706  1.00 52.13           C  
ATOM     38  ND2 ASN A   5       7.265 -26.915  25.017  1.00 52.13           N  
ATOM     39  OD1 ASN A   5       8.149 -24.931  25.596  1.00 52.13           O  
ATOM     40  N   GLN A   6       4.919 -22.050  25.683  1.00 56.52           N  
ATOM     41  CA  GLN A   6       4.571 -21.266  24.502  1.00 56.52           C  
ATOM     42  C   GLN A   6       5.671 -21.341  23.448  1.00 56.52           C  
ATOM     43  CB  GLN A   6       4.307 -19.809  24.884  1.00 56.52           C  
ATOM     44  O   GLN A   6       6.760 -20.794  23.639  1.00 56.52           O  
ATOM     45  CG  GLN A   6       2.869 -19.533  25.301  1.00 56.52           C  
ATOM     46  CD  GLN A   6       2.616 -18.067  25.601  1.00 56.52           C  
ATOM     47  NE2 GLN A   6       1.379 -17.740  25.961  1.00 56.52           N  
ATOM     48  OE1 GLN A   6       3.524 -17.235  25.511  1.00 56.52           O  
ATOM     49  N   LEU A   7       6.156 -22.561  23.008  1.00 52.46           N  
ATOM     50  CA  LEU A   7       6.787 -22.907  21.739  1.00 52.46           C  
ATOM     51  C   LEU A   7       6.014 -22.313  20.567  1.00 52.46           C  
ATOM     52  CB  LEU A   7       6.882 -24.428  21.585  1.00 52.46           C  
ATOM     53  O   LEU A   7       4.852 -22.660  20.345  1.00 52.46           O  
ATOM     54  CG  LEU A   7       8.118 -25.095  22.191  1.00 52.46           C  
ATOM     55  CD1 LEU A   7       7.720 -26.355  22.953  1.00 52.46           C  
ATOM     56  CD2 LEU A   7       9.136 -25.421  21.104  1.00 52.46           C  
ATOM     57  N   SER A   8       6.259 -20.929  20.157  1.00 50.35           N  
ATOM     58  CA  SER A   8       6.331 -20.835  18.703  1.00 50.35           C  
ATOM     59  C   SER A   8       6.362 -19.381  18.244  1.00 50.35           C  
ATOM     60  CB  SER A   8       5.147 -21.557  18.059  1.00 50.35           C  
ATOM     61  O   SER A   8       5.313 -18.777  18.007  1.00 50.35           O  
ATOM     62  OG  SER A   8       4.030 -21.569  18.932  1.00 50.35           O  
ATOM     63  N   LYS A   9       7.119 -18.512  18.812  1.00 50.50           N  
ATOM     64  CA  LYS A   9       7.182 -17.401  17.867  1.00 50.50           C  
ATOM     65  C   LYS A   9       8.461 -17.458  17.036  1.00 50.50           C  
ATOM     66  CB  LYS A   9       7.095 -16.064  18.604  1.00 50.50           C  
ATOM     67  O   LYS A   9       9.537 -17.099  17.518  1.00 50.50           O  
ATOM     68  CG  LYS A   9       5.706 -15.738  19.134  1.00 50.50           C  
ATOM     69  CD  LYS A   9       5.550 -14.249  19.414  1.00 50.50           C  
ATOM     70  CE  LYS A   9       4.291 -13.960  20.220  1.00 50.50           C  
ATOM     71  NZ  LYS A   9       4.167 -12.510  20.554  1.00 50.50           N  
ATOM     72  N   LEU A  10       8.942 -18.680  16.673  1.00 49.61           N  
ATOM     73  CA  LEU A  10      10.013 -18.614  15.685  1.00 49.61           C  
ATOM     74  C   LEU A  10       9.497 -18.064  14.360  1.00 49.61           C  
ATOM     75  CB  LEU A  10      10.630 -19.999  15.470  1.00 49.61           C  
ATOM     76  O   LEU A  10       8.750 -18.741  13.650  1.00 49.61           O  
ATOM     77  CG  LEU A  10      11.329 -20.625  16.678  1.00 49.61           C  
ATOM     78  CD1 LEU A  10      11.460 -22.133  16.491  1.00 49.61           C  
ATOM     79  CD2 LEU A  10      12.697 -19.987  16.894  1.00 49.61           C  
ATOM     80  N   GLN A  11       8.944 -16.774  14.365  1.00 53.52           N  
ATOM     81  CA  GLN A  11       8.650 -16.150  13.080  1.00 53.52           C  
ATOM     82  C   GLN A  11       9.934 -15.759  12.353  1.00 53.52           C  
ATOM     83  CB  GLN A  11       7.760 -14.921  13.270  1.00 53.52           C  
ATOM     84  O   GLN A  11      10.834 -15.162  12.948  1.00 53.52           O  
ATOM     85  CG  GLN A  11       6.337 -15.253  13.698  1.00 53.52           C  
ATOM     86  CD  GLN A  11       5.491 -14.016  13.934  1.00 53.52           C  
ATOM     87  NE2 GLN A  11       4.329 -14.202  14.551  1.00 53.52           N  
ATOM     88  OE1 GLN A  11       5.879 -12.903  13.566  1.00 53.52           O  
ATOM     89  N   PRO A  12      10.298 -16.412  11.247  1.00 53.77           N  
ATOM     90  CA  PRO A  12      11.410 -15.912  10.436  1.00 53.77           C  
ATOM     91  C   PRO A  12      11.423 -14.389  10.327  1.00 53.77           C  
ATOM     92  CB  PRO A  12      11.166 -16.554   9.068  1.00 53.77           C  
ATOM     93  O   PRO A  12      10.366 -13.766  10.198  1.00 53.77           O  
ATOM     94  CG  PRO A  12       9.722 -16.943   9.081  1.00 53.77           C  
ATOM     95  CD  PRO A  12       9.194 -16.769  10.476  1.00 53.77           C  
ATOM     96  N   THR A  13      12.038 -13.578  11.149  1.00 56.31           N  
ATOM     97  CA  THR A  13      12.475 -12.186  11.163  1.00 56.31           C  
ATOM     98  C   THR A  13      12.740 -11.689   9.745  1.00 56.31           C  
ATOM     99  CB  THR A  13      13.743 -12.008  12.018  1.00 56.31           C  
ATOM    100  O   THR A  13      13.194 -10.559   9.553  1.00 56.31           O  
ATOM    101  CG2 THR A  13      13.392 -11.811  13.489  1.00 56.31           C  
ATOM    102  OG1 THR A  13      14.569 -13.171  11.887  1.00 56.31           O  
ATOM    103  N   THR A  14      12.246 -12.483   8.565  1.00 59.46           N  
ATOM    104  CA  THR A  14      12.455 -11.841   7.272  1.00 59.46           C  
ATOM    105  C   THR A  14      11.154 -11.239   6.750  1.00 59.46           C  
ATOM    106  CB  THR A  14      13.014 -12.836   6.238  1.00 59.46           C  
ATOM    107  O   THR A  14      10.148 -11.940   6.618  1.00 59.46           O  
ATOM    108  CG2 THR A  14      13.309 -12.144   4.911  1.00 59.46           C  
ATOM    109  OG1 THR A  14      14.225 -13.411   6.743  1.00 59.46           O  
ATOM    110  N   THR A  15      10.681 -10.114   7.288  1.00 68.59           N  
ATOM    111  CA  THR A  15       9.467  -9.402   6.905  1.00 68.59           C  
ATOM    112  C   THR A  15       9.310  -9.378   5.388  1.00 68.59           C  
ATOM    113  CB  THR A  15       9.470  -7.961   7.447  1.00 68.59           C  
ATOM    114  O   THR A  15      10.119  -8.768   4.684  1.00 68.59           O  
ATOM    115  CG2 THR A  15       8.133  -7.274   7.191  1.00 68.59           C  
ATOM    116  OG1 THR A  15       9.718  -7.987   8.858  1.00 68.59           O  
ATOM    117  N   ARG A  16       8.824 -10.526   4.846  1.00 85.35           N  
ATOM    118  CA  ARG A  16       8.474 -10.609   3.431  1.00 85.35           C  
ATOM    119  C   ARG A  16       7.433  -9.558   3.062  1.00 85.35           C  
ATOM    120  CB  ARG A  16       7.952 -12.006   3.088  1.00 85.35           C  
ATOM    121  O   ARG A  16       6.478  -9.333   3.809  1.00 85.35           O  
ATOM    122  CG  ARG A  16       7.648 -12.204   1.611  1.00 85.35           C  
ATOM    123  CD  ARG A  16       7.120 -13.603   1.327  1.00 85.35           C  
ATOM    124  NE  ARG A  16       6.731 -13.759  -0.072  1.00 85.35           N  
ATOM    125  NH1 ARG A  16       6.111 -15.975   0.132  1.00 85.35           N  
ATOM    126  NH2 ARG A  16       5.937 -14.912  -1.892  1.00 85.35           N  
ATOM    127  CZ  ARG A  16       6.260 -14.882  -0.607  1.00 85.35           C  
ATOM    128  N   LEU A  17       7.737  -8.892   1.898  1.00 90.61           N  
ATOM    129  CA  LEU A  17       6.778  -7.939   1.352  1.00 90.61           C  
ATOM    130  C   LEU A  17       5.566  -8.659   0.771  1.00 90.61           C  
ATOM    131  CB  LEU A  17       7.436  -7.073   0.275  1.00 90.61           C  
ATOM    132  O   LEU A  17       5.684  -9.782   0.276  1.00 90.61           O  
ATOM    133  CG  LEU A  17       8.571  -6.158   0.740  1.00 90.61           C  
ATOM    134  CD1 LEU A  17       9.244  -5.498  -0.458  1.00 90.61           C  
ATOM    135  CD2 LEU A  17       8.046  -5.106   1.711  1.00 90.61           C  
ATOM    136  N   LEU A  18       4.376  -8.043   0.973  1.00 91.63           N  
ATOM    137  CA  LEU A  18       3.145  -8.562   0.387  1.00 91.63           C  
ATOM    138  C   LEU A  18       2.976  -8.071  -1.047  1.00 91.63           C  
ATOM    139  CB  LEU A  18       1.935  -8.146   1.228  1.00 91.63           C  
ATOM    140  O   LEU A  18       3.045  -6.868  -1.308  1.00 91.63           O  
ATOM    141  CG  LEU A  18       1.868  -8.712   2.647  1.00 91.63           C  
ATOM    142  CD1 LEU A  18       0.716  -8.075   3.417  1.00 91.63           C  
ATOM    143  CD2 LEU A  18       1.720 -10.229   2.611  1.00 91.63           C  
ATOM    144  N   THR A  19       2.824  -9.111  -1.938  1.00 92.30           N  
ATOM    145  CA  THR A  19       2.592  -8.804  -3.345  1.00 92.30           C  
ATOM    146  C   THR A  19       1.102  -8.620  -3.620  1.00 92.30           C  
ATOM    147  CB  THR A  19       3.152  -9.910  -4.258  1.00 92.30           C  
ATOM    148  O   THR A  19       0.269  -8.860  -2.743  1.00 92.30           O  
ATOM    149  CG2 THR A  19       4.631 -10.158  -3.977  1.00 92.30           C  
ATOM    150  OG1 THR A  19       2.424 -11.123  -4.032  1.00 92.30           O  
ATOM    151  N   TYR A  20       0.869  -8.239  -4.795  1.00 91.37           N  
ATOM    152  CA  TYR A  20      -0.520  -8.098  -5.216  1.00 91.37           C  
ATOM    153  C   TYR A  20      -1.269  -9.417  -5.072  1.00 91.37           C  
ATOM    154  CB  TYR A  20      -0.596  -7.610  -6.666  1.00 91.37           C  
ATOM    155  O   TYR A  20      -2.432  -9.436  -4.661  1.00 91.37           O  
ATOM    156  CG  TYR A  20      -0.561  -6.108  -6.803  1.00 91.37           C  
ATOM    157  CD1 TYR A  20      -1.650  -5.328  -6.420  1.00 91.37           C  
ATOM    158  CD2 TYR A  20       0.561  -5.465  -7.316  1.00 91.37           C  
ATOM    159  CE1 TYR A  20      -1.623  -3.943  -6.547  1.00 91.37           C  
ATOM    160  CE2 TYR A  20       0.599  -4.080  -7.447  1.00 91.37           C  
ATOM    161  OH  TYR A  20      -0.463  -1.958  -7.187  1.00 91.37           O  
ATOM    162  CZ  TYR A  20      -0.496  -3.329  -7.060  1.00 91.37           C  
ATOM    163  N   ALA A  21      -0.545 -10.482  -5.423  1.00 90.73           N  
ATOM    164  CA  ALA A  21      -1.142 -11.810  -5.303  1.00 90.73           C  
ATOM    165  C   ALA A  21      -1.539 -12.104  -3.859  1.00 90.73           C  
ATOM    166  CB  ALA A  21      -0.175 -12.876  -5.813  1.00 90.73           C  
ATOM    167  O   ALA A  21      -2.610 -12.659  -3.604  1.00 90.73           O  
ATOM    168  N   ASP A  22      -0.660 -11.733  -3.014  1.00 92.21           N  
ATOM    169  CA  ASP A  22      -0.933 -11.925  -1.593  1.00 92.21           C  
ATOM    170  C   ASP A  22      -2.137 -11.097  -1.149  1.00 92.21           C  
ATOM    171  CB  ASP A  22       0.294 -11.559  -0.756  1.00 92.21           C  
ATOM    172  O   ASP A  22      -2.995 -11.587  -0.412  1.00 92.21           O  
ATOM    173  CG  ASP A  22       1.456 -12.516  -0.957  1.00 92.21           C  
ATOM    174  OD1 ASP A  22       1.221 -13.728  -1.155  1.00 92.21           O  
ATOM    175  OD2 ASP A  22       2.617 -12.055  -0.914  1.00 92.21           O  
ATOM    176  N   LEU A  23      -2.197  -9.912  -1.649  1.00 92.31           N  
ATOM    177  CA  LEU A  23      -3.254  -8.990  -1.249  1.00 92.31           C  
ATOM    178  C   LEU A  23      -4.599  -9.420  -1.826  1.00 92.31           C  
ATOM    179  CB  LEU A  23      -2.923  -7.566  -1.702  1.00 92.31           C  
ATOM    180  O   LEU A  23      -5.636  -9.265  -1.178  1.00 92.31           O  
ATOM    181  CG  LEU A  23      -1.760  -6.879  -0.984  1.00 92.31           C  
ATOM    182  CD1 LEU A  23      -1.479  -5.518  -1.613  1.00 92.31           C  
ATOM    183  CD2 LEU A  23      -2.061  -6.734   0.504  1.00 92.31           C  
ATOM    184  N   THR A  24      -4.562  -9.920  -2.975  1.00 93.45           N  
ATOM    185  CA  THR A  24      -5.793 -10.401  -3.593  1.00 93.45           C  
ATOM    186  C   THR A  24      -6.415 -11.519  -2.761  1.00 93.45           C  
ATOM    187  CB  THR A  24      -5.538 -10.904  -5.026  1.00 93.45           C  
ATOM    188  O   THR A  24      -7.637 -11.583  -2.613  1.00 93.45           O  
ATOM    189  CG2 THR A  24      -5.095  -9.766  -5.938  1.00 93.45           C  
ATOM    190  OG1 THR A  24      -4.514 -11.906  -4.999  1.00 93.45           O  
ATOM    191  N   VAL A  25      -5.570 -12.377  -2.295  1.00 92.08           N  
ATOM    192  CA  VAL A  25      -6.018 -13.493  -1.468  1.00 92.08           C  
ATOM    193  C   VAL A  25      -6.454 -12.979  -0.098  1.00 92.08           C  
ATOM    194  CB  VAL A  25      -4.914 -14.562  -1.310  1.00 92.08           C  
ATOM    195  O   VAL A  25      -7.509 -13.366   0.410  1.00 92.08           O  
ATOM    196  CG1 VAL A  25      -5.347 -15.644  -0.322  1.00 92.08           C  
ATOM    197  CG2 VAL A  25      -4.570 -15.178  -2.665  1.00 92.08           C  
ATOM    198  N   MET A  26      -5.727 -12.044   0.414  1.00 89.27           N  
ATOM    199  CA  MET A  26      -5.939 -11.531   1.764  1.00 89.27           C  
ATOM    200  C   MET A  26      -7.197 -10.672   1.829  1.00 89.27           C  
ATOM    201  CB  MET A  26      -4.728 -10.720   2.228  1.00 89.27           C  
ATOM    202  O   MET A  26      -7.999 -10.808   2.755  1.00 89.27           O  
ATOM    203  CG  MET A  26      -3.509 -11.569   2.551  1.00 89.27           C  
ATOM    204  SD  MET A  26      -2.098 -10.568   3.165  1.00 89.27           S  
ATOM    205  CE  MET A  26      -2.751 -10.048   4.776  1.00 89.27           C  
ATOM    206  N   LEU A  27      -7.439  -9.840   0.954  1.00 90.20           N  
ATOM    207  CA  LEU A  27      -8.511  -8.850   0.952  1.00 90.20           C  
ATOM    208  C   LEU A  27      -9.669  -9.304   0.070  1.00 90.20           C  
ATOM    209  CB  LEU A  27      -7.988  -7.495   0.470  1.00 90.20           C  
ATOM    210  O   LEU A  27     -10.729  -8.674   0.056  1.00 90.20           O  
ATOM    211  CG  LEU A  27      -6.912  -6.836   1.336  1.00 90.20           C  
ATOM    212  CD1 LEU A  27      -6.374  -5.584   0.651  1.00 90.20           C  
ATOM    213  CD2 LEU A  27      -7.468  -6.500   2.715  1.00 90.20           C  
ATOM    214  N   ASN A  28      -9.410 -10.497  -0.561  1.00 90.86           N  
ATOM    215  CA  ASN A  28     -10.407 -11.026  -1.485  1.00 90.86           C  
ATOM    216  C   ASN A  28     -10.859  -9.967  -2.487  1.00 90.86           C  
ATOM    217  CB  ASN A  28     -11.610 -11.579  -0.718  1.00 90.86           C  
ATOM    218  O   ASN A  28     -12.049  -9.860  -2.789  1.00 90.86           O  
ATOM    219  CG  ASN A  28     -12.392 -12.602  -1.518  1.00 90.86           C  
ATOM    220  ND2 ASN A  28     -13.704 -12.633  -1.320  1.00 90.86           N  
ATOM    221  OD1 ASN A  28     -11.821 -13.360  -2.307  1.00 90.86           O  
ATOM    222  N   ARG A  29     -10.033  -9.232  -2.958  1.00 92.45           N  
ATOM    223  CA  ARG A  29     -10.255  -8.220  -3.985  1.00 92.45           C  
ATOM    224  C   ARG A  29      -9.324  -8.432  -5.174  1.00 92.45           C  
ATOM    225  CB  ARG A  29     -10.058  -6.816  -3.408  1.00 92.45           C  
ATOM    226  O   ARG A  29      -8.231  -8.980  -5.022  1.00 92.45           O  
ATOM    227  CG  ARG A  29     -11.112  -6.414  -2.389  1.00 92.45           C  
ATOM    228  CD  ARG A  29     -12.494  -6.310  -3.019  1.00 92.45           C  
ATOM    229  NE  ARG A  29     -13.513  -5.970  -2.030  1.00 92.45           N  
ATOM    230  NH1 ARG A  29     -14.810  -7.842  -2.419  1.00 92.45           N  
ATOM    231  NH2 ARG A  29     -15.453  -6.302  -0.847  1.00 92.45           N  
ATOM    232  CZ  ARG A  29     -14.590  -6.705  -1.768  1.00 92.45           C  
ATOM    233  N   ASP A  30      -9.848  -7.929  -6.319  1.00 93.91           N  
ATOM    234  CA  ASP A  30      -9.054  -8.044  -7.538  1.00 93.91           C  
ATOM    235  C   ASP A  30      -7.875  -7.074  -7.520  1.00 93.91           C  
ATOM    236  CB  ASP A  30      -9.924  -7.791  -8.771  1.00 93.91           C  
ATOM    237  O   ASP A  30      -7.954  -6.004  -6.913  1.00 93.91           O  
ATOM    238  CG  ASP A  30      -9.208  -8.095 -10.075  1.00 93.91           C  
ATOM    239  OD1 ASP A  30      -8.737  -7.152 -10.747  1.00 93.91           O  
ATOM    240  OD2 ASP A  30      -9.117  -9.288 -10.436  1.00 93.91           O  
ATOM    241  N   ARG A  31      -6.911  -7.519  -8.203  1.00 93.38           N  
ATOM    242  CA  ARG A  31      -5.706  -6.704  -8.320  1.00 93.38           C  
ATOM    243  C   ARG A  31      -6.042  -5.294  -8.793  1.00 93.38           C  
ATOM    244  CB  ARG A  31      -4.707  -7.355  -9.279  1.00 93.38           C  
ATOM    245  O   ARG A  31      -5.484  -4.316  -8.293  1.00 93.38           O  
ATOM    246  CG  ARG A  31      -3.390  -6.605  -9.399  1.00 93.38           C  
ATOM    247  CD  ARG A  31      -2.489  -7.213 -10.464  1.00 93.38           C  
ATOM    248  NE  ARG A  31      -1.560  -6.229 -11.011  1.00 93.38           N  
ATOM    249  NH1 ARG A  31      -0.203  -7.782 -12.053  1.00 93.38           N  
ATOM    250  NH2 ARG A  31       0.284  -5.547 -12.200  1.00 93.38           N  
ATOM    251  CZ  ARG A  31      -0.495  -6.522 -11.753  1.00 93.38           C  
ATOM    252  N   ARG A  32      -6.940  -5.194  -9.699  1.00 94.27           N  
ATOM    253  CA  ARG A  32      -7.334  -3.907 -10.263  1.00 94.27           C  
ATOM    254  C   ARG A  32      -7.926  -2.997  -9.192  1.00 94.27           C  
ATOM    255  CB  ARG A  32      -8.339  -4.102 -11.400  1.00 94.27           C  
ATOM    256  O   ARG A  32      -7.681  -1.789  -9.191  1.00 94.27           O  
ATOM    257  CG  ARG A  32      -7.714  -4.577 -12.702  1.00 94.27           C  
ATOM    258  CD  ARG A  32      -8.731  -4.621 -13.833  1.00 94.27           C  
ATOM    259  NE  ARG A  32      -9.494  -5.866 -13.823  1.00 94.27           N  
ATOM    260  NH1 ARG A  32     -11.034  -5.176 -15.401  1.00 94.27           N  
ATOM    261  NH2 ARG A  32     -11.189  -7.270 -14.479  1.00 94.27           N  
ATOM    262  CZ  ARG A  32     -10.571  -6.101 -14.567  1.00 94.27           C  
ATOM    263  N   THR A  33      -8.688  -3.631  -8.379  1.00 93.41           N  
ATOM    264  CA  THR A  33      -9.332  -2.907  -7.288  1.00 93.41           C  
ATOM    265  C   THR A  33      -8.294  -2.384  -6.300  1.00 93.41           C  
ATOM    266  CB  THR A  33     -10.347  -3.798  -6.548  1.00 93.41           C  
ATOM    267  O   THR A  33      -8.371  -1.234  -5.862  1.00 93.41           O  
ATOM    268  CG2 THR A  33     -11.051  -3.025  -5.438  1.00 93.41           C  
ATOM    269  OG1 THR A  33     -11.326  -4.273  -7.480  1.00 93.41           O  
ATOM    270  N   ILE A  34      -7.409  -3.161  -5.980  1.00 92.62           N  
ATOM    271  CA  ILE A  34      -6.332  -2.786  -5.071  1.00 92.62           C  
ATOM    272  C   ILE A  34      -5.494  -1.672  -5.696  1.00 92.62           C  
ATOM    273  CB  ILE A  34      -5.438  -3.998  -4.723  1.00 92.62           C  
ATOM    274  O   ILE A  34      -5.134  -0.705  -5.021  1.00 92.62           O  
ATOM    275  CG1 ILE A  34      -6.253  -5.068  -3.988  1.00 92.62           C  
ATOM    276  CG2 ILE A  34      -4.233  -3.558  -3.888  1.00 92.62           C  
ATOM    277  CD1 ILE A  34      -5.513  -6.384  -3.793  1.00 92.62           C  
ATOM    278  N   TRP A  35      -5.262  -1.736  -6.951  1.00 92.56           N  
ATOM    279  CA  TRP A  35      -4.534  -0.692  -7.664  1.00 92.56           C  
ATOM    280  C   TRP A  35      -5.309   0.621  -7.648  1.00 92.56           C  
ATOM    281  CB  TRP A  35      -4.258  -1.119  -9.108  1.00 92.56           C  
ATOM    282  O   TRP A  35      -4.724   1.692  -7.469  1.00 92.56           O  
ATOM    283  CG  TRP A  35      -3.451  -0.129  -9.893  1.00 92.56           C  
ATOM    284  CD1 TRP A  35      -3.838   0.539 -11.021  1.00 92.56           C  
ATOM    285  CD2 TRP A  35      -2.116   0.302  -9.609  1.00 92.56           C  
ATOM    286  CE2 TRP A  35      -1.757   1.233 -10.608  1.00 92.56           C  
ATOM    287  CE3 TRP A  35      -1.189  -0.010  -8.606  1.00 92.56           C  
ATOM    288  NE1 TRP A  35      -2.823   1.361 -11.456  1.00 92.56           N  
ATOM    289  CH2 TRP A  35       0.382   1.534  -9.639  1.00 92.56           C  
ATOM    290  CZ2 TRP A  35      -0.507   1.857 -10.632  1.00 92.56           C  
ATOM    291  CZ3 TRP A  35       0.054   0.612  -8.631  1.00 92.56           C  
ATOM    292  N   SER A  36      -6.547   0.520  -7.913  1.00 94.15           N  
ATOM    293  CA  SER A  36      -7.399   1.705  -7.879  1.00 94.15           C  
ATOM    294  C   SER A  36      -7.354   2.379  -6.512  1.00 94.15           C  
ATOM    295  CB  SER A  36      -8.842   1.339  -8.230  1.00 94.15           C  
ATOM    296  O   SER A  36      -7.287   3.607  -6.421  1.00 94.15           O  
ATOM    297  OG  SER A  36      -9.662   2.495  -8.256  1.00 94.15           O  
ATOM    298  N   TRP A  37      -7.366   1.570  -5.472  1.00 92.92           N  
ATOM    299  CA  TRP A  37      -7.273   2.085  -4.110  1.00 92.92           C  
ATOM    300  C   TRP A  37      -5.948   2.808  -3.890  1.00 92.92           C  
ATOM    301  CB  TRP A  37      -7.425   0.950  -3.093  1.00 92.92           C  
ATOM    302  O   TRP A  37      -5.905   3.854  -3.239  1.00 92.92           O  
ATOM    303  CG  TRP A  37      -8.817   0.404  -2.993  1.00 92.92           C  
ATOM    304  CD1 TRP A  37      -9.957   0.954  -3.511  1.00 92.92           C  
ATOM    305  CD2 TRP A  37      -9.217  -0.798  -2.328  1.00 92.92           C  
ATOM    306  CE2 TRP A  37     -10.616  -0.916  -2.484  1.00 92.92           C  
ATOM    307  CE3 TRP A  37      -8.528  -1.788  -1.616  1.00 92.92           C  
ATOM    308  NE1 TRP A  37     -11.043   0.165  -3.208  1.00 92.92           N  
ATOM    309  CH2 TRP A  37     -10.640  -2.942  -1.260  1.00 92.92           C  
ATOM    310  CZ2 TRP A  37     -11.339  -1.987  -1.953  1.00 92.92           C  
ATOM    311  CZ3 TRP A  37      -9.249  -2.853  -1.088  1.00 92.92           C  
ATOM    312  N   VAL A  38      -4.950   2.287  -4.464  1.00 92.73           N  
ATOM    313  CA  VAL A  38      -3.628   2.894  -4.349  1.00 92.73           C  
ATOM    314  C   VAL A  38      -3.614   4.243  -5.063  1.00 92.73           C  
ATOM    315  CB  VAL A  38      -2.529   1.974  -4.927  1.00 92.73           C  
ATOM    316  O   VAL A  38      -3.101   5.230  -4.530  1.00 92.73           O  
ATOM    317  CG1 VAL A  38      -1.185   2.698  -4.966  1.00 92.73           C  
ATOM    318  CG2 VAL A  38      -2.424   0.690  -4.106  1.00 92.73           C  
ATOM    319  N   LYS A  39      -4.217   4.307  -6.217  1.00 92.34           N  
ATOM    320  CA  LYS A  39      -4.281   5.532  -7.009  1.00 92.34           C  
ATOM    321  C   LYS A  39      -5.120   6.597  -6.308  1.00 92.34           C  
ATOM    322  CB  LYS A  39      -4.855   5.243  -8.397  1.00 92.34           C  
ATOM    323  O   LYS A  39      -4.816   7.789  -6.393  1.00 92.34           O  
ATOM    324  CG  LYS A  39      -3.838   4.690  -9.384  1.00 92.34           C  
ATOM    325  CD  LYS A  39      -4.286   4.898 -10.825  1.00 92.34           C  
ATOM    326  CE  LYS A  39      -3.265   4.352 -11.814  1.00 92.34           C  
ATOM    327  NZ  LYS A  39      -3.707   4.541 -13.228  1.00 92.34           N  
ATOM    328  N   LYS A  40      -6.116   6.143  -5.623  1.00 92.56           N  
ATOM    329  CA  LYS A  40      -7.042   7.031  -4.925  1.00 92.56           C  
ATOM    330  C   LYS A  40      -6.467   7.480  -3.585  1.00 92.56           C  
ATOM    331  CB  LYS A  40      -8.390   6.341  -4.713  1.00 92.56           C  
ATOM    332  O   LYS A  40      -6.982   8.412  -2.963  1.00 92.56           O  
ATOM    333  CG  LYS A  40      -9.207   6.172  -5.986  1.00 92.56           C  
ATOM    334  CD  LYS A  40     -10.563   5.540  -5.700  1.00 92.56           C  
ATOM    335  CE  LYS A  40     -11.386   5.384  -6.972  1.00 92.56           C  
ATOM    336  NZ  LYS A  40     -12.698   4.721  -6.704  1.00 92.56           N  
ATOM    337  N   GLY A  41      -5.399   6.859  -3.161  1.00 91.60           N  
ATOM    338  CA  GLY A  41      -4.711   7.227  -1.934  1.00 91.60           C  
ATOM    339  C   GLY A  41      -5.363   6.655  -0.689  1.00 91.60           C  
ATOM    340  O   GLY A  41      -5.146   7.153   0.417  1.00 91.60           O  
ATOM    341  N   ILE A  42      -6.243   5.723  -0.878  1.00 89.62           N  
ATOM    342  CA  ILE A  42      -6.976   5.098   0.218  1.00 89.62           C  
ATOM    343  C   ILE A  42      -6.212   3.874   0.718  1.00 89.62           C  
ATOM    344  CB  ILE A  42      -8.405   4.699  -0.212  1.00 89.62           C  
ATOM    345  O   ILE A  42      -6.407   3.434   1.854  1.00 89.62           O  
ATOM    346  CG1 ILE A  42      -9.151   5.913  -0.779  1.00 89.62           C  
ATOM    347  CG2 ILE A  42      -9.172   4.086   0.963  1.00 89.62           C  
ATOM    348  CD1 ILE A  42     -10.390   5.556  -1.588  1.00 89.62           C  
ATOM    349  N   PHE A  43      -5.366   3.333  -0.046  1.00 91.56           N  
ATOM    350  CA  PHE A  43      -4.548   2.167   0.266  1.00 91.56           C  
ATOM    351  C   PHE A  43      -3.088   2.564   0.451  1.00 91.56           C  
ATOM    352  CB  PHE A  43      -4.670   1.112  -0.838  1.00 91.56           C  
ATOM    353  O   PHE A  43      -2.647   3.589  -0.074  1.00 91.56           O  
ATOM    354  CG  PHE A  43      -4.339  -0.284  -0.382  1.00 91.56           C  
ATOM    355  CD1 PHE A  43      -3.161  -0.901  -0.785  1.00 91.56           C  
ATOM    356  CD2 PHE A  43      -5.208  -0.979   0.448  1.00 91.56           C  
ATOM    357  CE1 PHE A  43      -2.853  -2.192  -0.365  1.00 91.56           C  
ATOM    358  CE2 PHE A  43      -4.907  -2.271   0.872  1.00 91.56           C  
ATOM    359  CZ  PHE A  43      -3.729  -2.876   0.464  1.00 91.56           C  
ATOM    360  N   PRO A  44      -2.348   1.770   1.355  1.00 91.76           N  
ATOM    361  CA  PRO A  44      -0.936   2.099   1.564  1.00 91.76           C  
ATOM    362  C   PRO A  44      -0.124   2.067   0.271  1.00 91.76           C  
ATOM    363  CB  PRO A  44      -0.461   1.015   2.534  1.00 91.76           C  
ATOM    364  O   PRO A  44      -0.418   1.273  -0.627  1.00 91.76           O  
ATOM    365  CG  PRO A  44      -1.714   0.464   3.135  1.00 91.76           C  
ATOM    366  CD  PRO A  44      -2.843   0.685   2.169  1.00 91.76           C  
ATOM    367  N   THR A  45       0.837   3.033   0.244  1.00 91.64           N  
ATOM    368  CA  THR A  45       1.709   3.128  -0.922  1.00 91.64           C  
ATOM    369  C   THR A  45       2.660   1.936  -0.985  1.00 91.64           C  
ATOM    370  CB  THR A  45       2.522   4.436  -0.905  1.00 91.64           C  
ATOM    371  O   THR A  45       3.289   1.584   0.015  1.00 91.64           O  
ATOM    372  CG2 THR A  45       3.249   4.648  -2.229  1.00 91.64           C  
ATOM    373  OG1 THR A  45       1.636   5.539  -0.678  1.00 91.64           O  
ATOM    374  N   PRO A  46       2.685   1.317  -2.165  1.00 92.91           N  
ATOM    375  CA  PRO A  46       3.572   0.164  -2.336  1.00 92.91           C  
ATOM    376  C   PRO A  46       5.049   0.551  -2.335  1.00 92.91           C  
ATOM    377  CB  PRO A  46       3.157  -0.403  -3.696  1.00 92.91           C  
ATOM    378  O   PRO A  46       5.392   1.693  -2.650  1.00 92.91           O  
ATOM    379  CG  PRO A  46       2.612   0.769  -4.447  1.00 92.91           C  
ATOM    380  CD  PRO A  46       1.969   1.707  -3.466  1.00 92.91           C  
ATOM    381  N   ILE A  47       5.801  -0.401  -1.904  1.00 92.31           N  
ATOM    382  CA  ILE A  47       7.246  -0.240  -2.028  1.00 92.31           C  
ATOM    383  C   ILE A  47       7.670  -0.485  -3.474  1.00 92.31           C  
ATOM    384  CB  ILE A  47       8.004  -1.195  -1.079  1.00 92.31           C  
ATOM    385  O   ILE A  47       7.326  -1.512  -4.063  1.00 92.31           O  
ATOM    386  CG1 ILE A  47       7.579  -0.952   0.374  1.00 92.31           C  
ATOM    387  CG2 ILE A  47       9.518  -1.028  -1.242  1.00 92.31           C  
ATOM    388  CD1 ILE A  47       8.033  -2.036   1.342  1.00 92.31           C  
ATOM    389  N   LYS A  48       8.377   0.520  -4.035  1.00 92.25           N  
ATOM    390  CA  LYS A  48       8.778   0.444  -5.437  1.00 92.25           C  
ATOM    391  C   LYS A  48      10.297   0.385  -5.572  1.00 92.25           C  
ATOM    392  CB  LYS A  48       8.229   1.639  -6.217  1.00 92.25           C  
ATOM    393  O   LYS A  48      11.022   0.863  -4.696  1.00 92.25           O  
ATOM    394  CG  LYS A  48       6.711   1.743  -6.203  1.00 92.25           C  
ATOM    395  CD  LYS A  48       6.227   2.970  -6.965  1.00 92.25           C  
ATOM    396  CE  LYS A  48       4.707   3.050  -6.991  1.00 92.25           C  
ATOM    397  NZ  LYS A  48       4.228   4.246  -7.747  1.00 92.25           N  
ATOM    398  N   THR A  49      10.768  -0.206  -6.625  1.00 90.85           N  
ATOM    399  CA  THR A  49      12.186  -0.147  -6.960  1.00 90.85           C  
ATOM    400  C   THR A  49      12.545   1.213  -7.552  1.00 90.85           C  
ATOM    401  CB  THR A  49      12.573  -1.259  -7.952  1.00 90.85           C  
ATOM    402  O   THR A  49      11.662   1.982  -7.936  1.00 90.85           O  
ATOM    403  CG2 THR A  49      12.329  -2.640  -7.352  1.00 90.85           C  
ATOM    404  OG1 THR A  49      11.789  -1.123  -9.143  1.00 90.85           O  
ATOM    405  N   PRO A  50      13.829   1.541  -7.579  1.00 89.32           N  
ATOM    406  CA  PRO A  50      14.254   2.797  -8.201  1.00 89.32           C  
ATOM    407  C   PRO A  50      13.774   2.933  -9.644  1.00 89.32           C  
ATOM    408  CB  PRO A  50      15.782   2.722  -8.138  1.00 89.32           C  
ATOM    409  O   PRO A  50      13.598   4.050 -10.137  1.00 89.32           O  
ATOM    410  CG  PRO A  50      16.073   1.782  -7.013  1.00 89.32           C  
ATOM    411  CD  PRO A  50      14.955   0.783  -6.925  1.00 89.32           C  
ATOM    412  N   ALA A  51      13.425   1.877 -10.305  1.00 90.73           N  
ATOM    413  CA  ALA A  51      12.937   1.837 -11.681  1.00 90.73           C  
ATOM    414  C   ALA A  51      11.420   1.991 -11.730  1.00 90.73           C  
ATOM    415  CB  ALA A  51      13.359   0.535 -12.358  1.00 90.73           C  
ATOM    416  O   ALA A  51      10.837   2.118 -12.810  1.00 90.73           O  
ATOM    417  N   GLY A  52      10.692   2.074 -10.549  1.00 86.26           N  
ATOM    418  CA  GLY A  52       9.267   2.358 -10.483  1.00 86.26           C  
ATOM    419  C   GLY A  52       8.409   1.107 -10.482  1.00 86.26           C  
ATOM    420  O   GLY A  52       7.196   1.180 -10.688  1.00 86.26           O  
ATOM    421  N   VAL A  53       9.033  -0.063 -10.324  1.00 87.64           N  
ATOM    422  CA  VAL A  53       8.315  -1.333 -10.292  1.00 87.64           C  
ATOM    423  C   VAL A  53       7.888  -1.649  -8.861  1.00 87.64           C  
ATOM    424  CB  VAL A  53       9.174  -2.485 -10.859  1.00 87.64           C  
ATOM    425  O   VAL A  53       8.700  -1.584  -7.935  1.00 87.64           O  
ATOM    426  CG1 VAL A  53       8.411  -3.807 -10.800  1.00 87.64           C  
ATOM    427  CG2 VAL A  53       9.602  -2.175 -12.292  1.00 87.64           C  
ATOM    428  N   CYS A  54       6.641  -2.000  -8.773  1.00 89.59           N  
ATOM    429  CA  CYS A  54       6.087  -2.315  -7.461  1.00 89.59           C  
ATOM    430  C   CYS A  54       6.634  -3.639  -6.942  1.00 89.59           C  
ATOM    431  CB  CYS A  54       4.561  -2.373  -7.524  1.00 89.59           C  
ATOM    432  O   CYS A  54       6.514  -4.669  -7.608  1.00 89.59           O  
ATOM    433  SG  CYS A  54       3.782  -2.758  -5.940  1.00 89.59           S  
ATOM    434  N   ILE A  55       7.229  -3.543  -5.754  1.00 89.59           N  
ATOM    435  CA  ILE A  55       7.843  -4.706  -5.121  1.00 89.59           C  
ATOM    436  C   ILE A  55       6.867  -5.327  -4.125  1.00 89.59           C  
ATOM    437  CB  ILE A  55       9.165  -4.333  -4.415  1.00 89.59           C  
ATOM    438  O   ILE A  55       6.812  -6.550  -3.980  1.00 89.59           O  
ATOM    439  CG1 ILE A  55      10.134  -3.677  -5.405  1.00 89.59           C  
ATOM    440  CG2 ILE A  55       9.798  -5.567  -3.766  1.00 89.59           C  
ATOM    441  CD1 ILE A  55      11.363  -3.059  -4.753  1.00 89.59           C  
ATOM    442  N   GLY A  56       5.961  -4.510  -3.568  1.00 91.90           N  
ATOM    443  CA  GLY A  56       4.999  -5.002  -2.595  1.00 91.90           C  
ATOM    444  C   GLY A  56       4.754  -4.031  -1.455  1.00 91.90           C  
ATOM    445  O   GLY A  56       5.088  -2.849  -1.557  1.00 91.90           O  
ATOM    446  N   TRP A  57       4.062  -4.591  -0.378  1.00 93.02           N  
ATOM    447  CA  TRP A  57       3.695  -3.824   0.808  1.00 93.02           C  
ATOM    448  C   TRP A  57       4.281  -4.453   2.067  1.00 93.02           C  
ATOM    449  CB  TRP A  57       2.172  -3.724   0.933  1.00 93.02           C  
ATOM    450  O   TRP A  57       4.402  -5.677   2.159  1.00 93.02           O  
ATOM    451  CG  TRP A  57       1.532  -2.848  -0.102  1.00 93.02           C  
ATOM    452  CD1 TRP A  57       1.102  -1.560   0.061  1.00 93.02           C  
ATOM    453  CD2 TRP A  57       1.245  -3.199  -1.459  1.00 93.02           C  
ATOM    454  CE2 TRP A  57       0.641  -2.074  -2.063  1.00 93.02           C  
ATOM    455  CE3 TRP A  57       1.442  -4.356  -2.224  1.00 93.02           C  
ATOM    456  NE1 TRP A  57       0.565  -1.089  -1.115  1.00 93.02           N  
ATOM    457  CH2 TRP A  57       0.436  -3.218  -4.124  1.00 93.02           C  
ATOM    458  CZ2 TRP A  57       0.232  -2.073  -3.398  1.00 93.02           C  
ATOM    459  CZ3 TRP A  57       1.034  -4.353  -3.553  1.00 93.02           C  
ATOM    460  N   ARG A  58       4.649  -3.476   2.905  1.00 91.69           N  
ATOM    461  CA  ARG A  58       5.025  -3.970   4.226  1.00 91.69           C  
ATOM    462  C   ARG A  58       3.813  -4.523   4.969  1.00 91.69           C  
ATOM    463  CB  ARG A  58       5.682  -2.860   5.048  1.00 91.69           C  
ATOM    464  O   ARG A  58       2.750  -3.899   4.984  1.00 91.69           O  
ATOM    465  CG  ARG A  58       7.024  -2.400   4.501  1.00 91.69           C  
ATOM    466  CD  ARG A  58       7.647  -1.318   5.372  1.00 91.69           C  
ATOM    467  NE  ARG A  58       8.891  -0.813   4.797  1.00 91.69           N  
ATOM    468  NH1 ARG A  58       9.691   0.069   6.777  1.00 91.69           N  
ATOM    469  NH2 ARG A  58      10.925   0.251   4.854  1.00 91.69           N  
ATOM    470  CZ  ARG A  58       9.833  -0.166   5.477  1.00 91.69           C  
ATOM    471  N   PRO A  59       4.019  -5.642   5.465  1.00 89.71           N  
ATOM    472  CA  PRO A  59       2.909  -6.245   6.207  1.00 89.71           C  
ATOM    473  C   PRO A  59       2.357  -5.326   7.294  1.00 89.71           C  
ATOM    474  CB  PRO A  59       3.535  -7.501   6.819  1.00 89.71           C  
ATOM    475  O   PRO A  59       1.147  -5.300   7.530  1.00 89.71           O  
ATOM    476  CG  PRO A  59       4.676  -7.839   5.915  1.00 89.71           C  
ATOM    477  CD  PRO A  59       5.245  -6.561   5.368  1.00 89.71           C  
ATOM    478  N   ALA A  60       3.171  -4.595   7.901  1.00 88.99           N  
ATOM    479  CA  ALA A  60       2.756  -3.671   8.954  1.00 88.99           C  
ATOM    480  C   ALA A  60       1.801  -2.612   8.410  1.00 88.99           C  
ATOM    481  CB  ALA A  60       3.975  -3.008   9.590  1.00 88.99           C  
ATOM    482  O   ALA A  60       0.808  -2.272   9.057  1.00 88.99           O  
ATOM    483  N   ASP A  61       2.072  -2.078   7.300  1.00 90.33           N  
ATOM    484  CA  ASP A  61       1.250  -1.047   6.673  1.00 90.33           C  
ATOM    485  C   ASP A  61      -0.132  -1.588   6.315  1.00 90.33           C  
ATOM    486  CB  ASP A  61       1.940  -0.498   5.423  1.00 90.33           C  
ATOM    487  O   ASP A  61      -1.141  -0.908   6.511  1.00 90.33           O  
ATOM    488  CG  ASP A  61       3.146   0.368   5.742  1.00 90.33           C  
ATOM    489  OD1 ASP A  61       3.168   1.013   6.813  1.00 90.33           O  
ATOM    490  OD2 ASP A  61       4.082   0.408   4.915  1.00 90.33           O  
ATOM    491  N   ILE A  62      -0.109  -2.784   5.794  1.00 90.70           N  
ATOM    492  CA  ILE A  62      -1.364  -3.410   5.391  1.00 90.70           C  
ATOM    493  C   ILE A  62      -2.212  -3.707   6.626  1.00 90.70           C  
ATOM    494  CB  ILE A  62      -1.117  -4.705   4.585  1.00 90.70           C  
ATOM    495  O   ILE A  62      -3.420  -3.463   6.630  1.00 90.70           O  
ATOM    496  CG1 ILE A  62      -0.337  -4.395   3.302  1.00 90.70           C  
ATOM    497  CG2 ILE A  62      -2.443  -5.402   4.265  1.00 90.70           C  
ATOM    498  CD1 ILE A  62      -1.025  -3.392   2.386  1.00 90.70           C  
ATOM    499  N   GLN A  63      -1.611  -4.224   7.606  1.00 89.08           N  
ATOM    500  CA  GLN A  63      -2.299  -4.489   8.866  1.00 89.08           C  
ATOM    501  C   GLN A  63      -2.899  -3.210   9.444  1.00 89.08           C  
ATOM    502  CB  GLN A  63      -1.344  -5.124   9.877  1.00 89.08           C  
ATOM    503  O   GLN A  63      -4.033  -3.214   9.927  1.00 89.08           O  
ATOM    504  CG  GLN A  63      -2.035  -5.662  11.122  1.00 89.08           C  
ATOM    505  CD  GLN A  63      -3.058  -6.738  10.808  1.00 89.08           C  
ATOM    506  NE2 GLN A  63      -4.253  -6.603  11.372  1.00 89.08           N  
ATOM    507  OE1 GLN A  63      -2.776  -7.682  10.063  1.00 89.08           O  
ATOM    508  N   SER A  64      -2.121  -2.199   9.486  1.00 89.29           N  
ATOM    509  CA  SER A  64      -2.600  -0.904   9.960  1.00 89.29           C  
ATOM    510  C   SER A  64      -3.794  -0.424   9.143  1.00 89.29           C  
ATOM    511  CB  SER A  64      -1.480   0.136   9.901  1.00 89.29           C  
ATOM    512  O   SER A  64      -4.757   0.111   9.697  1.00 89.29           O  
ATOM    513  OG  SER A  64      -0.459  -0.172  10.834  1.00 89.29           O  
ATOM    514  N   TRP A  65      -3.732  -0.599   7.886  1.00 90.65           N  
ATOM    515  CA  TRP A  65      -4.825  -0.200   7.005  1.00 90.65           C  
ATOM    516  C   TRP A  65      -6.088  -0.998   7.309  1.00 90.65           C  
ATOM    517  CB  TRP A  65      -4.429  -0.388   5.537  1.00 90.65           C  
ATOM    518  O   TRP A  65      -7.184  -0.436   7.378  1.00 90.65           O  
ATOM    519  CG  TRP A  65      -5.485   0.038   4.562  1.00 90.65           C  
ATOM    520  CD1 TRP A  65      -5.686   1.294   4.062  1.00 90.65           C  
ATOM    521  CD2 TRP A  65      -6.489  -0.794   3.973  1.00 90.65           C  
ATOM    522  CE2 TRP A  65      -7.265   0.025   3.124  1.00 90.65           C  
ATOM    523  CE3 TRP A  65      -6.808  -2.154   4.081  1.00 90.65           C  
ATOM    524  NE1 TRP A  65      -6.755   1.293   3.196  1.00 90.65           N  
ATOM    525  CH2 TRP A  65      -8.631  -1.807   2.508  1.00 90.65           C  
ATOM    526  CZ2 TRP A  65      -8.341  -0.473   2.385  1.00 90.65           C  
ATOM    527  CZ3 TRP A  65      -7.879  -2.648   3.345  1.00 90.65           C  
ATOM    528  N   ILE A  66      -5.955  -2.235   7.467  1.00 88.71           N  
ATOM    529  CA  ILE A  66      -7.078  -3.113   7.776  1.00 88.71           C  
ATOM    530  C   ILE A  66      -7.711  -2.694   9.101  1.00 88.71           C  
ATOM    531  CB  ILE A  66      -6.638  -4.593   7.837  1.00 88.71           C  
ATOM    532  O   ILE A  66      -8.937  -2.628   9.217  1.00 88.71           O  
ATOM    533  CG1 ILE A  66      -6.208  -5.080   6.448  1.00 88.71           C  
ATOM    534  CG2 ILE A  66      -7.762  -5.468   8.400  1.00 88.71           C  
ATOM    535  CD1 ILE A  66      -5.574  -6.464   6.446  1.00 88.71           C  
ATOM    536  N   ASP A  67      -6.874  -2.401  10.028  1.00 88.00           N  
ATOM    537  CA  ASP A  67      -7.338  -1.984  11.348  1.00 88.00           C  
ATOM    538  C   ASP A  67      -8.093  -0.659  11.272  1.00 88.00           C  
ATOM    539  CB  ASP A  67      -6.161  -1.864  12.318  1.00 88.00           C  
ATOM    540  O   ASP A  67      -9.098  -0.470  11.960  1.00 88.00           O  
ATOM    541  CG  ASP A  67      -6.103  -3.000  13.324  1.00 88.00           C  
ATOM    542  OD1 ASP A  67      -6.843  -2.962  14.330  1.00 88.00           O  
ATOM    543  OD2 ASP A  67      -5.308  -3.940  13.110  1.00 88.00           O  
ATOM    544  N   ASN A  68      -7.711   0.213  10.420  1.00 86.50           N  
ATOM    545  CA  ASN A  68      -8.260   1.559  10.304  1.00 86.50           C  
ATOM    546  C   ASN A  68      -9.483   1.589   9.393  1.00 86.50           C  
ATOM    547  CB  ASN A  68      -7.194   2.532   9.794  1.00 86.50           C  
ATOM    548  O   ASN A  68     -10.398   2.389   9.600  1.00 86.50           O  
ATOM    549  CG  ASN A  68      -6.191   2.912  10.865  1.00 86.50           C  
ATOM    550  ND2 ASN A  68      -4.947   2.481  10.693  1.00 86.50           N  
ATOM    551  OD1 ASN A  68      -6.531   3.588  11.840  1.00 86.50           O  
ATOM    552  N   ASN A  69      -9.625   0.636   8.406  1.00 82.34           N  
ATOM    553  CA  ASN A  69     -10.600   0.752   7.327  1.00 82.34           C  
ATOM    554  C   ASN A  69     -11.601  -0.399   7.350  1.00 82.34           C  
ATOM    555  CB  ASN A  69      -9.894   0.814   5.970  1.00 82.34           C  
ATOM    556  O   ASN A  69     -12.759  -0.228   6.965  1.00 82.34           O  
ATOM    557  CG  ASN A  69      -9.207   2.144   5.730  1.00 82.34           C  
ATOM    558  ND2 ASN A  69      -7.901   2.188   5.969  1.00 82.34           N  
ATOM    559  OD1 ASN A  69      -9.844   3.124   5.335  1.00 82.34           O  
ATOM    560  N   ILE A  70     -11.332  -1.575   7.699  1.00 75.41           N  
ATOM    561  CA  ILE A  70     -12.178  -2.761   7.618  1.00 75.41           C  
ATOM    562  C   ILE A  70     -12.559  -3.219   9.024  1.00 75.41           C  
ATOM    563  CB  ILE A  70     -11.476  -3.905   6.853  1.00 75.41           C  
ATOM    564  O   ILE A  70     -13.669  -3.710   9.244  1.00 75.41           O  
ATOM    565  CG1 ILE A  70     -11.115  -3.455   5.433  1.00 75.41           C  
ATOM    566  CG2 ILE A  70     -12.359  -5.156   6.823  1.00 75.41           C  
ATOM    567  CD1 ILE A  70     -10.219  -4.431   4.683  1.00 75.41           C  
ATOM    568  N   GLY A  71     -11.715  -2.973   9.987  1.00 62.54           N  
ATOM    569  CA  GLY A  71     -11.988  -3.413  11.346  1.00 62.54           C  
ATOM    570  C   GLY A  71     -12.810  -2.417  12.142  1.00 62.54           C  
ATOM    571  O   GLY A  71     -12.336  -1.324  12.457  1.00 62.54           O  
ATOM    572  N   GLY A  72     -13.998  -1.875  11.635  1.00 50.32           N  
ATOM    573  CA  GLY A  72     -15.154  -1.408  12.385  1.00 50.32           C  
ATOM    574  C   GLY A  72     -15.152  -1.866  13.831  1.00 50.32           C  
ATOM    575  O   GLY A  72     -14.880  -3.033  14.117  1.00 50.32           O  
ATOM    576  N   SER A  73     -14.184  -1.590  14.855  1.00 44.41           N  
ATOM    577  CA  SER A  73     -14.622  -1.731  16.240  1.00 44.41           C  
ATOM    578  C   SER A  73     -13.801  -2.786  16.974  1.00 44.41           C  
ATOM    579  CB  SER A  73     -16.106  -2.096  16.299  1.00 44.41           C  
ATOM    580  O   SER A  73     -13.893  -3.976  16.668  1.00 44.41           O  
ATOM    581  OG  SER A  73     -16.563  -2.128  17.640  1.00 44.41           O  
ATOM    582  N   ALA A  74     -12.543  -2.737  17.319  1.00 49.84           N  
ATOM    583  CA  ALA A  74     -12.273  -3.387  18.599  1.00 49.84           C  
ATOM    584  C   ALA A  74     -11.481  -2.469  19.525  1.00 49.84           C  
ATOM    585  CB  ALA A  74     -11.520  -4.697  18.381  1.00 49.84           C  
ATOM    586  O   ALA A  74     -10.713  -2.939  20.367  1.00 49.84           O  
ATOM    587  N   ASN A  75     -11.584  -1.067  19.369  1.00 41.72           N  
ATOM    588  CA  ASN A  75     -11.274  -0.294  20.567  1.00 41.72           C  
ATOM    589  C   ASN A  75     -12.506   0.431  21.101  1.00 41.72           C  
ATOM    590  CB  ASN A  75     -10.150   0.705  20.286  1.00 41.72           C  
ATOM    591  O   ASN A  75     -12.395   1.522  21.662  1.00 41.72           O  
ATOM    592  CG  ASN A  75      -8.784   0.049  20.236  1.00 41.72           C  
ATOM    593  ND2 ASN A  75      -7.838   0.700  19.570  1.00 41.72           N  
ATOM    594  OD1 ASN A  75      -8.581  -1.034  20.791  1.00 41.72           O  
ATOM    595  N   ALA A  76     -13.722  -0.126  21.441  1.00 36.19           N  
ATOM    596  CA  ALA A  76     -14.677   0.296  22.462  1.00 36.19           C  
ATOM    597  C   ALA A  76     -14.694  -0.681  23.635  1.00 36.19           C  
ATOM    598  CB  ALA A  76     -16.075   0.427  21.863  1.00 36.19           C  
ATOM    599  O   ALA A  76     -14.601  -1.895  23.441  1.00 36.19           O  
TER     600      ALA A  76                                                      
ENDMDL                                                                          
END                                                                             
