# Supplementary material for: Phage-inducible chromosomal minimalist islands (PICMIs), a novel family of small marine satellites of virulent phages
Source: Nat Commun. 2024 Jan 22;15:664. doi: 10.1038/s41467-024-44965-1 (PMC10803314; doi:10.1038/s41467-024-44965-1)
Supplement: Supplementary file 5 — Supplementary Data 10 [file 41467_2024_44965_MOESM5_ESM.zip › AlpA_34_P_115/AlpA_34_P_115_0b1e2_unrelaxed_rank_2_model_2.pdb]

MODEL     1                                                                     
ATOM      1  N   MET A   1     -16.431 -43.720   9.185  1.00 44.49           N  
ATOM      2  CA  MET A   1     -16.646 -42.833   8.045  1.00 44.49           C  
ATOM      3  C   MET A   1     -15.775 -41.586   8.155  1.00 44.49           C  
ATOM      4  CB  MET A   1     -18.119 -42.435   7.942  1.00 44.49           C  
ATOM      5  O   MET A   1     -15.883 -40.832   9.124  1.00 44.49           O  
ATOM      6  CG  MET A   1     -19.012 -43.531   7.381  1.00 44.49           C  
ATOM      7  SD  MET A   1     -20.665 -42.906   6.887  1.00 44.49           S  
ATOM      8  CE  MET A   1     -21.485 -44.469   6.467  1.00 44.49           C  
ATOM      9  N   SER A   2     -14.468 -41.854   8.022  1.00 46.78           N  
ATOM     10  CA  SER A   2     -13.183 -41.357   7.544  1.00 46.78           C  
ATOM     11  C   SER A   2     -13.043 -39.859   7.788  1.00 46.78           C  
ATOM     12  CB  SER A   2     -13.013 -41.658   6.054  1.00 46.78           C  
ATOM     13  O   SER A   2     -13.874 -39.070   7.332  1.00 46.78           O  
ATOM     14  OG  SER A   2     -13.019 -43.055   5.818  1.00 46.78           O  
ATOM     15  N   GLN A   3     -12.451 -39.527   8.990  1.00 51.24           N  
ATOM     16  CA  GLN A   3     -11.474 -38.530   9.417  1.00 51.24           C  
ATOM     17  C   GLN A   3     -10.415 -38.303   8.342  1.00 51.24           C  
ATOM     18  CB  GLN A   3     -10.809 -38.956  10.727  1.00 51.24           C  
ATOM     19  O   GLN A   3      -9.840 -39.260   7.817  1.00 51.24           O  
ATOM     20  CG  GLN A   3     -11.535 -38.464  11.972  1.00 51.24           C  
ATOM     21  CD  GLN A   3     -10.881 -38.937  13.257  1.00 51.24           C  
ATOM     22  NE2 GLN A   3     -11.145 -38.231  14.351  1.00 51.24           N  
ATOM     23  OE1 GLN A   3     -10.146 -39.930  13.267  1.00 51.24           O  
ATOM     24  N   ASN A   4     -10.568 -37.134   7.447  1.00 52.73           N  
ATOM     25  CA  ASN A   4      -9.293 -36.602   6.979  1.00 52.73           C  
ATOM     26  C   ASN A   4      -9.470 -35.740   5.732  1.00 52.73           C  
ATOM     27  CB  ASN A   4      -8.306 -37.738   6.703  1.00 52.73           C  
ATOM     28  O   ASN A   4      -9.888 -36.235   4.684  1.00 52.73           O  
ATOM     29  CG  ASN A   4      -7.583 -38.200   7.953  1.00 52.73           C  
ATOM     30  ND2 ASN A   4      -6.889 -39.327   7.855  1.00 52.73           N  
ATOM     31  OD1 ASN A   4      -7.649 -37.549   8.999  1.00 52.73           O  
ATOM     32  N   ASN A   5      -9.405 -34.371   5.951  1.00 52.48           N  
ATOM     33  CA  ASN A   5      -8.466 -33.734   5.034  1.00 52.48           C  
ATOM     34  C   ASN A   5      -8.224 -32.274   5.405  1.00 52.48           C  
ATOM     35  CB  ASN A   5      -8.968 -33.839   3.592  1.00 52.48           C  
ATOM     36  O   ASN A   5      -9.010 -31.398   5.039  1.00 52.48           O  
ATOM     37  CG  ASN A   5      -7.870 -33.608   2.573  1.00 52.48           C  
ATOM     38  ND2 ASN A   5      -8.256 -33.227   1.361  1.00 52.48           N  
ATOM     39  OD1 ASN A   5      -6.684 -33.772   2.872  1.00 52.48           O  
ATOM     40  N   GLN A   6      -7.801 -32.003   6.619  1.00 54.27           N  
ATOM     41  CA  GLN A   6      -7.097 -30.792   7.027  1.00 54.27           C  
ATOM     42  C   GLN A   6      -5.750 -30.674   6.320  1.00 54.27           C  
ATOM     43  CB  GLN A   6      -6.897 -30.772   8.543  1.00 54.27           C  
ATOM     44  O   GLN A   6      -4.741 -30.343   6.946  1.00 54.27           O  
ATOM     45  CG  GLN A   6      -7.818 -29.803   9.272  1.00 54.27           C  
ATOM     46  CD  GLN A   6      -7.551 -29.749  10.765  1.00 54.27           C  
ATOM     47  NE2 GLN A   6      -7.878 -28.620  11.385  1.00 54.27           N  
ATOM     48  OE1 GLN A   6      -7.055 -30.713  11.355  1.00 54.27           O  
ATOM     49  N   LEU A   7      -5.611 -30.917   5.035  1.00 52.06           N  
ATOM     50  CA  LEU A   7      -4.359 -30.581   4.365  1.00 52.06           C  
ATOM     51  C   LEU A   7      -4.589 -29.538   3.276  1.00 52.06           C  
ATOM     52  CB  LEU A   7      -3.721 -31.834   3.762  1.00 52.06           C  
ATOM     53  O   LEU A   7      -4.044 -29.654   2.175  1.00 52.06           O  
ATOM     54  CG  LEU A   7      -3.080 -32.811   4.749  1.00 52.06           C  
ATOM     55  CD1 LEU A   7      -3.261 -34.247   4.268  1.00 52.06           C  
ATOM     56  CD2 LEU A   7      -1.601 -32.487   4.938  1.00 52.06           C  
ATOM     57  N   SER A   8      -4.995 -28.269   3.504  1.00 45.27           N  
ATOM     58  CA  SER A   8      -4.597 -27.362   2.432  1.00 45.27           C  
ATOM     59  C   SER A   8      -4.248 -25.981   2.978  1.00 45.27           C  
ATOM     60  CB  SER A   8      -5.711 -27.241   1.391  1.00 45.27           C  
ATOM     61  O   SER A   8      -5.045 -25.047   2.874  1.00 45.27           O  
ATOM     62  OG  SER A   8      -6.967 -27.569   1.958  1.00 45.27           O  
ATOM     63  N   LYS A   9      -3.486 -25.798   3.835  1.00 44.48           N  
ATOM     64  CA  LYS A   9      -2.960 -24.546   3.298  1.00 44.48           C  
ATOM     65  C   LYS A   9      -1.475 -24.393   3.615  1.00 44.48           C  
ATOM     66  CB  LYS A   9      -3.741 -23.354   3.852  1.00 44.48           C  
ATOM     67  O   LYS A   9      -1.103 -24.146   4.764  1.00 44.48           O  
ATOM     68  CG  LYS A   9      -5.161 -23.241   3.317  1.00 44.48           C  
ATOM     69  CD  LYS A   9      -5.853 -21.984   3.829  1.00 44.48           C  
ATOM     70  CE  LYS A   9      -7.336 -21.982   3.485  1.00 44.48           C  
ATOM     71  NZ  LYS A   9      -8.033 -20.786   4.047  1.00 44.48           N  
ATOM     72  N   LEU A  10      -0.712 -25.466   3.621  1.00 45.49           N  
ATOM     73  CA  LEU A  10       0.716 -25.178   3.534  1.00 45.49           C  
ATOM     74  C   LEU A  10       1.039 -24.414   2.254  1.00 45.49           C  
ATOM     75  CB  LEU A  10       1.528 -26.474   3.588  1.00 45.49           C  
ATOM     76  O   LEU A  10       0.935 -24.964   1.155  1.00 45.49           O  
ATOM     77  CG  LEU A  10       1.473 -27.254   4.903  1.00 45.49           C  
ATOM     78  CD1 LEU A  10       1.811 -28.722   4.662  1.00 45.49           C  
ATOM     79  CD2 LEU A  10       2.423 -26.643   5.928  1.00 45.49           C  
ATOM     80  N   GLN A  11       0.425 -23.168   2.095  1.00 50.49           N  
ATOM     81  CA  GLN A  11       0.869 -22.245   1.056  1.00 50.49           C  
ATOM     82  C   GLN A  11       2.272 -21.722   1.348  1.00 50.49           C  
ATOM     83  CB  GLN A  11      -0.109 -21.077   0.922  1.00 50.49           C  
ATOM     84  O   GLN A  11       2.621 -21.476   2.505  1.00 50.49           O  
ATOM     85  CG  GLN A  11      -1.572 -21.498   0.905  1.00 50.49           C  
ATOM     86  CD  GLN A  11      -2.245 -21.230  -0.429  1.00 50.49           C  
ATOM     87  NE2 GLN A  11      -3.166 -22.106  -0.815  1.00 50.49           N  
ATOM     88  OE1 GLN A  11      -1.939 -20.243  -1.106  1.00 50.49           O  
ATOM     89  N   PRO A  12       3.281 -22.041   0.601  1.00 46.43           N  
ATOM     90  CA  PRO A  12       4.635 -21.523   0.810  1.00 46.43           C  
ATOM     91  C   PRO A  12       4.645 -20.162   1.503  1.00 46.43           C  
ATOM     92  CB  PRO A  12       5.195 -21.415  -0.611  1.00 46.43           C  
ATOM     93  O   PRO A  12       3.809 -19.306   1.203  1.00 46.43           O  
ATOM     94  CG  PRO A  12       3.992 -21.422  -1.497  1.00 46.43           C  
ATOM     95  CD  PRO A  12       2.790 -21.774  -0.668  1.00 46.43           C  
ATOM     96  N   THR A  13       4.474 -19.904   2.758  1.00 47.35           N  
ATOM     97  CA  THR A  13       4.772 -18.760   3.613  1.00 47.35           C  
ATOM     98  C   THR A  13       5.823 -17.862   2.967  1.00 47.35           C  
ATOM     99  CB  THR A  13       5.262 -19.212   5.001  1.00 47.35           C  
ATOM    100  O   THR A  13       7.024 -18.108   3.100  1.00 47.35           O  
ATOM    101  CG2 THR A  13       4.823 -18.233   6.085  1.00 47.35           C  
ATOM    102  OG1 THR A  13       4.722 -20.507   5.294  1.00 47.35           O  
ATOM    103  N   THR A  14       5.995 -17.842   1.574  1.00 52.81           N  
ATOM    104  CA  THR A  14       6.880 -16.817   1.032  1.00 52.81           C  
ATOM    105  C   THR A  14       6.210 -15.446   1.076  1.00 52.81           C  
ATOM    106  CB  THR A  14       7.293 -17.143  -0.415  1.00 52.81           C  
ATOM    107  O   THR A  14       5.153 -15.247   0.475  1.00 52.81           O  
ATOM    108  CG2 THR A  14       8.312 -16.135  -0.936  1.00 52.81           C  
ATOM    109  OG1 THR A  14       7.870 -18.454  -0.457  1.00 52.81           O  
ATOM    110  N   THR A  15       5.776 -14.906   2.192  1.00 65.36           N  
ATOM    111  CA  THR A  15       5.137 -13.613   2.416  1.00 65.36           C  
ATOM    112  C   THR A  15       5.601 -12.594   1.380  1.00 65.36           C  
ATOM    113  CB  THR A  15       5.433 -13.082   3.831  1.00 65.36           C  
ATOM    114  O   THR A  15       6.762 -12.179   1.385  1.00 65.36           O  
ATOM    115  CG2 THR A  15       4.632 -11.817   4.121  1.00 65.36           C  
ATOM    116  OG1 THR A  15       5.086 -14.085   4.794  1.00 65.36           O  
ATOM    117  N   ARG A  16       5.189 -12.779   0.139  1.00 82.15           N  
ATOM    118  CA  ARG A  16       5.436 -11.785  -0.901  1.00 82.15           C  
ATOM    119  C   ARG A  16       4.801 -10.446  -0.540  1.00 82.15           C  
ATOM    120  CB  ARG A  16       4.900 -12.273  -2.249  1.00 82.15           C  
ATOM    121  O   ARG A  16       3.702 -10.404   0.017  1.00 82.15           O  
ATOM    122  CG  ARG A  16       5.275 -11.379  -3.420  1.00 82.15           C  
ATOM    123  CD  ARG A  16       4.819 -11.968  -4.748  1.00 82.15           C  
ATOM    124  NE  ARG A  16       5.019 -11.032  -5.850  1.00 82.15           N  
ATOM    125  NH1 ARG A  16       4.734 -12.609  -7.514  1.00 82.15           N  
ATOM    126  NH2 ARG A  16       5.170 -10.426  -8.060  1.00 82.15           N  
ATOM    127  CZ  ARG A  16       4.974 -11.358  -7.139  1.00 82.15           C  
ATOM    128  N   LEU A  17       5.631  -9.470  -0.723  1.00 88.85           N  
ATOM    129  CA  LEU A  17       5.161  -8.106  -0.507  1.00 88.85           C  
ATOM    130  C   LEU A  17       4.165  -7.697  -1.586  1.00 88.85           C  
ATOM    131  CB  LEU A  17       6.340  -7.130  -0.487  1.00 88.85           C  
ATOM    132  O   LEU A  17       4.221  -8.200  -2.711  1.00 88.85           O  
ATOM    133  CG  LEU A  17       7.379  -7.344   0.615  1.00 88.85           C  
ATOM    134  CD1 LEU A  17       8.580  -6.429   0.396  1.00 88.85           C  
ATOM    135  CD2 LEU A  17       6.761  -7.104   1.988  1.00 88.85           C  
ATOM    136  N   LEU A  18       3.186  -6.905  -1.111  1.00 89.96           N  
ATOM    137  CA  LEU A  18       2.198  -6.372  -2.042  1.00 89.96           C  
ATOM    138  C   LEU A  18       2.690  -5.073  -2.672  1.00 89.96           C  
ATOM    139  CB  LEU A  18       0.863  -6.135  -1.331  1.00 89.96           C  
ATOM    140  O   LEU A  18       3.127  -4.162  -1.964  1.00 89.96           O  
ATOM    141  CG  LEU A  18       0.163  -7.374  -0.772  1.00 89.96           C  
ATOM    142  CD1 LEU A  18      -1.028  -6.967   0.090  1.00 89.96           C  
ATOM    143  CD2 LEU A  18      -0.280  -8.295  -1.904  1.00 89.96           C  
ATOM    144  N   THR A  19       2.620  -5.074  -3.999  1.00 91.17           N  
ATOM    145  CA  THR A  19       3.000  -3.880  -4.746  1.00 91.17           C  
ATOM    146  C   THR A  19       1.785  -2.993  -5.002  1.00 91.17           C  
ATOM    147  CB  THR A  19       3.663  -4.247  -6.086  1.00 91.17           C  
ATOM    148  O   THR A  19       0.654  -3.376  -4.694  1.00 91.17           O  
ATOM    149  CG2 THR A  19       4.874  -5.149  -5.872  1.00 91.17           C  
ATOM    150  OG1 THR A  19       2.712  -4.929  -6.912  1.00 91.17           O  
ATOM    151  N   TYR A  20       2.047  -1.963  -5.602  1.00 90.29           N  
ATOM    152  CA  TYR A  20       0.973  -1.042  -5.961  1.00 90.29           C  
ATOM    153  C   TYR A  20      -0.010  -1.700  -6.922  1.00 90.29           C  
ATOM    154  CB  TYR A  20       1.545   0.232  -6.591  1.00 90.29           C  
ATOM    155  O   TYR A  20      -1.223  -1.510  -6.805  1.00 90.29           O  
ATOM    156  CG  TYR A  20       1.936   1.284  -5.582  1.00 90.29           C  
ATOM    157  CD1 TYR A  20       0.967   2.022  -4.906  1.00 90.29           C  
ATOM    158  CD2 TYR A  20       3.273   1.544  -5.303  1.00 90.29           C  
ATOM    159  CE1 TYR A  20       1.321   2.995  -3.977  1.00 90.29           C  
ATOM    160  CE2 TYR A  20       3.640   2.514  -4.376  1.00 90.29           C  
ATOM    161  OH  TYR A  20       3.015   4.195  -2.800  1.00 90.29           O  
ATOM    162  CZ  TYR A  20       2.658   3.233  -3.719  1.00 90.29           C  
ATOM    163  N   ALA A  21       0.579  -2.466  -7.811  1.00 88.34           N  
ATOM    164  CA  ALA A  21      -0.263  -3.159  -8.784  1.00 88.34           C  
ATOM    165  C   ALA A  21      -1.235  -4.108  -8.089  1.00 88.34           C  
ATOM    166  CB  ALA A  21       0.600  -3.924  -9.784  1.00 88.34           C  
ATOM    167  O   ALA A  21      -2.409  -4.184  -8.459  1.00 88.34           O  
ATOM    168  N   ASP A  22      -0.717  -4.701  -7.138  1.00 91.11           N  
ATOM    169  CA  ASP A  22      -1.548  -5.626  -6.373  1.00 91.11           C  
ATOM    170  C   ASP A  22      -2.624  -4.879  -5.589  1.00 91.11           C  
ATOM    171  CB  ASP A  22      -0.686  -6.458  -5.420  1.00 91.11           C  
ATOM    172  O   ASP A  22      -3.783  -5.300  -5.559  1.00 91.11           O  
ATOM    173  CG  ASP A  22       0.218  -7.441  -6.143  1.00 91.11           C  
ATOM    174  OD1 ASP A  22      -0.288  -8.271  -6.928  1.00 91.11           O  
ATOM    175  OD2 ASP A  22       1.447  -7.386  -5.923  1.00 91.11           O  
ATOM    176  N   LEU A  23      -2.241  -3.808  -5.081  1.00 90.87           N  
ATOM    177  CA  LEU A  23      -3.146  -3.025  -4.247  1.00 90.87           C  
ATOM    178  C   LEU A  23      -4.235  -2.372  -5.092  1.00 90.87           C  
ATOM    179  CB  LEU A  23      -2.371  -1.954  -3.475  1.00 90.87           C  
ATOM    180  O   LEU A  23      -5.386  -2.274  -4.661  1.00 90.87           O  
ATOM    181  CG  LEU A  23      -1.428  -2.457  -2.381  1.00 90.87           C  
ATOM    182  CD1 LEU A  23      -0.623  -1.298  -1.802  1.00 90.87           C  
ATOM    183  CD2 LEU A  23      -2.212  -3.170  -1.285  1.00 90.87           C  
ATOM    184  N   THR A  24      -3.855  -1.959  -6.217  1.00 91.91           N  
ATOM    185  CA  THR A  24      -4.831  -1.351  -7.114  1.00 91.91           C  
ATOM    186  C   THR A  24      -5.935  -2.345  -7.465  1.00 91.91           C  
ATOM    187  CB  THR A  24      -4.163  -0.846  -8.407  1.00 91.91           C  
ATOM    188  O   THR A  24      -7.108  -1.974  -7.546  1.00 91.91           O  
ATOM    189  CG2 THR A  24      -3.164   0.267  -8.110  1.00 91.91           C  
ATOM    190  OG1 THR A  24      -3.477  -1.932  -9.040  1.00 91.91           O  
ATOM    191  N   VAL A  25      -5.552  -3.541  -7.694  1.00 90.02           N  
ATOM    192  CA  VAL A  25      -6.501  -4.597  -8.032  1.00 90.02           C  
ATOM    193  C   VAL A  25      -7.307  -4.982  -6.793  1.00 90.02           C  
ATOM    194  CB  VAL A  25      -5.787  -5.838  -8.611  1.00 90.02           C  
ATOM    195  O   VAL A  25      -8.532  -5.112  -6.858  1.00 90.02           O  
ATOM    196  CG1 VAL A  25      -6.778  -6.981  -8.825  1.00 90.02           C  
ATOM    197  CG2 VAL A  25      -5.082  -5.486  -9.919  1.00 90.02           C  
ATOM    198  N   MET A  26      -6.643  -5.013  -5.716  1.00 87.08           N  
ATOM    199  CA  MET A  26      -7.252  -5.463  -4.468  1.00 87.08           C  
ATOM    200  C   MET A  26      -8.262  -4.443  -3.956  1.00 87.08           C  
ATOM    201  CB  MET A  26      -6.179  -5.715  -3.406  1.00 87.08           C  
ATOM    202  O   MET A  26      -9.366  -4.807  -3.545  1.00 87.08           O  
ATOM    203  CG  MET A  26      -6.691  -6.452  -2.180  1.00 87.08           C  
ATOM    204  SD  MET A  26      -5.364  -6.795  -0.960  1.00 87.08           S  
ATOM    205  CE  MET A  26      -6.334  -7.579   0.357  1.00 87.08           C  
ATOM    206  N   LEU A  27      -8.010  -3.241  -3.987  1.00 88.33           N  
ATOM    207  CA  LEU A  27      -8.809  -2.167  -3.408  1.00 88.33           C  
ATOM    208  C   LEU A  27      -9.597  -1.433  -4.487  1.00 88.33           C  
ATOM    209  CB  LEU A  27      -7.914  -1.180  -2.653  1.00 88.33           C  
ATOM    210  O   LEU A  27     -10.438  -0.585  -4.180  1.00 88.33           O  
ATOM    211  CG  LEU A  27      -7.146  -1.742  -1.455  1.00 88.33           C  
ATOM    212  CD1 LEU A  27      -6.158  -0.706  -0.927  1.00 88.33           C  
ATOM    213  CD2 LEU A  27      -8.110  -2.178  -0.358  1.00 88.33           C  
ATOM    214  N   ASN A  28      -9.346  -1.901  -5.729  1.00 88.97           N  
ATOM    215  CA  ASN A  28      -9.989  -1.250  -6.865  1.00 88.97           C  
ATOM    216  C   ASN A  28      -9.826   0.266  -6.808  1.00 88.97           C  
ATOM    217  CB  ASN A  28     -11.472  -1.623  -6.928  1.00 88.97           C  
ATOM    218  O   ASN A  28     -10.778   1.007  -7.059  1.00 88.97           O  
ATOM    219  CG  ASN A  28     -12.072  -1.398  -8.302  1.00 88.97           C  
ATOM    220  ND2 ASN A  28     -13.223  -0.737  -8.345  1.00 88.97           N  
ATOM    221  OD1 ASN A  28     -11.507  -1.815  -9.316  1.00 88.97           O  
ATOM    222  N   ARG A  29      -8.709   0.655  -6.453  1.00 92.56           N  
ATOM    223  CA  ARG A  29      -8.349   2.069  -6.433  1.00 92.56           C  
ATOM    224  C   ARG A  29      -7.070   2.320  -7.225  1.00 92.56           C  
ATOM    225  CB  ARG A  29      -8.179   2.560  -4.994  1.00 92.56           C  
ATOM    226  O   ARG A  29      -6.223   1.432  -7.344  1.00 92.56           O  
ATOM    227  CG  ARG A  29      -9.477   2.613  -4.204  1.00 92.56           C  
ATOM    228  CD  ARG A  29     -10.451   3.627  -4.786  1.00 92.56           C  
ATOM    229  NE  ARG A  29     -11.721   3.630  -4.066  1.00 92.56           N  
ATOM    230  NH1 ARG A  29     -12.990   2.980  -5.884  1.00 92.56           N  
ATOM    231  NH2 ARG A  29     -13.992   3.357  -3.856  1.00 92.56           N  
ATOM    232  CZ  ARG A  29     -12.898   3.322  -4.604  1.00 92.56           C  
ATOM    233  N   ASP A  30      -7.017   3.604  -7.678  1.00 93.03           N  
ATOM    234  CA  ASP A  30      -5.848   3.977  -8.468  1.00 93.03           C  
ATOM    235  C   ASP A  30      -4.623   4.173  -7.577  1.00 93.03           C  
ATOM    236  CB  ASP A  30      -6.125   5.252  -9.268  1.00 93.03           C  
ATOM    237  O   ASP A  30      -4.754   4.495  -6.394  1.00 93.03           O  
ATOM    238  CG  ASP A  30      -5.011   5.596 -10.241  1.00 93.03           C  
ATOM    239  OD1 ASP A  30      -4.189   6.487  -9.937  1.00 93.03           O  
ATOM    240  OD2 ASP A  30      -4.956   4.971 -11.322  1.00 93.03           O  
ATOM    241  N   ARG A  31      -3.538   3.960  -8.149  1.00 91.99           N  
ATOM    242  CA  ARG A  31      -2.261   4.100  -7.458  1.00 91.99           C  
ATOM    243  C   ARG A  31      -2.150   5.464  -6.784  1.00 91.99           C  
ATOM    244  CB  ARG A  31      -1.097   3.902  -8.432  1.00 91.99           C  
ATOM    245  O   ARG A  31      -1.677   5.565  -5.650  1.00 91.99           O  
ATOM    246  CG  ARG A  31       0.272   3.947  -7.773  1.00 91.99           C  
ATOM    247  CD  ARG A  31       1.394   3.844  -8.796  1.00 91.99           C  
ATOM    248  NE  ARG A  31       2.654   4.359  -8.268  1.00 91.99           N  
ATOM    249  NH1 ARG A  31       3.876   2.461  -8.761  1.00 91.99           N  
ATOM    250  NH2 ARG A  31       4.891   4.255  -7.758  1.00 91.99           N  
ATOM    251  CZ  ARG A  31       3.804   3.691  -8.263  1.00 91.99           C  
ATOM    252  N   ARG A  32      -2.621   6.454  -7.433  1.00 93.56           N  
ATOM    253  CA  ARG A  32      -2.534   7.813  -6.907  1.00 93.56           C  
ATOM    254  C   ARG A  32      -3.316   7.948  -5.605  1.00 93.56           C  
ATOM    255  CB  ARG A  32      -3.050   8.822  -7.935  1.00 93.56           C  
ATOM    256  O   ARG A  32      -2.878   8.634  -4.680  1.00 93.56           O  
ATOM    257  CG  ARG A  32      -2.035   9.183  -9.008  1.00 93.56           C  
ATOM    258  CD  ARG A  32      -2.573  10.242  -9.960  1.00 93.56           C  
ATOM    259  NE  ARG A  32      -2.662   9.740 -11.328  1.00 93.56           N  
ATOM    260  NH1 ARG A  32      -4.176  11.336 -12.034  1.00 93.56           N  
ATOM    261  NH2 ARG A  32      -3.427   9.735 -13.494  1.00 93.56           N  
ATOM    262  CZ  ARG A  32      -3.421  10.271 -12.282  1.00 93.56           C  
ATOM    263  N   THR A  33      -4.433   7.298  -5.660  1.00 92.92           N  
ATOM    264  CA  THR A  33      -5.278   7.325  -4.471  1.00 92.92           C  
ATOM    265  C   THR A  33      -4.591   6.623  -3.304  1.00 92.92           C  
ATOM    266  CB  THR A  33      -6.642   6.663  -4.741  1.00 92.92           C  
ATOM    267  O   THR A  33      -4.588   7.132  -2.181  1.00 92.92           O  
ATOM    268  CG2 THR A  33      -7.554   6.767  -3.523  1.00 92.92           C  
ATOM    269  OG1 THR A  33      -7.271   7.313  -5.852  1.00 92.92           O  
ATOM    270  N   ILE A  34      -4.072   5.547  -3.581  1.00 91.81           N  
ATOM    271  CA  ILE A  34      -3.368   4.773  -2.564  1.00 91.81           C  
ATOM    272  C   ILE A  34      -2.184   5.576  -2.031  1.00 91.81           C  
ATOM    273  CB  ILE A  34      -2.887   3.414  -3.121  1.00 91.81           C  
ATOM    274  O   ILE A  34      -1.963   5.638  -0.819  1.00 91.81           O  
ATOM    275  CG1 ILE A  34      -4.084   2.556  -3.545  1.00 91.81           C  
ATOM    276  CG2 ILE A  34      -2.027   2.681  -2.087  1.00 91.81           C  
ATOM    277  CD1 ILE A  34      -3.702   1.291  -4.301  1.00 91.81           C  
ATOM    278  N   TRP A  35      -1.508   6.255  -2.889  1.00 91.19           N  
ATOM    279  CA  TRP A  35      -0.385   7.093  -2.485  1.00 91.19           C  
ATOM    280  C   TRP A  35      -0.855   8.248  -1.606  1.00 91.19           C  
ATOM    281  CB  TRP A  35       0.351   7.636  -3.713  1.00 91.19           C  
ATOM    282  O   TRP A  35      -0.199   8.593  -0.621  1.00 91.19           O  
ATOM    283  CG  TRP A  35       1.522   8.513  -3.383  1.00 91.19           C  
ATOM    284  CD1 TRP A  35       1.609   9.868  -3.545  1.00 91.19           C  
ATOM    285  CD2 TRP A  35       2.777   8.093  -2.839  1.00 91.19           C  
ATOM    286  CE2 TRP A  35       3.578   9.247  -2.696  1.00 91.19           C  
ATOM    287  CE3 TRP A  35       3.302   6.851  -2.457  1.00 91.19           C  
ATOM    288  NE1 TRP A  35       2.842  10.316  -3.133  1.00 91.19           N  
ATOM    289  CH2 TRP A  35       5.367   7.968  -1.821  1.00 91.19           C  
ATOM    290  CZ2 TRP A  35       4.878   9.196  -2.186  1.00 91.19           C  
ATOM    291  CZ3 TRP A  35       4.596   6.802  -1.951  1.00 91.19           C  
ATOM    292  N   SER A  36      -1.890   8.835  -1.985  1.00 93.19           N  
ATOM    293  CA  SER A  36      -2.462   9.919  -1.194  1.00 93.19           C  
ATOM    294  C   SER A  36      -2.806   9.453   0.216  1.00 93.19           C  
ATOM    295  CB  SER A  36      -3.712  10.478  -1.875  1.00 93.19           C  
ATOM    296  O   SER A  36      -2.553  10.165   1.190  1.00 93.19           O  
ATOM    297  OG  SER A  36      -4.263  11.542  -1.118  1.00 93.19           O  
ATOM    298  N   TRP A  37      -3.335   8.267   0.317  1.00 92.10           N  
ATOM    299  CA  TRP A  37      -3.666   7.692   1.617  1.00 92.10           C  
ATOM    300  C   TRP A  37      -2.410   7.477   2.453  1.00 92.10           C  
ATOM    301  CB  TRP A  37      -4.413   6.366   1.444  1.00 92.10           C  
ATOM    302  O   TRP A  37      -2.409   7.732   3.660  1.00 92.10           O  
ATOM    303  CG  TRP A  37      -5.821   6.519   0.952  1.00 92.10           C  
ATOM    304  CD1 TRP A  37      -6.578   7.658   0.962  1.00 92.10           C  
ATOM    305  CD2 TRP A  37      -6.643   5.496   0.382  1.00 92.10           C  
ATOM    306  CE2 TRP A  37      -7.887   6.086   0.068  1.00 92.10           C  
ATOM    307  CE3 TRP A  37      -6.447   4.137   0.105  1.00 92.10           C  
ATOM    308  NE1 TRP A  37      -7.821   7.404   0.432  1.00 92.10           N  
ATOM    309  CH2 TRP A  37      -8.715   4.033  -0.770  1.00 92.10           C  
ATOM    310  CZ2 TRP A  37      -8.932   5.362  -0.510  1.00 92.10           C  
ATOM    311  CZ3 TRP A  37      -7.489   3.417  -0.470  1.00 92.10           C  
ATOM    312  N   VAL A  38      -1.404   7.064   1.792  1.00 91.74           N  
ATOM    313  CA  VAL A  38      -0.139   6.843   2.484  1.00 91.74           C  
ATOM    314  C   VAL A  38       0.400   8.170   3.014  1.00 91.74           C  
ATOM    315  CB  VAL A  38       0.904   6.175   1.560  1.00 91.74           C  
ATOM    316  O   VAL A  38       0.847   8.252   4.161  1.00 91.74           O  
ATOM    317  CG1 VAL A  38       2.271   6.117   2.241  1.00 91.74           C  
ATOM    318  CG2 VAL A  38       0.443   4.775   1.160  1.00 91.74           C  
ATOM    319  N   LYS A  39       0.281   9.232   2.206  1.00 90.92           N  
ATOM    320  CA  LYS A  39       0.747  10.563   2.585  1.00 90.92           C  
ATOM    321  C   LYS A  39      -0.079  11.127   3.736  1.00 90.92           C  
ATOM    322  CB  LYS A  39       0.694  11.511   1.387  1.00 90.92           C  
ATOM    323  O   LYS A  39       0.448  11.834   4.598  1.00 90.92           O  
ATOM    324  CG  LYS A  39       1.471  12.805   1.586  1.00 90.92           C  
ATOM    325  CD  LYS A  39       1.376  13.708   0.363  1.00 90.92           C  
ATOM    326  CE  LYS A  39       2.039  15.056   0.609  1.00 90.92           C  
ATOM    327  NZ  LYS A  39       1.965  15.938  -0.594  1.00 90.92           N  
ATOM    328  N   LYS A  40      -1.292  10.750   3.714  1.00 90.88           N  
ATOM    329  CA  LYS A  40      -2.222  11.242   4.726  1.00 90.88           C  
ATOM    330  C   LYS A  40      -2.117  10.426   6.012  1.00 90.88           C  
ATOM    331  CB  LYS A  40      -3.657  11.207   4.199  1.00 90.88           C  
ATOM    332  O   LYS A  40      -2.660  10.818   7.047  1.00 90.88           O  
ATOM    333  CG  LYS A  40      -3.951  12.252   3.133  1.00 90.88           C  
ATOM    334  CD  LYS A  40      -5.408  12.206   2.691  1.00 90.88           C  
ATOM    335  CE  LYS A  40      -5.711  13.274   1.649  1.00 90.88           C  
ATOM    336  NZ  LYS A  40      -7.137  13.229   1.208  1.00 90.88           N  
ATOM    337  N   GLY A  41      -1.404   9.337   5.952  1.00 89.71           N  
ATOM    338  CA  GLY A  41      -1.180   8.496   7.116  1.00 89.71           C  
ATOM    339  C   GLY A  41      -2.354   7.590   7.434  1.00 89.71           C  
ATOM    340  O   GLY A  41      -2.496   7.123   8.566  1.00 89.71           O  
ATOM    341  N   ILE A  42      -3.238   7.462   6.488  1.00 88.31           N  
ATOM    342  CA  ILE A  42      -4.432   6.643   6.664  1.00 88.31           C  
ATOM    343  C   ILE A  42      -4.155   5.218   6.192  1.00 88.31           C  
ATOM    344  CB  ILE A  42      -5.640   7.234   5.903  1.00 88.31           C  
ATOM    345  O   ILE A  42      -4.868   4.283   6.566  1.00 88.31           O  
ATOM    346  CG1 ILE A  42      -5.295   7.428   4.422  1.00 88.31           C  
ATOM    347  CG2 ILE A  42      -6.087   8.553   6.539  1.00 88.31           C  
ATOM    348  CD1 ILE A  42      -6.490   7.788   3.550  1.00 88.31           C  
ATOM    349  N   PHE A  43      -3.228   5.027   5.422  1.00 90.94           N  
ATOM    350  CA  PHE A  43      -2.837   3.744   4.849  1.00 90.94           C  
ATOM    351  C   PHE A  43      -1.505   3.277   5.425  1.00 90.94           C  
ATOM    352  CB  PHE A  43      -2.745   3.841   3.323  1.00 90.94           C  
ATOM    353  O   PHE A  43      -0.716   4.088   5.914  1.00 90.94           O  
ATOM    354  CG  PHE A  43      -2.887   2.518   2.621  1.00 90.94           C  
ATOM    355  CD1 PHE A  43      -1.786   1.902   2.039  1.00 90.94           C  
ATOM    356  CD2 PHE A  43      -4.123   1.890   2.542  1.00 90.94           C  
ATOM    357  CE1 PHE A  43      -1.915   0.677   1.389  1.00 90.94           C  
ATOM    358  CE2 PHE A  43      -4.260   0.666   1.893  1.00 90.94           C  
ATOM    359  CZ  PHE A  43      -3.155   0.062   1.316  1.00 90.94           C  
ATOM    360  N   PRO A  44      -1.318   1.902   5.480  1.00 90.68           N  
ATOM    361  CA  PRO A  44      -0.066   1.400   6.051  1.00 90.68           C  
ATOM    362  C   PRO A  44       1.166   1.883   5.290  1.00 90.68           C  
ATOM    363  CB  PRO A  44      -0.214  -0.120   5.942  1.00 90.68           C  
ATOM    364  O   PRO A  44       1.095   2.121   4.081  1.00 90.68           O  
ATOM    365  CG  PRO A  44      -1.682  -0.351   5.787  1.00 90.68           C  
ATOM    366  CD  PRO A  44      -2.295   0.872   5.167  1.00 90.68           C  
ATOM    367  N   THR A  45       2.222   2.052   6.114  1.00 89.67           N  
ATOM    368  CA  THR A  45       3.484   2.519   5.551  1.00 89.67           C  
ATOM    369  C   THR A  45       4.154   1.416   4.738  1.00 89.67           C  
ATOM    370  CB  THR A  45       4.443   3.002   6.655  1.00 89.67           C  
ATOM    371  O   THR A  45       4.210   0.264   5.172  1.00 89.67           O  
ATOM    372  CG2 THR A  45       3.958   4.310   7.271  1.00 89.67           C  
ATOM    373  OG1 THR A  45       4.523   2.004   7.681  1.00 89.67           O  
ATOM    374  N   PRO A  46       4.555   1.823   3.566  1.00 91.64           N  
ATOM    375  CA  PRO A  46       5.229   0.842   2.712  1.00 91.64           C  
ATOM    376  C   PRO A  46       6.632   0.495   3.205  1.00 91.64           C  
ATOM    377  CB  PRO A  46       5.286   1.540   1.351  1.00 91.64           C  
ATOM    378  O   PRO A  46       7.240   1.272   3.946  1.00 91.64           O  
ATOM    379  CG  PRO A  46       5.302   3.000   1.671  1.00 91.64           C  
ATOM    380  CD  PRO A  46       4.500   3.224   2.921  1.00 91.64           C  
ATOM    381  N   ILE A  47       6.956  -0.647   2.863  1.00 91.08           N  
ATOM    382  CA  ILE A  47       8.339  -1.045   3.101  1.00 91.08           C  
ATOM    383  C   ILE A  47       9.241  -0.448   2.023  1.00 91.08           C  
ATOM    384  CB  ILE A  47       8.488  -2.583   3.132  1.00 91.08           C  
ATOM    385  O   ILE A  47       8.973  -0.597   0.828  1.00 91.08           O  
ATOM    386  CG1 ILE A  47       7.578  -3.186   4.209  1.00 91.08           C  
ATOM    387  CG2 ILE A  47       9.948  -2.980   3.364  1.00 91.08           C  
ATOM    388  CD1 ILE A  47       7.408  -4.695   4.102  1.00 91.08           C  
ATOM    389  N   LYS A  48      10.279   0.239   2.542  1.00 91.40           N  
ATOM    390  CA  LYS A  48      11.164   0.941   1.616  1.00 91.40           C  
ATOM    391  C   LYS A  48      12.581   0.376   1.677  1.00 91.40           C  
ATOM    392  CB  LYS A  48      11.183   2.439   1.923  1.00 91.40           C  
ATOM    393  O   LYS A  48      12.971  -0.228   2.678  1.00 91.40           O  
ATOM    394  CG  LYS A  48       9.822   3.110   1.816  1.00 91.40           C  
ATOM    395  CD  LYS A  48       9.897   4.588   2.179  1.00 91.40           C  
ATOM    396  CE  LYS A  48       8.546   5.272   2.022  1.00 91.40           C  
ATOM    397  NZ  LYS A  48       8.628   6.734   2.319  1.00 91.40           N  
ATOM    398  N   THR A  49      13.330   0.512   0.601  1.00 89.66           N  
ATOM    399  CA  THR A  49      14.753   0.191   0.593  1.00 89.66           C  
ATOM    400  C   THR A  49      15.562   1.300   1.258  1.00 89.66           C  
ATOM    401  CB  THR A  49      15.267  -0.033  -0.842  1.00 89.66           C  
ATOM    402  O   THR A  49      15.061   2.410   1.452  1.00 89.66           O  
ATOM    403  CG2 THR A  49      14.550  -1.203  -1.507  1.00 89.66           C  
ATOM    404  OG1 THR A  49      15.042   1.153  -1.614  1.00 89.66           O  
ATOM    405  N   PRO A  50      16.807   0.968   1.613  1.00 88.56           N  
ATOM    406  CA  PRO A  50      17.659   2.013   2.185  1.00 88.56           C  
ATOM    407  C   PRO A  50      17.805   3.224   1.267  1.00 88.56           C  
ATOM    408  CB  PRO A  50      19.004   1.306   2.376  1.00 88.56           C  
ATOM    409  O   PRO A  50      18.044   4.337   1.741  1.00 88.56           O  
ATOM    410  CG  PRO A  50      18.669  -0.151   2.400  1.00 88.56           C  
ATOM    411  CD  PRO A  50      17.426  -0.368   1.586  1.00 88.56           C  
ATOM    412  N   ALA A  51      17.554   3.096   0.020  1.00 90.31           N  
ATOM    413  CA  ALA A  51      17.652   4.149  -0.988  1.00 90.31           C  
ATOM    414  C   ALA A  51      16.337   4.913  -1.114  1.00 90.31           C  
ATOM    415  CB  ALA A  51      18.052   3.557  -2.338  1.00 90.31           C  
ATOM    416  O   ALA A  51      16.261   5.917  -1.826  1.00 90.31           O  
ATOM    417  N   GLY A  52      15.273   4.458  -0.370  1.00 85.43           N  
ATOM    418  CA  GLY A  52      14.009   5.175  -0.304  1.00 85.43           C  
ATOM    419  C   GLY A  52      13.003   4.707  -1.338  1.00 85.43           C  
ATOM    420  O   GLY A  52      11.997   5.378  -1.581  1.00 85.43           O  
ATOM    421  N   VAL A  53      13.284   3.614  -1.988  1.00 87.17           N  
ATOM    422  CA  VAL A  53      12.380   3.077  -3.001  1.00 87.17           C  
ATOM    423  C   VAL A  53      11.372   2.136  -2.347  1.00 87.17           C  
ATOM    424  CB  VAL A  53      13.153   2.339  -4.117  1.00 87.17           C  
ATOM    425  O   VAL A  53      11.749   1.249  -1.577  1.00 87.17           O  
ATOM    426  CG1 VAL A  53      12.189   1.773  -5.157  1.00 87.17           C  
ATOM    427  CG2 VAL A  53      14.164   3.277  -4.775  1.00 87.17           C  
ATOM    428  N   CYS A  54      10.105   2.373  -2.747  1.00 87.86           N  
ATOM    429  CA  CYS A  54       9.034   1.563  -2.178  1.00 87.86           C  
ATOM    430  C   CYS A  54       9.057   0.150  -2.747  1.00 87.86           C  
ATOM    431  CB  CYS A  54       7.674   2.208  -2.446  1.00 87.86           C  
ATOM    432  O   CYS A  54       8.964  -0.036  -3.962  1.00 87.86           O  
ATOM    433  SG  CYS A  54       6.289   1.325  -1.696  1.00 87.86           S  
ATOM    434  N   ILE A  55       9.174  -0.796  -1.807  1.00 88.49           N  
ATOM    435  CA  ILE A  55       9.263  -2.202  -2.187  1.00 88.49           C  
ATOM    436  C   ILE A  55       7.878  -2.842  -2.124  1.00 88.49           C  
ATOM    437  CB  ILE A  55      10.250  -2.971  -1.281  1.00 88.49           C  
ATOM    438  O   ILE A  55       7.523  -3.655  -2.981  1.00 88.49           O  
ATOM    439  CG1 ILE A  55      11.637  -2.319  -1.328  1.00 88.49           C  
ATOM    440  CG2 ILE A  55      10.324  -4.445  -1.690  1.00 88.49           C  
ATOM    441  CD1 ILE A  55      12.607  -2.851  -0.283  1.00 88.49           C  
ATOM    442  N   GLY A  56       7.037  -2.294  -1.250  1.00 90.93           N  
ATOM    443  CA  GLY A  56       5.704  -2.860  -1.114  1.00 90.93           C  
ATOM    444  C   GLY A  56       5.219  -2.906   0.322  1.00 90.93           C  
ATOM    445  O   GLY A  56       5.767  -2.223   1.190  1.00 90.93           O  
ATOM    446  N   TRP A  57       4.077  -3.652   0.485  1.00 91.98           N  
ATOM    447  CA  TRP A  57       3.433  -3.766   1.790  1.00 91.98           C  
ATOM    448  C   TRP A  57       3.351  -5.223   2.231  1.00 91.98           C  
ATOM    449  CB  TRP A  57       2.031  -3.151   1.753  1.00 91.98           C  
ATOM    450  O   TRP A  57       3.227  -6.125   1.398  1.00 91.98           O  
ATOM    451  CG  TRP A  57       2.025  -1.658   1.611  1.00 91.98           C  
ATOM    452  CD1 TRP A  57       1.849  -0.737   2.605  1.00 91.98           C  
ATOM    453  CD2 TRP A  57       2.197  -0.915   0.400  1.00 91.98           C  
ATOM    454  CE2 TRP A  57       2.115   0.455   0.736  1.00 91.98           C  
ATOM    455  CE3 TRP A  57       2.413  -1.274  -0.937  1.00 91.98           C  
ATOM    456  NE1 TRP A  57       1.903   0.536   2.086  1.00 91.98           N  
ATOM    457  CH2 TRP A  57       2.453   1.088  -1.519  1.00 91.98           C  
ATOM    458  CZ2 TRP A  57       2.242   1.467  -0.219  1.00 91.98           C  
ATOM    459  CZ3 TRP A  57       2.539  -0.265  -1.885  1.00 91.98           C  
ATOM    460  N   ARG A  58       3.446  -5.278   3.532  1.00 90.81           N  
ATOM    461  CA  ARG A  58       3.189  -6.602   4.090  1.00 90.81           C  
ATOM    462  C   ARG A  58       1.705  -6.946   4.022  1.00 90.81           C  
ATOM    463  CB  ARG A  58       3.679  -6.680   5.537  1.00 90.81           C  
ATOM    464  O   ARG A  58       0.855  -6.125   4.374  1.00 90.81           O  
ATOM    465  CG  ARG A  58       5.191  -6.605   5.681  1.00 90.81           C  
ATOM    466  CD  ARG A  58       5.624  -6.689   7.138  1.00 90.81           C  
ATOM    467  NE  ARG A  58       7.073  -6.579   7.276  1.00 90.81           N  
ATOM    468  NH1 ARG A  58       7.123  -7.281   9.477  1.00 90.81           N  
ATOM    469  NH2 ARG A  58       9.070  -6.728   8.401  1.00 90.81           N  
ATOM    470  CZ  ARG A  58       7.752  -6.863   8.384  1.00 90.81           C  
ATOM    471  N   PRO A  59       1.523  -8.047   3.550  1.00 89.09           N  
ATOM    472  CA  PRO A  59       0.115  -8.442   3.461  1.00 89.09           C  
ATOM    473  C   PRO A  59      -0.607  -8.357   4.804  1.00 89.09           C  
ATOM    474  CB  PRO A  59       0.186  -9.890   2.970  1.00 89.09           C  
ATOM    475  O   PRO A  59      -1.780  -7.980   4.855  1.00 89.09           O  
ATOM    476  CG  PRO A  59       1.512  -9.997   2.288  1.00 89.09           C  
ATOM    477  CD  PRO A  59       2.463  -9.035   2.939  1.00 89.09           C  
ATOM    478  N   ALA A  60       0.041  -8.654   5.819  1.00 87.64           N  
ATOM    479  CA  ALA A  60      -0.557  -8.614   7.152  1.00 87.64           C  
ATOM    480  C   ALA A  60      -1.005  -7.200   7.510  1.00 87.64           C  
ATOM    481  CB  ALA A  60       0.430  -9.136   8.193  1.00 87.64           C  
ATOM    482  O   ALA A  60      -2.075  -7.010   8.094  1.00 87.64           O  
ATOM    483  N   ASP A  61      -0.241  -6.258   7.209  1.00 89.75           N  
ATOM    484  CA  ASP A  61      -0.552  -4.863   7.504  1.00 89.75           C  
ATOM    485  C   ASP A  61      -1.785  -4.400   6.731  1.00 89.75           C  
ATOM    486  CB  ASP A  61       0.643  -3.966   7.174  1.00 89.75           C  
ATOM    487  O   ASP A  61      -2.643  -3.705   7.279  1.00 89.75           O  
ATOM    488  CG  ASP A  61       1.786  -4.115   8.162  1.00 89.75           C  
ATOM    489  OD1 ASP A  61       1.530  -4.222   9.380  1.00 89.75           O  
ATOM    490  OD2 ASP A  61       2.955  -4.123   7.717  1.00 89.75           O  
ATOM    491  N   ILE A  62      -1.760  -4.802   5.486  1.00 89.90           N  
ATOM    492  CA  ILE A  62      -2.875  -4.399   4.637  1.00 89.90           C  
ATOM    493  C   ILE A  62      -4.166  -5.042   5.141  1.00 89.90           C  
ATOM    494  CB  ILE A  62      -2.628  -4.780   3.160  1.00 89.90           C  
ATOM    495  O   ILE A  62      -5.204  -4.381   5.224  1.00 89.90           O  
ATOM    496  CG1 ILE A  62      -1.381  -4.067   2.626  1.00 89.90           C  
ATOM    497  CG2 ILE A  62      -3.855  -4.451   2.305  1.00 89.90           C  
ATOM    498  CD1 ILE A  62      -1.456  -2.548   2.702  1.00 89.90           C  
ATOM    499  N   GLN A  63      -4.094  -6.254   5.451  1.00 87.37           N  
ATOM    500  CA  GLN A  63      -5.251  -6.961   5.989  1.00 87.37           C  
ATOM    501  C   GLN A  63      -5.758  -6.296   7.265  1.00 87.37           C  
ATOM    502  CB  GLN A  63      -4.906  -8.426   6.261  1.00 87.37           C  
ATOM    503  O   GLN A  63      -6.965  -6.128   7.446  1.00 87.37           O  
ATOM    504  CG  GLN A  63      -6.116  -9.294   6.581  1.00 87.37           C  
ATOM    505  CD  GLN A  63      -7.097  -9.380   5.428  1.00 87.37           C  
ATOM    506  NE2 GLN A  63      -8.385  -9.444   5.748  1.00 87.37           N  
ATOM    507  OE1 GLN A  63      -6.701  -9.389   4.258  1.00 87.37           O  
ATOM    508  N   SER A  64      -4.862  -6.010   8.125  1.00 87.96           N  
ATOM    509  CA  SER A  64      -5.229  -5.322   9.358  1.00 87.96           C  
ATOM    510  C   SER A  64      -5.918  -3.994   9.066  1.00 87.96           C  
ATOM    511  CB  SER A  64      -3.993  -5.085  10.227  1.00 87.96           C  
ATOM    512  O   SER A  64      -6.901  -3.641   9.721  1.00 87.96           O  
ATOM    513  OG  SER A  64      -3.467  -6.313  10.699  1.00 87.96           O  
ATOM    514  N   TRP A  65      -5.401  -3.311   8.154  1.00 89.59           N  
ATOM    515  CA  TRP A  65      -5.988  -2.031   7.772  1.00 89.59           C  
ATOM    516  C   TRP A  65      -7.406  -2.219   7.243  1.00 89.59           C  
ATOM    517  CB  TRP A  65      -5.124  -1.336   6.716  1.00 89.59           C  
ATOM    518  O   TRP A  65      -8.317  -1.475   7.613  1.00 89.59           O  
ATOM    519  CG  TRP A  65      -5.677  -0.026   6.242  1.00 89.59           C  
ATOM    520  CD1 TRP A  65      -5.499   1.201   6.820  1.00 89.59           C  
ATOM    521  CD2 TRP A  65      -6.504   0.188   5.094  1.00 89.59           C  
ATOM    522  CE2 TRP A  65      -6.789   1.570   5.035  1.00 89.59           C  
ATOM    523  CE3 TRP A  65      -7.030  -0.657   4.107  1.00 89.59           C  
ATOM    524  NE1 TRP A  65      -6.165   2.165   6.098  1.00 89.59           N  
ATOM    525  CH2 TRP A  65      -8.082   1.279   3.074  1.00 89.59           C  
ATOM    526  CZ2 TRP A  65      -7.579   2.127   4.027  1.00 89.59           C  
ATOM    527  CZ3 TRP A  65      -7.816  -0.100   3.104  1.00 89.59           C  
ATOM    528  N   ILE A  66      -7.585  -3.156   6.392  1.00 87.08           N  
ATOM    529  CA  ILE A  66      -8.895  -3.438   5.817  1.00 87.08           C  
ATOM    530  C   ILE A  66      -9.882  -3.789   6.929  1.00 87.08           C  
ATOM    531  CB  ILE A  66      -8.824  -4.583   4.783  1.00 87.08           C  
ATOM    532  O   ILE A  66     -11.018  -3.310   6.934  1.00 87.08           O  
ATOM    533  CG1 ILE A  66      -8.002  -4.150   3.563  1.00 87.08           C  
ATOM    534  CG2 ILE A  66     -10.231  -5.024   4.367  1.00 87.08           C  
ATOM    535  CD1 ILE A  66      -7.686  -5.283   2.596  1.00 87.08           C  
ATOM    536  N   ASP A  67      -9.423  -4.561   7.863  1.00 86.66           N  
ATOM    537  CA  ASP A  67     -10.263  -4.980   8.981  1.00 86.66           C  
ATOM    538  C   ASP A  67     -10.654  -3.787   9.851  1.00 86.66           C  
ATOM    539  CB  ASP A  67      -9.546  -6.035   9.825  1.00 86.66           C  
ATOM    540  O   ASP A  67     -11.776  -3.723  10.358  1.00 86.66           O  
ATOM    541  CG  ASP A  67      -9.818  -7.454   9.357  1.00 86.66           C  
ATOM    542  OD1 ASP A  67     -10.915  -7.986   9.630  1.00 86.66           O  
ATOM    543  OD2 ASP A  67      -8.925  -8.045   8.713  1.00 86.66           O  
ATOM    544  N   ASN A  68      -9.796  -2.864   9.991  1.00 83.89           N  
ATOM    545  CA  ASN A  68      -9.992  -1.723  10.878  1.00 83.89           C  
ATOM    546  C   ASN A  68     -10.756  -0.598  10.185  1.00 83.89           C  
ATOM    547  CB  ASN A  68      -8.647  -1.210  11.397  1.00 83.89           C  
ATOM    548  O   ASN A  68     -11.531   0.116  10.823  1.00 83.89           O  
ATOM    549  CG  ASN A  68      -8.053  -2.105  12.467  1.00 83.89           C  
ATOM    550  ND2 ASN A  68      -6.979  -2.806  12.124  1.00 83.89           N  
ATOM    551  OD1 ASN A  68      -8.557  -2.168  13.591  1.00 83.89           O  
ATOM    552  N   ASN A  69     -10.688  -0.472   8.832  1.00 77.19           N  
ATOM    553  CA  ASN A  69     -11.117   0.729   8.123  1.00 77.19           C  
ATOM    554  C   ASN A  69     -12.258   0.431   7.155  1.00 77.19           C  
ATOM    555  CB  ASN A  69      -9.940   1.363   7.379  1.00 77.19           C  
ATOM    556  O   ASN A  69     -13.096   1.294   6.892  1.00 77.19           O  
ATOM    557  CG  ASN A  69      -8.982   2.083   8.307  1.00 77.19           C  
ATOM    558  ND2 ASN A  69      -7.882   1.424   8.651  1.00 77.19           N  
ATOM    559  OD1 ASN A  69      -9.228   3.222   8.712  1.00 77.19           O  
ATOM    560  N   ILE A  70     -12.404  -0.697   6.600  1.00 69.85           N  
ATOM    561  CA  ILE A  70     -13.378  -1.026   5.565  1.00 69.85           C  
ATOM    562  C   ILE A  70     -14.407  -2.009   6.119  1.00 69.85           C  
ATOM    563  CB  ILE A  70     -12.693  -1.617   4.312  1.00 69.85           C  
ATOM    564  O   ILE A  70     -15.539  -2.073   5.632  1.00 69.85           O  
ATOM    565  CG1 ILE A  70     -11.673  -0.623   3.743  1.00 69.85           C  
ATOM    566  CG2 ILE A  70     -13.735  -1.997   3.256  1.00 69.85           C  
ATOM    567  CD1 ILE A  70     -10.922  -1.138   2.523  1.00 69.85           C  
ATOM    568  N   GLY A  71     -14.214  -2.571   7.307  1.00 56.55           N  
ATOM    569  CA  GLY A  71     -15.179  -3.423   7.982  1.00 56.55           C  
ATOM    570  C   GLY A  71     -16.215  -2.643   8.770  1.00 56.55           C  
ATOM    571  O   GLY A  71     -15.913  -2.099   9.834  1.00 56.55           O  
ATOM    572  N   GLY A  72     -16.742  -1.466   8.273  1.00 51.73           N  
ATOM    573  CA  GLY A  72     -18.001  -1.039   8.862  1.00 51.73           C  
ATOM    574  C   GLY A  72     -18.936  -2.192   9.171  1.00 51.73           C  
ATOM    575  O   GLY A  72     -19.115  -3.092   8.347  1.00 51.73           O  
ATOM    576  N   SER A  73     -18.820  -2.936  10.316  1.00 49.43           N  
ATOM    577  CA  SER A  73     -19.952  -3.458  11.075  1.00 49.43           C  
ATOM    578  C   SER A  73     -20.047  -4.975  10.954  1.00 49.43           C  
ATOM    579  CB  SER A  73     -21.257  -2.817  10.601  1.00 49.43           C  
ATOM    580  O   SER A  73     -20.308  -5.501   9.870  1.00 49.43           O  
ATOM    581  OG  SER A  73     -22.340  -3.214  11.424  1.00 49.43           O  
ATOM    582  N   ALA A  74     -19.312  -5.753  11.519  1.00 45.21           N  
ATOM    583  CA  ALA A  74     -20.069  -6.886  12.045  1.00 45.21           C  
ATOM    584  C   ALA A  74     -19.637  -7.220  13.470  1.00 45.21           C  
ATOM    585  CB  ALA A  74     -19.900  -8.104  11.141  1.00 45.21           C  
ATOM    586  O   ALA A  74     -18.454  -7.455  13.728  1.00 45.21           O  
ATOM    587  N   ASN A  75     -20.093  -6.431  14.500  1.00 41.84           N  
ATOM    588  CA  ASN A  75     -20.808  -6.913  15.677  1.00 41.84           C  
ATOM    589  C   ASN A  75     -19.848  -7.270  16.808  1.00 41.84           C  
ATOM    590  CB  ASN A  75     -21.679  -8.119  15.319  1.00 41.84           C  
ATOM    591  O   ASN A  75     -19.109  -8.251  16.715  1.00 41.84           O  
ATOM    592  CG  ASN A  75     -22.980  -7.722  14.649  1.00 41.84           C  
ATOM    593  ND2 ASN A  75     -23.440  -8.544  13.714  1.00 41.84           N  
ATOM    594  OD1 ASN A  75     -23.565  -6.684  14.969  1.00 41.84           O  
ATOM    595  N   ALA A  76     -19.700  -6.382  17.934  1.00 38.46           N  
ATOM    596  CA  ALA A  76     -20.015  -6.608  19.342  1.00 38.46           C  
ATOM    597  C   ALA A  76     -19.393  -5.530  20.224  1.00 38.46           C  
ATOM    598  CB  ALA A  76     -19.537  -7.991  19.778  1.00 38.46           C  
ATOM    599  O   ALA A  76     -18.214  -5.199  20.072  1.00 38.46           O  
TER     600      ALA A  76                                                      
ENDMDL                                                                          
END                                                                             
