# Supplementary material for: Phage-inducible chromosomal minimalist islands (PICMIs), a novel family of small marine satellites of virulent phages
Source: Nat Commun. 2024 Jan 22;15:664. doi: 10.1038/s41467-024-44965-1 (PMC10803314; doi:10.1038/s41467-024-44965-1)
Supplement: Supplementary file 5 — Supplementary Data 10 [file 41467_2024_44965_MOESM5_ESM.zip › AlpA_34_P_115/AlpA_34_P_115_0b1e2_unrelaxed_rank_3_model_3.pdb]

MODEL     1                                                                     
ATOM      1  N   MET A   1     -36.084   4.746  -8.688  1.00 42.63           N  
ATOM      2  CA  MET A   1     -35.498   3.725  -9.552  1.00 42.63           C  
ATOM      3  C   MET A   1     -34.017   3.999  -9.792  1.00 42.63           C  
ATOM      4  CB  MET A   1     -36.241   3.661 -10.888  1.00 42.63           C  
ATOM      5  O   MET A   1     -33.655   5.048 -10.329  1.00 42.63           O  
ATOM      6  CG  MET A   1     -37.663   3.136 -10.774  1.00 42.63           C  
ATOM      7  SD  MET A   1     -37.938   1.625 -11.779  1.00 42.63           S  
ATOM      8  CE  MET A   1     -39.267   2.203 -12.870  1.00 42.63           C  
ATOM      9  N   SER A   2     -33.223   3.496  -8.851  1.00 49.39           N  
ATOM     10  CA  SER A   2     -32.132   2.561  -9.106  1.00 49.39           C  
ATOM     11  C   SER A   2     -31.090   2.610  -7.994  1.00 49.39           C  
ATOM     12  CB  SER A   2     -31.469   2.864 -10.450  1.00 49.39           C  
ATOM     13  O   SER A   2     -30.419   3.628  -7.809  1.00 49.39           O  
ATOM     14  OG  SER A   2     -32.037   2.072 -11.480  1.00 49.39           O  
ATOM     15  N   GLN A   3     -31.438   1.998  -6.849  1.00 50.44           N  
ATOM     16  CA  GLN A   3     -30.442   1.553  -5.881  1.00 50.44           C  
ATOM     17  C   GLN A   3     -29.380   0.681  -6.545  1.00 50.44           C  
ATOM     18  CB  GLN A   3     -31.109   0.787  -4.737  1.00 50.44           C  
ATOM     19  O   GLN A   3     -29.699  -0.353  -7.136  1.00 50.44           O  
ATOM     20  CG  GLN A   3     -31.944   1.665  -3.814  1.00 50.44           C  
ATOM     21  CD  GLN A   3     -31.987   1.144  -2.390  1.00 50.44           C  
ATOM     22  NE2 GLN A   3     -32.711   1.845  -1.524  1.00 50.44           N  
ATOM     23  OE1 GLN A   3     -31.376   0.120  -2.070  1.00 50.44           O  
ATOM     24  N   ASN A   4     -28.567   1.134  -7.474  1.00 51.50           N  
ATOM     25  CA  ASN A   4     -27.396   0.463  -8.028  1.00 51.50           C  
ATOM     26  C   ASN A   4     -26.606  -0.270  -6.947  1.00 51.50           C  
ATOM     27  CB  ASN A   4     -26.496   1.466  -8.754  1.00 51.50           C  
ATOM     28  O   ASN A   4     -26.035   0.360  -6.055  1.00 51.50           O  
ATOM     29  CG  ASN A   4     -26.904   1.676 -10.199  1.00 51.50           C  
ATOM     30  ND2 ASN A   4     -25.922   1.886 -11.068  1.00 51.50           N  
ATOM     31  OD1 ASN A   4     -28.092   1.650 -10.532  1.00 51.50           O  
ATOM     32  N   ASN A   5     -27.167  -1.364  -6.368  1.00 50.37           N  
ATOM     33  CA  ASN A   5     -26.697  -2.712  -6.067  1.00 50.37           C  
ATOM     34  C   ASN A   5     -25.530  -3.112  -6.966  1.00 50.37           C  
ATOM     35  CB  ASN A   5     -27.839  -3.721  -6.199  1.00 50.37           C  
ATOM     36  O   ASN A   5     -25.735  -3.525  -8.108  1.00 50.37           O  
ATOM     37  CG  ASN A   5     -27.609  -4.974  -5.377  1.00 50.37           C  
ATOM     38  ND2 ASN A   5     -28.155  -6.094  -5.837  1.00 50.37           N  
ATOM     39  OD1 ASN A   5     -26.946  -4.937  -4.337  1.00 50.37           O  
ATOM     40  N   GLN A   6     -24.319  -2.448  -6.902  1.00 50.92           N  
ATOM     41  CA  GLN A   6     -23.228  -3.281  -7.397  1.00 50.92           C  
ATOM     42  C   GLN A   6     -22.127  -3.424  -6.351  1.00 50.92           C  
ATOM     43  CB  GLN A   6     -22.653  -2.701  -8.690  1.00 50.92           C  
ATOM     44  O   GLN A   6     -21.304  -2.522  -6.181  1.00 50.92           O  
ATOM     45  CG  GLN A   6     -23.601  -2.787  -9.878  1.00 50.92           C  
ATOM     46  CD  GLN A   6     -22.910  -2.514 -11.201  1.00 50.92           C  
ATOM     47  NE2 GLN A   6     -23.664  -2.600 -12.292  1.00 50.92           N  
ATOM     48  OE1 GLN A   6     -21.710  -2.227 -11.242  1.00 50.92           O  
ATOM     49  N   LEU A   7     -22.464  -3.757  -5.139  1.00 48.88           N  
ATOM     50  CA  LEU A   7     -21.284  -4.176  -4.392  1.00 48.88           C  
ATOM     51  C   LEU A   7     -20.742  -5.497  -4.928  1.00 48.88           C  
ATOM     52  CB  LEU A   7     -21.612  -4.312  -2.902  1.00 48.88           C  
ATOM     53  O   LEU A   7     -20.740  -6.506  -4.218  1.00 48.88           O  
ATOM     54  CG  LEU A   7     -21.939  -3.017  -2.159  1.00 48.88           C  
ATOM     55  CD1 LEU A   7     -22.741  -3.318  -0.897  1.00 48.88           C  
ATOM     56  CD2 LEU A   7     -20.662  -2.257  -1.819  1.00 48.88           C  
ATOM     57  N   SER A   8     -20.904  -5.857  -6.268  1.00 45.09           N  
ATOM     58  CA  SER A   8     -20.424  -7.052  -6.953  1.00 45.09           C  
ATOM     59  C   SER A   8     -18.928  -7.250  -6.737  1.00 45.09           C  
ATOM     60  CB  SER A   8     -20.725  -6.968  -8.451  1.00 45.09           C  
ATOM     61  O   SER A   8     -18.131  -6.349  -7.009  1.00 45.09           O  
ATOM     62  OG  SER A   8     -21.902  -6.215  -8.686  1.00 45.09           O  
ATOM     63  N   LYS A   9     -18.442  -7.578  -5.601  1.00 42.61           N  
ATOM     64  CA  LYS A   9     -17.429  -8.623  -5.478  1.00 42.61           C  
ATOM     65  C   LYS A   9     -16.056  -8.025  -5.182  1.00 42.61           C  
ATOM     66  CB  LYS A   9     -17.370  -9.466  -6.752  1.00 42.61           C  
ATOM     67  O   LYS A   9     -15.401  -7.489  -6.078  1.00 42.61           O  
ATOM     68  CG  LYS A   9     -18.699 -10.098  -7.139  1.00 42.61           C  
ATOM     69  CD  LYS A   9     -18.505 -11.267  -8.096  1.00 42.61           C  
ATOM     70  CE  LYS A   9     -19.837 -11.796  -8.611  1.00 42.61           C  
ATOM     71  NZ  LYS A   9     -19.656 -12.990  -9.489  1.00 42.61           N  
ATOM     72  N   LEU A  10     -15.929  -7.173  -4.230  1.00 46.77           N  
ATOM     73  CA  LEU A  10     -14.503  -6.988  -3.987  1.00 46.77           C  
ATOM     74  C   LEU A  10     -13.934  -8.146  -3.174  1.00 46.77           C  
ATOM     75  CB  LEU A  10     -14.251  -5.665  -3.258  1.00 46.77           C  
ATOM     76  O   LEU A  10     -13.585  -7.976  -2.004  1.00 46.77           O  
ATOM     77  CG  LEU A  10     -14.592  -4.390  -4.030  1.00 46.77           C  
ATOM     78  CD1 LEU A  10     -14.797  -3.226  -3.066  1.00 46.77           C  
ATOM     79  CD2 LEU A  10     -13.496  -4.067  -5.040  1.00 46.77           C  
ATOM     80  N   GLN A  11     -14.371  -9.326  -3.378  1.00 51.16           N  
ATOM     81  CA  GLN A  11     -13.497 -10.289  -2.717  1.00 51.16           C  
ATOM     82  C   GLN A  11     -12.165 -10.418  -3.452  1.00 51.16           C  
ATOM     83  CB  GLN A  11     -14.178 -11.656  -2.621  1.00 51.16           C  
ATOM     84  O   GLN A  11     -12.126 -10.859  -4.602  1.00 51.16           O  
ATOM     85  CG  GLN A  11     -15.336 -11.697  -1.633  1.00 51.16           C  
ATOM     86  CD  GLN A  11     -16.020 -13.051  -1.587  1.00 51.16           C  
ATOM     87  NE2 GLN A  11     -16.049 -13.660  -0.407  1.00 51.16           N  
ATOM     88  OE1 GLN A  11     -16.518 -13.544  -2.604  1.00 51.16           O  
ATOM     89  N   PRO A  12     -11.188  -9.583  -3.399  1.00 52.91           N  
ATOM     90  CA  PRO A  12     -10.088 -10.232  -4.116  1.00 52.91           C  
ATOM     91  C   PRO A  12      -9.656 -11.546  -3.469  1.00 52.91           C  
ATOM     92  CB  PRO A  12      -8.964  -9.195  -4.051  1.00 52.91           C  
ATOM     93  O   PRO A  12      -9.708 -11.681  -2.243  1.00 52.91           O  
ATOM     94  CG  PRO A  12      -9.386  -8.241  -2.981  1.00 52.91           C  
ATOM     95  CD  PRO A  12     -10.818  -8.523  -2.628  1.00 52.91           C  
ATOM     96  N   THR A  13     -10.419 -12.664  -3.576  1.00 51.36           N  
ATOM     97  CA  THR A  13      -9.775 -13.972  -3.565  1.00 51.36           C  
ATOM     98  C   THR A  13      -8.330 -13.859  -3.085  1.00 51.36           C  
ATOM     99  CB  THR A  13      -9.806 -14.623  -4.960  1.00 51.36           C  
ATOM    100  O   THR A  13      -7.537 -13.111  -3.660  1.00 51.36           O  
ATOM    101  CG2 THR A  13     -11.229 -14.996  -5.361  1.00 51.36           C  
ATOM    102  OG1 THR A  13      -9.276 -13.702  -5.922  1.00 51.36           O  
ATOM    103  N   THR A  14      -8.100 -13.473  -1.795  1.00 56.68           N  
ATOM    104  CA  THR A  14      -7.149 -13.775  -0.731  1.00 56.68           C  
ATOM    105  C   THR A  14      -6.004 -14.636  -1.258  1.00 56.68           C  
ATOM    106  CB  THR A  14      -7.836 -14.493   0.445  1.00 56.68           C  
ATOM    107  O   THR A  14      -5.095 -14.995  -0.507  1.00 56.68           O  
ATOM    108  CG2 THR A  14      -6.848 -14.765   1.575  1.00 56.68           C  
ATOM    109  OG1 THR A  14      -8.900 -13.673   0.943  1.00 56.68           O  
ATOM    110  N   THR A  15      -5.418 -14.394  -2.556  1.00 65.79           N  
ATOM    111  CA  THR A  15      -4.095 -15.006  -2.602  1.00 65.79           C  
ATOM    112  C   THR A  15      -3.125 -14.138  -3.398  1.00 65.79           C  
ATOM    113  CB  THR A  15      -4.154 -16.416  -3.220  1.00 65.79           C  
ATOM    114  O   THR A  15      -1.943 -14.469  -3.517  1.00 65.79           O  
ATOM    115  CG2 THR A  15      -2.779 -17.075  -3.215  1.00 65.79           C  
ATOM    116  OG1 THR A  15      -5.062 -17.225  -2.464  1.00 65.79           O  
ATOM    117  N   ARG A  16      -3.700 -13.002  -3.887  1.00 80.45           N  
ATOM    118  CA  ARG A  16      -2.717 -12.271  -4.680  1.00 80.45           C  
ATOM    119  C   ARG A  16      -2.325 -10.965  -3.997  1.00 80.45           C  
ATOM    120  CB  ARG A  16      -3.259 -11.987  -6.082  1.00 80.45           C  
ATOM    121  O   ARG A  16      -3.106 -10.403  -3.225  1.00 80.45           O  
ATOM    122  CG  ARG A  16      -2.254 -11.322  -7.008  1.00 80.45           C  
ATOM    123  CD  ARG A  16      -2.850 -11.043  -8.381  1.00 80.45           C  
ATOM    124  NE  ARG A  16      -1.901 -10.354  -9.251  1.00 80.45           N  
ATOM    125  NH1 ARG A  16      -3.482  -9.702 -10.805  1.00 80.45           N  
ATOM    126  NH2 ARG A  16      -1.279  -9.139 -11.098  1.00 80.45           N  
ATOM    127  CZ  ARG A  16      -2.223  -9.734 -10.383  1.00 80.45           C  
ATOM    128  N   LEU A  17      -1.079 -10.626  -4.054  1.00 87.27           N  
ATOM    129  CA  LEU A  17      -0.516  -9.367  -3.576  1.00 87.27           C  
ATOM    130  C   LEU A  17      -1.061  -8.190  -4.378  1.00 87.27           C  
ATOM    131  CB  LEU A  17       1.012  -9.396  -3.663  1.00 87.27           C  
ATOM    132  O   LEU A  17      -1.323  -8.317  -5.576  1.00 87.27           O  
ATOM    133  CG  LEU A  17       1.718 -10.475  -2.840  1.00 87.27           C  
ATOM    134  CD1 LEU A  17       3.206 -10.506  -3.173  1.00 87.27           C  
ATOM    135  CD2 LEU A  17       1.503 -10.237  -1.349  1.00 87.27           C  
ATOM    136  N   LEU A  18      -1.450  -7.155  -3.685  1.00 88.88           N  
ATOM    137  CA  LEU A  18      -1.909  -5.928  -4.327  1.00 88.88           C  
ATOM    138  C   LEU A  18      -0.735  -5.148  -4.911  1.00 88.88           C  
ATOM    139  CB  LEU A  18      -2.672  -5.053  -3.329  1.00 88.88           C  
ATOM    140  O   LEU A  18       0.231  -4.852  -4.205  1.00 88.88           O  
ATOM    141  CG  LEU A  18      -3.993  -5.617  -2.805  1.00 88.88           C  
ATOM    142  CD1 LEU A  18      -4.578  -4.695  -1.740  1.00 88.88           C  
ATOM    143  CD2 LEU A  18      -4.982  -5.815  -3.949  1.00 88.88           C  
ATOM    144  N   THR A  19      -0.847  -4.939  -6.240  1.00 89.72           N  
ATOM    145  CA  THR A  19       0.178  -4.160  -6.926  1.00 89.72           C  
ATOM    146  C   THR A  19      -0.189  -2.678  -6.941  1.00 89.72           C  
ATOM    147  CB  THR A  19       0.383  -4.655  -8.370  1.00 89.72           C  
ATOM    148  O   THR A  19      -1.269  -2.296  -6.487  1.00 89.72           O  
ATOM    149  CG2 THR A  19       0.723  -6.141  -8.398  1.00 89.72           C  
ATOM    150  OG1 THR A  19      -0.818  -4.436  -9.119  1.00 89.72           O  
ATOM    151  N   TYR A  20       0.687  -1.901  -7.455  1.00 88.96           N  
ATOM    152  CA  TYR A  20       0.435  -0.469  -7.564  1.00 88.96           C  
ATOM    153  C   TYR A  20      -0.820  -0.197  -8.385  1.00 88.96           C  
ATOM    154  CB  TYR A  20       1.636   0.241  -8.197  1.00 88.96           C  
ATOM    155  O   TYR A  20      -1.618   0.678  -8.039  1.00 88.96           O  
ATOM    156  CG  TYR A  20       2.765   0.501  -7.230  1.00 88.96           C  
ATOM    157  CD1 TYR A  20       2.674   1.512  -6.276  1.00 88.96           C  
ATOM    158  CD2 TYR A  20       3.927  -0.263  -7.268  1.00 88.96           C  
ATOM    159  CE1 TYR A  20       3.713   1.757  -5.384  1.00 88.96           C  
ATOM    160  CE2 TYR A  20       4.972  -0.028  -6.382  1.00 88.96           C  
ATOM    161  OH  TYR A  20       5.888   1.220  -4.564  1.00 88.96           O  
ATOM    162  CZ  TYR A  20       4.856   0.982  -5.445  1.00 88.96           C  
ATOM    163  N   ALA A  21      -0.988  -0.967  -9.440  1.00 88.94           N  
ATOM    164  CA  ALA A  21      -2.158  -0.808 -10.299  1.00 88.94           C  
ATOM    165  C   ALA A  21      -3.447  -1.072  -9.527  1.00 88.94           C  
ATOM    166  CB  ALA A  21      -2.063  -1.740 -11.505  1.00 88.94           C  
ATOM    167  O   ALA A  21      -4.430  -0.343  -9.680  1.00 88.94           O  
ATOM    168  N   ASP A  22      -3.339  -2.127  -8.701  1.00 90.01           N  
ATOM    169  CA  ASP A  22      -4.499  -2.456  -7.878  1.00 90.01           C  
ATOM    170  C   ASP A  22      -4.784  -1.351  -6.864  1.00 90.01           C  
ATOM    171  CB  ASP A  22      -4.286  -3.789  -7.158  1.00 90.01           C  
ATOM    172  O   ASP A  22      -5.939  -0.969  -6.662  1.00 90.01           O  
ATOM    173  CG  ASP A  22      -4.306  -4.981  -8.098  1.00 90.01           C  
ATOM    174  OD1 ASP A  22      -5.303  -5.163  -8.831  1.00 90.01           O  
ATOM    175  OD2 ASP A  22      -3.319  -5.747  -8.104  1.00 90.01           O  
ATOM    176  N   LEU A  23      -3.713  -0.831  -6.315  1.00 89.90           N  
ATOM    177  CA  LEU A  23      -3.853   0.198  -5.291  1.00 89.90           C  
ATOM    178  C   LEU A  23      -4.364   1.502  -5.895  1.00 89.90           C  
ATOM    179  CB  LEU A  23      -2.515   0.439  -4.586  1.00 89.90           C  
ATOM    180  O   LEU A  23      -5.149   2.216  -5.268  1.00 89.90           O  
ATOM    181  CG  LEU A  23      -1.988  -0.708  -3.721  1.00 89.90           C  
ATOM    182  CD1 LEU A  23      -0.605  -0.368  -3.176  1.00 89.90           C  
ATOM    183  CD2 LEU A  23      -2.958  -1.009  -2.584  1.00 89.90           C  
ATOM    184  N   THR A  24      -3.922   1.805  -7.093  1.00 91.58           N  
ATOM    185  CA  THR A  24      -4.376   3.008  -7.781  1.00 91.58           C  
ATOM    186  C   THR A  24      -5.887   2.973  -7.991  1.00 91.58           C  
ATOM    187  CB  THR A  24      -3.669   3.175  -9.139  1.00 91.58           C  
ATOM    188  O   THR A  24      -6.562   3.995  -7.851  1.00 91.58           O  
ATOM    189  CG2 THR A  24      -2.162   3.324  -8.961  1.00 91.58           C  
ATOM    190  OG1 THR A  24      -3.931   2.024  -9.952  1.00 91.58           O  
ATOM    191  N   VAL A  25      -6.436   1.782  -8.321  1.00 89.79           N  
ATOM    192  CA  VAL A  25      -7.866   1.594  -8.540  1.00 89.79           C  
ATOM    193  C   VAL A  25      -8.597   1.578  -7.200  1.00 89.79           C  
ATOM    194  CB  VAL A  25      -8.153   0.290  -9.319  1.00 89.79           C  
ATOM    195  O   VAL A  25      -9.641   2.217  -7.048  1.00 89.79           O  
ATOM    196  CG1 VAL A  25      -9.657   0.046  -9.426  1.00 89.79           C  
ATOM    197  CG2 VAL A  25      -7.518   0.348 -10.707  1.00 89.79           C  
ATOM    198  N   MET A  26      -7.954   0.967  -6.212  1.00 85.76           N  
ATOM    199  CA  MET A  26      -8.567   0.794  -4.898  1.00 85.76           C  
ATOM    200  C   MET A  26      -8.638   2.121  -4.150  1.00 85.76           C  
ATOM    201  CB  MET A  26      -7.788  -0.231  -4.072  1.00 85.76           C  
ATOM    202  O   MET A  26      -9.675   2.463  -3.580  1.00 85.76           O  
ATOM    203  CG  MET A  26      -8.049  -1.672  -4.479  1.00 85.76           C  
ATOM    204  SD  MET A  26      -7.125  -2.873  -3.444  1.00 85.76           S  
ATOM    205  CE  MET A  26      -8.153  -2.865  -1.949  1.00 85.76           C  
ATOM    206  N   LEU A  27      -7.624   2.932  -4.156  1.00 87.18           N  
ATOM    207  CA  LEU A  27      -7.518   4.165  -3.384  1.00 87.18           C  
ATOM    208  C   LEU A  27      -7.792   5.381  -4.263  1.00 87.18           C  
ATOM    209  CB  LEU A  27      -6.130   4.282  -2.748  1.00 87.18           C  
ATOM    210  O   LEU A  27      -7.871   6.507  -3.765  1.00 87.18           O  
ATOM    211  CG  LEU A  27      -5.751   3.194  -1.743  1.00 87.18           C  
ATOM    212  CD1 LEU A  27      -4.299   3.358  -1.307  1.00 87.18           C  
ATOM    213  CD2 LEU A  27      -6.684   3.230  -0.537  1.00 87.18           C  
ATOM    214  N   ASN A  28      -8.064   5.075  -5.609  1.00 87.97           N  
ATOM    215  CA  ASN A  28      -8.310   6.144  -6.571  1.00 87.97           C  
ATOM    216  C   ASN A  28      -7.222   7.212  -6.514  1.00 87.97           C  
ATOM    217  CB  ASN A  28      -9.685   6.773  -6.334  1.00 87.97           C  
ATOM    218  O   ASN A  28      -7.516   8.408  -6.573  1.00 87.97           O  
ATOM    219  CG  ASN A  28     -10.267   7.394  -7.588  1.00 87.97           C  
ATOM    220  ND2 ASN A  28     -11.024   8.472  -7.420  1.00 87.97           N  
ATOM    221  OD1 ASN A  28     -10.040   6.908  -8.699  1.00 87.97           O  
ATOM    222  N   ARG A  29      -6.035   6.778  -6.245  1.00 90.31           N  
ATOM    223  CA  ARG A  29      -4.878   7.667  -6.239  1.00 90.31           C  
ATOM    224  C   ARG A  29      -3.865   7.254  -7.301  1.00 90.31           C  
ATOM    225  CB  ARG A  29      -4.216   7.678  -4.860  1.00 90.31           C  
ATOM    226  O   ARG A  29      -3.816   6.089  -7.701  1.00 90.31           O  
ATOM    227  CG  ARG A  29      -5.061   8.327  -3.776  1.00 90.31           C  
ATOM    228  CD  ARG A  29      -5.241   9.819  -4.018  1.00 90.31           C  
ATOM    229  NE  ARG A  29      -6.025  10.447  -2.958  1.00 90.31           N  
ATOM    230  NH1 ARG A  29      -7.649  11.284  -4.371  1.00 90.31           N  
ATOM    231  NH2 ARG A  29      -7.783  11.659  -2.114  1.00 90.31           N  
ATOM    232  CZ  ARG A  29      -7.151  11.129  -3.150  1.00 90.31           C  
ATOM    233  N   ASP A  30      -3.149   8.266  -7.668  1.00 91.53           N  
ATOM    234  CA  ASP A  30      -2.127   8.025  -8.682  1.00 91.53           C  
ATOM    235  C   ASP A  30      -0.978   7.193  -8.118  1.00 91.53           C  
ATOM    236  CB  ASP A  30      -1.596   9.350  -9.234  1.00 91.53           C  
ATOM    237  O   ASP A  30      -0.706   7.235  -6.916  1.00 91.53           O  
ATOM    238  CG  ASP A  30      -0.731   9.173 -10.469  1.00 91.53           C  
ATOM    239  OD1 ASP A  30       0.512   9.245 -10.359  1.00 91.53           O  
ATOM    240  OD2 ASP A  30      -1.298   8.963 -11.564  1.00 91.53           O  
ATOM    241  N   ARG A  31      -0.404   6.386  -8.970  1.00 90.36           N  
ATOM    242  CA  ARG A  31       0.723   5.531  -8.613  1.00 90.36           C  
ATOM    243  C   ARG A  31       1.814   6.328  -7.906  1.00 90.36           C  
ATOM    244  CB  ARG A  31       1.296   4.849  -9.858  1.00 90.36           C  
ATOM    245  O   ARG A  31       2.403   5.856  -6.932  1.00 90.36           O  
ATOM    246  CG  ARG A  31       2.397   3.844  -9.558  1.00 90.36           C  
ATOM    247  CD  ARG A  31       2.810   3.072 -10.803  1.00 90.36           C  
ATOM    248  NE  ARG A  31       3.564   3.910 -11.731  1.00 90.36           N  
ATOM    249  NH1 ARG A  31       5.178   2.319 -12.180  1.00 90.36           N  
ATOM    250  NH2 ARG A  31       5.278   4.376 -13.187  1.00 90.36           N  
ATOM    251  CZ  ARG A  31       4.672   3.533 -12.364  1.00 90.36           C  
ATOM    252  N   ARG A  32       2.025   7.561  -8.364  1.00 92.27           N  
ATOM    253  CA  ARG A  32       3.067   8.415  -7.805  1.00 92.27           C  
ATOM    254  C   ARG A  32       2.777   8.751  -6.346  1.00 92.27           C  
ATOM    255  CB  ARG A  32       3.203   9.702  -8.621  1.00 92.27           C  
ATOM    256  O   ARG A  32       3.691   8.796  -5.520  1.00 92.27           O  
ATOM    257  CG  ARG A  32       4.414  10.543  -8.249  1.00 92.27           C  
ATOM    258  CD  ARG A  32       4.612  11.704  -9.214  1.00 92.27           C  
ATOM    259  NE  ARG A  32       5.816  12.468  -8.897  1.00 92.27           N  
ATOM    260  NH1 ARG A  32       5.688  13.834 -10.756  1.00 92.27           N  
ATOM    261  NH2 ARG A  32       7.402  14.090  -9.255  1.00 92.27           N  
ATOM    262  CZ  ARG A  32       6.299  13.462  -9.637  1.00 92.27           C  
ATOM    263  N   THR A  33       1.484   8.996  -6.156  1.00 91.44           N  
ATOM    264  CA  THR A  33       1.074   9.322  -4.795  1.00 91.44           C  
ATOM    265  C   THR A  33       1.300   8.134  -3.863  1.00 91.44           C  
ATOM    266  CB  THR A  33      -0.406   9.744  -4.743  1.00 91.44           C  
ATOM    267  O   THR A  33       1.804   8.299  -2.750  1.00 91.44           O  
ATOM    268  CG2 THR A  33      -0.810  10.158  -3.332  1.00 91.44           C  
ATOM    269  OG1 THR A  33      -0.613  10.849  -5.631  1.00 91.44           O  
ATOM    270  N   ILE A  34       0.931   6.977  -4.296  1.00 90.84           N  
ATOM    271  CA  ILE A  34       1.113   5.759  -3.513  1.00 90.84           C  
ATOM    272  C   ILE A  34       2.601   5.518  -3.273  1.00 90.84           C  
ATOM    273  CB  ILE A  34       0.478   4.537  -4.214  1.00 90.84           C  
ATOM    274  O   ILE A  34       3.011   5.192  -2.156  1.00 90.84           O  
ATOM    275  CG1 ILE A  34      -1.032   4.743  -4.383  1.00 90.84           C  
ATOM    276  CG2 ILE A  34       0.772   3.254  -3.432  1.00 90.84           C  
ATOM    277  CD1 ILE A  34      -1.709   3.682  -5.240  1.00 90.84           C  
ATOM    278  N   TRP A  35       3.383   5.710  -4.313  1.00 90.59           N  
ATOM    279  CA  TRP A  35       4.832   5.580  -4.194  1.00 90.59           C  
ATOM    280  C   TRP A  35       5.382   6.553  -3.156  1.00 90.59           C  
ATOM    281  CB  TRP A  35       5.507   5.821  -5.547  1.00 90.59           C  
ATOM    282  O   TRP A  35       6.254   6.195  -2.361  1.00 90.59           O  
ATOM    283  CG  TRP A  35       6.979   5.536  -5.552  1.00 90.59           C  
ATOM    284  CD1 TRP A  35       7.581   4.309  -5.583  1.00 90.59           C  
ATOM    285  CD2 TRP A  35       8.035   6.501  -5.521  1.00 90.59           C  
ATOM    286  CE2 TRP A  35       9.254   5.787  -5.536  1.00 90.59           C  
ATOM    287  CE3 TRP A  35       8.069   7.902  -5.483  1.00 90.59           C  
ATOM    288  NE1 TRP A  35       8.949   4.453  -5.573  1.00 90.59           N  
ATOM    289  CH2 TRP A  35      10.500   7.799  -5.476  1.00 90.59           C  
ATOM    290  CZ2 TRP A  35      10.495   6.428  -5.513  1.00 90.59           C  
ATOM    291  CZ3 TRP A  35       9.305   8.537  -5.460  1.00 90.59           C  
ATOM    292  N   SER A  36       4.926   7.792  -3.196  1.00 92.80           N  
ATOM    293  CA  SER A  36       5.339   8.809  -2.234  1.00 92.80           C  
ATOM    294  C   SER A  36       4.987   8.396  -0.808  1.00 92.80           C  
ATOM    295  CB  SER A  36       4.686  10.153  -2.560  1.00 92.80           C  
ATOM    296  O   SER A  36       5.785   8.582   0.112  1.00 92.80           O  
ATOM    297  OG  SER A  36       5.135  11.160  -1.670  1.00 92.80           O  
ATOM    298  N   TRP A  37       3.849   7.811  -0.649  1.00 90.08           N  
ATOM    299  CA  TRP A  37       3.413   7.335   0.659  1.00 90.08           C  
ATOM    300  C   TRP A  37       4.328   6.226   1.168  1.00 90.08           C  
ATOM    301  CB  TRP A  37       1.968   6.833   0.595  1.00 90.08           C  
ATOM    302  O   TRP A  37       4.671   6.190   2.352  1.00 90.08           O  
ATOM    303  CG  TRP A  37       0.947   7.926   0.501  1.00 90.08           C  
ATOM    304  CD1 TRP A  37       1.145   9.260   0.727  1.00 90.08           C  
ATOM    305  CD2 TRP A  37      -0.435   7.777   0.161  1.00 90.08           C  
ATOM    306  CE2 TRP A  37      -1.016   9.064   0.199  1.00 90.08           C  
ATOM    307  CE3 TRP A  37      -1.239   6.680  -0.173  1.00 90.08           C  
ATOM    308  NE1 TRP A  37      -0.032   9.950   0.547  1.00 90.08           N  
ATOM    309  CH2 TRP A  37      -3.130   8.192  -0.409  1.00 90.08           C  
ATOM    310  CZ2 TRP A  37      -2.366   9.283  -0.085  1.00 90.08           C  
ATOM    311  CZ3 TRP A  37      -2.583   6.899  -0.456  1.00 90.08           C  
ATOM    312  N   VAL A  38       4.676   5.371   0.265  1.00 90.05           N  
ATOM    313  CA  VAL A  38       5.558   4.263   0.619  1.00 90.05           C  
ATOM    314  C   VAL A  38       6.925   4.802   1.033  1.00 90.05           C  
ATOM    315  CB  VAL A  38       5.710   3.264  -0.549  1.00 90.05           C  
ATOM    316  O   VAL A  38       7.501   4.355   2.027  1.00 90.05           O  
ATOM    317  CG1 VAL A  38       6.755   2.200  -0.217  1.00 90.05           C  
ATOM    318  CG2 VAL A  38       4.366   2.614  -0.873  1.00 90.05           C  
ATOM    319  N   LYS A  39       7.428   5.815   0.338  1.00 90.11           N  
ATOM    320  CA  LYS A  39       8.713   6.445   0.628  1.00 90.11           C  
ATOM    321  C   LYS A  39       8.674   7.186   1.962  1.00 90.11           C  
ATOM    322  CB  LYS A  39       9.105   7.407  -0.494  1.00 90.11           C  
ATOM    323  O   LYS A  39       9.656   7.187   2.706  1.00 90.11           O  
ATOM    324  CG  LYS A  39      10.551   7.876  -0.430  1.00 90.11           C  
ATOM    325  CD  LYS A  39      10.870   8.859  -1.549  1.00 90.11           C  
ATOM    326  CE  LYS A  39      12.329   9.295  -1.512  1.00 90.11           C  
ATOM    327  NZ  LYS A  39      12.625  10.324  -2.554  1.00 90.11           N  
ATOM    328  N   LYS A  40       7.525   7.727   2.220  1.00 90.75           N  
ATOM    329  CA  LYS A  40       7.358   8.497   3.450  1.00 90.75           C  
ATOM    330  C   LYS A  40       7.119   7.579   4.645  1.00 90.75           C  
ATOM    331  CB  LYS A  40       6.200   9.487   3.310  1.00 90.75           C  
ATOM    332  O   LYS A  40       7.220   8.011   5.795  1.00 90.75           O  
ATOM    333  CG  LYS A  40       6.492  10.653   2.377  1.00 90.75           C  
ATOM    334  CD  LYS A  40       5.338  11.647   2.346  1.00 90.75           C  
ATOM    335  CE  LYS A  40       5.658  12.850   1.469  1.00 90.75           C  
ATOM    336  NZ  LYS A  40       4.514  13.809   1.405  1.00 90.75           N  
ATOM    337  N   GLY A  41       6.888   6.331   4.371  1.00 87.53           N  
ATOM    338  CA  GLY A  41       6.673   5.360   5.433  1.00 87.53           C  
ATOM    339  C   GLY A  41       5.274   5.415   6.017  1.00 87.53           C  
ATOM    340  O   GLY A  41       5.058   5.012   7.162  1.00 87.53           O  
ATOM    341  N   ILE A  42       4.413   6.078   5.270  1.00 87.43           N  
ATOM    342  CA  ILE A  42       3.015   6.195   5.670  1.00 87.43           C  
ATOM    343  C   ILE A  42       2.248   4.948   5.236  1.00 87.43           C  
ATOM    344  CB  ILE A  42       2.361   7.462   5.073  1.00 87.43           C  
ATOM    345  O   ILE A  42       1.305   4.526   5.910  1.00 87.43           O  
ATOM    346  CG1 ILE A  42       3.084   8.720   5.569  1.00 87.43           C  
ATOM    347  CG2 ILE A  42       0.870   7.514   5.419  1.00 87.43           C  
ATOM    348  CD1 ILE A  42       2.720   9.985   4.803  1.00 87.43           C  
ATOM    349  N   PHE A  43       2.699   4.447   4.204  1.00 86.02           N  
ATOM    350  CA  PHE A  43       2.054   3.282   3.610  1.00 86.02           C  
ATOM    351  C   PHE A  43       2.704   1.994   4.101  1.00 86.02           C  
ATOM    352  CB  PHE A  43       2.117   3.353   2.081  1.00 86.02           C  
ATOM    353  O   PHE A  43       3.845   2.008   4.568  1.00 86.02           O  
ATOM    354  CG  PHE A  43       0.948   2.700   1.394  1.00 86.02           C  
ATOM    355  CD1 PHE A  43       1.107   1.500   0.712  1.00 86.02           C  
ATOM    356  CD2 PHE A  43      -0.310   3.287   1.431  1.00 86.02           C  
ATOM    357  CE1 PHE A  43       0.026   0.893   0.076  1.00 86.02           C  
ATOM    358  CE2 PHE A  43      -1.394   2.687   0.797  1.00 86.02           C  
ATOM    359  CZ  PHE A  43      -1.224   1.490   0.119  1.00 86.02           C  
ATOM    360  N   PRO A  44       1.887   0.853   4.183  1.00 86.82           N  
ATOM    361  CA  PRO A  44       2.466  -0.411   4.643  1.00 86.82           C  
ATOM    362  C   PRO A  44       3.648  -0.864   3.789  1.00 86.82           C  
ATOM    363  CB  PRO A  44       1.299  -1.396   4.527  1.00 86.82           C  
ATOM    364  O   PRO A  44       3.785  -0.434   2.641  1.00 86.82           O  
ATOM    365  CG  PRO A  44       0.096  -0.538   4.301  1.00 86.82           C  
ATOM    366  CD  PRO A  44       0.556   0.824   3.869  1.00 86.82           C  
ATOM    367  N   THR A  45       4.578  -1.619   4.471  1.00 86.23           N  
ATOM    368  CA  THR A  45       5.788  -2.123   3.831  1.00 86.23           C  
ATOM    369  C   THR A  45       5.441  -3.105   2.716  1.00 86.23           C  
ATOM    370  CB  THR A  45       6.717  -2.807   4.851  1.00 86.23           C  
ATOM    371  O   THR A  45       4.732  -4.087   2.945  1.00 86.23           O  
ATOM    372  CG2 THR A  45       8.076  -3.122   4.234  1.00 86.23           C  
ATOM    373  OG1 THR A  45       6.905  -1.939   5.975  1.00 86.23           O  
ATOM    374  N   PRO A  46       5.815  -2.694   1.493  1.00 87.54           N  
ATOM    375  CA  PRO A  46       5.581  -3.581   0.350  1.00 87.54           C  
ATOM    376  C   PRO A  46       6.335  -4.904   0.466  1.00 87.54           C  
ATOM    377  CB  PRO A  46       6.091  -2.764  -0.840  1.00 87.54           C  
ATOM    378  O   PRO A  46       7.364  -4.975   1.142  1.00 87.54           O  
ATOM    379  CG  PRO A  46       7.115  -1.842  -0.260  1.00 87.54           C  
ATOM    380  CD  PRO A  46       6.744  -1.554   1.166  1.00 87.54           C  
ATOM    381  N   ILE A  47       5.704  -5.893   0.015  1.00 88.95           N  
ATOM    382  CA  ILE A  47       6.383  -7.181  -0.082  1.00 88.95           C  
ATOM    383  C   ILE A  47       7.398  -7.145  -1.221  1.00 88.95           C  
ATOM    384  CB  ILE A  47       5.378  -8.335  -0.296  1.00 88.95           C  
ATOM    385  O   ILE A  47       7.045  -6.855  -2.367  1.00 88.95           O  
ATOM    386  CG1 ILE A  47       4.371  -8.388   0.859  1.00 88.95           C  
ATOM    387  CG2 ILE A  47       6.113  -9.671  -0.443  1.00 88.95           C  
ATOM    388  CD1 ILE A  47       3.207  -9.341   0.623  1.00 88.95           C  
ATOM    389  N   LYS A  48       8.639  -7.337  -0.805  1.00 88.65           N  
ATOM    390  CA  LYS A  48       9.726  -7.239  -1.775  1.00 88.65           C  
ATOM    391  C   LYS A  48      10.318  -8.613  -2.077  1.00 88.65           C  
ATOM    392  CB  LYS A  48      10.819  -6.299  -1.264  1.00 88.65           C  
ATOM    393  O   LYS A  48      10.238  -9.525  -1.251  1.00 88.65           O  
ATOM    394  CG  LYS A  48      10.341  -4.878  -1.003  1.00 88.65           C  
ATOM    395  CD  LYS A  48      11.461  -4.003  -0.457  1.00 88.65           C  
ATOM    396  CE  LYS A  48      10.988  -2.577  -0.210  1.00 88.65           C  
ATOM    397  NZ  LYS A  48      12.119  -1.673   0.155  1.00 88.65           N  
ATOM    398  N   THR A  49      10.740  -8.837  -3.294  1.00 86.04           N  
ATOM    399  CA  THR A  49      11.500 -10.028  -3.658  1.00 86.04           C  
ATOM    400  C   THR A  49      12.916  -9.959  -3.095  1.00 86.04           C  
ATOM    401  CB  THR A  49      11.560 -10.206  -5.186  1.00 86.04           C  
ATOM    402  O   THR A  49      13.374  -8.892  -2.680  1.00 86.04           O  
ATOM    403  CG2 THR A  49      10.164 -10.380  -5.775  1.00 86.04           C  
ATOM    404  OG1 THR A  49      12.174  -9.052  -5.772  1.00 86.04           O  
ATOM    405  N   PRO A  50      13.567 -11.104  -2.985  1.00 86.21           N  
ATOM    406  CA  PRO A  50      14.954 -11.093  -2.515  1.00 86.21           C  
ATOM    407  C   PRO A  50      15.840 -10.141  -3.314  1.00 86.21           C  
ATOM    408  CB  PRO A  50      15.402 -12.545  -2.704  1.00 86.21           C  
ATOM    409  O   PRO A  50      16.844  -9.645  -2.797  1.00 86.21           O  
ATOM    410  CG  PRO A  50      14.132 -13.326  -2.806  1.00 86.21           C  
ATOM    411  CD  PRO A  50      13.043 -12.407  -3.280  1.00 86.21           C  
ATOM    412  N   ALA A  51      15.398  -9.779  -4.544  1.00 89.41           N  
ATOM    413  CA  ALA A  51      16.155  -8.893  -5.425  1.00 89.41           C  
ATOM    414  C   ALA A  51      15.831  -7.429  -5.141  1.00 89.41           C  
ATOM    415  CB  ALA A  51      15.867  -9.224  -6.888  1.00 89.41           C  
ATOM    416  O   ALA A  51      16.457  -6.528  -5.702  1.00 89.41           O  
ATOM    417  N   GLY A  52      14.904  -7.168  -4.148  1.00 82.24           N  
ATOM    418  CA  GLY A  52      14.582  -5.813  -3.729  1.00 82.24           C  
ATOM    419  C   GLY A  52      13.467  -5.185  -4.544  1.00 82.24           C  
ATOM    420  O   GLY A  52      13.256  -3.972  -4.486  1.00 82.24           O  
ATOM    421  N   VAL A  53      12.843  -6.021  -5.393  1.00 85.07           N  
ATOM    422  CA  VAL A  53      11.765  -5.506  -6.230  1.00 85.07           C  
ATOM    423  C   VAL A  53      10.433  -5.634  -5.495  1.00 85.07           C  
ATOM    424  CB  VAL A  53      11.698  -6.243  -7.587  1.00 85.07           C  
ATOM    425  O   VAL A  53      10.118  -6.694  -4.947  1.00 85.07           O  
ATOM    426  CG1 VAL A  53      10.554  -5.698  -8.441  1.00 85.07           C  
ATOM    427  CG2 VAL A  53      13.028  -6.118  -8.327  1.00 85.07           C  
ATOM    428  N   CYS A  54       9.741  -4.549  -5.522  1.00 83.19           N  
ATOM    429  CA  CYS A  54       8.436  -4.536  -4.871  1.00 83.19           C  
ATOM    430  C   CYS A  54       7.443  -5.416  -5.621  1.00 83.19           C  
ATOM    431  CB  CYS A  54       7.898  -3.109  -4.777  1.00 83.19           C  
ATOM    432  O   CYS A  54       7.172  -5.186  -6.801  1.00 83.19           O  
ATOM    433  SG  CYS A  54       6.325  -2.980  -3.899  1.00 83.19           S  
ATOM    434  N   ILE A  55       6.934  -6.477  -4.935  1.00 87.15           N  
ATOM    435  CA  ILE A  55       6.007  -7.439  -5.520  1.00 87.15           C  
ATOM    436  C   ILE A  55       4.570  -6.969  -5.302  1.00 87.15           C  
ATOM    437  CB  ILE A  55       6.205  -8.851  -4.923  1.00 87.15           C  
ATOM    438  O   ILE A  55       3.732  -7.077  -6.201  1.00 87.15           O  
ATOM    439  CG1 ILE A  55       7.635  -9.342  -5.178  1.00 87.15           C  
ATOM    440  CG2 ILE A  55       5.179  -9.830  -5.500  1.00 87.15           C  
ATOM    441  CD1 ILE A  55       7.999 -10.609  -4.417  1.00 87.15           C  
ATOM    442  N   GLY A  56       4.398  -6.237  -4.208  1.00 88.56           N  
ATOM    443  CA  GLY A  56       3.048  -5.821  -3.864  1.00 88.56           C  
ATOM    444  C   GLY A  56       2.789  -5.812  -2.369  1.00 88.56           C  
ATOM    445  O   GLY A  56       3.721  -5.937  -1.572  1.00 88.56           O  
ATOM    446  N   TRP A  57       1.530  -5.542  -2.047  1.00 90.21           N  
ATOM    447  CA  TRP A  57       1.100  -5.441  -0.656  1.00 90.21           C  
ATOM    448  C   TRP A  57       0.063  -6.510  -0.328  1.00 90.21           C  
ATOM    449  CB  TRP A  57       0.526  -4.051  -0.370  1.00 90.21           C  
ATOM    450  O   TRP A  57      -0.747  -6.882  -1.181  1.00 90.21           O  
ATOM    451  CG  TRP A  57       1.547  -2.953  -0.398  1.00 90.21           C  
ATOM    452  CD1 TRP A  57       2.186  -2.395   0.674  1.00 90.21           C  
ATOM    453  CD2 TRP A  57       2.042  -2.277  -1.558  1.00 90.21           C  
ATOM    454  CE2 TRP A  57       2.981  -1.320  -1.115  1.00 90.21           C  
ATOM    455  CE3 TRP A  57       1.783  -2.389  -2.931  1.00 90.21           C  
ATOM    456  NE1 TRP A  57       3.050  -1.412   0.249  1.00 90.21           N  
ATOM    457  CH2 TRP A  57       3.391  -0.608  -3.334  1.00 90.21           C  
ATOM    458  CZ2 TRP A  57       3.663  -0.478  -1.997  1.00 90.21           C  
ATOM    459  CZ3 TRP A  57       2.462  -1.550  -3.807  1.00 90.21           C  
ATOM    460  N   ARG A  58       0.299  -6.981   0.883  1.00 89.93           N  
ATOM    461  CA  ARG A  58      -0.740  -7.881   1.374  1.00 89.93           C  
ATOM    462  C   ARG A  58      -2.053  -7.136   1.589  1.00 89.93           C  
ATOM    463  CB  ARG A  58      -0.299  -8.551   2.677  1.00 89.93           C  
ATOM    464  O   ARG A  58      -2.066  -6.040   2.153  1.00 89.93           O  
ATOM    465  CG  ARG A  58       0.864  -9.517   2.510  1.00 89.93           C  
ATOM    466  CD  ARG A  58       1.276 -10.138   3.838  1.00 89.93           C  
ATOM    467  NE  ARG A  58       2.374 -11.086   3.671  1.00 89.93           N  
ATOM    468  NH1 ARG A  58       2.679 -11.447   5.933  1.00 89.93           N  
ATOM    469  NH2 ARG A  58       4.000 -12.533   4.405  1.00 89.93           N  
ATOM    470  CZ  ARG A  58       3.015 -11.687   4.670  1.00 89.93           C  
ATOM    471  N   PRO A  59      -3.017  -7.700   1.074  1.00 87.21           N  
ATOM    472  CA  PRO A  59      -4.320  -7.050   1.234  1.00 87.21           C  
ATOM    473  C   PRO A  59      -4.666  -6.774   2.695  1.00 87.21           C  
ATOM    474  CB  PRO A  59      -5.295  -8.059   0.623  1.00 87.21           C  
ATOM    475  O   PRO A  59      -5.268  -5.744   3.007  1.00 87.21           O  
ATOM    476  CG  PRO A  59      -4.523  -9.336   0.542  1.00 87.21           C  
ATOM    477  CD  PRO A  59      -3.058  -9.007   0.525  1.00 87.21           C  
ATOM    478  N   ALA A  60      -4.302  -7.634   3.569  1.00 87.56           N  
ATOM    479  CA  ALA A  60      -4.572  -7.462   4.994  1.00 87.56           C  
ATOM    480  C   ALA A  60      -3.898  -6.202   5.532  1.00 87.56           C  
ATOM    481  CB  ALA A  60      -4.104  -8.687   5.777  1.00 87.56           C  
ATOM    482  O   ALA A  60      -4.490  -5.463   6.321  1.00 87.56           O  
ATOM    483  N   ASP A  61      -2.681  -6.010   5.117  1.00 89.04           N  
ATOM    484  CA  ASP A  61      -1.931  -4.836   5.554  1.00 89.04           C  
ATOM    485  C   ASP A  61      -2.586  -3.550   5.056  1.00 89.04           C  
ATOM    486  CB  ASP A  61      -0.483  -4.912   5.066  1.00 89.04           C  
ATOM    487  O   ASP A  61      -2.686  -2.570   5.797  1.00 89.04           O  
ATOM    488  CG  ASP A  61       0.348  -5.927   5.831  1.00 89.04           C  
ATOM    489  OD1 ASP A  61       0.562  -5.747   7.049  1.00 89.04           O  
ATOM    490  OD2 ASP A  61       0.795  -6.915   5.209  1.00 89.04           O  
ATOM    491  N   ILE A  62      -2.971  -3.601   3.766  1.00 88.92           N  
ATOM    492  CA  ILE A  62      -3.602  -2.427   3.170  1.00 88.92           C  
ATOM    493  C   ILE A  62      -4.927  -2.141   3.873  1.00 88.92           C  
ATOM    494  CB  ILE A  62      -3.829  -2.617   1.654  1.00 88.92           C  
ATOM    495  O   ILE A  62      -5.233  -0.989   4.190  1.00 88.92           O  
ATOM    496  CG1 ILE A  62      -2.491  -2.830   0.936  1.00 88.92           C  
ATOM    497  CG2 ILE A  62      -4.581  -1.418   1.067  1.00 88.92           C  
ATOM    498  CD1 ILE A  62      -1.505  -1.684   1.111  1.00 88.92           C  
ATOM    499  N   GLN A  63      -5.691  -3.165   4.118  1.00 87.11           N  
ATOM    500  CA  GLN A  63      -6.956  -3.023   4.831  1.00 87.11           C  
ATOM    501  C   GLN A  63      -6.744  -2.407   6.211  1.00 87.11           C  
ATOM    502  CB  GLN A  63      -7.654  -4.378   4.963  1.00 87.11           C  
ATOM    503  O   GLN A  63      -7.492  -1.517   6.621  1.00 87.11           O  
ATOM    504  CG  GLN A  63      -9.076  -4.288   5.499  1.00 87.11           C  
ATOM    505  CD  GLN A  63      -9.994  -3.486   4.597  1.00 87.11           C  
ATOM    506  NE2 GLN A  63     -10.936  -2.767   5.197  1.00 87.11           N  
ATOM    507  OE1 GLN A  63      -9.858  -3.512   3.369  1.00 87.11           O  
ATOM    508  N   SER A  64      -5.789  -2.925   6.916  1.00 88.63           N  
ATOM    509  CA  SER A  64      -5.458  -2.383   8.230  1.00 88.63           C  
ATOM    510  C   SER A  64      -5.076  -0.910   8.141  1.00 88.63           C  
ATOM    511  CB  SER A  64      -4.316  -3.177   8.865  1.00 88.63           C  
ATOM    512  O   SER A  64      -5.468  -0.108   8.992  1.00 88.63           O  
ATOM    513  OG  SER A  64      -4.741  -4.485   9.206  1.00 88.63           O  
ATOM    514  N   TRP A  65      -4.311  -0.635   7.136  1.00 88.10           N  
ATOM    515  CA  TRP A  65      -3.905   0.750   6.922  1.00 88.10           C  
ATOM    516  C   TRP A  65      -5.117   1.639   6.662  1.00 88.10           C  
ATOM    517  CB  TRP A  65      -2.924   0.848   5.750  1.00 88.10           C  
ATOM    518  O   TRP A  65      -5.222   2.734   7.219  1.00 88.10           O  
ATOM    519  CG  TRP A  65      -2.482   2.247   5.442  1.00 88.10           C  
ATOM    520  CD1 TRP A  65      -1.467   2.942   6.039  1.00 88.10           C  
ATOM    521  CD2 TRP A  65      -3.047   3.124   4.462  1.00 88.10           C  
ATOM    522  CE2 TRP A  65      -2.323   4.336   4.519  1.00 88.10           C  
ATOM    523  CE3 TRP A  65      -4.095   3.003   3.540  1.00 88.10           C  
ATOM    524  NE1 TRP A  65      -1.366   4.199   5.488  1.00 88.10           N  
ATOM    525  CH2 TRP A  65      -3.645   5.275   2.795  1.00 88.10           C  
ATOM    526  CZ2 TRP A  65      -2.615   5.420   3.688  1.00 88.10           C  
ATOM    527  CZ3 TRP A  65      -4.384   4.083   2.714  1.00 88.10           C  
ATOM    528  N   ILE A  66      -5.972   1.207   5.826  1.00 87.16           N  
ATOM    529  CA  ILE A  66      -7.174   1.963   5.492  1.00 87.16           C  
ATOM    530  C   ILE A  66      -8.010   2.186   6.750  1.00 87.16           C  
ATOM    531  CB  ILE A  66      -8.012   1.244   4.411  1.00 87.16           C  
ATOM    532  O   ILE A  66      -8.516   3.288   6.980  1.00 87.16           O  
ATOM    533  CG1 ILE A  66      -7.264   1.234   3.074  1.00 87.16           C  
ATOM    534  CG2 ILE A  66      -9.386   1.905   4.265  1.00 87.16           C  
ATOM    535  CD1 ILE A  66      -7.926   0.381   2.000  1.00 87.16           C  
ATOM    536  N   ASP A  67      -8.104   1.176   7.547  1.00 87.34           N  
ATOM    537  CA  ASP A  67      -8.862   1.253   8.792  1.00 87.34           C  
ATOM    538  C   ASP A  67      -8.226   2.246   9.763  1.00 87.34           C  
ATOM    539  CB  ASP A  67      -8.964  -0.128   9.444  1.00 87.34           C  
ATOM    540  O   ASP A  67      -8.931   2.985  10.453  1.00 87.34           O  
ATOM    541  CG  ASP A  67      -9.839  -0.134  10.686  1.00 87.34           C  
ATOM    542  OD1 ASP A  67      -9.302  -0.225  11.810  1.00 87.34           O  
ATOM    543  OD2 ASP A  67     -11.078  -0.050  10.538  1.00 87.34           O  
ATOM    544  N   ASN A  68      -6.962   2.332   9.725  1.00 85.92           N  
ATOM    545  CA  ASN A  68      -6.228   3.182  10.656  1.00 85.92           C  
ATOM    546  C   ASN A  68      -6.139   4.620  10.153  1.00 85.92           C  
ATOM    547  CB  ASN A  68      -4.827   2.619  10.905  1.00 85.92           C  
ATOM    548  O   ASN A  68      -6.216   5.564  10.941  1.00 85.92           O  
ATOM    549  CG  ASN A  68      -4.835   1.425  11.839  1.00 85.92           C  
ATOM    550  ND2 ASN A  68      -4.582   0.242  11.291  1.00 85.92           N  
ATOM    551  OD1 ASN A  68      -5.067   1.564  13.043  1.00 85.92           O  
ATOM    552  N   ASN A  69      -6.032   4.798   8.783  1.00 81.06           N  
ATOM    553  CA  ASN A  69      -5.716   6.107   8.221  1.00 81.06           C  
ATOM    554  C   ASN A  69      -6.932   6.736   7.547  1.00 81.06           C  
ATOM    555  CB  ASN A  69      -4.555   6.000   7.231  1.00 81.06           C  
ATOM    556  O   ASN A  69      -7.090   7.958   7.557  1.00 81.06           O  
ATOM    557  CG  ASN A  69      -3.217   5.808   7.917  1.00 81.06           C  
ATOM    558  ND2 ASN A  69      -2.767   4.562   8.001  1.00 81.06           N  
ATOM    559  OD1 ASN A  69      -2.594   6.772   8.370  1.00 81.06           O  
ATOM    560  N   ILE A  70      -7.785   5.945   6.983  1.00 75.60           N  
ATOM    561  CA  ILE A  70      -8.912   6.468   6.218  1.00 75.60           C  
ATOM    562  C   ILE A  70     -10.217   6.177   6.957  1.00 75.60           C  
ATOM    563  CB  ILE A  70      -8.957   5.867   4.795  1.00 75.60           C  
ATOM    564  O   ILE A  70     -11.146   6.988   6.932  1.00 75.60           O  
ATOM    565  CG1 ILE A  70      -7.658   6.178   4.043  1.00 75.60           C  
ATOM    566  CG2 ILE A  70     -10.174   6.390   4.026  1.00 75.60           C  
ATOM    567  CD1 ILE A  70      -7.578   5.549   2.659  1.00 75.60           C  
ATOM    568  N   GLY A  71     -10.215   5.090   7.790  1.00 64.31           N  
ATOM    569  CA  GLY A  71     -11.437   4.660   8.450  1.00 64.31           C  
ATOM    570  C   GLY A  71     -11.607   5.252   9.837  1.00 64.31           C  
ATOM    571  O   GLY A  71     -12.492   4.840  10.590  1.00 64.31           O  
ATOM    572  N   GLY A  72     -10.962   6.420  10.113  1.00 57.80           N  
ATOM    573  CA  GLY A  72     -11.315   7.150  11.319  1.00 57.80           C  
ATOM    574  C   GLY A  72     -12.813   7.288  11.517  1.00 57.80           C  
ATOM    575  O   GLY A  72     -13.271   7.651  12.602  1.00 57.80           O  
ATOM    576  N   SER A  73     -13.685   6.202  11.505  1.00 54.53           N  
ATOM    577  CA  SER A  73     -14.917   6.419  12.256  1.00 54.53           C  
ATOM    578  C   SER A  73     -15.875   5.243  12.098  1.00 54.53           C  
ATOM    579  CB  SER A  73     -15.601   7.709  11.804  1.00 54.53           C  
ATOM    580  O   SER A  73     -16.428   5.027  11.017  1.00 54.53           O  
ATOM    581  OG  SER A  73     -16.716   8.003  12.629  1.00 54.53           O  
ATOM    582  N   ALA A  74     -15.661   3.945  12.556  1.00 54.21           N  
ATOM    583  CA  ALA A  74     -16.940   3.388  12.987  1.00 54.21           C  
ATOM    584  C   ALA A  74     -16.767   2.511  14.224  1.00 54.21           C  
ATOM    585  CB  ALA A  74     -17.579   2.586  11.856  1.00 54.21           C  
ATOM    586  O   ALA A  74     -17.091   1.321  14.200  1.00 54.21           O  
ATOM    587  N   ASN A  75     -16.161   2.865  15.392  1.00 45.40           N  
ATOM    588  CA  ASN A  75     -16.894   2.369  16.553  1.00 45.40           C  
ATOM    589  C   ASN A  75     -16.742   3.300  17.752  1.00 45.40           C  
ATOM    590  CB  ASN A  75     -16.431   0.956  16.916  1.00 45.40           C  
ATOM    591  O   ASN A  75     -16.167   2.917  18.772  1.00 45.40           O  
ATOM    592  CG  ASN A  75     -17.062  -0.109  16.041  1.00 45.40           C  
ATOM    593  ND2 ASN A  75     -16.237  -0.997  15.499  1.00 45.40           N  
ATOM    594  OD1 ASN A  75     -18.281  -0.132  15.853  1.00 45.40           O  
ATOM    595  N   ALA A  76     -17.028   4.521  17.863  1.00 41.30           N  
ATOM    596  CA  ALA A  76     -17.982   4.829  18.926  1.00 41.30           C  
ATOM    597  C   ALA A  76     -18.912   3.648  19.187  1.00 41.30           C  
ATOM    598  CB  ALA A  76     -18.793   6.072  18.569  1.00 41.30           C  
ATOM    599  O   ALA A  76     -19.284   2.925  18.259  1.00 41.30           O  
TER     600      ALA A  76                                                      
ENDMDL                                                                          
END                                                                             
