# Supplementary material for: Phage-inducible chromosomal minimalist islands (PICMIs), a novel family of small marine satellites of virulent phages
Source: Nat Commun. 2024 Jan 22;15:664. doi: 10.1038/s41467-024-44965-1 (PMC10803314; doi:10.1038/s41467-024-44965-1)
Supplement: Supplementary file 5 — Supplementary Data 10 [file 41467_2024_44965_MOESM5_ESM.zip › AlpA_34_P_115/AlpA_34_P_115_0b1e2_unrelaxed_rank_4_model_5.pdb]

MODEL     1                                                                     
ATOM      1  N   MET A   1      -1.149 -26.897  -1.707  1.00 38.43           N  
ATOM      2  CA  MET A   1       0.266 -26.899  -1.345  1.00 38.43           C  
ATOM      3  C   MET A   1       0.605 -25.696  -0.471  1.00 38.43           C  
ATOM      4  CB  MET A   1       1.143 -26.899  -2.598  1.00 38.43           C  
ATOM      5  O   MET A   1       0.399 -24.551  -0.876  1.00 38.43           O  
ATOM      6  CG  MET A   1       1.016 -28.162  -3.435  1.00 38.43           C  
ATOM      7  SD  MET A   1       2.229 -28.217  -4.811  1.00 38.43           S  
ATOM      8  CE  MET A   1       2.214 -29.994  -5.179  1.00 38.43           C  
ATOM      9  N   SER A   2       0.255 -25.743   0.813  1.00 42.95           N  
ATOM     10  CA  SER A   2       0.745 -25.251   2.097  1.00 42.95           C  
ATOM     11  C   SER A   2       1.815 -24.181   1.907  1.00 42.95           C  
ATOM     12  CB  SER A   2       1.307 -26.402   2.933  1.00 42.95           C  
ATOM     13  O   SER A   2       2.765 -24.373   1.146  1.00 42.95           O  
ATOM     14  OG  SER A   2       0.363 -26.828   3.901  1.00 42.95           O  
ATOM     15  N   GLN A   3       1.528 -22.804   2.206  1.00 47.93           N  
ATOM     16  CA  GLN A   3       2.650 -22.020   2.711  1.00 47.93           C  
ATOM     17  C   GLN A   3       2.209 -21.094   3.841  1.00 47.93           C  
ATOM     18  CB  GLN A   3       3.287 -21.207   1.584  1.00 47.93           C  
ATOM     19  O   GLN A   3       1.241 -20.345   3.695  1.00 47.93           O  
ATOM     20  CG  GLN A   3       3.954 -22.058   0.512  1.00 47.93           C  
ATOM     21  CD  GLN A   3       4.987 -21.289  -0.290  1.00 47.93           C  
ATOM     22  NE2 GLN A   3       5.632 -21.968  -1.232  1.00 47.93           N  
ATOM     23  OE1 GLN A   3       5.202 -20.094  -0.066  1.00 47.93           O  
ATOM     24  N   ASN A   4       2.346 -21.487   5.190  1.00 42.67           N  
ATOM     25  CA  ASN A   4       3.453 -21.229   6.105  1.00 42.67           C  
ATOM     26  C   ASN A   4       3.031 -20.315   7.252  1.00 42.67           C  
ATOM     27  CB  ASN A   4       4.641 -20.625   5.353  1.00 42.67           C  
ATOM     28  O   ASN A   4       2.751 -19.134   7.039  1.00 42.67           O  
ATOM     29  CG  ASN A   4       5.842 -21.550   5.318  1.00 42.67           C  
ATOM     30  ND2 ASN A   4       7.035 -20.970   5.254  1.00 42.67           N  
ATOM     31  OD1 ASN A   4       5.698 -22.775   5.347  1.00 42.67           O  
ATOM     32  N   ASN A   5       2.250 -20.891   8.191  1.00 40.73           N  
ATOM     33  CA  ASN A   5       2.327 -20.894   9.648  1.00 40.73           C  
ATOM     34  C   ASN A   5       3.746 -20.616  10.135  1.00 40.73           C  
ATOM     35  CB  ASN A   5       1.825 -22.227  10.209  1.00 40.73           C  
ATOM     36  O   ASN A   5       4.565 -21.531  10.230  1.00 40.73           O  
ATOM     37  CG  ASN A   5       1.540 -22.163  11.696  1.00 40.73           C  
ATOM     38  ND2 ASN A   5       1.907 -23.217  12.416  1.00 40.73           N  
ATOM     39  OD1 ASN A   5       0.993 -21.176  12.195  1.00 40.73           O  
ATOM     40  N   GLN A   6       4.428 -19.391   9.924  1.00 45.61           N  
ATOM     41  CA  GLN A   6       5.414 -19.001  10.925  1.00 45.61           C  
ATOM     42  C   GLN A   6       5.260 -17.531  11.306  1.00 45.61           C  
ATOM     43  CB  GLN A   6       6.832 -19.265  10.416  1.00 45.61           C  
ATOM     44  O   GLN A   6       5.446 -16.645  10.469  1.00 45.61           O  
ATOM     45  CG  GLN A   6       7.125 -20.736  10.148  1.00 45.61           C  
ATOM     46  CD  GLN A   6       8.258 -21.273  11.001  1.00 45.61           C  
ATOM     47  NE2 GLN A   6       9.089 -22.128  10.414  1.00 45.61           N  
ATOM     48  OE1 GLN A   6       8.388 -20.921  12.178  1.00 45.61           O  
ATOM     49  N   LEU A   7       4.191 -17.110  11.986  1.00 45.75           N  
ATOM     50  CA  LEU A   7       3.906 -15.890  12.734  1.00 45.75           C  
ATOM     51  C   LEU A   7       5.011 -15.603  13.746  1.00 45.75           C  
ATOM     52  CB  LEU A   7       2.558 -16.004  13.452  1.00 45.75           C  
ATOM     53  O   LEU A   7       5.170 -16.338  14.723  1.00 45.75           O  
ATOM     54  CG  LEU A   7       1.313 -15.977  12.564  1.00 45.75           C  
ATOM     55  CD1 LEU A   7       0.341 -17.076  12.981  1.00 45.75           C  
ATOM     56  CD2 LEU A   7       0.642 -14.610  12.626  1.00 45.75           C  
ATOM     57  N   SER A   8       6.392 -15.581  13.344  1.00 47.96           N  
ATOM     58  CA  SER A   8       7.414 -15.297  14.347  1.00 47.96           C  
ATOM     59  C   SER A   8       7.706 -13.803  14.431  1.00 47.96           C  
ATOM     60  CB  SER A   8       8.701 -16.060  14.031  1.00 47.96           C  
ATOM     61  O   SER A   8       7.828 -13.130  13.406  1.00 47.96           O  
ATOM     62  OG  SER A   8       8.534 -16.876  12.884  1.00 47.96           O  
ATOM     63  N   LYS A   9       6.862 -12.953  15.054  1.00 42.39           N  
ATOM     64  CA  LYS A   9       7.129 -11.840  15.961  1.00 42.39           C  
ATOM     65  C   LYS A   9       7.290 -10.531  15.192  1.00 42.39           C  
ATOM     66  CB  LYS A   9       8.381 -12.115  16.794  1.00 42.39           C  
ATOM     67  O   LYS A   9       8.257 -10.357  14.448  1.00 42.39           O  
ATOM     68  CG  LYS A   9       8.167 -13.117  17.920  1.00 42.39           C  
ATOM     69  CD  LYS A   9       9.411 -13.256  18.788  1.00 42.39           C  
ATOM     70  CE  LYS A   9       9.267 -14.390  19.795  1.00 42.39           C  
ATOM     71  NZ  LYS A   9      10.479 -14.520  20.659  1.00 42.39           N  
ATOM     72  N   LEU A  10       6.300  -9.995  14.403  1.00 50.87           N  
ATOM     73  CA  LEU A  10       6.627  -8.696  13.824  1.00 50.87           C  
ATOM     74  C   LEU A  10       6.078  -7.563  14.685  1.00 50.87           C  
ATOM     75  CB  LEU A  10       6.072  -8.588  12.402  1.00 50.87           C  
ATOM     76  O   LEU A  10       4.893  -7.556  15.025  1.00 50.87           O  
ATOM     77  CG  LEU A  10       6.659  -9.551  11.369  1.00 50.87           C  
ATOM     78  CD1 LEU A  10       5.751  -9.635  10.146  1.00 50.87           C  
ATOM     79  CD2 LEU A  10       8.065  -9.116  10.969  1.00 50.87           C  
ATOM     80  N   GLN A  11       6.749  -7.199  15.730  1.00 51.78           N  
ATOM     81  CA  GLN A  11       6.511  -5.944  16.437  1.00 51.78           C  
ATOM     82  C   GLN A  11       6.650  -4.750  15.497  1.00 51.78           C  
ATOM     83  CB  GLN A  11       7.475  -5.800  17.615  1.00 51.78           C  
ATOM     84  O   GLN A  11       7.573  -4.699  14.681  1.00 51.78           O  
ATOM     85  CG  GLN A  11       8.368  -7.015  17.832  1.00 51.78           C  
ATOM     86  CD  GLN A  11       9.219  -6.903  19.083  1.00 51.78           C  
ATOM     87  NE2 GLN A  11       9.054  -7.851  19.999  1.00 51.78           N  
ATOM     88  OE1 GLN A  11      10.018  -5.972  19.225  1.00 51.78           O  
ATOM     89  N   PRO A  12       5.581  -3.968  15.128  1.00 49.93           N  
ATOM     90  CA  PRO A  12       5.798  -2.691  14.444  1.00 49.93           C  
ATOM     91  C   PRO A  12       6.919  -1.867  15.074  1.00 49.93           C  
ATOM     92  CB  PRO A  12       4.451  -1.980  14.588  1.00 49.93           C  
ATOM     93  O   PRO A  12       6.931  -1.664  16.291  1.00 49.93           O  
ATOM     94  CG  PRO A  12       3.752  -2.705  15.693  1.00 49.93           C  
ATOM     95  CD  PRO A  12       4.436  -4.025  15.904  1.00 49.93           C  
ATOM     96  N   THR A  13       8.229  -2.179  15.039  1.00 51.21           N  
ATOM     97  CA  THR A  13       9.121  -1.130  15.520  1.00 51.21           C  
ATOM     98  C   THR A  13       8.866   0.179  14.778  1.00 51.21           C  
ATOM     99  CB  THR A  13      10.598  -1.535  15.361  1.00 51.21           C  
ATOM    100  O   THR A  13       8.558   0.172  13.584  1.00 51.21           O  
ATOM    101  CG2 THR A  13      10.923  -2.769  16.196  1.00 51.21           C  
ATOM    102  OG1 THR A  13      10.862  -1.821  13.982  1.00 51.21           O  
ATOM    103  N   THR A  14       8.037   1.097  15.321  1.00 60.13           N  
ATOM    104  CA  THR A  14       7.683   2.453  14.915  1.00 60.13           C  
ATOM    105  C   THR A  14       8.840   3.113  14.171  1.00 60.13           C  
ATOM    106  CB  THR A  14       7.292   3.315  16.130  1.00 60.13           C  
ATOM    107  O   THR A  14       8.621   3.910  13.256  1.00 60.13           O  
ATOM    108  CG2 THR A  14       6.954   4.741  15.706  1.00 60.13           C  
ATOM    109  OG1 THR A  14       6.149   2.736  16.771  1.00 60.13           O  
ATOM    110  N   THR A  15      10.023   2.421  14.168  1.00 73.00           N  
ATOM    111  CA  THR A  15      11.117   3.165  13.556  1.00 73.00           C  
ATOM    112  C   THR A  15      11.424   2.626  12.161  1.00 73.00           C  
ATOM    113  CB  THR A  15      12.388   3.104  14.423  1.00 73.00           C  
ATOM    114  O   THR A  15      11.766   3.389  11.256  1.00 73.00           O  
ATOM    115  CG2 THR A  15      13.552   3.818  13.744  1.00 73.00           C  
ATOM    116  OG1 THR A  15      12.129   3.730  15.685  1.00 73.00           O  
ATOM    117  N   ARG A  16      10.768   1.496  11.836  1.00 83.48           N  
ATOM    118  CA  ARG A  16      11.146   0.928  10.546  1.00 83.48           C  
ATOM    119  C   ARG A  16       9.959   0.904   9.590  1.00 83.48           C  
ATOM    120  CB  ARG A  16      11.704  -0.486  10.724  1.00 83.48           C  
ATOM    121  O   ARG A  16       8.805   0.938  10.023  1.00 83.48           O  
ATOM    122  CG  ARG A  16      13.071  -0.530  11.389  1.00 83.48           C  
ATOM    123  CD  ARG A  16      13.707  -1.908  11.280  1.00 83.48           C  
ATOM    124  NE  ARG A  16      15.005  -1.957  11.947  1.00 83.48           N  
ATOM    125  NH1 ARG A  16      15.642  -3.972  11.013  1.00 83.48           N  
ATOM    126  NH2 ARG A  16      17.045  -2.880  12.459  1.00 83.48           N  
ATOM    127  CZ  ARG A  16      15.894  -2.936  11.805  1.00 83.48           C  
ATOM    128  N   LEU A  17      10.257   0.968   8.326  1.00 87.65           N  
ATOM    129  CA  LEU A  17       9.278   0.890   7.247  1.00 87.65           C  
ATOM    130  C   LEU A  17       8.757  -0.534   7.086  1.00 87.65           C  
ATOM    131  CB  LEU A  17       9.891   1.374   5.930  1.00 87.65           C  
ATOM    132  O   LEU A  17       9.476  -1.497   7.363  1.00 87.65           O  
ATOM    133  CG  LEU A  17      10.387   2.820   5.904  1.00 87.65           C  
ATOM    134  CD1 LEU A  17      11.166   3.090   4.621  1.00 87.65           C  
ATOM    135  CD2 LEU A  17       9.218   3.789   6.040  1.00 87.65           C  
ATOM    136  N   LEU A  18       7.418  -0.618   6.716  1.00 88.75           N  
ATOM    137  CA  LEU A  18       6.780  -1.909   6.485  1.00 88.75           C  
ATOM    138  C   LEU A  18       6.974  -2.360   5.042  1.00 88.75           C  
ATOM    139  CB  LEU A  18       5.287  -1.836   6.814  1.00 88.75           C  
ATOM    140  O   LEU A  18       6.644  -1.626   4.108  1.00 88.75           O  
ATOM    141  CG  LEU A  18       4.923  -1.714   8.294  1.00 88.75           C  
ATOM    142  CD1 LEU A  18       3.722  -0.791   8.471  1.00 88.75           C  
ATOM    143  CD2 LEU A  18       4.640  -3.089   8.891  1.00 88.75           C  
ATOM    144  N   THR A  19       7.601  -3.496   4.972  1.00 89.14           N  
ATOM    145  CA  THR A  19       7.811  -4.076   3.650  1.00 89.14           C  
ATOM    146  C   THR A  19       6.640  -4.974   3.261  1.00 89.14           C  
ATOM    147  CB  THR A  19       9.121  -4.883   3.596  1.00 89.14           C  
ATOM    148  O   THR A  19       5.730  -5.198   4.061  1.00 89.14           O  
ATOM    149  CG2 THR A  19      10.316  -4.019   3.984  1.00 89.14           C  
ATOM    150  OG1 THR A  19       9.031  -5.989   4.503  1.00 89.14           O  
ATOM    151  N   TYR A  20       6.682  -5.490   2.068  1.00 87.52           N  
ATOM    152  CA  TYR A  20       5.632  -6.384   1.594  1.00 87.52           C  
ATOM    153  C   TYR A  20       5.497  -7.599   2.505  1.00 87.52           C  
ATOM    154  CB  TYR A  20       5.918  -6.837   0.160  1.00 87.52           C  
ATOM    155  O   TYR A  20       4.384  -8.028   2.818  1.00 87.52           O  
ATOM    156  CG  TYR A  20       5.586  -5.798  -0.883  1.00 87.52           C  
ATOM    157  CD1 TYR A  20       4.263  -5.481  -1.182  1.00 87.52           C  
ATOM    158  CD2 TYR A  20       6.594  -5.131  -1.571  1.00 87.52           C  
ATOM    159  CE1 TYR A  20       3.952  -4.524  -2.144  1.00 87.52           C  
ATOM    160  CE2 TYR A  20       6.295  -4.173  -2.535  1.00 87.52           C  
ATOM    161  OH  TYR A  20       4.672  -2.929  -3.766  1.00 87.52           O  
ATOM    162  CZ  TYR A  20       4.974  -3.877  -2.813  1.00 87.52           C  
ATOM    163  N   ALA A  21       6.666  -8.077   2.857  1.00 85.63           N  
ATOM    164  CA  ALA A  21       6.676  -9.239   3.741  1.00 85.63           C  
ATOM    165  C   ALA A  21       5.977  -8.930   5.062  1.00 85.63           C  
ATOM    166  CB  ALA A  21       8.109  -9.701   3.996  1.00 85.63           C  
ATOM    167  O   ALA A  21       5.220  -9.754   5.579  1.00 85.63           O  
ATOM    168  N   ASP A  22       6.243  -7.701   5.535  1.00 87.31           N  
ATOM    169  CA  ASP A  22       5.600  -7.268   6.773  1.00 87.31           C  
ATOM    170  C   ASP A  22       4.090  -7.133   6.590  1.00 87.31           C  
ATOM    171  CB  ASP A  22       6.193  -5.941   7.250  1.00 87.31           C  
ATOM    172  O   ASP A  22       3.315  -7.546   7.455  1.00 87.31           O  
ATOM    173  CG  ASP A  22       7.638  -6.066   7.702  1.00 87.31           C  
ATOM    174  OD1 ASP A  22       7.925  -6.870   8.615  1.00 87.31           O  
ATOM    175  OD2 ASP A  22       8.497  -5.351   7.142  1.00 87.31           O  
ATOM    176  N   LEU A  23       3.709  -6.635   5.422  1.00 87.10           N  
ATOM    177  CA  LEU A  23       2.295  -6.412   5.143  1.00 87.10           C  
ATOM    178  C   LEU A  23       1.557  -7.737   4.982  1.00 87.10           C  
ATOM    179  CB  LEU A  23       2.124  -5.563   3.880  1.00 87.10           C  
ATOM    180  O   LEU A  23       0.410  -7.871   5.414  1.00 87.10           O  
ATOM    181  CG  LEU A  23       2.557  -4.100   3.984  1.00 87.10           C  
ATOM    182  CD1 LEU A  23       2.356  -3.392   2.648  1.00 87.10           C  
ATOM    183  CD2 LEU A  23       1.786  -3.391   5.092  1.00 87.10           C  
ATOM    184  N   THR A  24       2.198  -8.659   4.363  1.00 88.62           N  
ATOM    185  CA  THR A  24       1.613  -9.981   4.167  1.00 88.62           C  
ATOM    186  C   THR A  24       1.259 -10.620   5.507  1.00 88.62           C  
ATOM    187  CB  THR A  24       2.568 -10.905   3.390  1.00 88.62           C  
ATOM    188  O   THR A  24       0.208 -11.250   5.642  1.00 88.62           O  
ATOM    189  CG2 THR A  24       2.877 -10.341   2.008  1.00 88.62           C  
ATOM    190  OG1 THR A  24       3.792 -11.041   4.123  1.00 88.62           O  
ATOM    191  N   VAL A  25       2.117 -10.359   6.397  1.00 85.63           N  
ATOM    192  CA  VAL A  25       1.936 -10.911   7.736  1.00 85.63           C  
ATOM    193  C   VAL A  25       0.919 -10.073   8.507  1.00 85.63           C  
ATOM    194  CB  VAL A  25       3.272 -10.973   8.510  1.00 85.63           C  
ATOM    195  O   VAL A  25       0.021 -10.617   9.155  1.00 85.63           O  
ATOM    196  CG1 VAL A  25       3.047 -11.472   9.936  1.00 85.63           C  
ATOM    197  CG2 VAL A  25       4.271 -11.867   7.778  1.00 85.63           C  
ATOM    198  N   MET A  26       1.027  -8.802   8.430  1.00 81.61           N  
ATOM    199  CA  MET A  26       0.171  -7.865   9.152  1.00 81.61           C  
ATOM    200  C   MET A  26      -1.271  -7.958   8.665  1.00 81.61           C  
ATOM    201  CB  MET A  26       0.686  -6.433   8.993  1.00 81.61           C  
ATOM    202  O   MET A  26      -2.201  -8.003   9.471  1.00 81.61           O  
ATOM    203  CG  MET A  26       0.014  -5.433   9.920  1.00 81.61           C  
ATOM    204  SD  MET A  26       0.694  -3.739   9.739  1.00 81.61           S  
ATOM    205  CE  MET A  26      -0.372  -2.840  10.899  1.00 81.61           C  
ATOM    206  N   LEU A  27      -1.522  -8.037   7.429  1.00 83.76           N  
ATOM    207  CA  LEU A  27      -2.853  -8.017   6.832  1.00 83.76           C  
ATOM    208  C   LEU A  27      -3.312  -9.428   6.480  1.00 83.76           C  
ATOM    209  CB  LEU A  27      -2.866  -7.136   5.581  1.00 83.76           C  
ATOM    210  O   LEU A  27      -4.465  -9.632   6.095  1.00 83.76           O  
ATOM    211  CG  LEU A  27      -2.562  -5.652   5.793  1.00 83.76           C  
ATOM    212  CD1 LEU A  27      -2.481  -4.930   4.452  1.00 83.76           C  
ATOM    213  CD2 LEU A  27      -3.618  -5.012   6.688  1.00 83.76           C  
ATOM    214  N   ASN A  28      -2.335 -10.412   6.763  1.00 84.30           N  
ATOM    215  CA  ASN A  28      -2.621 -11.802   6.425  1.00 84.30           C  
ATOM    216  C   ASN A  28      -3.115 -11.940   4.988  1.00 84.30           C  
ATOM    217  CB  ASN A  28      -3.644 -12.391   7.398  1.00 84.30           C  
ATOM    218  O   ASN A  28      -4.065 -12.678   4.722  1.00 84.30           O  
ATOM    219  CG  ASN A  28      -3.617 -13.906   7.428  1.00 84.30           C  
ATOM    220  ND2 ASN A  28      -4.761 -14.515   7.718  1.00 84.30           N  
ATOM    221  OD1 ASN A  28      -2.576 -14.526   7.193  1.00 84.30           O  
ATOM    222  N   ARG A  29      -2.545 -11.246   4.146  1.00 88.68           N  
ATOM    223  CA  ARG A  29      -2.824 -11.311   2.715  1.00 88.68           C  
ATOM    224  C   ARG A  29      -1.557 -11.615   1.924  1.00 88.68           C  
ATOM    225  CB  ARG A  29      -3.445 -10.000   2.228  1.00 88.68           C  
ATOM    226  O   ARG A  29      -0.450 -11.309   2.373  1.00 88.68           O  
ATOM    227  CG  ARG A  29      -4.866  -9.771   2.717  1.00 88.68           C  
ATOM    228  CD  ARG A  29      -5.833 -10.793   2.136  1.00 88.68           C  
ATOM    229  NE  ARG A  29      -7.190 -10.599   2.640  1.00 88.68           N  
ATOM    230  NH1 ARG A  29      -7.606 -12.846   2.982  1.00 88.68           N  
ATOM    231  NH2 ARG A  29      -9.216 -11.289   3.473  1.00 88.68           N  
ATOM    232  CZ  ARG A  29      -8.001 -11.578   3.031  1.00 88.68           C  
ATOM    233  N   ASP A  30      -1.841 -12.157   0.716  1.00 87.91           N  
ATOM    234  CA  ASP A  30      -0.718 -12.510  -0.148  1.00 87.91           C  
ATOM    235  C   ASP A  30      -0.085 -11.264  -0.763  1.00 87.91           C  
ATOM    236  CB  ASP A  30      -1.170 -13.470  -1.251  1.00 87.91           C  
ATOM    237  O   ASP A  30      -0.757 -10.247  -0.948  1.00 87.91           O  
ATOM    238  CG  ASP A  30      -0.049 -14.361  -1.757  1.00 87.91           C  
ATOM    239  OD1 ASP A  30       0.601 -14.011  -2.765  1.00 87.91           O  
ATOM    240  OD2 ASP A  30       0.183 -15.425  -1.143  1.00 87.91           O  
ATOM    241  N   ARG A  31       1.201 -11.357  -0.980  1.00 86.77           N  
ATOM    242  CA  ARG A  31       1.979 -10.279  -1.582  1.00 86.77           C  
ATOM    243  C   ARG A  31       1.311  -9.766  -2.854  1.00 86.77           C  
ATOM    244  CB  ARG A  31       3.402 -10.750  -1.891  1.00 86.77           C  
ATOM    245  O   ARG A  31       1.294  -8.560  -3.109  1.00 86.77           O  
ATOM    246  CG  ARG A  31       4.315  -9.651  -2.411  1.00 86.77           C  
ATOM    247  CD  ARG A  31       5.711 -10.176  -2.716  1.00 86.77           C  
ATOM    248  NE  ARG A  31       6.538  -9.162  -3.365  1.00 86.77           N  
ATOM    249  NH1 ARG A  31       8.525 -10.307  -3.086  1.00 86.77           N  
ATOM    250  NH2 ARG A  31       8.510  -8.267  -4.130  1.00 86.77           N  
ATOM    251  CZ  ARG A  31       7.856  -9.248  -3.525  1.00 86.77           C  
ATOM    252  N   ARG A  32       0.767 -10.650  -3.598  1.00 89.95           N  
ATOM    253  CA  ARG A  32       0.121 -10.306  -4.860  1.00 89.95           C  
ATOM    254  C   ARG A  32      -1.089  -9.407  -4.628  1.00 89.95           C  
ATOM    255  CB  ARG A  32      -0.302 -11.570  -5.611  1.00 89.95           C  
ATOM    256  O   ARG A  32      -1.311  -8.451  -5.374  1.00 89.95           O  
ATOM    257  CG  ARG A  32      -0.933 -11.299  -6.968  1.00 89.95           C  
ATOM    258  CD  ARG A  32      -0.092 -11.866  -8.103  1.00 89.95           C  
ATOM    259  NE  ARG A  32      -0.506 -11.333  -9.398  1.00 89.95           N  
ATOM    260  NH1 ARG A  32       0.848 -12.734 -10.640  1.00 89.95           N  
ATOM    261  NH2 ARG A  32      -0.495 -11.202 -11.691  1.00 89.95           N  
ATOM    262  CZ  ARG A  32      -0.050 -11.757 -10.574  1.00 89.95           C  
ATOM    263  N   THR A  33      -1.789  -9.787  -3.634  1.00 90.22           N  
ATOM    264  CA  THR A  33      -2.967  -8.999  -3.290  1.00 90.22           C  
ATOM    265  C   THR A  33      -2.569  -7.585  -2.876  1.00 90.22           C  
ATOM    266  CB  THR A  33      -3.771  -9.662  -2.156  1.00 90.22           C  
ATOM    267  O   THR A  33      -3.183  -6.609  -3.313  1.00 90.22           O  
ATOM    268  CG2 THR A  33      -5.040  -8.874  -1.848  1.00 90.22           C  
ATOM    269  OG1 THR A  33      -4.131 -10.993  -2.549  1.00 90.22           O  
ATOM    270  N   ILE A  34      -1.601  -7.504  -2.097  1.00 88.56           N  
ATOM    271  CA  ILE A  34      -1.123  -6.205  -1.637  1.00 88.56           C  
ATOM    272  C   ILE A  34      -0.632  -5.385  -2.827  1.00 88.56           C  
ATOM    273  CB  ILE A  34       0.003  -6.357  -0.589  1.00 88.56           C  
ATOM    274  O   ILE A  34      -0.942  -4.196  -2.940  1.00 88.56           O  
ATOM    275  CG1 ILE A  34      -0.512  -7.106   0.645  1.00 88.56           C  
ATOM    276  CG2 ILE A  34       0.568  -4.987  -0.202  1.00 88.56           C  
ATOM    277  CD1 ILE A  34       0.580  -7.502   1.629  1.00 88.56           C  
ATOM    278  N   TRP A  35       0.077  -6.043  -3.688  1.00 88.70           N  
ATOM    279  CA  TRP A  35       0.552  -5.397  -4.907  1.00 88.70           C  
ATOM    280  C   TRP A  35      -0.615  -4.870  -5.735  1.00 88.70           C  
ATOM    281  CB  TRP A  35       1.388  -6.371  -5.742  1.00 88.70           C  
ATOM    282  O   TRP A  35      -0.556  -3.759  -6.266  1.00 88.70           O  
ATOM    283  CG  TRP A  35       2.070  -5.736  -6.917  1.00 88.70           C  
ATOM    284  CD1 TRP A  35       3.180  -4.938  -6.892  1.00 88.70           C  
ATOM    285  CD2 TRP A  35       1.683  -5.843  -8.290  1.00 88.70           C  
ATOM    286  CE2 TRP A  35       2.604  -5.084  -9.045  1.00 88.70           C  
ATOM    287  CE3 TRP A  35       0.645  -6.509  -8.956  1.00 88.70           C  
ATOM    288  NE1 TRP A  35       3.506  -4.543  -8.169  1.00 88.70           N  
ATOM    289  CH2 TRP A  35       1.494  -5.634 -11.061  1.00 88.70           C  
ATOM    290  CZ2 TRP A  35       2.518  -4.973 -10.434  1.00 88.70           C  
ATOM    291  CZ3 TRP A  35       0.561  -6.397 -10.339  1.00 88.70           C  
ATOM    292  N   SER A  36      -1.654  -5.694  -5.865  1.00 91.58           N  
ATOM    293  CA  SER A  36      -2.851  -5.306  -6.603  1.00 91.58           C  
ATOM    294  C   SER A  36      -3.503  -4.071  -5.989  1.00 91.58           C  
ATOM    295  CB  SER A  36      -3.856  -6.458  -6.640  1.00 91.58           C  
ATOM    296  O   SER A  36      -3.949  -3.175  -6.709  1.00 91.58           O  
ATOM    297  OG  SER A  36      -4.949  -6.145  -7.486  1.00 91.58           O  
ATOM    298  N   TRP A  37      -3.534  -4.037  -4.706  1.00 88.74           N  
ATOM    299  CA  TRP A  37      -4.099  -2.894  -3.995  1.00 88.74           C  
ATOM    300  C   TRP A  37      -3.305  -1.625  -4.287  1.00 88.74           C  
ATOM    301  CB  TRP A  37      -4.127  -3.159  -2.488  1.00 88.74           C  
ATOM    302  O   TRP A  37      -3.884  -0.552  -4.474  1.00 88.74           O  
ATOM    303  CG  TRP A  37      -5.203  -4.111  -2.056  1.00 88.74           C  
ATOM    304  CD1 TRP A  37      -6.332  -4.446  -2.750  1.00 88.74           C  
ATOM    305  CD2 TRP A  37      -5.251  -4.846  -0.830  1.00 88.74           C  
ATOM    306  CE2 TRP A  37      -6.439  -5.609  -0.847  1.00 88.74           C  
ATOM    307  CE3 TRP A  37      -4.403  -4.934   0.282  1.00 88.74           C  
ATOM    308  NE1 TRP A  37      -7.080  -5.348  -2.028  1.00 88.74           N  
ATOM    309  CH2 TRP A  37      -5.954  -6.519   1.284  1.00 88.74           C  
ATOM    310  CZ2 TRP A  37      -6.801  -6.451   0.208  1.00 88.74           C  
ATOM    311  CZ3 TRP A  37      -4.765  -5.772   1.331  1.00 88.74           C  
ATOM    312  N   VAL A  38      -2.026  -1.812  -4.306  1.00 87.64           N  
ATOM    313  CA  VAL A  38      -1.149  -0.678  -4.577  1.00 87.64           C  
ATOM    314  C   VAL A  38      -1.382  -0.173  -6.000  1.00 87.64           C  
ATOM    315  CB  VAL A  38       0.338  -1.050  -4.381  1.00 87.64           C  
ATOM    316  O   VAL A  38      -1.469   1.036  -6.230  1.00 87.64           O  
ATOM    317  CG1 VAL A  38       1.245   0.103  -4.806  1.00 87.64           C  
ATOM    318  CG2 VAL A  38       0.603  -1.435  -2.926  1.00 87.64           C  
ATOM    319  N   LYS A  39      -1.497  -1.057  -6.920  1.00 88.52           N  
ATOM    320  CA  LYS A  39      -1.741  -0.736  -8.323  1.00 88.52           C  
ATOM    321  C   LYS A  39      -3.092  -0.050  -8.503  1.00 88.52           C  
ATOM    322  CB  LYS A  39      -1.677  -2.000  -9.182  1.00 88.52           C  
ATOM    323  O   LYS A  39      -3.221   0.880  -9.301  1.00 88.52           O  
ATOM    324  CG  LYS A  39      -1.681  -1.732 -10.680  1.00 88.52           C  
ATOM    325  CD  LYS A  39      -1.546  -3.021 -11.479  1.00 88.52           C  
ATOM    326  CE  LYS A  39      -1.587  -2.757 -12.979  1.00 88.52           C  
ATOM    327  NZ  LYS A  39      -1.505  -4.024 -13.766  1.00 88.52           N  
ATOM    328  N   LYS A  40      -4.037  -0.489  -7.746  1.00 89.79           N  
ATOM    329  CA  LYS A  40      -5.390   0.052  -7.828  1.00 89.79           C  
ATOM    330  C   LYS A  40      -5.491   1.393  -7.108  1.00 89.79           C  
ATOM    331  CB  LYS A  40      -6.399  -0.936  -7.240  1.00 89.79           C  
ATOM    332  O   LYS A  40      -6.447   2.144  -7.313  1.00 89.79           O  
ATOM    333  CG  LYS A  40      -6.610  -2.183  -8.085  1.00 89.79           C  
ATOM    334  CD  LYS A  40      -7.687  -3.083  -7.495  1.00 89.79           C  
ATOM    335  CE  LYS A  40      -7.961  -4.288  -8.386  1.00 89.79           C  
ATOM    336  NZ  LYS A  40      -9.004  -5.183  -7.802  1.00 89.79           N  
ATOM    337  N   GLY A  41      -4.492   1.672  -6.373  1.00 87.36           N  
ATOM    338  CA  GLY A  41      -4.465   2.935  -5.652  1.00 87.36           C  
ATOM    339  C   GLY A  41      -5.274   2.907  -4.370  1.00 87.36           C  
ATOM    340  O   GLY A  41      -5.700   3.953  -3.875  1.00 87.36           O  
ATOM    341  N   ILE A  42      -5.655   1.719  -3.951  1.00 86.72           N  
ATOM    342  CA  ILE A  42      -6.431   1.536  -2.730  1.00 86.72           C  
ATOM    343  C   ILE A  42      -5.499   1.542  -1.520  1.00 86.72           C  
ATOM    344  CB  ILE A  42      -7.248   0.225  -2.770  1.00 86.72           C  
ATOM    345  O   ILE A  42      -5.897   1.942  -0.424  1.00 86.72           O  
ATOM    346  CG1 ILE A  42      -8.169   0.208  -3.996  1.00 86.72           C  
ATOM    347  CG2 ILE A  42      -8.052   0.050  -1.479  1.00 86.72           C  
ATOM    348  CD1 ILE A  42      -8.702  -1.174  -4.350  1.00 86.72           C  
ATOM    349  N   PHE A  43      -4.356   1.083  -1.711  1.00 87.92           N  
ATOM    350  CA  PHE A  43      -3.358   0.976  -0.654  1.00 87.92           C  
ATOM    351  C   PHE A  43      -2.518   2.245  -0.571  1.00 87.92           C  
ATOM    352  CB  PHE A  43      -2.453  -0.238  -0.888  1.00 87.92           C  
ATOM    353  O   PHE A  43      -2.417   2.993  -1.546  1.00 87.92           O  
ATOM    354  CG  PHE A  43      -1.853  -0.800   0.372  1.00 87.92           C  
ATOM    355  CD1 PHE A  43      -0.482  -0.743   0.591  1.00 87.92           C  
ATOM    356  CD2 PHE A  43      -2.660  -1.385   1.339  1.00 87.92           C  
ATOM    357  CE1 PHE A  43       0.076  -1.263   1.757  1.00 87.92           C  
ATOM    358  CE2 PHE A  43      -2.110  -1.907   2.506  1.00 87.92           C  
ATOM    359  CZ  PHE A  43      -0.741  -1.845   2.713  1.00 87.92           C  
ATOM    360  N   PRO A  44      -2.044   2.607   0.652  1.00 85.96           N  
ATOM    361  CA  PRO A  44      -1.246   3.826   0.795  1.00 85.96           C  
ATOM    362  C   PRO A  44       0.008   3.817  -0.077  1.00 85.96           C  
ATOM    363  CB  PRO A  44      -0.877   3.834   2.281  1.00 85.96           C  
ATOM    364  O   PRO A  44       0.454   2.752  -0.511  1.00 85.96           O  
ATOM    365  CG  PRO A  44      -1.302   2.494   2.787  1.00 85.96           C  
ATOM    366  CD  PRO A  44      -2.136   1.827   1.731  1.00 85.96           C  
ATOM    367  N   THR A  45       0.476   5.057  -0.441  1.00 86.57           N  
ATOM    368  CA  THR A  45       1.622   5.255  -1.322  1.00 86.57           C  
ATOM    369  C   THR A  45       2.888   4.670  -0.702  1.00 86.57           C  
ATOM    370  CB  THR A  45       1.841   6.749  -1.627  1.00 86.57           C  
ATOM    371  O   THR A  45       3.240   5.001   0.432  1.00 86.57           O  
ATOM    372  CG2 THR A  45       0.761   7.283  -2.562  1.00 86.57           C  
ATOM    373  OG1 THR A  45       1.806   7.491  -0.402  1.00 86.57           O  
ATOM    374  N   PRO A  46       3.428   3.765  -1.444  1.00 88.27           N  
ATOM    375  CA  PRO A  46       4.690   3.191  -0.971  1.00 88.27           C  
ATOM    376  C   PRO A  46       5.841   4.194  -1.000  1.00 88.27           C  
ATOM    377  CB  PRO A  46       4.943   2.041  -1.948  1.00 88.27           C  
ATOM    378  O   PRO A  46       5.814   5.148  -1.782  1.00 88.27           O  
ATOM    379  CG  PRO A  46       4.238   2.444  -3.203  1.00 88.27           C  
ATOM    380  CD  PRO A  46       3.045   3.278  -2.833  1.00 88.27           C  
ATOM    381  N   ILE A  47       6.657   4.045  -0.062  1.00 90.36           N  
ATOM    382  CA  ILE A  47       7.881   4.839  -0.037  1.00 90.36           C  
ATOM    383  C   ILE A  47       8.897   4.252  -1.015  1.00 90.36           C  
ATOM    384  CB  ILE A  47       8.482   4.906   1.385  1.00 90.36           C  
ATOM    385  O   ILE A  47       9.212   3.062  -0.951  1.00 90.36           O  
ATOM    386  CG1 ILE A  47       7.473   5.517   2.363  1.00 90.36           C  
ATOM    387  CG2 ILE A  47       9.791   5.701   1.381  1.00 90.36           C  
ATOM    388  CD1 ILE A  47       7.861   5.365   3.828  1.00 90.36           C  
ATOM    389  N   LYS A  48       9.272   5.138  -1.883  1.00 90.16           N  
ATOM    390  CA  LYS A  48      10.187   4.702  -2.934  1.00 90.16           C  
ATOM    391  C   LYS A  48      11.558   5.354  -2.775  1.00 90.16           C  
ATOM    392  CB  LYS A  48       9.611   5.023  -4.314  1.00 90.16           C  
ATOM    393  O   LYS A  48      11.672   6.441  -2.206  1.00 90.16           O  
ATOM    394  CG  LYS A  48       8.234   4.427  -4.564  1.00 90.16           C  
ATOM    395  CD  LYS A  48       7.676   4.855  -5.915  1.00 90.16           C  
ATOM    396  CE  LYS A  48       6.339   4.186  -6.206  1.00 90.16           C  
ATOM    397  NZ  LYS A  48       5.932   4.359  -7.633  1.00 90.16           N  
ATOM    398  N   THR A  49      12.528   4.695  -3.183  1.00 86.68           N  
ATOM    399  CA  THR A  49      13.864   5.275  -3.250  1.00 86.68           C  
ATOM    400  C   THR A  49      13.994   6.196  -4.460  1.00 86.68           C  
ATOM    401  CB  THR A  49      14.946   4.181  -3.316  1.00 86.68           C  
ATOM    402  O   THR A  49      13.154   6.167  -5.362  1.00 86.68           O  
ATOM    403  CG2 THR A  49      14.869   3.258  -2.105  1.00 86.68           C  
ATOM    404  OG1 THR A  49      14.761   3.406  -4.507  1.00 86.68           O  
ATOM    405  N   PRO A  50      15.026   7.054  -4.441  1.00 88.65           N  
ATOM    406  CA  PRO A  50      15.230   7.922  -5.603  1.00 88.65           C  
ATOM    407  C   PRO A  50      15.364   7.140  -6.907  1.00 88.65           C  
ATOM    408  CB  PRO A  50      16.532   8.656  -5.270  1.00 88.65           C  
ATOM    409  O   PRO A  50      15.055   7.664  -7.980  1.00 88.65           O  
ATOM    410  CG  PRO A  50      16.654   8.563  -3.784  1.00 88.65           C  
ATOM    411  CD  PRO A  50      15.955   7.315  -3.325  1.00 88.65           C  
ATOM    412  N   ALA A  51      15.732   5.902  -6.773  1.00 91.95           N  
ATOM    413  CA  ALA A  51      15.898   5.045  -7.944  1.00 91.95           C  
ATOM    414  C   ALA A  51      14.558   4.476  -8.402  1.00 91.95           C  
ATOM    415  CB  ALA A  51      16.877   3.913  -7.640  1.00 91.95           C  
ATOM    416  O   ALA A  51      14.465   3.882  -9.478  1.00 91.95           O  
ATOM    417  N   GLY A  52      13.496   4.730  -7.586  1.00 85.06           N  
ATOM    418  CA  GLY A  52      12.161   4.290  -7.959  1.00 85.06           C  
ATOM    419  C   GLY A  52      11.809   2.921  -7.408  1.00 85.06           C  
ATOM    420  O   GLY A  52      10.865   2.281  -7.876  1.00 85.06           O  
ATOM    421  N   VAL A  53      12.652   2.463  -6.546  1.00 85.32           N  
ATOM    422  CA  VAL A  53      12.398   1.154  -5.954  1.00 85.32           C  
ATOM    423  C   VAL A  53      11.591   1.315  -4.669  1.00 85.32           C  
ATOM    424  CB  VAL A  53      13.714   0.397  -5.666  1.00 85.32           C  
ATOM    425  O   VAL A  53      11.936   2.129  -3.809  1.00 85.32           O  
ATOM    426  CG1 VAL A  53      13.426  -0.976  -5.061  1.00 85.32           C  
ATOM    427  CG2 VAL A  53      14.541   0.259  -6.943  1.00 85.32           C  
ATOM    428  N   CYS A  54      10.594   0.459  -4.588  1.00 84.79           N  
ATOM    429  CA  CYS A  54       9.739   0.499  -3.407  1.00 84.79           C  
ATOM    430  C   CYS A  54      10.459  -0.075  -2.192  1.00 84.79           C  
ATOM    431  CB  CYS A  54       8.444  -0.273  -3.656  1.00 84.79           C  
ATOM    432  O   CYS A  54      10.903  -1.224  -2.215  1.00 84.79           O  
ATOM    433  SG  CYS A  54       7.498   0.328  -5.072  1.00 84.79           S  
ATOM    434  N   ILE A  55      10.608   0.751  -1.204  1.00 87.72           N  
ATOM    435  CA  ILE A  55      11.333   0.329  -0.010  1.00 87.72           C  
ATOM    436  C   ILE A  55      10.345  -0.132   1.058  1.00 87.72           C  
ATOM    437  CB  ILE A  55      12.225   1.465   0.540  1.00 87.72           C  
ATOM    438  O   ILE A  55      10.665  -0.998   1.876  1.00 87.72           O  
ATOM    439  CG1 ILE A  55      11.392   2.728   0.783  1.00 87.72           C  
ATOM    440  CG2 ILE A  55      13.386   1.751  -0.417  1.00 87.72           C  
ATOM    441  CD1 ILE A  55      12.128   3.817   1.552  1.00 87.72           C  
ATOM    442  N   GLY A  56       9.088   0.396   1.001  1.00 89.46           N  
ATOM    443  CA  GLY A  56       8.109   0.006   2.003  1.00 89.46           C  
ATOM    444  C   GLY A  56       7.120   1.109   2.332  1.00 89.46           C  
ATOM    445  O   GLY A  56       6.992   2.078   1.581  1.00 89.46           O  
ATOM    446  N   TRP A  57       6.353   0.828   3.478  1.00 90.57           N  
ATOM    447  CA  TRP A  57       5.305   1.753   3.896  1.00 90.57           C  
ATOM    448  C   TRP A  57       5.534   2.223   5.329  1.00 90.57           C  
ATOM    449  CB  TRP A  57       3.927   1.094   3.776  1.00 90.57           C  
ATOM    450  O   TRP A  57       6.051   1.473   6.160  1.00 90.57           O  
ATOM    451  CG  TRP A  57       3.500   0.831   2.363  1.00 90.57           C  
ATOM    452  CD1 TRP A  57       2.682   1.608   1.591  1.00 90.57           C  
ATOM    453  CD2 TRP A  57       3.866  -0.292   1.556  1.00 90.57           C  
ATOM    454  CE2 TRP A  57       3.233  -0.130   0.303  1.00 90.57           C  
ATOM    455  CE3 TRP A  57       4.668  -1.421   1.770  1.00 90.57           C  
ATOM    456  NE1 TRP A  57       2.518   1.036   0.351  1.00 90.57           N  
ATOM    457  CH2 TRP A  57       4.170  -2.151  -0.497  1.00 90.57           C  
ATOM    458  CZ2 TRP A  57       3.379  -1.056  -0.733  1.00 90.57           C  
ATOM    459  CZ3 TRP A  57       4.812  -2.341   0.738  1.00 90.57           C  
ATOM    460  N   ARG A  58       5.215   3.496   5.450  1.00 90.00           N  
ATOM    461  CA  ARG A  58       5.240   4.000   6.820  1.00 90.00           C  
ATOM    462  C   ARG A  58       4.141   3.358   7.660  1.00 90.00           C  
ATOM    463  CB  ARG A  58       5.090   5.522   6.835  1.00 90.00           C  
ATOM    464  O   ARG A  58       2.994   3.257   7.218  1.00 90.00           O  
ATOM    465  CG  ARG A  58       6.290   6.266   6.271  1.00 90.00           C  
ATOM    466  CD  ARG A  58       6.112   7.775   6.362  1.00 90.00           C  
ATOM    467  NE  ARG A  58       7.220   8.487   5.732  1.00 90.00           N  
ATOM    468  NH1 ARG A  58       8.397   8.813   7.693  1.00 90.00           N  
ATOM    469  NH2 ARG A  58       9.231   9.596   5.706  1.00 90.00           N  
ATOM    470  CZ  ARG A  58       8.280   8.964   6.378  1.00 90.00           C  
ATOM    471  N   PRO A  59       4.522   2.903   8.751  1.00 86.79           N  
ATOM    472  CA  PRO A  59       3.531   2.256   9.614  1.00 86.79           C  
ATOM    473  C   PRO A  59       2.346   3.165   9.936  1.00 86.79           C  
ATOM    474  CB  PRO A  59       4.326   1.927  10.879  1.00 86.79           C  
ATOM    475  O   PRO A  59       1.209   2.695  10.025  1.00 86.79           O  
ATOM    476  CG  PRO A  59       5.569   2.751  10.775  1.00 86.79           C  
ATOM    477  CD  PRO A  59       5.799   3.086   9.329  1.00 86.79           C  
ATOM    478  N   ALA A  60       2.549   4.434  10.110  1.00 87.33           N  
ATOM    479  CA  ALA A  60       1.489   5.398  10.393  1.00 87.33           C  
ATOM    480  C   ALA A  60       0.470   5.442   9.257  1.00 87.33           C  
ATOM    481  CB  ALA A  60       2.080   6.786  10.627  1.00 87.33           C  
ATOM    482  O   ALA A  60      -0.736   5.520   9.500  1.00 87.33           O  
ATOM    483  N   ASP A  61       0.957   5.373   8.068  1.00 88.48           N  
ATOM    484  CA  ASP A  61       0.087   5.406   6.896  1.00 88.48           C  
ATOM    485  C   ASP A  61      -0.785   4.155   6.825  1.00 88.48           C  
ATOM    486  CB  ASP A  61       0.915   5.543   5.617  1.00 88.48           C  
ATOM    487  O   ASP A  61      -1.975   4.238   6.512  1.00 88.48           O  
ATOM    488  CG  ASP A  61       1.554   6.912   5.468  1.00 88.48           C  
ATOM    489  OD1 ASP A  61       1.074   7.881   6.095  1.00 88.48           O  
ATOM    490  OD2 ASP A  61       2.545   7.024   4.715  1.00 88.48           O  
ATOM    491  N   ILE A  62      -0.098   3.056   7.086  1.00 87.77           N  
ATOM    492  CA  ILE A  62      -0.812   1.784   7.046  1.00 87.77           C  
ATOM    493  C   ILE A  62      -1.888   1.762   8.130  1.00 87.77           C  
ATOM    494  CB  ILE A  62       0.152   0.589   7.223  1.00 87.77           C  
ATOM    495  O   ILE A  62      -3.021   1.343   7.880  1.00 87.77           O  
ATOM    496  CG1 ILE A  62       1.163   0.544   6.071  1.00 87.77           C  
ATOM    497  CG2 ILE A  62      -0.629  -0.725   7.319  1.00 87.77           C  
ATOM    498  CD1 ILE A  62       0.527   0.409   4.695  1.00 87.77           C  
ATOM    499  N   GLN A  63      -1.568   2.218   9.281  1.00 85.95           N  
ATOM    500  CA  GLN A  63      -2.517   2.300  10.387  1.00 85.95           C  
ATOM    501  C   GLN A  63      -3.707   3.183  10.025  1.00 85.95           C  
ATOM    502  CB  GLN A  63      -1.831   2.833  11.645  1.00 85.95           C  
ATOM    503  O   GLN A  63      -4.855   2.833  10.307  1.00 85.95           O  
ATOM    504  CG  GLN A  63      -2.684   2.727  12.902  1.00 85.95           C  
ATOM    505  CD  GLN A  63      -2.962   1.290  13.303  1.00 85.95           C  
ATOM    506  NE2 GLN A  63      -4.209   1.007  13.667  1.00 85.95           N  
ATOM    507  OE1 GLN A  63      -2.065   0.441  13.284  1.00 85.95           O  
ATOM    508  N   SER A  64      -3.416   4.307   9.485  1.00 87.43           N  
ATOM    509  CA  SER A  64      -4.463   5.223   9.045  1.00 87.43           C  
ATOM    510  C   SER A  64      -5.382   4.563   8.022  1.00 87.43           C  
ATOM    511  CB  SER A  64      -3.850   6.491   8.448  1.00 87.43           C  
ATOM    512  O   SER A  64      -6.603   4.725   8.081  1.00 87.43           O  
ATOM    513  OG  SER A  64      -3.172   7.238   9.443  1.00 87.43           O  
ATOM    514  N   TRP A  65      -4.733   3.860   7.177  1.00 87.68           N  
ATOM    515  CA  TRP A  65      -5.496   3.158   6.150  1.00 87.68           C  
ATOM    516  C   TRP A  65      -6.415   2.112   6.773  1.00 87.68           C  
ATOM    517  CB  TRP A  65      -4.556   2.494   5.141  1.00 87.68           C  
ATOM    518  O   TRP A  65      -7.585   2.002   6.399  1.00 87.68           O  
ATOM    519  CG  TRP A  65      -5.263   1.759   4.041  1.00 87.68           C  
ATOM    520  CD1 TRP A  65      -5.749   2.287   2.878  1.00 87.68           C  
ATOM    521  CD2 TRP A  65      -5.568   0.362   4.007  1.00 87.68           C  
ATOM    522  CE2 TRP A  65      -6.240   0.111   2.790  1.00 87.68           C  
ATOM    523  CE3 TRP A  65      -5.337  -0.704   4.887  1.00 87.68           C  
ATOM    524  NE1 TRP A  65      -6.338   1.300   2.120  1.00 87.68           N  
ATOM    525  CH2 TRP A  65      -6.445  -2.189   3.310  1.00 87.68           C  
ATOM    526  CZ2 TRP A  65      -6.684  -1.165   2.431  1.00 87.68           C  
ATOM    527  CZ3 TRP A  65      -5.779  -1.972   4.528  1.00 87.68           C  
ATOM    528  N   ILE A  66      -5.876   1.393   7.640  1.00 84.74           N  
ATOM    529  CA  ILE A  66      -6.634   0.340   8.307  1.00 84.74           C  
ATOM    530  C   ILE A  66      -7.816   0.950   9.056  1.00 84.74           C  
ATOM    531  CB  ILE A  66      -5.744  -0.469   9.277  1.00 84.74           C  
ATOM    532  O   ILE A  66      -8.929   0.420   9.011  1.00 84.74           O  
ATOM    533  CG1 ILE A  66      -4.694  -1.269   8.498  1.00 84.74           C  
ATOM    534  CG2 ILE A  66      -6.599  -1.392  10.151  1.00 84.74           C  
ATOM    535  CD1 ILE A  66      -3.616  -1.893   9.373  1.00 84.74           C  
ATOM    536  N   ASP A  67      -7.585   2.000   9.689  1.00 85.41           N  
ATOM    537  CA  ASP A  67      -8.621   2.703  10.440  1.00 85.41           C  
ATOM    538  C   ASP A  67      -9.721   3.213   9.512  1.00 85.41           C  
ATOM    539  CB  ASP A  67      -8.016   3.866  11.228  1.00 85.41           C  
ATOM    540  O   ASP A  67     -10.903   3.172   9.860  1.00 85.41           O  
ATOM    541  CG  ASP A  67      -8.988   4.477  12.223  1.00 85.41           C  
ATOM    542  OD1 ASP A  67      -9.521   5.576  11.959  1.00 85.41           O  
ATOM    543  OD2 ASP A  67      -9.220   3.854  13.282  1.00 85.41           O  
ATOM    544  N   ASN A  68      -9.349   3.622   8.372  1.00 84.00           N  
ATOM    545  CA  ASN A  68     -10.286   4.208   7.418  1.00 84.00           C  
ATOM    546  C   ASN A  68     -11.048   3.134   6.649  1.00 84.00           C  
ATOM    547  CB  ASN A  68      -9.553   5.138   6.448  1.00 84.00           C  
ATOM    548  O   ASN A  68     -12.236   3.294   6.363  1.00 84.00           O  
ATOM    549  CG  ASN A  68      -9.189   6.468   7.077  1.00 84.00           C  
ATOM    550  ND2 ASN A  68      -7.899   6.682   7.308  1.00 84.00           N  
ATOM    551  OD1 ASN A  68     -10.060   7.297   7.353  1.00 84.00           O  
ATOM    552  N   ASN A  69     -10.374   2.023   6.316  1.00 76.49           N  
ATOM    553  CA  ASN A  69     -10.960   1.016   5.437  1.00 76.49           C  
ATOM    554  C   ASN A  69     -11.509  -0.168   6.229  1.00 76.49           C  
ATOM    555  CB  ASN A  69      -9.932   0.536   4.410  1.00 76.49           C  
ATOM    556  O   ASN A  69     -12.533  -0.745   5.859  1.00 76.49           O  
ATOM    557  CG  ASN A  69      -9.716   1.535   3.290  1.00 76.49           C  
ATOM    558  ND2 ASN A  69      -8.681   2.356   3.419  1.00 76.49           N  
ATOM    559  OD1 ASN A  69     -10.474   1.569   2.317  1.00 76.49           O  
ATOM    560  N   ILE A  70     -10.824  -0.593   7.229  1.00 71.63           N  
ATOM    561  CA  ILE A  70     -11.206  -1.798   7.957  1.00 71.63           C  
ATOM    562  C   ILE A  70     -11.830  -1.415   9.297  1.00 71.63           C  
ATOM    563  CB  ILE A  70      -9.996  -2.733   8.177  1.00 71.63           C  
ATOM    564  O   ILE A  70     -12.755  -2.079   9.771  1.00 71.63           O  
ATOM    565  CG1 ILE A  70      -9.341  -3.082   6.836  1.00 71.63           C  
ATOM    566  CG2 ILE A  70     -10.421  -4.000   8.925  1.00 71.63           C  
ATOM    567  CD1 ILE A  70      -8.045  -3.872   6.967  1.00 71.63           C  
ATOM    568  N   GLY A  71     -11.386  -0.263   9.957  1.00 62.78           N  
ATOM    569  CA  GLY A  71     -11.851   0.097  11.287  1.00 62.78           C  
ATOM    570  C   GLY A  71     -13.238   0.713  11.288  1.00 62.78           C  
ATOM    571  O   GLY A  71     -13.748   1.106  12.339  1.00 62.78           O  
ATOM    572  N   GLY A  72     -14.065   0.504  10.216  1.00 51.56           N  
ATOM    573  CA  GLY A  72     -15.431   1.003  10.189  1.00 51.56           C  
ATOM    574  C   GLY A  72     -16.447  -0.015  10.670  1.00 51.56           C  
ATOM    575  O   GLY A  72     -17.654   0.226  10.603  1.00 51.56           O  
ATOM    576  N   SER A  73     -16.101  -0.853  11.616  1.00 51.49           N  
ATOM    577  CA  SER A  73     -17.254  -1.390  12.331  1.00 51.49           C  
ATOM    578  C   SER A  73     -17.249  -0.955  13.793  1.00 51.49           C  
ATOM    579  CB  SER A  73     -17.276  -2.916  12.245  1.00 51.49           C  
ATOM    580  O   SER A  73     -16.875  -1.730  14.675  1.00 51.49           O  
ATOM    581  OG  SER A  73     -18.334  -3.449  13.024  1.00 51.49           O  
ATOM    582  N   ALA A  74     -16.820   0.252  14.212  1.00 51.65           N  
ATOM    583  CA  ALA A  74     -17.362   0.519  15.542  1.00 51.65           C  
ATOM    584  C   ALA A  74     -18.125   1.840  15.568  1.00 51.65           C  
ATOM    585  CB  ALA A  74     -16.243   0.534  16.580  1.00 51.65           C  
ATOM    586  O   ALA A  74     -17.521   2.912  15.642  1.00 51.65           O  
ATOM    587  N   ASN A  75     -18.832   2.208  14.548  1.00 42.06           N  
ATOM    588  CA  ASN A  75     -19.989   2.997  14.957  1.00 42.06           C  
ATOM    589  C   ASN A  75     -21.249   2.141  15.048  1.00 42.06           C  
ATOM    590  CB  ASN A  75     -20.210   4.166  13.994  1.00 42.06           C  
ATOM    591  O   ASN A  75     -21.808   1.742  14.025  1.00 42.06           O  
ATOM    592  CG  ASN A  75     -19.263   5.321  14.252  1.00 42.06           C  
ATOM    593  ND2 ASN A  75     -18.499   5.700  13.234  1.00 42.06           N  
ATOM    594  OD1 ASN A  75     -19.218   5.869  15.356  1.00 42.06           O  
ATOM    595  N   ALA A  76     -21.456   1.163  16.036  1.00 41.01           N  
ATOM    596  CA  ALA A  76     -22.748   1.211  16.715  1.00 41.01           C  
ATOM    597  C   ALA A  76     -22.589   0.984  18.216  1.00 41.01           C  
ATOM    598  CB  ALA A  76     -23.699   0.174  16.122  1.00 41.01           C  
ATOM    599  O   ALA A  76     -21.808   0.129  18.641  1.00 41.01           O  
TER     600      ALA A  76                                                      
ENDMDL                                                                          
END                                                                             
