# Supplementary material for: Phage-inducible chromosomal minimalist islands (PICMIs), a novel family of small marine satellites of virulent phages
Source: Nat Commun. 2024 Jan 22;15:664. doi: 10.1038/s41467-024-44965-1 (PMC10803314; doi:10.1038/s41467-024-44965-1)
Supplement: Supplementary file 5 — Supplementary Data 10 [file 41467_2024_44965_MOESM5_ESM.zip › AlpA_34_P_115/AlpA_34_P_115_0b1e2_unrelaxed_rank_5_model_4.pdb]

MODEL     1                                                                     
ATOM      1  N   MET A   1     -12.307  40.270  18.709  1.00 52.33           N  
ATOM      2  CA  MET A   1     -12.710  40.156  17.310  1.00 52.33           C  
ATOM      3  C   MET A   1     -12.028  38.967  16.642  1.00 52.33           C  
ATOM      4  CB  MET A   1     -12.384  41.442  16.549  1.00 52.33           C  
ATOM      5  O   MET A   1     -10.810  38.972  16.451  1.00 52.33           O  
ATOM      6  CG  MET A   1     -13.261  42.622  16.935  1.00 52.33           C  
ATOM      7  SD  MET A   1     -13.943  43.498  15.475  1.00 52.33           S  
ATOM      8  CE  MET A   1     -14.309  45.115  16.213  1.00 52.33           C  
ATOM      9  N   SER A   2     -12.331  37.833  17.135  1.00 53.59           N  
ATOM     10  CA  SER A   2     -12.226  36.406  16.847  1.00 53.59           C  
ATOM     11  C   SER A   2     -12.359  36.132  15.353  1.00 53.59           C  
ATOM     12  CB  SER A   2     -13.294  35.625  17.614  1.00 53.59           C  
ATOM     13  O   SER A   2     -13.406  36.395  14.759  1.00 53.59           O  
ATOM     14  OG  SER A   2     -12.703  34.604  18.400  1.00 53.59           O  
ATOM     15  N   GLN A   3     -11.361  36.199  14.597  1.00 45.64           N  
ATOM     16  CA  GLN A   3     -11.444  35.714  13.224  1.00 45.64           C  
ATOM     17  C   GLN A   3     -10.951  34.274  13.118  1.00 45.64           C  
ATOM     18  CB  GLN A   3     -10.638  36.615  12.286  1.00 45.64           C  
ATOM     19  O   GLN A   3      -9.823  33.968  13.509  1.00 45.64           O  
ATOM     20  CG  GLN A   3     -11.442  37.765  11.696  1.00 45.64           C  
ATOM     21  CD  GLN A   3     -10.704  38.488  10.585  1.00 45.64           C  
ATOM     22  NE2 GLN A   3     -11.453  39.129   9.694  1.00 45.64           N  
ATOM     23  OE1 GLN A   3      -9.470  38.470  10.527  1.00 45.64           O  
ATOM     24  N   ASN A   4     -11.762  33.260  13.316  1.00 52.23           N  
ATOM     25  CA  ASN A   4     -12.142  31.928  12.858  1.00 52.23           C  
ATOM     26  C   ASN A   4     -11.846  31.739  11.373  1.00 52.23           C  
ATOM     27  CB  ASN A   4     -13.622  31.665  13.143  1.00 52.23           C  
ATOM     28  O   ASN A   4     -12.563  32.268  10.521  1.00 52.23           O  
ATOM     29  CG  ASN A   4     -13.837  30.805  14.372  1.00 52.23           C  
ATOM     30  ND2 ASN A   4     -15.090  30.458  14.643  1.00 52.23           N  
ATOM     31  OD1 ASN A   4     -12.884  30.455  15.074  1.00 52.23           O  
ATOM     32  N   ASN A   5     -10.654  31.622  10.894  1.00 59.03           N  
ATOM     33  CA  ASN A   5     -10.333  31.273   9.514  1.00 59.03           C  
ATOM     34  C   ASN A   5      -9.953  29.801   9.382  1.00 59.03           C  
ATOM     35  CB  ASN A   5      -9.207  32.162   8.983  1.00 59.03           C  
ATOM     36  O   ASN A   5      -8.905  29.380   9.876  1.00 59.03           O  
ATOM     37  CG  ASN A   5      -9.077  32.102   7.474  1.00 59.03           C  
ATOM     38  ND2 ASN A   5      -7.886  32.401   6.969  1.00 59.03           N  
ATOM     39  OD1 ASN A   5     -10.039  31.790   6.768  1.00 59.03           O  
ATOM     40  N   GLN A   6     -10.835  28.920   9.554  1.00 53.59           N  
ATOM     41  CA  GLN A   6     -11.015  27.535   9.131  1.00 53.59           C  
ATOM     42  C   GLN A   6     -10.560  27.337   7.687  1.00 53.59           C  
ATOM     43  CB  GLN A   6     -12.477  27.112   9.283  1.00 53.59           C  
ATOM     44  O   GLN A   6     -11.227  27.789   6.754  1.00 53.59           O  
ATOM     45  CG  GLN A   6     -12.907  26.896  10.728  1.00 53.59           C  
ATOM     46  CD  GLN A   6     -14.238  26.176  10.843  1.00 53.59           C  
ATOM     47  NE2 GLN A   6     -14.601  25.793  12.062  1.00 53.59           N  
ATOM     48  OE1 GLN A   6     -14.934  25.967   9.844  1.00 53.59           O  
ATOM     49  N   LEU A   7      -9.316  27.641   7.309  1.00 50.65           N  
ATOM     50  CA  LEU A   7      -8.746  27.248   6.025  1.00 50.65           C  
ATOM     51  C   LEU A   7      -8.865  25.742   5.816  1.00 50.65           C  
ATOM     52  CB  LEU A   7      -7.278  27.673   5.937  1.00 50.65           C  
ATOM     53  O   LEU A   7      -8.345  24.957   6.614  1.00 50.65           O  
ATOM     54  CG  LEU A   7      -7.016  29.168   5.752  1.00 50.65           C  
ATOM     55  CD1 LEU A   7      -5.643  29.538   6.305  1.00 50.65           C  
ATOM     56  CD2 LEU A   7      -7.126  29.553   4.281  1.00 50.65           C  
ATOM     57  N   SER A   8      -9.952  25.172   5.475  1.00 53.28           N  
ATOM     58  CA  SER A   8     -10.425  24.269   4.431  1.00 53.28           C  
ATOM     59  C   SER A   8      -9.266  23.528   3.774  1.00 53.28           C  
ATOM     60  CB  SER A   8     -11.214  25.040   3.372  1.00 53.28           C  
ATOM     61  O   SER A   8      -8.340  24.152   3.251  1.00 53.28           O  
ATOM     62  OG  SER A   8     -11.043  26.437   3.535  1.00 53.28           O  
ATOM     63  N   LYS A   9      -8.594  22.641   4.463  1.00 49.23           N  
ATOM     64  CA  LYS A   9      -7.815  21.478   4.048  1.00 49.23           C  
ATOM     65  C   LYS A   9      -7.977  21.214   2.553  1.00 49.23           C  
ATOM     66  CB  LYS A   9      -8.229  20.242   4.847  1.00 49.23           C  
ATOM     67  O   LYS A   9      -9.090  20.985   2.075  1.00 49.23           O  
ATOM     68  CG  LYS A   9      -7.839  20.296   6.317  1.00 49.23           C  
ATOM     69  CD  LYS A   9      -8.267  19.034   7.055  1.00 49.23           C  
ATOM     70  CE  LYS A   9      -8.076  19.173   8.559  1.00 49.23           C  
ATOM     71  NZ  LYS A   9      -8.472  17.930   9.286  1.00 49.23           N  
ATOM     72  N   LEU A  10      -7.558  22.019   1.677  1.00 51.99           N  
ATOM     73  CA  LEU A  10      -7.327  21.635   0.289  1.00 51.99           C  
ATOM     74  C   LEU A  10      -6.557  20.322   0.209  1.00 51.99           C  
ATOM     75  CB  LEU A  10      -6.562  22.736  -0.451  1.00 51.99           C  
ATOM     76  O   LEU A  10      -5.419  20.235   0.677  1.00 51.99           O  
ATOM     77  CG  LEU A  10      -7.287  24.072  -0.617  1.00 51.99           C  
ATOM     78  CD1 LEU A  10      -6.307  25.157  -1.051  1.00 51.99           C  
ATOM     79  CD2 LEU A  10      -8.426  23.941  -1.623  1.00 51.99           C  
ATOM     80  N   GLN A  11      -7.116  19.217   0.506  1.00 57.54           N  
ATOM     81  CA  GLN A  11      -6.467  17.961   0.146  1.00 57.54           C  
ATOM     82  C   GLN A  11      -6.286  17.849  -1.365  1.00 57.54           C  
ATOM     83  CB  GLN A  11      -7.272  16.770   0.668  1.00 57.54           C  
ATOM     84  O   GLN A  11      -7.225  18.087  -2.127  1.00 57.54           O  
ATOM     85  CG  GLN A  11      -7.879  16.995   2.046  1.00 57.54           C  
ATOM     86  CD  GLN A  11      -8.565  15.758   2.595  1.00 57.54           C  
ATOM     87  NE2 GLN A  11      -8.934  15.800   3.870  1.00 57.54           N  
ATOM     88  OE1 GLN A  11      -8.762  14.772   1.877  1.00 57.54           O  
ATOM     89  N   PRO A  12      -5.073  18.165  -1.873  1.00 54.31           N  
ATOM     90  CA  PRO A  12      -4.800  17.937  -3.294  1.00 54.31           C  
ATOM     91  C   PRO A  12      -5.406  16.634  -3.809  1.00 54.31           C  
ATOM     92  CB  PRO A  12      -3.271  17.892  -3.357  1.00 54.31           C  
ATOM     93  O   PRO A  12      -5.361  15.612  -3.118  1.00 54.31           O  
ATOM     94  CG  PRO A  12      -2.839  17.636  -1.949  1.00 54.31           C  
ATOM     95  CD  PRO A  12      -3.977  17.978  -1.031  1.00 54.31           C  
ATOM     96  N   THR A  13      -6.612  16.615  -4.387  1.00 54.86           N  
ATOM     97  CA  THR A  13      -7.098  15.537  -5.241  1.00 54.86           C  
ATOM     98  C   THR A  13      -6.047  15.150  -6.276  1.00 54.86           C  
ATOM     99  CB  THR A  13      -8.403  15.935  -5.954  1.00 54.86           C  
ATOM    100  O   THR A  13      -6.079  15.632  -7.411  1.00 54.86           O  
ATOM    101  CG2 THR A  13      -9.543  16.117  -4.957  1.00 54.86           C  
ATOM    102  OG1 THR A  13      -8.199  17.166  -6.659  1.00 54.86           O  
ATOM    103  N   THR A  14      -4.725  15.008  -5.926  1.00 57.87           N  
ATOM    104  CA  THR A  14      -3.787  14.516  -6.930  1.00 57.87           C  
ATOM    105  C   THR A  14      -4.069  13.054  -7.262  1.00 57.87           C  
ATOM    106  CB  THR A  14      -2.330  14.666  -6.454  1.00 57.87           C  
ATOM    107  O   THR A  14      -4.244  12.230  -6.361  1.00 57.87           O  
ATOM    108  CG2 THR A  14      -1.354  14.137  -7.499  1.00 57.87           C  
ATOM    109  OG1 THR A  14      -2.052  16.051  -6.213  1.00 57.87           O  
ATOM    110  N   THR A  15      -4.951  12.747  -8.143  1.00 66.13           N  
ATOM    111  CA  THR A  15      -5.101  11.478  -8.847  1.00 66.13           C  
ATOM    112  C   THR A  15      -3.776  10.721  -8.885  1.00 66.13           C  
ATOM    113  CB  THR A  15      -5.613  11.693 -10.283  1.00 66.13           C  
ATOM    114  O   THR A  15      -3.084  10.721  -9.904  1.00 66.13           O  
ATOM    115  CG2 THR A  15      -5.783  10.364 -11.011  1.00 66.13           C  
ATOM    116  OG1 THR A  15      -6.877  12.366 -10.237  1.00 66.13           O  
ATOM    117  N   ARG A  16      -2.826  11.169  -8.037  1.00 76.23           N  
ATOM    118  CA  ARG A  16      -1.568  10.430  -8.080  1.00 76.23           C  
ATOM    119  C   ARG A  16      -1.654   9.154  -7.250  1.00 76.23           C  
ATOM    120  CB  ARG A  16      -0.415  11.303  -7.581  1.00 76.23           C  
ATOM    121  O   ARG A  16      -2.332   9.121  -6.220  1.00 76.23           O  
ATOM    122  CG  ARG A  16       0.958  10.678  -7.774  1.00 76.23           C  
ATOM    123  CD  ARG A  16       2.074  11.646  -7.408  1.00 76.23           C  
ATOM    124  NE  ARG A  16       3.391  11.082  -7.690  1.00 76.23           N  
ATOM    125  NH1 ARG A  16       4.554  12.638  -6.440  1.00 76.23           N  
ATOM    126  NH2 ARG A  16       5.681  10.975  -7.544  1.00 76.23           N  
ATOM    127  CZ  ARG A  16       4.539  11.566  -7.224  1.00 76.23           C  
ATOM    128  N   LEU A  17      -1.213   8.123  -7.884  1.00 83.55           N  
ATOM    129  CA  LEU A  17      -1.102   6.833  -7.212  1.00 83.55           C  
ATOM    130  C   LEU A  17      -0.018   6.869  -6.140  1.00 83.55           C  
ATOM    131  CB  LEU A  17      -0.798   5.726  -8.225  1.00 83.55           C  
ATOM    132  O   LEU A  17       0.990   7.564  -6.294  1.00 83.55           O  
ATOM    133  CG  LEU A  17      -1.845   5.497  -9.315  1.00 83.55           C  
ATOM    134  CD1 LEU A  17      -1.299   4.560 -10.387  1.00 83.55           C  
ATOM    135  CD2 LEU A  17      -3.131   4.939  -8.714  1.00 83.55           C  
ATOM    136  N   LEU A  18      -0.359   6.325  -5.013  1.00 86.75           N  
ATOM    137  CA  LEU A  18       0.587   6.215  -3.908  1.00 86.75           C  
ATOM    138  C   LEU A  18       1.556   5.059  -4.135  1.00 86.75           C  
ATOM    139  CB  LEU A  18      -0.156   6.020  -2.584  1.00 86.75           C  
ATOM    140  O   LEU A  18       1.134   3.936  -4.418  1.00 86.75           O  
ATOM    141  CG  LEU A  18      -0.964   7.216  -2.077  1.00 86.75           C  
ATOM    142  CD1 LEU A  18      -1.919   6.780  -0.971  1.00 86.75           C  
ATOM    143  CD2 LEU A  18      -0.034   8.319  -1.584  1.00 86.75           C  
ATOM    144  N   THR A  19       2.828   5.515  -4.152  1.00 86.72           N  
ATOM    145  CA  THR A  19       3.877   4.507  -4.261  1.00 86.72           C  
ATOM    146  C   THR A  19       4.300   4.015  -2.880  1.00 86.72           C  
ATOM    147  CB  THR A  19       5.104   5.056  -5.012  1.00 86.72           C  
ATOM    148  O   THR A  19       3.791   4.490  -1.863  1.00 86.72           O  
ATOM    149  CG2 THR A  19       4.725   5.535  -6.409  1.00 86.72           C  
ATOM    150  OG1 THR A  19       5.655   6.154  -4.275  1.00 86.72           O  
ATOM    151  N   TYR A  20       5.168   3.043  -2.928  1.00 85.22           N  
ATOM    152  CA  TYR A  20       5.683   2.513  -1.670  1.00 85.22           C  
ATOM    153  C   TYR A  20       6.312   3.618  -0.830  1.00 85.22           C  
ATOM    154  CB  TYR A  20       6.711   1.408  -1.932  1.00 85.22           C  
ATOM    155  O   TYR A  20       6.126   3.663   0.388  1.00 85.22           O  
ATOM    156  CG  TYR A  20       6.094   0.067  -2.244  1.00 85.22           C  
ATOM    157  CD1 TYR A  20       5.425  -0.660  -1.261  1.00 85.22           C  
ATOM    158  CD2 TYR A  20       6.178  -0.478  -3.521  1.00 85.22           C  
ATOM    159  CE1 TYR A  20       4.856  -1.897  -1.543  1.00 85.22           C  
ATOM    160  CE2 TYR A  20       5.613  -1.715  -3.814  1.00 85.22           C  
ATOM    161  OH  TYR A  20       4.394  -3.640  -3.105  1.00 85.22           O  
ATOM    162  CZ  TYR A  20       4.955  -2.415  -2.821  1.00 85.22           C  
ATOM    163  N   ALA A  21       7.043   4.453  -1.522  1.00 86.63           N  
ATOM    164  CA  ALA A  21       7.712   5.552  -0.831  1.00 86.63           C  
ATOM    165  C   ALA A  21       6.703   6.445  -0.115  1.00 86.63           C  
ATOM    166  CB  ALA A  21       8.541   6.374  -1.815  1.00 86.63           C  
ATOM    167  O   ALA A  21       6.929   6.860   1.024  1.00 86.63           O  
ATOM    168  N   ASP A  22       5.647   6.655  -0.798  1.00 88.20           N  
ATOM    169  CA  ASP A  22       4.591   7.476  -0.212  1.00 88.20           C  
ATOM    170  C   ASP A  22       3.940   6.769   0.974  1.00 88.20           C  
ATOM    171  CB  ASP A  22       3.534   7.821  -1.264  1.00 88.20           C  
ATOM    172  O   ASP A  22       3.699   7.385   2.014  1.00 88.20           O  
ATOM    173  CG  ASP A  22       4.027   8.822  -2.294  1.00 88.20           C  
ATOM    174  OD1 ASP A  22       4.944   9.614  -1.985  1.00 88.20           O  
ATOM    175  OD2 ASP A  22       3.492   8.821  -3.423  1.00 88.20           O  
ATOM    176  N   LEU A  23       3.772   5.511   0.848  1.00 87.51           N  
ATOM    177  CA  LEU A  23       3.114   4.734   1.893  1.00 87.51           C  
ATOM    178  C   LEU A  23       4.002   4.620   3.127  1.00 87.51           C  
ATOM    179  CB  LEU A  23       2.755   3.338   1.377  1.00 87.51           C  
ATOM    180  O   LEU A  23       3.511   4.665   4.257  1.00 87.51           O  
ATOM    181  CG  LEU A  23       1.613   3.262   0.362  1.00 87.51           C  
ATOM    182  CD1 LEU A  23       1.399   1.821  -0.089  1.00 87.51           C  
ATOM    183  CD2 LEU A  23       0.331   3.838   0.956  1.00 87.51           C  
ATOM    184  N   THR A  24       5.249   4.466   2.871  1.00 89.48           N  
ATOM    185  CA  THR A  24       6.193   4.376   3.979  1.00 89.48           C  
ATOM    186  C   THR A  24       6.151   5.641   4.831  1.00 89.48           C  
ATOM    187  CB  THR A  24       7.629   4.143   3.472  1.00 89.48           C  
ATOM    188  O   THR A  24       6.233   5.572   6.059  1.00 89.48           O  
ATOM    189  CG2 THR A  24       7.740   2.819   2.724  1.00 89.48           C  
ATOM    190  OG1 THR A  24       7.996   5.211   2.589  1.00 89.48           O  
ATOM    191  N   VAL A  25       6.011   6.764   4.209  1.00 88.48           N  
ATOM    192  CA  VAL A  25       5.954   8.053   4.891  1.00 88.48           C  
ATOM    193  C   VAL A  25       4.584   8.235   5.540  1.00 88.48           C  
ATOM    194  CB  VAL A  25       6.243   9.221   3.921  1.00 88.48           C  
ATOM    195  O   VAL A  25       4.488   8.665   6.692  1.00 88.48           O  
ATOM    196  CG1 VAL A  25       6.026  10.565   4.614  1.00 88.48           C  
ATOM    197  CG2 VAL A  25       7.667   9.122   3.376  1.00 88.48           C  
ATOM    198  N   MET A  26       3.582   7.829   4.910  1.00 83.39           N  
ATOM    199  CA  MET A  26       2.206   8.005   5.367  1.00 83.39           C  
ATOM    200  C   MET A  26       1.908   7.099   6.556  1.00 83.39           C  
ATOM    201  CB  MET A  26       1.222   7.719   4.232  1.00 83.39           C  
ATOM    202  O   MET A  26       1.323   7.540   7.547  1.00 83.39           O  
ATOM    203  CG  MET A  26       1.147   8.826   3.192  1.00 83.39           C  
ATOM    204  SD  MET A  26      -0.122   8.499   1.907  1.00 83.39           S  
ATOM    205  CE  MET A  26      -1.471   9.549   2.515  1.00 83.39           C  
ATOM    206  N   LEU A  27       2.322   5.875   6.548  1.00 84.87           N  
ATOM    207  CA  LEU A  27       2.029   4.874   7.569  1.00 84.87           C  
ATOM    208  C   LEU A  27       3.207   4.711   8.523  1.00 84.87           C  
ATOM    209  CB  LEU A  27       1.692   3.529   6.920  1.00 84.87           C  
ATOM    210  O   LEU A  27       3.105   4.002   9.527  1.00 84.87           O  
ATOM    211  CG  LEU A  27       0.454   3.500   6.023  1.00 84.87           C  
ATOM    212  CD1 LEU A  27       0.406   2.200   5.228  1.00 84.87           C  
ATOM    213  CD2 LEU A  27      -0.813   3.672   6.854  1.00 84.87           C  
ATOM    214  N   ASN A  28       4.255   5.476   8.209  1.00 85.88           N  
ATOM    215  CA  ASN A  28       5.483   5.361   8.990  1.00 85.88           C  
ATOM    216  C   ASN A  28       5.914   3.906   9.145  1.00 85.88           C  
ATOM    217  CB  ASN A  28       5.308   6.013  10.363  1.00 85.88           C  
ATOM    218  O   ASN A  28       6.333   3.490  10.227  1.00 85.88           O  
ATOM    219  CG  ASN A  28       6.626   6.436  10.980  1.00 85.88           C  
ATOM    220  ND2 ASN A  28       6.645   6.575  12.301  1.00 85.88           N  
ATOM    221  OD1 ASN A  28       7.619   6.638  10.276  1.00 85.88           O  
ATOM    222  N   ARG A  29       5.666   3.142   8.179  1.00 89.06           N  
ATOM    223  CA  ARG A  29       6.085   1.745   8.161  1.00 89.06           C  
ATOM    224  C   ARG A  29       7.042   1.474   7.005  1.00 89.06           C  
ATOM    225  CB  ARG A  29       4.870   0.820   8.062  1.00 89.06           C  
ATOM    226  O   ARG A  29       7.045   2.203   6.011  1.00 89.06           O  
ATOM    227  CG  ARG A  29       4.006   0.802   9.314  1.00 89.06           C  
ATOM    228  CD  ARG A  29       4.741   0.186  10.497  1.00 89.06           C  
ATOM    229  NE  ARG A  29       3.878   0.076  11.669  1.00 89.06           N  
ATOM    230  NH1 ARG A  29       4.998   1.678  12.901  1.00 89.06           N  
ATOM    231  NH2 ARG A  29       3.177   0.606  13.791  1.00 89.06           N  
ATOM    232  CZ  ARG A  29       4.019   0.787  12.784  1.00 89.06           C  
ATOM    233  N   ASP A  30       7.844   0.433   7.222  1.00 89.43           N  
ATOM    234  CA  ASP A  30       8.839   0.058   6.222  1.00 89.43           C  
ATOM    235  C   ASP A  30       8.182  -0.617   5.020  1.00 89.43           C  
ATOM    236  CB  ASP A  30       9.894  -0.866   6.834  1.00 89.43           C  
ATOM    237  O   ASP A  30       7.093  -1.182   5.138  1.00 89.43           O  
ATOM    238  CG  ASP A  30      11.147  -0.981   5.984  1.00 89.43           C  
ATOM    239  OD1 ASP A  30      11.230  -1.901   5.142  1.00 89.43           O  
ATOM    240  OD2 ASP A  30      12.060  -0.146   6.159  1.00 89.43           O  
ATOM    241  N   ARG A  31       8.826  -0.378   3.928  1.00 87.72           N  
ATOM    242  CA  ARG A  31       8.388  -0.966   2.666  1.00 87.72           C  
ATOM    243  C   ARG A  31       8.130  -2.461   2.819  1.00 87.72           C  
ATOM    244  CB  ARG A  31       9.427  -0.723   1.570  1.00 87.72           C  
ATOM    245  O   ARG A  31       7.160  -2.988   2.271  1.00 87.72           O  
ATOM    246  CG  ARG A  31       8.989  -1.189   0.191  1.00 87.72           C  
ATOM    247  CD  ARG A  31      10.029  -0.864  -0.871  1.00 87.72           C  
ATOM    248  NE  ARG A  31      11.184  -1.753  -0.784  1.00 87.72           N  
ATOM    249  NH1 ARG A  31      10.176  -3.510  -1.895  1.00 87.72           N  
ATOM    250  NH2 ARG A  31      12.330  -3.712  -1.138  1.00 87.72           N  
ATOM    251  CZ  ARG A  31      11.228  -2.990  -1.272  1.00 87.72           C  
ATOM    252  N   ARG A  32       8.931  -3.131   3.566  1.00 90.43           N  
ATOM    253  CA  ARG A  32       8.819  -4.573   3.760  1.00 90.43           C  
ATOM    254  C   ARG A  32       7.505  -4.933   4.445  1.00 90.43           C  
ATOM    255  CB  ARG A  32       9.999  -5.099   4.580  1.00 90.43           C  
ATOM    256  O   ARG A  32       6.866  -5.927   4.092  1.00 90.43           O  
ATOM    257  CG  ARG A  32      10.052  -6.615   4.682  1.00 90.43           C  
ATOM    258  CD  ARG A  32      11.325  -7.091   5.367  1.00 90.43           C  
ATOM    259  NE  ARG A  32      12.411  -7.284   4.410  1.00 90.43           N  
ATOM    260  NH1 ARG A  32      13.990  -7.844   6.001  1.00 90.43           N  
ATOM    261  NH2 ARG A  32      14.563  -7.786   3.782  1.00 90.43           N  
ATOM    262  CZ  ARG A  32      13.652  -7.638   4.733  1.00 90.43           C  
ATOM    263  N   THR A  33       7.216  -4.091   5.420  1.00 90.06           N  
ATOM    264  CA  THR A  33       5.981  -4.324   6.161  1.00 90.06           C  
ATOM    265  C   THR A  33       4.765  -4.147   5.255  1.00 90.06           C  
ATOM    266  CB  THR A  33       5.867  -3.376   7.369  1.00 90.06           C  
ATOM    267  O   THR A  33       3.835  -4.955   5.291  1.00 90.06           O  
ATOM    268  CG2 THR A  33       4.592  -3.644   8.160  1.00 90.06           C  
ATOM    269  OG1 THR A  33       6.999  -3.567   8.227  1.00 90.06           O  
ATOM    270  N   ILE A  34       4.803  -3.163   4.499  1.00 88.34           N  
ATOM    271  CA  ILE A  34       3.711  -2.887   3.573  1.00 88.34           C  
ATOM    272  C   ILE A  34       3.581  -4.034   2.572  1.00 88.34           C  
ATOM    273  CB  ILE A  34       3.923  -1.549   2.830  1.00 88.34           C  
ATOM    274  O   ILE A  34       2.474  -4.506   2.300  1.00 88.34           O  
ATOM    275  CG1 ILE A  34       3.930  -0.382   3.823  1.00 88.34           C  
ATOM    276  CG2 ILE A  34       2.847  -1.350   1.758  1.00 88.34           C  
ATOM    277  CD1 ILE A  34       4.354   0.947   3.214  1.00 88.34           C  
ATOM    278  N   TRP A  35       4.713  -4.470   2.078  1.00 87.97           N  
ATOM    279  CA  TRP A  35       4.725  -5.590   1.143  1.00 87.97           C  
ATOM    280  C   TRP A  35       4.154  -6.847   1.791  1.00 87.97           C  
ATOM    281  CB  TRP A  35       6.147  -5.859   0.644  1.00 87.97           C  
ATOM    282  O   TRP A  35       3.412  -7.599   1.154  1.00 87.97           O  
ATOM    283  CG  TRP A  35       6.224  -6.869  -0.462  1.00 87.97           C  
ATOM    284  CD1 TRP A  35       5.868  -6.688  -1.769  1.00 87.97           C  
ATOM    285  CD2 TRP A  35       6.683  -8.220  -0.354  1.00 87.97           C  
ATOM    286  CE2 TRP A  35       6.578  -8.801  -1.637  1.00 87.97           C  
ATOM    287  CE3 TRP A  35       7.174  -8.997   0.704  1.00 87.97           C  
ATOM    288  NE1 TRP A  35       6.078  -7.846  -2.482  1.00 87.97           N  
ATOM    289  CH2 TRP A  35       7.423 -10.862  -0.838  1.00 87.97           C  
ATOM    290  CZ2 TRP A  35       6.946 -10.124  -1.890  1.00 87.97           C  
ATOM    291  CZ3 TRP A  35       7.540 -10.313   0.450  1.00 87.97           C  
ATOM    292  N   SER A  36       4.560  -7.124   3.012  1.00 90.58           N  
ATOM    293  CA  SER A  36       4.042  -8.267   3.757  1.00 90.58           C  
ATOM    294  C   SER A  36       2.523  -8.202   3.882  1.00 90.58           C  
ATOM    295  CB  SER A  36       4.673  -8.332   5.148  1.00 90.58           C  
ATOM    296  O   SER A  36       1.839  -9.217   3.736  1.00 90.58           O  
ATOM    297  OG  SER A  36       4.234  -9.485   5.846  1.00 90.58           O  
ATOM    298  N   TRP A  37       2.011  -7.030   4.108  1.00 87.53           N  
ATOM    299  CA  TRP A  37       0.570  -6.829   4.214  1.00 87.53           C  
ATOM    300  C   TRP A  37      -0.120  -7.120   2.886  1.00 87.53           C  
ATOM    301  CB  TRP A  37       0.258  -5.399   4.664  1.00 87.53           C  
ATOM    302  O   TRP A  37      -1.193  -7.727   2.856  1.00 87.53           O  
ATOM    303  CG  TRP A  37       0.540  -5.142   6.114  1.00 87.53           C  
ATOM    304  CD1 TRP A  37       0.736  -6.075   7.094  1.00 87.53           C  
ATOM    305  CD2 TRP A  37       0.653  -3.864   6.748  1.00 87.53           C  
ATOM    306  CE2 TRP A  37       0.920  -4.099   8.115  1.00 87.53           C  
ATOM    307  CE3 TRP A  37       0.556  -2.543   6.292  1.00 87.53           C  
ATOM    308  NE1 TRP A  37       0.965  -5.454   8.300  1.00 87.53           N  
ATOM    309  CH2 TRP A  37       0.990  -1.775   8.560  1.00 87.53           C  
ATOM    310  CZ2 TRP A  37       1.090  -3.058   9.032  1.00 87.53           C  
ATOM    311  CZ3 TRP A  37       0.726  -1.509   7.206  1.00 87.53           C  
ATOM    312  N   VAL A  38       0.569  -6.690   1.861  1.00 87.41           N  
ATOM    313  CA  VAL A  38       0.019  -6.910   0.528  1.00 87.41           C  
ATOM    314  C   VAL A  38      -0.021  -8.407   0.225  1.00 87.41           C  
ATOM    315  CB  VAL A  38       0.839  -6.170  -0.553  1.00 87.41           C  
ATOM    316  O   VAL A  38      -1.017  -8.915  -0.295  1.00 87.41           O  
ATOM    317  CG1 VAL A  38       0.357  -6.551  -1.952  1.00 87.41           C  
ATOM    318  CG2 VAL A  38       0.751  -4.659  -0.347  1.00 87.41           C  
ATOM    319  N   LYS A  39       1.019  -9.126   0.629  1.00 86.97           N  
ATOM    320  CA  LYS A  39       1.114 -10.568   0.425  1.00 86.97           C  
ATOM    321  C   LYS A  39       0.080 -11.311   1.266  1.00 86.97           C  
ATOM    322  CB  LYS A  39       2.520 -11.067   0.761  1.00 86.97           C  
ATOM    323  O   LYS A  39      -0.478 -12.319   0.826  1.00 86.97           O  
ATOM    324  CG  LYS A  39       2.806 -12.483   0.281  1.00 86.97           C  
ATOM    325  CD  LYS A  39       4.225 -12.914   0.625  1.00 86.97           C  
ATOM    326  CE  LYS A  39       4.486 -14.358   0.220  1.00 86.97           C  
ATOM    327  NZ  LYS A  39       5.902 -14.758   0.474  1.00 86.97           N  
ATOM    328  N   LYS A  40      -0.156 -10.767   2.415  1.00 88.33           N  
ATOM    329  CA  LYS A  40      -1.106 -11.384   3.336  1.00 88.33           C  
ATOM    330  C   LYS A  40      -2.544 -11.077   2.929  1.00 88.33           C  
ATOM    331  CB  LYS A  40      -0.854 -10.908   4.767  1.00 88.33           C  
ATOM    332  O   LYS A  40      -3.475 -11.770   3.346  1.00 88.33           O  
ATOM    333  CG  LYS A  40       0.403 -11.488   5.399  1.00 88.33           C  
ATOM    334  CD  LYS A  40       0.527 -11.089   6.864  1.00 88.33           C  
ATOM    335  CE  LYS A  40       1.764 -11.700   7.508  1.00 88.33           C  
ATOM    336  NZ  LYS A  40       1.900 -11.295   8.940  1.00 88.33           N  
ATOM    337  N   GLY A  41      -2.707 -10.127   2.038  1.00 85.15           N  
ATOM    338  CA  GLY A  41      -4.035  -9.779   1.558  1.00 85.15           C  
ATOM    339  C   GLY A  41      -4.776  -8.835   2.487  1.00 85.15           C  
ATOM    340  O   GLY A  41      -6.006  -8.760   2.452  1.00 85.15           O  
ATOM    341  N   ILE A  42      -4.038  -8.289   3.413  1.00 85.24           N  
ATOM    342  CA  ILE A  42      -4.609  -7.345   4.368  1.00 85.24           C  
ATOM    343  C   ILE A  42      -4.637  -5.946   3.756  1.00 85.24           C  
ATOM    344  CB  ILE A  42      -3.816  -7.334   5.694  1.00 85.24           C  
ATOM    345  O   ILE A  42      -5.527  -5.148   4.058  1.00 85.24           O  
ATOM    346  CG1 ILE A  42      -3.805  -8.733   6.321  1.00 85.24           C  
ATOM    347  CG2 ILE A  42      -4.402  -6.304   6.664  1.00 85.24           C  
ATOM    348  CD1 ILE A  42      -2.774  -8.908   7.427  1.00 85.24           C  
ATOM    349  N   PHE A  43      -3.762  -5.727   2.984  1.00 82.67           N  
ATOM    350  CA  PHE A  43      -3.597  -4.432   2.335  1.00 82.67           C  
ATOM    351  C   PHE A  43      -4.223  -4.439   0.945  1.00 82.67           C  
ATOM    352  CB  PHE A  43      -2.113  -4.062   2.241  1.00 82.67           C  
ATOM    353  O   PHE A  43      -4.355  -5.495   0.324  1.00 82.67           O  
ATOM    354  CG  PHE A  43      -1.857  -2.579   2.223  1.00 82.67           C  
ATOM    355  CD1 PHE A  43      -1.457  -1.943   1.055  1.00 82.67           C  
ATOM    356  CD2 PHE A  43      -2.018  -1.821   3.376  1.00 82.67           C  
ATOM    357  CE1 PHE A  43      -1.219  -0.570   1.036  1.00 82.67           C  
ATOM    358  CE2 PHE A  43      -1.782  -0.449   3.364  1.00 82.67           C  
ATOM    359  CZ  PHE A  43      -1.382   0.174   2.194  1.00 82.67           C  
ATOM    360  N   PRO A  44      -4.769  -3.227   0.548  1.00 82.36           N  
ATOM    361  CA  PRO A  44      -5.392  -3.160  -0.776  1.00 82.36           C  
ATOM    362  C   PRO A  44      -4.420  -3.505  -1.903  1.00 82.36           C  
ATOM    363  CB  PRO A  44      -5.851  -1.704  -0.877  1.00 82.36           C  
ATOM    364  O   PRO A  44      -3.207  -3.342  -1.749  1.00 82.36           O  
ATOM    365  CG  PRO A  44      -5.139  -1.001   0.233  1.00 82.36           C  
ATOM    366  CD  PRO A  44      -4.619  -2.031   1.194  1.00 82.36           C  
ATOM    367  N   THR A  45      -5.031  -4.160  -2.944  1.00 83.24           N  
ATOM    368  CA  THR A  45      -4.272  -4.595  -4.111  1.00 83.24           C  
ATOM    369  C   THR A  45      -3.725  -3.396  -4.879  1.00 83.24           C  
ATOM    370  CB  THR A  45      -5.136  -5.458  -5.049  1.00 83.24           C  
ATOM    371  O   THR A  45      -4.469  -2.469  -5.206  1.00 83.24           O  
ATOM    372  CG2 THR A  45      -4.285  -6.117  -6.129  1.00 83.24           C  
ATOM    373  OG1 THR A  45      -5.790  -6.478  -4.284  1.00 83.24           O  
ATOM    374  N   PRO A  46      -2.409  -3.389  -4.977  1.00 84.54           N  
ATOM    375  CA  PRO A  46      -1.775  -2.320  -5.752  1.00 84.54           C  
ATOM    376  C   PRO A  46      -2.163  -2.352  -7.229  1.00 84.54           C  
ATOM    377  CB  PRO A  46      -0.280  -2.595  -5.574  1.00 84.54           C  
ATOM    378  O   PRO A  46      -2.595  -3.391  -7.735  1.00 84.54           O  
ATOM    379  CG  PRO A  46      -0.190  -4.064  -5.310  1.00 84.54           C  
ATOM    380  CD  PRO A  46      -1.454  -4.504  -4.628  1.00 84.54           C  
ATOM    381  N   ILE A  47      -2.194  -1.202  -7.752  1.00 86.28           N  
ATOM    382  CA  ILE A  47      -2.397  -1.080  -9.191  1.00 86.28           C  
ATOM    383  C   ILE A  47      -1.127  -1.501  -9.929  1.00 86.28           C  
ATOM    384  CB  ILE A  47      -2.793   0.361  -9.586  1.00 86.28           C  
ATOM    385  O   ILE A  47      -0.051  -0.950  -9.688  1.00 86.28           O  
ATOM    386  CG1 ILE A  47      -4.071   0.783  -8.852  1.00 86.28           C  
ATOM    387  CG2 ILE A  47      -2.969   0.476 -11.103  1.00 86.28           C  
ATOM    388  CD1 ILE A  47      -4.363   2.275  -8.926  1.00 86.28           C  
ATOM    389  N   LYS A  48      -1.330  -2.604 -10.730  1.00 84.24           N  
ATOM    390  CA  LYS A  48      -0.190  -3.169 -11.448  1.00 84.24           C  
ATOM    391  C   LYS A  48      -0.283  -2.876 -12.943  1.00 84.24           C  
ATOM    392  CB  LYS A  48      -0.102  -4.677 -11.214  1.00 84.24           C  
ATOM    393  O   LYS A  48      -1.377  -2.669 -13.474  1.00 84.24           O  
ATOM    394  CG  LYS A  48       0.056  -5.069  -9.752  1.00 84.24           C  
ATOM    395  CD  LYS A  48       0.090  -6.582  -9.579  1.00 84.24           C  
ATOM    396  CE  LYS A  48       0.304  -6.974  -8.123  1.00 84.24           C  
ATOM    397  NZ  LYS A  48       0.420  -8.454  -7.960  1.00 84.24           N  
ATOM    398  N   THR A  49       0.851  -2.664 -13.556  1.00 82.95           N  
ATOM    399  CA  THR A  49       0.923  -2.576 -15.010  1.00 82.95           C  
ATOM    400  C   THR A  49       0.820  -3.962 -15.641  1.00 82.95           C  
ATOM    401  CB  THR A  49       2.227  -1.897 -15.465  1.00 82.95           C  
ATOM    402  O   THR A  49       0.981  -4.975 -14.956  1.00 82.95           O  
ATOM    403  CG2 THR A  49       2.334  -0.482 -14.907  1.00 82.95           C  
ATOM    404  OG1 THR A  49       3.345  -2.666 -15.004  1.00 82.95           O  
ATOM    405  N   PRO A  50       0.416  -4.003 -16.938  1.00 81.85           N  
ATOM    406  CA  PRO A  50       0.354  -5.294 -17.628  1.00 81.85           C  
ATOM    407  C   PRO A  50       1.662  -6.076 -17.534  1.00 81.85           C  
ATOM    408  CB  PRO A  50       0.055  -4.904 -19.078  1.00 81.85           C  
ATOM    409  O   PRO A  50       1.653  -7.309 -17.582  1.00 81.85           O  
ATOM    410  CG  PRO A  50      -0.545  -3.538 -18.990  1.00 81.85           C  
ATOM    411  CD  PRO A  50      -0.033  -2.871 -17.746  1.00 81.85           C  
ATOM    412  N   ALA A  51       2.754  -5.378 -17.230  1.00 86.04           N  
ATOM    413  CA  ALA A  51       4.083  -5.978 -17.146  1.00 86.04           C  
ATOM    414  C   ALA A  51       4.344  -6.542 -15.752  1.00 86.04           C  
ATOM    415  CB  ALA A  51       5.154  -4.952 -17.510  1.00 86.04           C  
ATOM    416  O   ALA A  51       5.339  -7.237 -15.533  1.00 86.04           O  
ATOM    417  N   GLY A  52       3.367  -6.324 -14.836  1.00 78.25           N  
ATOM    418  CA  GLY A  52       3.489  -6.882 -13.499  1.00 78.25           C  
ATOM    419  C   GLY A  52       4.164  -5.942 -12.519  1.00 78.25           C  
ATOM    420  O   GLY A  52       4.541  -6.349 -11.418  1.00 78.25           O  
ATOM    421  N   VAL A  53       4.436  -4.731 -12.977  1.00 79.86           N  
ATOM    422  CA  VAL A  53       5.099  -3.777 -12.094  1.00 79.86           C  
ATOM    423  C   VAL A  53       4.055  -3.007 -11.289  1.00 79.86           C  
ATOM    424  CB  VAL A  53       5.991  -2.795 -12.887  1.00 79.86           C  
ATOM    425  O   VAL A  53       3.064  -2.527 -11.843  1.00 79.86           O  
ATOM    426  CG1 VAL A  53       6.685  -1.814 -11.944  1.00 79.86           C  
ATOM    427  CG2 VAL A  53       7.020  -3.561 -13.717  1.00 79.86           C  
ATOM    428  N   CYS A  54       4.349  -2.981 -10.015  1.00 78.52           N  
ATOM    429  CA  CYS A  54       3.446  -2.255  -9.129  1.00 78.52           C  
ATOM    430  C   CYS A  54       3.609  -0.749  -9.299  1.00 78.52           C  
ATOM    431  CB  CYS A  54       3.697  -2.643  -7.673  1.00 78.52           C  
ATOM    432  O   CYS A  54       4.700  -0.213  -9.099  1.00 78.52           O  
ATOM    433  SG  CYS A  54       3.258  -4.352  -7.288  1.00 78.52           S  
ATOM    434  N   ILE A  55       2.482  -0.108  -9.784  1.00 83.68           N  
ATOM    435  CA  ILE A  55       2.496   1.324 -10.059  1.00 83.68           C  
ATOM    436  C   ILE A  55       2.193   2.099  -8.778  1.00 83.68           C  
ATOM    437  CB  ILE A  55       1.481   1.698 -11.163  1.00 83.68           C  
ATOM    438  O   ILE A  55       2.856   3.094  -8.476  1.00 83.68           O  
ATOM    439  CG1 ILE A  55       1.801   0.943 -12.459  1.00 83.68           C  
ATOM    440  CG2 ILE A  55       1.472   3.211 -11.399  1.00 83.68           C  
ATOM    441  CD1 ILE A  55       0.709   1.038 -13.516  1.00 83.68           C  
ATOM    442  N   GLY A  56       1.347   1.457  -7.932  1.00 85.25           N  
ATOM    443  CA  GLY A  56       0.946   2.183  -6.738  1.00 85.25           C  
ATOM    444  C   GLY A  56      -0.475   1.880  -6.304  1.00 85.25           C  
ATOM    445  O   GLY A  56      -1.076   0.906  -6.763  1.00 85.25           O  
ATOM    446  N   TRP A  57      -0.858   2.694  -5.284  1.00 88.01           N  
ATOM    447  CA  TRP A  57      -2.180   2.529  -4.689  1.00 88.01           C  
ATOM    448  C   TRP A  57      -3.010   3.798  -4.848  1.00 88.01           C  
ATOM    449  CB  TRP A  57      -2.060   2.165  -3.206  1.00 88.01           C  
ATOM    450  O   TRP A  57      -2.468   4.906  -4.848  1.00 88.01           O  
ATOM    451  CG  TRP A  57      -1.543   0.779  -2.960  1.00 88.01           C  
ATOM    452  CD1 TRP A  57      -2.282  -0.345  -2.717  1.00 88.01           C  
ATOM    453  CD2 TRP A  57      -0.171   0.373  -2.927  1.00 88.01           C  
ATOM    454  CE2 TRP A  57      -0.152  -1.014  -2.660  1.00 88.01           C  
ATOM    455  CE3 TRP A  57       1.045   1.047  -3.100  1.00 88.01           C  
ATOM    456  NE1 TRP A  57      -1.451  -1.427  -2.536  1.00 88.01           N  
ATOM    457  CH2 TRP A  57       2.213  -1.055  -2.734  1.00 88.01           C  
ATOM    458  CZ2 TRP A  57       1.038  -1.739  -2.561  1.00 88.01           C  
ATOM    459  CZ3 TRP A  57       2.228   0.324  -3.001  1.00 88.01           C  
ATOM    460  N   ARG A  58      -4.289   3.442  -5.062  1.00 87.21           N  
ATOM    461  CA  ARG A  58      -5.206   4.577  -5.055  1.00 87.21           C  
ATOM    462  C   ARG A  58      -5.380   5.132  -3.646  1.00 87.21           C  
ATOM    463  CB  ARG A  58      -6.565   4.173  -5.631  1.00 87.21           C  
ATOM    464  O   ARG A  58      -5.539   4.372  -2.688  1.00 87.21           O  
ATOM    465  CG  ARG A  58      -6.532   3.842  -7.114  1.00 87.21           C  
ATOM    466  CD  ARG A  58      -7.912   3.474  -7.641  1.00 87.21           C  
ATOM    467  NE  ARG A  58      -7.898   3.258  -9.085  1.00 87.21           N  
ATOM    468  NH1 ARG A  58      -9.984   2.266  -9.165  1.00 87.21           N  
ATOM    469  NH2 ARG A  58      -8.766   2.541 -11.087  1.00 87.21           N  
ATOM    470  CZ  ARG A  58      -8.883   2.689  -9.775  1.00 87.21           C  
ATOM    471  N   PRO A  59      -5.228   6.319  -3.571  1.00 83.93           N  
ATOM    472  CA  PRO A  59      -5.365   6.931  -2.247  1.00 83.93           C  
ATOM    473  C   PRO A  59      -6.697   6.601  -1.579  1.00 83.93           C  
ATOM    474  CB  PRO A  59      -5.258   8.430  -2.539  1.00 83.93           C  
ATOM    475  O   PRO A  59      -6.754   6.428  -0.358  1.00 83.93           O  
ATOM    476  CG  PRO A  59      -5.514   8.553  -4.006  1.00 83.93           C  
ATOM    477  CD  PRO A  59      -5.125   7.262  -4.668  1.00 83.93           C  
ATOM    478  N   ALA A  60      -7.711   6.533  -2.346  1.00 84.16           N  
ATOM    479  CA  ALA A  60      -9.033   6.218  -1.811  1.00 84.16           C  
ATOM    480  C   ALA A  60      -9.038   4.854  -1.127  1.00 84.16           C  
ATOM    481  CB  ALA A  60     -10.080   6.256  -2.922  1.00 84.16           C  
ATOM    482  O   ALA A  60      -9.642   4.687  -0.066  1.00 84.16           O  
ATOM    483  N   ASP A  61      -8.402   3.913  -1.725  1.00 85.74           N  
ATOM    484  CA  ASP A  61      -8.324   2.564  -1.174  1.00 85.74           C  
ATOM    485  C   ASP A  61      -7.553   2.553   0.144  1.00 85.74           C  
ATOM    486  CB  ASP A  61      -7.668   1.611  -2.175  1.00 85.74           C  
ATOM    487  O   ASP A  61      -7.951   1.879   1.097  1.00 85.74           O  
ATOM    488  CG  ASP A  61      -8.551   1.310  -3.373  1.00 85.74           C  
ATOM    489  OD1 ASP A  61      -9.779   1.535  -3.298  1.00 85.74           O  
ATOM    490  OD2 ASP A  61      -8.016   0.841  -4.401  1.00 85.74           O  
ATOM    491  N   ILE A  62      -6.475   3.305   0.127  1.00 86.07           N  
ATOM    492  CA  ILE A  62      -5.630   3.359   1.315  1.00 86.07           C  
ATOM    493  C   ILE A  62      -6.391   4.026   2.459  1.00 86.07           C  
ATOM    494  CB  ILE A  62      -4.311   4.115   1.037  1.00 86.07           C  
ATOM    495  O   ILE A  62      -6.351   3.555   3.598  1.00 86.07           O  
ATOM    496  CG1 ILE A  62      -3.505   3.398  -0.052  1.00 86.07           C  
ATOM    497  CG2 ILE A  62      -3.490   4.258   2.321  1.00 86.07           C  
ATOM    498  CD1 ILE A  62      -3.140   1.960   0.293  1.00 86.07           C  
ATOM    499  N   GLN A  63      -7.059   5.056   2.158  1.00 84.15           N  
ATOM    500  CA  GLN A  63      -7.866   5.754   3.153  1.00 84.15           C  
ATOM    501  C   GLN A  63      -8.923   4.830   3.751  1.00 84.15           C  
ATOM    502  CB  GLN A  63      -8.533   6.985   2.535  1.00 84.15           C  
ATOM    503  O   GLN A  63      -9.128   4.817   4.966  1.00 84.15           O  
ATOM    504  CG  GLN A  63      -9.223   7.885   3.551  1.00 84.15           C  
ATOM    505  CD  GLN A  63      -8.255   8.499   4.544  1.00 84.15           C  
ATOM    506  NE2 GLN A  63      -8.718   8.712   5.771  1.00 84.15           N  
ATOM    507  OE1 GLN A  63      -7.099   8.780   4.212  1.00 84.15           O  
ATOM    508  N   SER A  64      -9.584   4.171   2.891  1.00 85.39           N  
ATOM    509  CA  SER A  64     -10.586   3.214   3.348  1.00 85.39           C  
ATOM    510  C   SER A  64      -9.967   2.156   4.255  1.00 85.39           C  
ATOM    511  CB  SER A  64     -11.268   2.541   2.156  1.00 85.39           C  
ATOM    512  O   SER A  64     -10.558   1.777   5.268  1.00 85.39           O  
ATOM    513  OG  SER A  64     -12.027   3.480   1.414  1.00 85.39           O  
ATOM    514  N   TRP A  65      -8.824   1.735   3.891  1.00 86.01           N  
ATOM    515  CA  TRP A  65      -8.110   0.748   4.693  1.00 86.01           C  
ATOM    516  C   TRP A  65      -7.754   1.314   6.064  1.00 86.01           C  
ATOM    517  CB  TRP A  65      -6.840   0.285   3.972  1.00 86.01           C  
ATOM    518  O   TRP A  65      -7.924   0.641   7.083  1.00 86.01           O  
ATOM    519  CG  TRP A  65      -6.061  -0.755   4.719  1.00 86.01           C  
ATOM    520  CD1 TRP A  65      -6.265  -2.107   4.703  1.00 86.01           C  
ATOM    521  CD2 TRP A  65      -4.954  -0.527   5.597  1.00 86.01           C  
ATOM    522  CE2 TRP A  65      -4.536  -1.787   6.079  1.00 86.01           C  
ATOM    523  CE3 TRP A  65      -4.275   0.623   6.023  1.00 86.01           C  
ATOM    524  NE1 TRP A  65      -5.351  -2.733   5.519  1.00 86.01           N  
ATOM    525  CH2 TRP A  65      -2.819  -0.789   7.367  1.00 86.01           C  
ATOM    526  CZ2 TRP A  65      -3.466  -1.929   6.966  1.00 86.01           C  
ATOM    527  CZ3 TRP A  65      -3.211   0.479   6.907  1.00 86.01           C  
ATOM    528  N   ILE A  66      -7.240   2.463   6.071  1.00 84.19           N  
ATOM    529  CA  ILE A  66      -6.860   3.122   7.315  1.00 84.19           C  
ATOM    530  C   ILE A  66      -8.081   3.260   8.220  1.00 84.19           C  
ATOM    531  CB  ILE A  66      -6.229   4.508   7.050  1.00 84.19           C  
ATOM    532  O   ILE A  66      -7.998   3.017   9.427  1.00 84.19           O  
ATOM    533  CG1 ILE A  66      -4.882   4.354   6.335  1.00 84.19           C  
ATOM    534  CG2 ILE A  66      -6.068   5.287   8.359  1.00 84.19           C  
ATOM    535  CD1 ILE A  66      -4.276   5.669   5.866  1.00 84.19           C  
ATOM    536  N   ASP A  67      -9.132   3.579   7.690  1.00 84.39           N  
ATOM    537  CA  ASP A  67     -10.383   3.719   8.429  1.00 84.39           C  
ATOM    538  C   ASP A  67     -10.835   2.378   9.003  1.00 84.39           C  
ATOM    539  CB  ASP A  67     -11.476   4.302   7.531  1.00 84.39           C  
ATOM    540  O   ASP A  67     -11.356   2.318  10.119  1.00 84.39           O  
ATOM    541  CG  ASP A  67     -11.463   5.820   7.490  1.00 84.39           C  
ATOM    542  OD1 ASP A  67     -11.544   6.459   8.562  1.00 84.39           O  
ATOM    543  OD2 ASP A  67     -11.375   6.382   6.377  1.00 84.39           O  
ATOM    544  N   ASN A  68     -10.572   1.338   8.328  1.00 81.53           N  
ATOM    545  CA  ASN A  68     -11.003   0.005   8.735  1.00 81.53           C  
ATOM    546  C   ASN A  68     -10.021  -0.626   9.718  1.00 81.53           C  
ATOM    547  CB  ASN A  68     -11.183  -0.898   7.512  1.00 81.53           C  
ATOM    548  O   ASN A  68     -10.428  -1.338  10.638  1.00 81.53           O  
ATOM    549  CG  ASN A  68     -12.421  -0.553   6.709  1.00 81.53           C  
ATOM    550  ND2 ASN A  68     -12.249  -0.364   5.406  1.00 81.53           N  
ATOM    551  OD1 ASN A  68     -13.523  -0.456   7.255  1.00 81.53           O  
ATOM    552  N   ASN A  69      -8.727  -0.350   9.580  1.00 74.11           N  
ATOM    553  CA  ASN A  69      -7.712  -1.055  10.355  1.00 74.11           C  
ATOM    554  C   ASN A  69      -7.150  -0.180  11.471  1.00 74.11           C  
ATOM    555  CB  ASN A  69      -6.584  -1.544   9.443  1.00 74.11           C  
ATOM    556  O   ASN A  69      -6.811  -0.678  12.545  1.00 74.11           O  
ATOM    557  CG  ASN A  69      -6.966  -2.778   8.651  1.00 74.11           C  
ATOM    558  ND2 ASN A  69      -7.355  -2.581   7.397  1.00 74.11           N  
ATOM    559  OD1 ASN A  69      -6.914  -3.900   9.162  1.00 74.11           O  
ATOM    560  N   ILE A  70      -7.015   1.098  11.281  1.00 69.65           N  
ATOM    561  CA  ILE A  70      -6.393   1.979  12.264  1.00 69.65           C  
ATOM    562  C   ILE A  70      -7.465   2.812  12.963  1.00 69.65           C  
ATOM    563  CB  ILE A  70      -5.340   2.901  11.610  1.00 69.65           C  
ATOM    564  O   ILE A  70      -7.352   3.108  14.154  1.00 69.65           O  
ATOM    565  CG1 ILE A  70      -4.233   2.067  10.954  1.00 69.65           C  
ATOM    566  CG2 ILE A  70      -4.757   3.872  12.641  1.00 69.65           C  
ATOM    567  CD1 ILE A  70      -3.216   2.891  10.176  1.00 69.65           C  
ATOM    568  N   GLY A  71      -8.647   3.112  12.319  1.00 62.95           N  
ATOM    569  CA  GLY A  71      -9.718   3.906  12.900  1.00 62.95           C  
ATOM    570  C   GLY A  71     -10.576   3.125  13.878  1.00 62.95           C  
ATOM    571  O   GLY A  71     -11.474   3.686  14.508  1.00 62.95           O  
ATOM    572  N   GLY A  72     -10.226   1.913  14.200  1.00 57.88           N  
ATOM    573  CA  GLY A  72     -10.862   1.269  15.338  1.00 57.88           C  
ATOM    574  C   GLY A  72     -10.019   1.315  16.598  1.00 57.88           C  
ATOM    575  O   GLY A  72     -10.388   0.733  17.620  1.00 57.88           O  
ATOM    576  N   SER A  73      -9.078   2.232  16.698  1.00 53.67           N  
ATOM    577  CA  SER A  73      -8.511   2.419  18.030  1.00 53.67           C  
ATOM    578  C   SER A  73      -8.842   3.802  18.582  1.00 53.67           C  
ATOM    579  CB  SER A  73      -6.995   2.223  17.999  1.00 53.67           C  
ATOM    580  O   SER A  73      -7.997   4.700  18.568  1.00 53.67           O  
ATOM    581  OG  SER A  73      -6.447   2.333  19.302  1.00 53.67           O  
ATOM    582  N   ALA A  74      -9.961   4.397  18.159  1.00 51.63           N  
ATOM    583  CA  ALA A  74     -10.369   5.429  19.110  1.00 51.63           C  
ATOM    584  C   ALA A  74     -11.619   5.006  19.876  1.00 51.63           C  
ATOM    585  CB  ALA A  74     -10.614   6.751  18.387  1.00 51.63           C  
ATOM    586  O   ALA A  74     -12.559   5.790  20.024  1.00 51.63           O  
ATOM    587  N   ASN A  75     -11.798   3.748  20.206  1.00 40.99           N  
ATOM    588  CA  ASN A  75     -12.706   3.657  21.345  1.00 40.99           C  
ATOM    589  C   ASN A  75     -12.230   2.621  22.359  1.00 40.99           C  
ATOM    590  CB  ASN A  75     -14.124   3.328  20.876  1.00 40.99           C  
ATOM    591  O   ASN A  75     -12.363   1.417  22.132  1.00 40.99           O  
ATOM    592  CG  ASN A  75     -14.865   4.545  20.357  1.00 40.99           C  
ATOM    593  ND2 ASN A  75     -15.896   4.315  19.553  1.00 40.99           N  
ATOM    594  OD1 ASN A  75     -14.513   5.684  20.677  1.00 40.99           O  
ATOM    595  N   ALA A  76     -11.052   2.765  23.057  1.00 39.84           N  
ATOM    596  CA  ALA A  76     -11.023   2.289  24.437  1.00 39.84           C  
ATOM    597  C   ALA A  76     -10.048   3.107  25.279  1.00 39.84           C  
ATOM    598  CB  ALA A  76     -10.649   0.809  24.482  1.00 39.84           C  
ATOM    599  O   ALA A  76      -8.972   3.481  24.806  1.00 39.84           O  
TER     600      ALA A  76                                                      
ENDMDL                                                                          
END                                                                             
