# Supplementary material for: Phage-inducible chromosomal minimalist islands (PICMIs), a novel family of small marine satellites of virulent phages
Source: Nat Commun. 2024 Jan 22;15:664. doi: 10.1038/s41467-024-44965-1 (PMC10803314; doi:10.1038/s41467-024-44965-1)
Supplement: Supplementary file 6 — Supplementary Software [file 41467_2024_44965_MOESM6_ESM.zip]

Archive with 1 entries (1 files):
- satelliteFinder_PICMI_model.xml
