# Supplementary material for: Phage-inducible chromosomal minimalist islands (PICMIs), a novel family of small marine satellites of virulent phages
Source: Nat Commun. 2024 Jan 22;15:664. doi: 10.1038/s41467-024-44965-1 (PMC10803314; doi:10.1038/s41467-024-44965-1)
Supplement: Supplementary file 6 — Supplementary Software [file 41467_2024_44965_MOESM6_ESM.zip › satelliteFinder_PICMI_model.xml]

<model inter_gene_max_space="10" min_genes_required="3" min_mandatory_genes_required="0" vers="2.0">
  <gene name="Int_Tyr_PF00589.25" presence="mandatory"> #Integrase
        <exchangeables>
           <gene name="Int_Ser1_PF00239.24"/> #Integrase (serine one)
           <gene name="Int_Ser2_PF07508.16"/> #Integrase (serine two)      
        </exchangeables>
  </gene>
  <gene name="alpA_PF05930.15" presence="mandatory"> #AlpA
        <exchangeables>
           <gene name="merR_PF12728.10"/> #merR
           <gene name="Vibrio_4_alpA_like"/>
        </exchangeables>
  </gene>
  <gene name="Vibrio_3" presence="accessory"/>
  <gene name="Vibrio_2" presence="mandatory"> #Primase
        <exchangeables>
           <gene name="Vibrio_2_DUF3987_PF13148.9"/>
           <gene name="Vibrio_2_DUF5906_PF19263.2"/>
        </exchangeables>
  </gene>
  <gene name="Vibrio_1" presence="accessory"/>
  <gene name="Fis_PF02954.22" presence="mandatory"/> #fis
  <gene name="Psu_PF07455.14" presence="forbidden" inter_gene_max_space="5"/> #psu
  <gene name="Delta_PF04606.15" presence="forbidden" inter_gene_max_space="5"/> #delta
  <gene name="sid" presence="forbidden" inter_gene_max_space="5"/> #sid
  <gene name="Portal_PF04860.15" presence="forbidden" inter_gene_max_space="5"/> #Portal
  <gene name="H_prot_PF04586.20" presence="forbidden" inter_gene_max_space="5"/> #H_Protease
  <gene name="HT_connect_PF05135.16" presence="forbidden" inter_gene_max_space="5"/> #HTConnect  
  <gene name="HT_adapt_PF05521.14" presence="forbidden" inter_gene_max_space="5"/> #HTAdapt
  <gene name="HNH_PF01844.26" presence="forbidden" inter_gene_max_space="5"/> #HNH
  <gene name="terS_PF05119.15" presence="forbidden" inter_gene_max_space="5"/> #TerS
  <gene name="terL_PF03354.18" presence="forbidden" inter_gene_max_space="5"/> #TerL
</model>
