# Supplementary material for: Phage-inducible chromosomal minimalist islands (PICMIs), a novel family of small marine satellites of virulent phages
Source: Nat Commun. 2024 Jan 22;15:664. doi: 10.1038/s41467-024-44965-1 (PMC10803314; doi:10.1038/s41467-024-44965-1)
Supplement: Supplementary file 8 — Source data file [file 41467_2024_44965_MOESM8_ESM.zip › Source data file.xlsx]

## Sheet: Figure 1b 
Figure 1b
Staining agarose gel from left and right
Southern with PICMI115 probe
Southern with F115 probe

## Sheet: Figure 1c
Figure 1c
vibrio
Standard
	copies/4 uL	LOG	replicate 1	replicate 2	Mean
G1	1000000000	9	7.64947	7.37264	7.51106
G2	100000000	8	9.33122	9.28407	9.30764
G3	10000000	7	13.5753	13.7927	13.684
G4	1000000	6	16.8985	16.9756	16.9371
G5	100000	5	20.6911	20.8971	20.7941
G6	10000	4	24.153	23.863	24.008
G7	1000	3	27.96	27.8685	27.9142
G8	100	2	30.9062	30.9357	30.921
EFF	0.934341
Infection by F115, DNA extraction from bacterial pellet, qPCR (3 independant experiments)
Sample	Cq	quantity LOG	copies/20 ng
t0	13.6824	7.02798	1.06654e+07
	14.008	6.93468	8.60367e+06
	13.7929	6.9963	9.91524e+06
t5'	13.8063	6.99246	9.82785e+06
	14.6284	6.7569	5.71343e+06
	14.2778	6.85735	7.20034e+06
t15'	14.3725	6.83023	6.76447e+06
	13.5573	7.06381	1.15826e+07
	14.2387	6.86858	7.3889e+06
t30'	15.1558	6.60578	4.03439e+06
	14.5384	6.78269	6.06307e+06
	14.8376	6.69697	4.97708e+06
t60'	15.8205	6.41533	2.60216e+06
	14.4197	6.8167	6.5569e+06
	14.8883	6.68244	4.81329e+06
Phage
Standard
	copies/4 uL	LOG	replicate 1	replicate 2	Mean
G1	1000000000	9	7.28866	7.10531	7.19698
G2	100000000	8	10.6347	10.8966	10.7657
G3	10000000	7	15.7764	15.4983	15.6374
G4	1000000	6	19.2979	19.3126	19.3053
G5	100000	5	25.4636	26.0136	25.7386
G6	10000	4	27.3821	27.6737	27.5279
G7	1000	3	33.2194	31.7111	32.4652
G8	100	2	33.5848	35.174	34.3794
EFF	0.763684
Infection by F115, DNA extraction from bacterial pellet, qPCR (3 independant experiments)
Sample	Cq	quantity LOG	copies/20 ng
t0	24.9971	3.25592	1802.69
	24.3782	3.40844	2561.16
	26.1079	2.9822	959.839
t5'	15.1373	5.6856	484845
	15.8159	5.51836	329884
	15.4364	5.61188	409149
t15'	11.5708	6.56444	3.6681e+06
	11.5048	6.58071	3.80814e+06
	12.355	6.3712	2.35072e+06
t30'	10.6633	6.78807	6.13861e+06
	9.87327	6.98276	9.61077e+06
	9.77847	7.00612	1.01419e+07
t60'	10.0634	6.9359	8.6277e+06
	8.8004	7.24713	1.76659e+07
	8.69958	7.27198	1.8706e+07
Empty site
Standard
	copies/4 uL	LOG	replicate 1	replicate 2	Mean
G1	1000000000	9	7.9646	7.79941	7.882
G2	100000000	8	9.81314	9.46086	9.637
G3	10000000	7	12.958	12.8678	12.9129
G4	1000000	6	16.8607	16.9703	16.9155
G5	100000	5	19.9867	19.995	19.9909
G6	10000	4	23.2027	23.2198	23.2113
G7	1000	3	26.7311	26.6451	26.6881
G8	100	2	30.7168	30.0176	30.3672
EFFicacité	1.01217
Infection by F115, DNA extraction from bacterial pellet, qPCR (3 independant experiments)
Sample	Cq	quantity LOG	copies/20 ng
t0	29.1374	2.25491	180
	28.4653	2.45899	288
	28.947	2.31272	205
t5'	29.1477	2.25175	179
	29.0525	2.28068	191
	29.0973	2.26707	185
t15'	20.2177	4.9635	91900
	20.8754	4.76378	58000
	23.3805	4.00307	10100
t30'	19.2075	5.27027	186000
	18.6571	5.43739	274000
	19.2832	5.24728	177000
t60'	20.2287	4.96017	91200
	18.7289	5.41559	260000
	19.2696	5.2514	178000
Circular and concatemer
Standard
	copies/4 uL	LOG	duplicat 1	duplicat 2	Mean
G1	1000000000	9	6.52968	6.50396	6.51682
G2	100000000	8	9.04673	9.13107	9.0889
G3	10000000	7	12.4293	12.3629	12.3961
G4	1000000	6	15.597	15.4545	15.5257
G5	100000	5	19.0927	18.8728	18.9827
G6	10000	4	22.5735	22.3742	22.4739
G7	1000	3	25.8469	26.0173	25.9321
G8	100	2	29.4037	29.7707	29.5872
EFF	1.02148
Infection by F115, DNA extraction from bacterial pellet, qPCR (3 independant experiments)
Sample	Cq	quantity LOG	copies/20 ng
t0	26.3256	3.63272	4292.6
	26.2772	3.64751	4441.29
	28.649	2.92251	836.585
t5'	26.2945	3.64221	4387.4
	27.1493	3.38092	2403.9
	27.9068	3.14937	1410.5
t15'	17.5291	6.32154	2.09674e+06
	19.1719	5.81937	659731
	21.1116	5.22646	168445
t30'	12.5436	7.84545	7.00575e+07
	11.6281	8.1253	1.33444e+08
	11.3416	8.21287	1.63258e+08
t60'	8.77959	8.996	9.90827e+08
	8.44581	9.09803	1.25322e+09
	8.45989	9.09372	1.24086e+09

## Sheet: Figure 1d
Figure 1d
Staining agarose gel from left and right
Southern with PICMI115 probe
Southern with F115 probe

## Sheet: Figure 2b
Figure 2b
Staining agarose gel

## Sheet: Figure 3a
Figure 3a
Vibrio
Standard
	copies/4 uL	LOG	duplicat 1	duplicat 2	Mean
G1	1000000000	9	7.31697	7.43933	7.37815
G2	100000000	8	9.19606	9.73567	9.46586
G3	10000000	7	14.1657	14.3118	14.2387
G4	1000000	6	17.8606	17.7365	17.7986
G5	100000	5	21.1428	21.7446	21.4437
G6	10000	4	25.1735	24.8421	25.0078
G7	1000	3	28.6868	28.7033	28.695
G8	100	2	31.4117	30.5863	30.999
EFF	0.916047
Sample	Cq	quantity LOG	copies/20 ng
wt t0	19.5373	5.58644	385865
	14.0562	7.22627	1.68373e+07
	14.8385	6.99223	9.82275e+06
Dup2 t0	17.1724	6.29398	1.9678e+06
	14.3588	7.13575	1.36693e+07
	15.273	6.86222	7.28157e+06
Dprim t0	18.6757	5.84422	698583
	14.7812	7.00937	1.02181e+07
	14.7831	7.00878	1.02043e+07
Dup1 t0	16.8652	6.38587	2.43147e+06
	14.9251	6.96632	9.25373e+06
	13.7086	7.33027	2.13931e+07
Diolg t0	18.0866	6.02045	1.04822e+06
	16.3068	6.55295	3.57233e+06
	15.2786	6.86055	7.25348e+06
DalpA t0	19.9515	5.46253	290091
	14.8811	6.97946	9.53812e+06
	14.9702	6.95281	8.97034e+06
Dint t0	19.6468	5.55369	357845
	15.3576	6.83692	6.8694e+06
	15.1578	6.89668	7.88281e+06
wt t30'	17.0527	6.32978	2.13687e+06
	15.549	6.77967	6.02101e+06
	15.4304	6.81514	6.53343e+06
Dup2 t30'	16.8664	6.38553	2.42956e+06
	15.1332	6.90405	8.01765e+06
	15.263	6.86521	7.33184e+06
Dprim t30'	16.5067	6.49313	3.11264e+06
	15.4036	6.82317	6.65528e+06
	15.6475	6.75019	5.62584e+06
Dup1 t30'	16.6733	6.44328	2.77509e+06
	15.8431	6.69166	4.9165e+06
	16.1698	6.59394	3.92589e+06
Diolg t30'	17.3093	6.25302	1.7907e+06
	15.7308	6.72526	5.31197e+06
	15.9697	6.65378	4.50591e+06
DalpA t30'	18.9019	5.77655	597797
	16.335	6.54449	3.50341e+06
	15.809	6.70186	5.03342e+06
Dint t30'	18.5428	5.88399	765583
	15.4746	6.8019	6.33729e+06
	16.2151	6.58037	3.8051e+06
Phage
Standard
	copies/4 uL	LOG	duplicat 1	duplicat 2	Mean
G1	1000000000	9	7.8593	7.20284	7.53107
G2	100000000	8	10.7434	11.017	10.8802
G3	10000000	7	16.1809	16.2475	16.2142
G4	1000000	6	21.2304	20.8888	21.0596
G5	100000	5	24.9563	25.4947	25.2255
G6	10000	4	29.1414	28.6439	28.8927
G7	1000	3	32.7417	29.8637	31.3027
G8	100	2	37.2005	35.0992	36.1499
EFF	0.752791
Infection by F115, DNA extraction from bacterial pellet, qPCR (3 independant experiments)
Sample	Cq	quantity LOG	copies/20 ng
wt t0	21.7765	4.91652	82513.4
	16.1225	6.60808	4.0558e+06
	16.4042	6.5238	3.34039e+06
Dup2 t0	19.5991	5.56795	369788
	15.572	6.77278	5.92626e+06
	17.3732	6.23388	1.7135e+06
Dprim t0	21.2563	5.07218	118080
	15.9739	6.65254	4.493e+06
	16.4399	6.5131	3.25915e+06
Dup1 t0	19.4864	5.60169	399657
	16.3037	6.55388	3.57997e+06
	15.0718	6.92244	8.36446e+06
Diolg t0	20.2232	5.38124	240568
	17.96	6.05833	1.14374e+06
	16.6729	6.44341	2.77594e+06
DalpA t0	20.7569	5.22157	166561
	16.2591	6.56721	3.69152e+06
	16.7637	6.41624	2.60757e+06
Dint t0	21.2051	5.08747	122311
	17.0477	6.33129	2.14434e+06
	16.905	6.37396	2.36569e+06
wt t30'	13.4175	7.41736	2.61433e+07
	10.7899	8.20347	1.59762e+08
	10.6985	8.23081	1.7014e+08
Dup2 t30'	13.0665	7.52236	3.32933e+07
	10.413	8.31622	2.07119e+08
	10.0675	8.4196	2.62783e+08
Dprim t30'	12.8106	7.59893	3.97124e+07
	10.5772	8.26711	1.84972e+08
	10.7273	8.2222	1.66803e+08
Dup1 t30'	13.0734	7.52029	3.31352e+07
	11.137	8.09961	1.2578e+08
	11.3492	8.03615	1.08679e+08
Diolg t30'	13.1475	7.49814	3.1488e+07
	10.016	8.43499	2.72266e+08
	10.2869	8.35396	2.25925e+08
DalpA t30'	12.3188	7.74605	5.57244e+07
	10.2484	8.36546	2.31986e+08
	10.0832	8.4149	2.59958e+08
Dint t30'	12.9531	7.55628	3.59985e+07
	9.77602	8.5068	3.21219e+08
	10.641	8.24801	1.77014e+08
Empty site
Standard
	copies/4 uL	LOG	duplicat 1	duplicat 2	Mean
G1	1000000000	9	7.29999	6.92807	7.11403
G2	100000000	8	8.80412	8.82167	8.8129
G3	10000000	7	14.259	14.1773	14.2182
G4	1000000	6	18.8033	18.3643	18.5838
G5	100000	5	20.3596	20.4047	20.3822
G6	10000	4	23.5391	23.4819	23.5105
G7	1000	3	27.3022	27.5394	27.4208
G8	100	2	31.0465	31.0576	31.0521
EFF	0.950818
Infection by F115, DNA extraction from bacterial pellet, qPCR (3 independant experiments)
Sample	Cq	quantity LOG	copies/20 ng
wt t0	32.7871	1.62242	41.9195
	26.8579	3.3963	2490.59
	27.8919	3.08694	1221.64
Dup2 t0	30.4243	2.32931	213.456
	27.3912	3.23674	1724.81
	27.3891	3.23736	1727.25
Dprim t0	31.3656	2.04768	111.603
	27.3674	3.24385	1753.28
	26.717	3.43845	2744.41
Dup1 t0	30.5018	2.30612	202.359
	26.541	3.49111	3098.2
	25.509	3.79987	6307.62
Diolg t0	31.5757	1.98483	96.5681
	27.4495	3.21928	1656.85
	29.2015	2.69515	495.623
DalpA t0	29.3022	2.665	462.377
	Undetermined	#VALUE!	#VALUE!
	29.7093	2.5432	349.302
Dint t0	34.5022	1.10929	12.8614
	35.7648	0.731561	5.38965
	31.6499	1.96264	91.7576
wt t30'	19.4862	5.60173	399693
	18.4342	5.91646	825002
	17.4788	6.20231	1.59336e+06
Dup2 t30'	18.6119	5.8633	729963
	17.9223	6.06961	1.17385e+06
	18.3044	5.95529	902184
Dprim t30'	18.1358	6.00573	1.01329e+06
	18.3279	5.94828	887732
	17.7751	6.11367	1.29918e+06
Dup1 t30'	18.0613	6.02802	1.06665e+06
	18.0119	6.04282	1.10362e+06
	18.051	6.03111	1.07426e+06
Diolg t30'	32.3369	1.75709	57.1598
	28.9627	2.7666	584.247
	32.5012	1.70794	51.044
DalpA t30'	Undetermined	#VALUE!	#VALUE!
	33.4183	1.43356	27.1371
	35.1604	0.912383	8.17303
Dint t30'	Undetermined	#VALUE!	#VALUE!
	35.4724	0.819039	6.59233
	34.6695	1.05925	11.4617
Circular and concatemer
Standard
	copies/4 uL	LOG	duplicat 1	duplicat 2	Mean
G1	1000000000	9	6.37058	6.53114	6.45086
G2	100000000	8	9.16087	9.13249	9.14668
G3	10000000	7	12.2625	12.3856	12.3241
G4	1000000	6	15.7565	15.6175	15.687
G5	100000	5	19.1434	19.1243	19.1338
G6	10000	4	22.7233	22.8016	22.7624
G7	1000	3	25.7031	26.2417	25.9724
G8	100	2	29.0108	29.0501	29.0304
EFF	1.0061
Infection by F115, DNA extraction from bacterial pellet, qPCR (3 independant experiments)
Sample	Cq	quantity LOG	copies/20 ng
wt t0	29.6386	2.56435	366.736
	27.8268	3.10643	1277.7
	29.8215	2.50966	323.342
Dup2 t0	29.9959	2.45747	286.726
	28.1936	2.99668	992.387
	30.0175	2.45102	282.503
Dprim t0	29.7734	2.52403	334.219
	28.6269	2.86704	736.27
	29.3141	2.66146	458.627
Dup1 t0	29.1614	2.70714	509.499
	30.0207	2.45004	281.865
	28.8717	2.79381	622.035
Diolg t0	29.6118	2.57238	373.576
	29.7404	2.5339	341.899
	29.6107	2.57272	373.871
DalpA t0	29.5466	2.59191	390.756
	29.9694	2.46539	292.007
	28.9961	2.75658	570.933
Dint t0	30.2629	2.37759	238.558
	30.2794	2.37266	235.863
	29.1291	2.71681	520.968
wt t30'	14.6253	7.05599	1.13761e+07
	11.2892	8.05408	1.13261e+08
	12.1761	7.78876	6.14837e+07
Dup2 t30'	13.9533	7.25706	1.80743e+07
	11.0284	8.13211	1.35553e+08
	11.6652	7.94159	8.74159e+07
Dprim t30'	17.7399	6.12419	1.33103e+06
	16.7508	6.4201	2.63087e+06
	17.0272	6.33742	2.1748e+06
Dup1 t30'	14.2615	7.16485	1.46166e+07
	12.2474	7.76741	5.85346e+07
	12.8836	7.57708	3.77645e+07
Diolg t30'	30.4097	2.33368	215.617
	26.7636	3.42451	2657.75
	27.4713	3.21279	1632.26
DalpA t30'	30.4074	2.33435	215.948
	26.5749	3.48096	3026.62
	26.4976	3.50409	3192.2
Dint t30'	27.0801	3.32982	2137.1
	26.7636	3.42451	2657.75
	27.4713	3.21279	1632.26

## Sheet: Figure 3b
Figure 3b
Staining agarose gel from right and left
Southern with PICMI115 probe
Southern with F115 probe

## Sheet: Figure 3c
Figure 3c
	Vibrio
	Standard
		copies/4 uL	LOG	duplicat 1	duplicat 2	Mean
	G1	1000000000	9	6.51032	6.38025	6.44529
	G2	100000000	8	9.66344	9.82263	9.74303
	G3	10000000	7	16.502	16.692	16.597
	G4	1000000	6	19.7415	19.3203	19.5309
	G5	100000	5	24.4093	24.2143	24.3118
	G6	10000	4	27.2589	26.5997	26.9293
	G7	1000	3	26.8811	28.2126	27.5468
	EFF	0.843634
	Sample	Cq	quantity LOG	copies/20 ng
G1	A1	6.51032	9.2462	1.76277e+09
G1	A2	6.38025	9.28075	1.90876e+09
Dint + gfp t0	A3	15.2508	6.92407	8.3959e+06
Diolg + gfp t30'	A4	19.6357	5.75911	574259
DalpA + gfp t60'	A5	17.851	6.23326	1.71103e+06
Dint + gfp t0	A6	12.1515	7.74747	5.59076e+07
Diolg + gfp t30'	A7	14.6128	7.09357	1.24043e+07
DalpA + gfp t60'	A8	14.0455	7.24429	1.75505e+07
Dint + gfp t0	A9	13.978	7.26221	1.82898e+07
Diolg + gfp t30'	A10	15.0188	6.98572	9.67651e+06
DalpA + gfp t60'	A11	14.1797	7.20864	1.61674e+07
	A12	Undetermined	#VALUE!	#VALUE!										1
G2	B1	9.66344	8.40849	2.56149e+08
G2	B2	9.82263	8.3662	2.32379e+08
Diolg + gfp t0	B3	16.7741	6.51936	3.30647e+06
DalpA + gfp t30'	B4	16.3909	6.62117	4.17992e+06
Dint + int/iolg t60'	B5	19.6336	5.75968	575011
Diolg + gfp t0	B6	11.9836	7.79209	6.19574e+07
DalpA + gfp t30'	B7	13.4675	7.39784	2.49945e+07
Dint + int/iolg t60'	B8	14.7894	7.04665	1.11339e+07
Diolg + gfp t0	B9	13.0071	7.52018	3.31266e+07
DalpA + gfp t30'	B10	13.8147	7.30561	2.02121e+07
Dint + int/iolg t60'	B11	13.6799	7.34141	2.19489e+07
	B12	Undetermined	#VALUE!	#VALUE!
G3	C1	16.502	6.59165	3.90529e+06
G3	C2	16.692	6.54117	3.47671e+06
DalpA + gfp t0	C3	13.4499	7.40253	2.52659e+07
Dint + int/iolg t30'	C4	15.428	6.87698	7.53329e+06
Diolg + int/iolg t60'	C5	18.4408	6.07657	1.19281e+06
DalpA + gfp t0	C6	13.7296	7.32821	2.12917e+07
Dint + int/iolg t30'	C7	14.7529	7.05635	1.13855e+07
Diolg + int/iolg t60'	C8	13.8227	7.30348	2.01132e+07
DalpA + gfp t0	C9	13.7081	7.33392	2.15735e+07
Dint + int/iolg t30'	C10	12.7938	7.57683	3.77421e+07
Diolg + int/iolg t60'	C11	13.2899	7.44503	2.78631e+07
	C12	Undetermined	#VALUE!	#VALUE!
G4	D1	19.7415	5.73101	538281
G4	D2	19.3203	5.84291	696486
Dint + int/iolg t0	D3	13.8279	7.30209	2.00487e+07
Diolg + int/iolg t30'	D4	15.2131	6.93409	8.59184e+06
DalpA + alpA t60'	D5	17.7473	6.26082	1.82314e+06
Dint + int/iolg t0	D6	14.2769	7.18281	1.5234e+07
Diolg + int/iolg t30'	D7	14.76	7.05447	1.13364e+07
DalpA + alpA t60'	D8	15.2296	6.92969	8.50537e+06
Dint + int/iolg t0	D9	14.5061	7.12191	1.32407e+07
Diolg + int/iolg t30'	D10	12.822	7.56933	3.70961e+07
DalpA + alpA t60'	D11	14.0879	7.23302	1.71011e+07
	D12	Undetermined	#VALUE!	#VALUE!
G5	E1	24.4093	4.49088	30965.6
G5	E2	24.2143	4.5427	34889.8
Diolg + int/iolg t0	E3	14.2858	7.18045	1.51515e+07
DalpA + alpA t30'	E4	15.6742	6.81158	6.48012e+06
PICMI115 t60'	E5	15.2353	6.92819	8.47595e+06
Diolg + int/iolg t0	E6	14.0978	7.23038	1.69974e+07
DalpA + alpA t30'	E7	14.5808	7.10209	1.26498e+07
PICMI115 t60'	E8	16.6014	6.56524	3.6749e+06
Diolg + int/iolg t0	E9	13.1984	7.46934	2.94672e+07
DalpA + alpA t30'	E10	13.2404	7.45818	2.87195e+07
PICMI115 t60'	E11	13.9528	7.26891	1.85743e+07
	E12	Undetermined	#VALUE!	#VALUE!
G6	F1	27.2589	3.73382	5417.78
G6	F2	26.5997	3.90896	8108.89
DalpA + alpA t0	F3	14.4777	7.12946	1.3473e+07
PICMI115 t30'	F4	15.2824	6.91567	8.23519e+06
	F5	Undetermined	#VALUE!	#VALUE!
DalpA + alpA t0	F6	14.5941	7.09855	1.25472e+07
PICMI115 t30'	F7	14.8962	7.01827	1.04296e+07
	F8	Undetermined	#VALUE!	#VALUE!
DalpA + alpA t0	F9	13.7358	7.32658	2.12119e+07
PICMI115 t30'	F10	13.5634	7.37237	2.35705e+07
	F11	Undetermined	#VALUE!	#VALUE!
	F12	Undetermined	#VALUE!	#VALUE!
G7	G1	26.8811	3.83421	6826.61
G7	G2	28.2126	3.48043	3022.97
DalpA + alpA t0	G3	16.2307	6.66375	4.61049e+06
Dint + gfp t60'	G4	20.3136	5.57901	379322
	G5	Undetermined	#VALUE!	#VALUE!
DalpA + alpA t0	G6	14.221	7.19766	1.57636e+07
Dint + gfp t60'	G7	18.7448	5.99581	990387
	G8	Undetermined	#VALUE!	#VALUE!
DalpA + alpA t0	G9	13.5907	7.36511	2.318e+07
Dint + gfp t60'	G10	13.7673	7.31819	2.08061e+07
	G11	Undetermined	#VALUE!	#VALUE!
	G12	Undetermined	#VALUE!	#VALUE!
G8	H1	36.1377	1.37494	23.7104
G8	H2	Undetermined	#VALUE!	#VALUE!
Dint + gfp t30'	H3	17.341	6.36875	2.33748e+06
Diolg + gfp t60'	H4	21.6076	5.23523	171881
	H5	Undetermined	#VALUE!	#VALUE!
Dint + gfp t30'	H6	14.2372	7.19335	1.56082e+07
Diolg + gfp t60'	H7	16.3322	6.63676	4.33275e+06
	H8	Undetermined	#VALUE!	#VALUE!
Dint + gfp t30'	H9	13.2035	7.46799	2.93755e+07
Diolg + gfp t60'	H10	15.0033	6.98983	9.76856e+06
	H11	Undetermined	#VALUE!	#VALUE!
	H12	Undetermined	#VALUE!	#VALUE!
	Phage
	Standard
		copies/4 uL	LOG	duplicat 1	duplicat 2	Mean
	G1	1000000000	9	7.98023	7.97996	7.98009
	G2	100000000	8	10.7257	10.7375	10.7316
	G3	10000000	7	14.1985	14.1647	14.1816
	G4	1000000	6	19.0314	19.0209	19.0262
	G5	100000	5	22.0902	21.9595	22.0248
	G6	10000	4	28.1758	28.0215	28.0986
	G7	1000	3	28.6455	29.1507	28.8981
	EFF	0.844294
	Sample	Cq	quantity LOG	copies/20 ng
G1	A1	7.98023	8.85129	7.10045e+08
G1	A2	7.97996	8.85136	7.10166e+08
Dint + gfp t0	A3	30.9571	2.74334	553.782
Diolg + gfp t30'	A4	12.8539	7.55571	3.59513e+07
DalpA + gfp t60'	A5	14.2286	7.19027	1.54979e+07
Dint + gfp t0	A6	26.8323	3.83983	6915.64
Diolg + gfp t30'	A7	12.7815	7.57497	3.75815e+07
DalpA + gfp t60'	A8	12.3837	7.68072	4.79424e+07
Dint + gfp t0	A9	28.0925	3.50483	3197.63
Diolg + gfp t30'	A10	12.9811	7.52189	3.32579e+07
DalpA + gfp t60'	A11	11.9804	7.78791	6.13639e+07
	A12	Undetermined	#VALUE!	#VALUE!										1
G2	B1	10.7257	8.12145	1.32268e+08
G2	B2	10.7375	8.11831	1.31315e+08
Diolg + gfp t0	B3	32.4703	2.34109	219.328
DalpA + gfp t30'	B4	14.737	7.05515	1.13539e+07
Dint + int/iolg t60'	B5	17.8109	6.23801	1.72984e+06
Diolg + gfp t0	B6	26.302	3.98082	9567.91
DalpA + gfp t30'	B7	11.9866	7.78629	6.11344e+07
Dint + int/iolg t60'	B8	13.3634	7.42028	2.63194e+07
Diolg + gfp t0	B9	26.889	3.82475	6679.63
DalpA + gfp t30'	B10	12.0035	7.78177	6.05016e+07
Dint + int/iolg t60'	B11	12.0954	7.75736	5.71953e+07
	B12	Undetermined	#VALUE!	#VALUE!
G3	C1	14.1985	7.19829	1.57866e+07
G3	C2	14.1647	7.20728	1.61168e+07
DalpA + gfp t0	C3	27.9251	3.54935	3542.8
Dint + int/iolg t30'	C4	13.5849	7.3614	2.29827e+07
Diolg + int/iolg t60'	C5	16.2861	6.64334	4.39885e+06
DalpA + gfp t0	C6	27.0863	3.77233	5920.1
Dint + int/iolg t30'	C7	13.306	7.43554	2.72611e+07
Diolg + int/iolg t60'	C8	12.4848	7.65383	4.50645e+07
DalpA + gfp t0	C9	27.2666	3.72438	5301.3
Dint + int/iolg t30'	C10	10.8576	8.08638	1.22006e+08
Diolg + int/iolg t60'	C11	11.3834	7.94663	8.84363e+07
	C12	Undetermined	#VALUE!	#VALUE!
G4	D1	19.0314	5.91356	819517
G4	D2	19.0209	5.91633	824768
Dint + int/iolg t0	D3	28.3155	3.44556	2789.69
Diolg + int/iolg t30'	D4	13.2573	7.44849	2.8086e+07
DalpA + alpA t60'	D5	16.1612	6.67654	4.74828e+06
Dint + int/iolg t0	D6	28.4295	3.41527	2601.75
Diolg + int/iolg t30'	D7	14.142	7.2133	1.63418e+07
DalpA + alpA t60'	D8	13.4578	7.39518	2.48414e+07
Dint + int/iolg t0	D9	28.0104	3.52665	3362.42
Diolg + int/iolg t30'	D10	10.9427	8.06376	1.15814e+08
DalpA + alpA t60'	D11	12.2854	7.70685	5.09154e+07
	D12	Undetermined	#VALUE!	#VALUE!
G5	E1	22.0902	5.10044	126019
G5	E2	21.9595	5.13518	136515
Diolg + int/iolg t0	E3	29.4165	3.15287	1421.91
DalpA + alpA t30'	E4	13.8599	7.28828	1.94215e+07
PICMI115 t60'	E5	14.069	7.23271	1.70887e+07
Diolg + int/iolg t0	E6	27.501	3.66207	4592.69
DalpA + alpA t30'	E7	12.969	7.52512	3.35061e+07
PICMI115 t60'	E8	15.3671	6.88763	7.7202e+06
Diolg + int/iolg t0	E9	26.904	3.82077	6618.6
DalpA + alpA t30'	E10	11.0822	8.02669	1.06339e+08
PICMI115 t60'	E11	12.2992	7.70318	5.04872e+07
	E12	Undetermined	#VALUE!	#VALUE!
G6	F1	28.1758	3.48269	3038.74
G6	F2	28.0215	3.52372	3339.76
DalpA + alpA t0	F3	29.8715	3.03193	1076.3
PICMI115 t30'	F4	13.7254	7.32404	2.10881e+07
	F5	Undetermined	#VALUE!	#VALUE!
DalpA + alpA t0	F6	28.0343	3.52031	3313.69
PICMI115 t30'	F7	13.1121	7.48708	3.06961e+07
	F8	Undetermined	#VALUE!	#VALUE!
DalpA + alpA t0	F9	27.5604	3.64629	4428.8
PICMI115 t30'	F10	11.8958	7.81042	6.46273e+07
	F11	Undetermined	#VALUE!	#VALUE!
	F12	Undetermined	#VALUE!	#VALUE!
G7	G1	28.6455	3.35785	2279.54
G7	G2	29.1507	3.22353	1673.13
DalpA + alpA t0	G3	31.0872	2.70877	511.41
Dint + gfp t60'	G4	17.2793	6.37932	2.39508e+06
	G5	Undetermined	#VALUE!	#VALUE!
DalpA + alpA t0	G6	25.575	4.17407	14930.5
Dint + gfp t60'	G7	17.842	6.22972	1.69715e+06
	G8	Undetermined	#VALUE!	#VALUE!
DalpA + alpA t0	G9	26.9896	3.79801	6280.79
Dint + gfp t60'	G10	11.9888	7.7857	6.1052e+07
	G11	Undetermined	#VALUE!	#VALUE!
	G12	Undetermined	#VALUE!	#VALUE!
G8	H1	36.2543	1.33518	21.6359
G8	H2	37.8203	0.918902	8.29663
Dint + gfp t30'	H3	16.0918	6.69499	4.95442e+06
Diolg + gfp t60'	H4	12.5674	7.63187	4.28417e+07
	H5	Undetermined	#VALUE!	#VALUE!
Dint + gfp t30'	H6	12.242	7.71837	5.22844e+07
Diolg + gfp t60'	H7	14.9763	6.99151	9.80645e+06
	H8	Undetermined	#VALUE!	#VALUE!
Dint + gfp t30'	H9	11.0347	8.03932	1.09476e+08
Diolg + gfp t60'	H10	12.7754	7.5766	3.77222e+07
	H11	Undetermined	#VALUE!	#VALUE!
	H12	Undetermined	#VALUE!	#VALUE!
			Empty site
			Standard
				copies/4 uL	LOG	duplicat 1	duplicat 2	Moyenne
			G1	1000000000	9	5.56496	5.47053	5.51775
			G2	100000000	8	8.92159	8.90322	8.91241
			G3	10000000	7	21.7591	20.8567	21.3079
			G4	1000000	6	23.3813	24.7356	24.0585
			G5	100000	5	26.112	24.9494	25.5307
			G6	10000	4	27.723	27.427	27.575
			G7	1000	3	29.1364	28.8908	29.0136
			EF	0.777947
			échantillon	valeur Cq	qté LOG	copies/20 ng
		G1	A1	5.56496	9.67586	4.74094e+09
		G1	A2	5.47053	9.69946	5.00569e+09
		Dint + gfp t0	A3	34.3669	2.47772	300.413
		Diolg + gfp t30'	A4	32.1287	3.03709	1089.17
		DalpA + gfp t60'	A5	32.5221	2.93877	868.503
		Dint + gfp t0	A6	30.9073	3.34235	2199.61
		Diolg + gfp t30'	A7	31.4221	3.21367	1635.58
		DalpA + gfp t60'	A8	30.6117	3.41621	2607.39
		Dint + gfp t0	A9	30.2646	3.50297	3183.95
		Diolg + gfp t30'	A10	30.8719	3.35118	2244.82
		DalpA + gfp t60'	A11	30.5668	3.42743	2675.65
			A12	Undetermined	#VALUE!	#VALUE!										1
		G2	B1	8.92159	8.83698	6.87036e+08
		G2	B2	8.90322	8.84157	6.94339e+08
		Diolg + gfp t0	B3	35.7776	2.12517	133.405
		DalpA + gfp t30'	B4	31.7707	3.12657	1338.35
		Dint + int/iolg t60'	B5	28.7649	3.87778	7547.02
		Diolg + gfp t0	B6	28.6458	3.90752	8081.99
		DalpA + gfp t30'	B7	30.6565	3.40502	2541.07
		Dint + int/iolg t60'	B8	22.8354	5.35965	228900
		Diolg + gfp t0	B9	29.1469	3.78229	6057.4
		DalpA + gfp t30'	B10	30.5425	3.43351	2713.4
		Dint + int/iolg t60'	B11	21.7832	5.62262	419388
			B12	Undetermined	#VALUE!	#VALUE!
		G3	C1	21.7591	5.62864	425247
		G3	C2	20.8567	5.85417	714773
		DalpA + gfp t0	C3	29.9677	3.57717	3777.17
		Dint + int/iolg t30'	C4	25.6106	4.66609	46354.6
		Diolg + int/iolg t60'	C5	28.4797	3.94904	8892.84
		DalpA + gfp t0	C6	29.6283	3.66198	4591.78
		Dint + int/iolg t30'	C7	23.8124	5.11548	130461
		Diolg + int/iolg t60'	C8	22.0804	5.54836	353473
		DalpA + gfp t0	C9	29.2648	3.75284	5660.28
		Dint + int/iolg t30'	C10	21.8436	5.60754	405079
		Diolg + int/iolg t60'	C11	20.7873	5.87152	743906
			C12	Undetermined	#VALUE!	#VALUE!
		G4	D1	23.3813	5.22322	167193
		G4	D2	24.7356	4.88476	76693.8
		Dint + int/iolg t0	D3	30.4224	3.46352	2907.51
		Diolg + int/iolg t30'	D4	27.4056	4.21748	16499.9
		DalpA + alpA t60'	D5	17.6251	6.66181	4.58995e+06
		Dint + int/iolg t0	D6	28.7412	3.88368	7650.35
		Diolg + int/iolg t30'	D7	24.4686	4.95149	89431.7
		DalpA + alpA t60'	D8	15.8762	7.09889	1.2557e+07
		Dint + int/iolg t0	D9	29.5637	3.67812	4765.63
		Diolg + int/iolg t30'	D10	21.2715	5.75051	563009
		DalpA + alpA t60'	D11	14.267	7.50107	3.17007e+07
			D12	Undetermined	#VALUE!	#VALUE!
		G5	E1	26.112	4.54077	34735.1
		G5	E2	24.9494	4.83134	67816.9
		Diolg + int/iolg t0	E3	30.4834	3.44827	2807.2
		DalpA + alpA t30'	E4	16.1513	7.03013	1.07185e+07
		PICMI115 t60'	E5	23.8719	5.10062	126072
		Diolg + int/iolg t0	E6	29.3767	3.72486	5307.14
		DalpA + alpA t30'	E7	15.0939	7.29441	1.96973e+07
		PICMI115 t60'	E8	21.9798	5.5735	374539
		Diolg + int/iolg t0	E9	29.2607	3.75384	5673.39
		DalpA + alpA t30'	E10	13.5642	7.6767	4.75007e+07
		PICMI115 t60'	E11	18.929	6.33593	2.16736e+06
			E12	Undetermined	#VALUE!	#VALUE!
		G6	F1	27.723	4.13816	13745.5
		G6	F2	27.427	4.21213	16297.7
		DalpA + alpA t0	F3	14.9418	7.33241	2.14984e+07
		PICMI115 t30'	F4	24.4017	4.96821	92941.4
			F5	Undetermined	#VALUE!	#VALUE!
		DalpA + alpA t0	F6	14.6912	7.39504	2.48339e+07
		PICMI115 t30'	F7	20.3051	5.99202	981800
			F8	Undetermined	#VALUE!	#VALUE!
		DalpA + alpA t0	F9	13.7215	7.6374	4.33913e+07
		PICMI115 t30'	F10	19.3845	6.2221	1.66763e+06
			F11	Undetermined	#VALUE!	#VALUE!
			F12	Undetermined	#VALUE!	#VALUE!
		G7	G1	29.1364	3.78491	6094.1
		G7	G2	28.8908	3.8463	7019.39
		DalpA + alpA t0	G3	33.2368	2.76014	575.626
		Dint + gfp t60'	G4	31.9084	3.09216	1236.39
			G5	Undetermined	#VALUE!	#VALUE!
		DalpA + alpA t0	G6	29.6557	3.65514	4520.04
		Dint + gfp t60'	G7	31.3965	3.22007	1659.85
			G8	Undetermined	#VALUE!	#VALUE!
		DalpA + alpA t0	G9	29.8719	3.6011	3991.16
		Dint + gfp t60'	G10	30.883	3.34842	2230.6
			G11	Undetermined	#VALUE!	#VALUE!
			G12	Undetermined	#VALUE!	#VALUE!
		G8	H1	Undetermined	#VALUE!	#VALUE!
		G8	H2	38.623	1.41403	25.9436
		Dint + gfp t30'	H3	37.9538	1.58128	38.1316
		Diolg + gfp t60'	H4	34.2402	2.50938	323.131
			H5	Undetermined	#VALUE!	#VALUE!
		Dint + gfp t30'	H6	31.6427	3.15855	1440.62
		Diolg + gfp t60'	H7	32.3027	2.99361	985.403
			H8	Undetermined	#VALUE!	#VALUE!
		Dint + gfp t30'	H9	32.2001	3.01925	1045.31
		Diolg + gfp t60'	H10	30.991	3.32141	2096.09
			H11	Undetermined	#VALUE!	#VALUE!
			H12	Undetermined	#VALUE!	#VALUE!
			Circular and concatemer
			Standard
				copies/4 uL	LOG	duplicat 1	duplicat 2	Moyenne
			G1	1000000000	9	6.45624	6.34348	6.39986
			G2	100000000	8	9.38124	9.48928	9.43526
			G3	10000000	7	13.2546	13.4843	13.3694
			G4	1000000	6	17.3486	17.3386	17.3436
			G5	100000	5	22.0263	22.0825	22.0544
			G6	10000	4	26.3346	25.9996	26.1671
			G7	1000	3	28.4698	28.6715	28.5707
			EFFicacité	0.810001
			échantillon	valeur Cq	qté LOG	copies/20 ng
		G1	A1	6.45624	8.87672	7.52864e+08
		G1	A2	6.34348	8.90577	8.04957e+08
		Dint + gfp t0	A3	33.788	1.83389	68.2168
		Diolg + gfp t30'	A4	30.9843	2.55634	360.033
		DalpA + gfp t60'	A5	30.5947	2.65676	453.688
		Dint + gfp t0	A6	31.9233	2.3144	206.253
		Diolg + gfp t30'	A7	32.1201	2.26368	183.518
		DalpA + gfp t60'	A8	30.1536	2.77041	589.398
		Dint + gfp t0	A9	32.6377	2.1303	134.988
		Diolg + gfp t30'	A10	32.5398	2.15553	143.065
		DalpA + gfp t60'	A11	29.5131	2.93544	861.872
			A12	Undetermined	#VALUE!	#VALUE!										1
		G2	B1	9.38124	8.12301	1.32741e+08
		G2	B2	9.48928	8.09516	1.24499e+08
		Diolg + gfp t0	B3	33.6999	1.8566	71.8787
		DalpA + gfp t30'	B4	31.6414	2.38705	243.807
		Dint + int/iolg t60'	B5	20.6158	5.22808	169077
		Diolg + gfp t0	B6	31.3769	2.4552	285.232
		DalpA + gfp t30'	B7	31.2026	2.5001	316.3
		Dint + int/iolg t60'	B8	17.0575	6.145	1.39635e+06
		Diolg + gfp t0	B9	32.9092	2.06034	114.906
		DalpA + gfp t30'	B10	31.1316	2.5184	329.916
		Dint + int/iolg t60'	B11	16.4214	6.3089	2.03658e+06
			B12	Undetermined	#VALUE!	#VALUE!
		G3	C1	13.2546	7.12493	1.33331e+07
		G3	C2	13.4843	7.06574	1.16342e+07
		DalpA + gfp t0	C3	32.101	2.26861	185.612
		Dint + int/iolg t30'	C4	20.4056	5.28226	191542
		Diolg + int/iolg t60'	C5	19.3654	5.5503	355058
		DalpA + gfp t0	C6	30.7222	2.6239	420.631
		Dint + int/iolg t30'	C7	20.3807	5.28867	194388
		Diolg + int/iolg t60'	C8	15.6061	6.519	3.30368e+06
		DalpA + gfp t0	C9	31.9976	2.29526	197.359
		Dint + int/iolg t30'	C10	19.1259	5.61201	409268
		Diolg + int/iolg t60'	C11	15.2542	6.60966	4.07064e+06
			C12	Undetermined	#VALUE!	#VALUE!
		G4	D1	17.3486	6.06999	1.17487e+06
		G4	D2	17.3386	6.07256	1.18185e+06
		Dint + int/iolg t0	D3	32.6791	2.11964	131.716
		Diolg + int/iolg t30'	D4	20.3944	5.28515	192818
		DalpA + alpA t60'	D5	20.259	5.32005	208953
		Dint + int/iolg t0	D6	32.209	2.24078	174.094
		Diolg + int/iolg t30'	D7	20.6628	5.21597	164428
		DalpA + alpA t60'	D8	14.8406	6.71625	5.20297e+06
		Dint + int/iolg t0	D9	32.1951	2.24435	175.53
		Diolg + int/iolg t30'	D10	18.4902	5.77583	596803
		DalpA + alpA t60'	D11	13.9758	6.93909	8.69138e+06
			D12	Undetermined	#VALUE!	#VALUE!
		G5	E1	22.0263	4.86464	73222.3
		G5	E2	22.0825	4.85016	70820.6
		Diolg + int/iolg t0	E3	34.8929	1.5492	35.4157
		DalpA + alpA t30'	E4	18.6276	5.7404	550052
		PICMI115 t60'	E5	16.2388	6.35595	2.2696e+06
		Diolg + int/iolg t0	E6	32.0478	2.28232	191.569
		DalpA + alpA t30'	E7	15.6414	6.5099	3.23517e+06
		PICMI115 t60'	E8	16.861	6.19563	1.56902e+06
		Diolg + int/iolg t0	E9	32.5041	2.16473	146.126
		DalpA + alpA t30'	E10	14.2556	6.86697	7.36163e+06
		PICMI115 t60'	E11	13.8907	6.96102	9.14152e+06
			E12	Undetermined	#VALUE!	#VALUE!
		G6	F1	26.3346	3.75449	5681.91
		G6	F2	25.9996	3.84081	6931.24
		DalpA + alpA t0	F3	18.6866	5.72521	531142
		PICMI115 t30'	F4	20.0457	5.37499	237134
			F5	Undetermined	#VALUE!	#VALUE!
		DalpA + alpA t0	F6	17.4245	6.05044	1.12316e+06
		PICMI115 t30'	F7	17.0236	6.15374	1.42475e+06
			F8	Undetermined	#VALUE!	#VALUE!
		DalpA + alpA t0	F9	16.2941	6.34171	2.19641e+06
		PICMI115 t30'	F10	16.1185	6.38695	2.43755e+06
			F11	Undetermined	#VALUE!	#VALUE!
			F12	Undetermined	#VALUE!	#VALUE!
		G7	G1	28.4698	3.20428	1600.6
		G7	G2	28.6715	3.15231	1420.07
		DalpA + alpA t0	G3	Undetermined	#VALUE!	#VALUE!
		Dint + gfp t60'	G4	32.3821	2.19617	157.099
			G5	Undetermined	#VALUE!	#VALUE!
		DalpA + alpA t0	G6	30.6858	2.63326	429.792
		Dint + gfp t60'	G7	33.2699	1.9674	92.7694
			G8	Undetermined	#VALUE!	#VALUE!
		DalpA + alpA t0	G9	30.5409	2.67061	468.398
		Dint + gfp t60'	G10	30.4674	2.68955	489.276
			G11	Undetermined	#VALUE!	#VALUE!
			G12	Undetermined	#VALUE!	#VALUE!
		G8	H1	33.8143	1.82712	67.1619
		G8	H2	34.1107	1.75074	56.3296
		Dint + gfp t30'	H3	36.365	1.16985	14.7861
		Diolg + gfp t60'	H4	29.7885	2.8645	731.976
			H5	Undetermined	#VALUE!	#VALUE!
		Dint + gfp t30'	H6	30.6927	2.6315	428.054
		Diolg + gfp t60'	H7	31.9828	2.29907	199.099
			H8	Undetermined	#VALUE!	#VALUE!
		Dint + gfp t30'	H9	31.1933	2.50249	318.044
		Diolg + gfp t60'	H10	32.1024	2.26825	185.46
			H11	Undetermined	#VALUE!	#VALUE!
			H12	Undetermined	#VALUE!	#VALUE!

## Sheet: Figure 4a
Figure 4a
Staining agarose gel
Southern with PICMI115 probe
Southern with F115 probe

## Sheet: Figure 4b
Figure 4b
Staining agarose gel

## Sheet: Figure 4c&d
Figure 4 c and d
		GyrA
		Standard
			copies/4 uL	LOG	duplicat 1	duplicat 2	Mean
		G1	1000000000	9	8.23311	8.12981	8.18146
		G2	100000000	8	10.4928	10.6917	10.5923
		G3	10000000	7	13.2711	12.9442	13.1077
		G4	1000000	6	17.1411	16.9449	17.043
		G5	100000	5	22.3379	22.4909	22.4144
		G6	10000	4	23.6707	23.6707	23.6707
		G7	1000	3	27.4361	27.4282	27.4321
		G8	100	2	30.1566	30.3331	30.2449
		EFF	1.01685
		Sample	Cq	quantity LOG	copies/20 ng
experiment 1	P115 0	1	20.8957	5.27522	188462
	P115 5	2	21.9628	4.9501	89146.6
	P115 15	3	22.0873	4.91217	81690.8
	P115 30	4	22.9334	4.65439	45121.8
	P115 30	5	23.1355	4.59282	39157.7
	P27 0	6	17.9734	6.16557	1.46409e+06
	P27 5	7	16.5743	6.59183	3.90692e+06
	P27 15	8	16.8197	6.51705	3.28887e+06
	P27 30	9	15.8051	6.8262	6.70191e+06
	P27 60	10	14.8988	7.10231	1.26563e+07
experiment 2	P115 0	11	21.2451	5.16876	147489
	P115 5	12	21.3612	5.1334	135956
	P115 15	13	22.2951	4.84885	70607
	P115 30	14	24.5221	4.17035	14803
	P115 60	15	25.5894	3.84516	7001.05
	P27 0	16	14.9648	7.08222	1.20841e+07
	P27 5	17	15.9166	6.79221	6.19741e+06
	P27 15	18	16.3029	6.67452	4.72631e+06
	P27 30	19	16.8318	6.51336	3.26108e+06
	P27 60	20	17.9347	6.17734	1.50432e+06
		Fis
		Gamme
			copies/4 uL	LOG	duplicat 1	duplicat 2	Mean
		G1	1000000000	9	7.53869	7.64542	7.59206
		G2	100000000	8	10.4802	10.7425	10.6114
		G3	10000000	7	13.3231	13.238	13.2805
		G4	1000000	6	16.7796	16.6842	16.7319
		G5	100000	5	20.334	20.2789	20.3064
		G6	10000	4	25.5119	25.6915	25.6017
		G7	1000	3	27.671	27.6244	27.6477
		G8	100	2	31.0293	30.8332	30.9312
		EFF	0.952372
		Sample	Cq	quantity LOG	copies/20 ng
experiment 1	P115 0	1	25.0475	3.82453	6676.22
	P115 5	2	25.4084	3.71967	5244.12
	P115 15	3	25.5432	3.68049	4791.7
	P115 30	4	27.0789	3.23429	1715.11
	P115 30	5	26.3463	3.44716	2800.01
	P27 0	6	20.6431	5.1043	127144
	P27 5	7	20.7653	5.06878	117160
	P27 15	8	19.8456	5.33602	216779
	P27 30	9	19.257	5.50702	321384
	P27 60	10	18.7785	5.64607	442656
experiment 2	P115 0	11	26.2435	3.47703	2999.34
	P115 5	12	26.3003	3.46052	2887.46
	P115 15	13	25.5381	3.68197	4808.04
	P115 30	14	29.0005	2.67594	474.171
	P115 60	15	27.0225	3.25066	1780.98
	P27 0	16	19.237	5.51283	325710
	P27 5	17	19.2748	5.50185	317579
	P27 15	18	19.2811	5.50002	316239
	P27 30	19	20.4111	5.17168	148484
	P27 60	20	20.5448	5.13283	135779
		up2
		Standard
			copies/4 uL	LOG	duplicat 1	duplicat 2	Mean
		G1	1000000000	9	8.12106	7.64016	7.88061
		G2	100000000	8	10.6416	10.5732	10.6074
		G3	10000000	7	13.4364	13.2448	13.3406
		G4	1000000	6	17.1316	16.8357	16.9836
		G5	100000	5	20.4652	20.3527	20.409
		G6	10000	4	23.9367	23.9367	23.9367
		G7	1000	3	27.501	27.3731	27.4371
		G8	100	2	29.6109	29.7497	29.6803
		EFF	1.03644
		échantillon	valeur Cq	qté LOG	copies/20 ng
experiment 1	P115 0	1	24.4651	4.2454	17595.6
	P115 5	2	24.6121	4.19999	15848.4
	P115 15	3	22.8066	4.75765	57233.8
	P115 30	4	22.1071	4.97373	94129.7
	P115 30	5	19.6724	5.72571	531758
	P27 0	6	19.8708	5.66445	461792
	P27 5	7	19.0225	5.92647	844248
	P27 15	8	19.8362	5.67511	473276
	P27 30	9	19.1184	5.89685	788581
	P27 60	10	18.2336	6.17011	1.4795e+06
experiment 2	P115 0	11	36.2553	0.603763	4.01571
	P115 5	12	24.1748	4.33507	21630.9
	P115 15	13	23.1135	4.66288	46012.7
	P115 30	14	23.1914	4.6388	43531.1
	P115 60	15	18.8874	5.96817	929335
	P27 0	16	18.4868	6.09192	1.23571e+06
	P27 5	17	19.3605	5.82206	663830
	P27 15	18	18.6627	6.03758	1.09039e+06
	P27 30	19	19.7291	5.70821	510750
	P27 60	20	20.6631	5.41974	262868
			prim
			Standard
				copies/4 uL	LOG	duplicat 1	duplicat 2	Mean
			G1	1000000000	9	8.2817	7.89704	8.08937
			G2	100000000	8	9.78473	9.76988	9.7773
			G3	10000000	7	17.9362	18.337	18.1366
			G4	1000000	6	16.4394	16.1651	16.3023
			G5	100000	5	19.9525	19.0595	19.506
			G6	10000	4	23.9347	23.3436	23.6392
			G7	1000	3	28.1151	28.0578	28.0865
			G8	100	2	31.7202	31.4063	31.5633
			EFF	1.0175
			Sample	Cq	quantity LOG	copies/20 ng
	Experiment 1	P115 0	1	26.0747	3.699	5000.39
		P115 5	2	25.8617	3.76393	5806.69
		P115 15	3	17.4363	6.3321	2.14834e+06
		P115 30	4	16.2151	6.70434	5.06221e+06
		P115 30	5	15.5542	6.90578	8.0497e+06
		P27 0	6	18.9691	5.86488	732629
		P27 5	7	20.0922	5.52254	333076
		P27 15	8	21.5802	5.06898	117214
		P27 30	9	23.5273	4.47549	29887.7
		P27 60	10	20.3989	5.42907	268576
	Experiment 2	P115 0	11	26.422	3.59313	3918.61
		P115 5	12	26.2034	3.65977	4568.51
		P115 15	13	18.3932	6.0404	1.0975e+06
		P115 30	14	18.9659	5.86584	734238
		P115 60	15	16.7749	6.53371	3.41751e+06
		P27 0	16	20.6419	5.355	226464
		P27 5	17	23.9747	4.3391	21832.1
		P27 15	18	20.4649	5.40894	256415
		P27 30	19	21.3987	5.12432	133142
		P27 60	20	20.3124	5.45542	285380
			up1
			Standard
				copies/4 uL	LOG	duplicat 1	duplicat 2	Mean
			G1	1000000000	9	7.58257	6.93532	7.25894
			G2	100000000	8	10.5525	10.3345	10.4435
			G3	10000000	7	12.6586	12.2893	12.4739
			G4	1000000	6	17.2748	17.1336	17.2042
			G5	100000	5	18.7142	18.7847	18.7495
			G6	10000	4	22.7881	22.8341	22.8111
			G7	1000	3	26.5005	26.5502	26.5254
			G8	100	2	29.5743	30.4767	30.0255
			EFF	1.03447
			Sample	Cq	quantity LOG	copies/20 ng
	Experiment 1	P115 0	1	25.1749	4.02071	10488.4
		P115 5	2	24.2791	4.29702	19816
		P115 15	3	15.5045	7.00355	1.00821e+07
		P115 30	4	14.6418	7.26966	1.86062e+07
		P115 30	5	14.5282	7.30467	2.01686e+07
		P27 0	6	17.4291	6.40992	2.5699e+06
		P27 5	7	18.6249	6.04104	1.09911e+06
		P27 15	8	19.1197	5.88843	773440
		P27 30	9	20.6618	5.41278	258691
		P27 60	10	19.6643	5.72046	525367
	Experiment 3	P115 0	11	25.4568	3.93375	8585.16
		P115 5	12	24.1433	4.33889	21821.7
		P115 15	13	15.8761	6.88891	7.74307e+06
		P115 30	14	16.4623	6.70812	5.10649e+06
		P115 60	15	14.6221	7.27574	1.88684e+07
		P27 0	16	20.2483	5.54032	346992
		P27 5	17	21.649	5.10825	128307
		P27 15	18	18.5068	6.07748	1.1953e+06
		P27 30	19	19.0045	5.92397	839395
		P27 60	20	18.614	6.04441	1.10768e+06
		alpA
		Standard
			copies/4 uL	LOG	duplicat 1	duplicat 2	Mean
		G1	1000000000	9	6.73614	6.71472	6.72543
		G2	100000000	8	8.90739	9.25004	9.07871
		G3	10000000	7	11.1436	11.2482	11.1959
		G4	1000000	6	14.1898	14.589	14.3894
		G5	100000	5	18.9727	18.5849	18.7788
		G6	10000	4	21.7089	21.37	21.5394
		G7	1000	3	24.8154	24.3019	24.5587
		G8	100	2	28.3213	28.1306	28.226
		EFF	1.02594
		Sample	Cq	quantity LOG	copies/20 ng
experiment 1	P115 0	1	24.2927	4.26741	18510.3
	P115 5	2	23.7135	4.44502	27862.3
	P115 15	3	14.5168	7.26495	1.84056e+07
	P115 30	4	14.3072	7.32921	2.13408e+07
	P115 30	5	13.1987	7.66913	4.66796e+07
	P27 0	6	16.967	6.51368	3.26344e+06
	P27 5	7	17.8349	6.24753	1.76818e+06
	P27 15	8	18.5103	6.04044	1.09759e+06
	P27 30	9	19.3465	5.78405	608208
	P27 60	10	18.7287	5.97348	940758
Experiment 2	P115 0	11	24.7886	4.11537	13042.7
	P115 5	12	23.1801	4.60857	40604.2
	P115 15	13	15.4759	6.97087	9.35132e+06
	P115 30	14	15.8949	6.84238	6.95632e+06
	P115 60	15	15.0089	7.11406	1.30036e+07
	P27 0	16	19.3404	5.78592	610824
	P27 5	17	20.682	5.37456	236896
	P27 15	18	17.6006	6.31938	2.08632e+06
	P27 30	19	18.4735	6.05173	1.1265e+06
	P27 60	20	17.6169	6.31437	2.06239e+06
		iolg
		Standard
			copies/4 uL	LOG	duplicat 1	duplicat 2	Mean
		G1	1000000000	9	7.25623	7.1598	7.20801
		G2	100000000	8	10.0226	9.97839	10.0005
		G3	10000000	7	13.2926	13.314	13.3033
		G4	1000000	6	16.6945	16.2848	16.4896
		G5	100000	5	20.1884	19.758	19.9732
		G6	10000	4	23.357	23.0958	23.2264
		G7	1000	3	26.5179	26.7736	26.6457
		G8	100	2	29.6465	29.7201	29.6833
		EFF	1.02668
		Sample	Cq	quantity LOG	copies/20 ng
experiment 1	P115 0	1	24.5122	4.2023	15933.2
	P115 5	2	24.5978	4.17604	14998.3
	P115 15	3	24.0346	4.34881	22326
	P115 30	4	23.3189	4.56837	37014.7
	P115 30	5	20.3895	5.46709	293149
	P27 0	6	20.596	5.40374	253359
	P27 5	7	20.3608	5.47588	299143
	P27 15	8	20.1068	5.55381	357937
	P27 30	9	19.7557	5.66153	458706
	P27 60	10	18.538	6.0351	1.08417e+06
Experiment 2	P115 0	11	23.6667	4.46167	28951.6
	P115 5	12	24.2551	4.28118	19106.5
	P115 15	13	23.8285	4.41205	25825.6
	P115 30	14	24.1045	4.32737	21250.3
	P115 60	15	19.7982	5.6485	445143
	P27 0	16	18.3966	6.07847	1.19805e+06
	P27 5	17	20.1782	5.5319	340332
	P27 15	18	19.2776	5.8082	642990
	P27 30	19	20.5278	5.42465	265860
	P27 60	20	20.3574	5.47694	299875
		int
		Standard
			copies/4 uL	LOG	duplicat 1	duplicat 2	Mean
		G1	1000000000	9	7.60383	8.31292	7.95837
		G2	100000000	8	10.1464	10.0244	10.0854
		G3	10000000	7	12.1143	12.1969	12.1556
		G4	1000000	6	16.2606	16.1797	16.2201
		G5	100000	5	20.1146	19.9228	20.0187
		G6	10000	4	22.6591	23.0917	22.8754
		G7	1000	3	26.4779	26.3673	26.4226
		G8	100	2	30.4997	30.5036	30.5016
		EFF	1.01819
		Sample	Cq	quantity LOG	copies/20 ng
experiment 1	P115 0	1	22.1541	4.89644	78783.7
	P115 5	2	23.2137	4.57329	37435.8
	P115 15	3	22.999	4.63876	43527.3
	P115 30	4	21.272	5.16545	146371
	P115 30	5	17.7566	6.2375	1.72783e+06
	P27 0	6	19.4363	5.72525	531194
	P27 5	7	19.0549	5.84157	694336
	P27 15	8	19.9205	5.5776	378097
	P27 30	9	19.267	5.77689	598256
	P27 60	10	17.1283	6.4291	2.68599e+06
Experiment 2	P115 0	11	22.2644	4.86279	72910
	P115 5	12	23.4855	4.49041	30932.5
	P115 15	13	22.8097	4.6965	49716
	P115 30	14	22.1377	4.90144	79697
	P115 60	15	18.3801	6.04737	1.11524e+06
	P27 0	16	16.9786	6.47475	2.98367e+06
	P27 5	17	19.6147	5.67086	468665
	P27 15	18	18.3556	6.05484	1.13459e+06
	P27 30	19	19.7015	5.64438	440936
	P27 60	20	19.0622	5.83935	690789
		ZntR
		Standard
			copies/4 uL	LOG	duplicat 1	duplicat 2	Mean
		G1	1000000000	9	8.40016	8.13824	8.2692
		G2	100000000	8	11.105	11.1173	11.1111
		G3	10000000	7	14.1531	14.2016	14.1773
		G4	1000000	6	17.4555	17.3084	17.3819
		G5	100000	5	21.3839	21.2175	21.3007
		G6	10000	4	24.8202	24.4771	24.6486
		G7	1000	3	28.5563	28.2522	28.4042
		G8	100	2	30.6828	28.7897	29.7363
		EFF	1.03585
		Sample	Cq	quantity LOG	copies/20 ng
experiment 1	P115 0	1	25.7315	3.8527	7123.65
	P115 5	2	26.4169	3.64108	4376
	P115 15	3	27.0866	3.43432	2718.45
	P115 30	4	27.6407	3.26324	1833.34
	P115 30	5	28.4966	2.99899	997.678
	P27 0	6	23.6668	4.49017	30915.3
	P27 5	7	22.4175	4.87587	75139.7
	P27 15	8	22.3157	4.90731	80781.4
	P27 30	9	21.0927	5.28492	192715
	P27 60	10	19.9	5.65315	449935
Experiment 2	P115 0	11	26.1075	3.7366	5452.56
	P115 5	12	26.9151	3.48728	3070.98
	P115 15	13	27.0557	3.44384	2778.7
	P115 30	14	29.6624	2.63905	435.563
	P115 60	15	28.9167	2.86926	740.053
	P27 0	16	20.3916	5.50137	317225
	P27 5	17	22.1476	4.9592	91034.1
	P27 15	18	21.9683	5.01457	103411
	P27 30	19	22.7644	4.76879	58720.1
	P27 60	20	23.6788	4.48645	30651.3
Experiment 3
GyrA					Int				ratio/gyrA	iolg					AlpA					up1					prim						up2						Fis						Znt
Sample	Cq	quantity LOG	copies/20 ng		Sample	Cq	quantity LOG	copies/20 ng		Sample	Cq	quantity LOG	copies/20 ng		Sample	Cq	quantity LOG	copies/20 ng		Sample	Cq	quantity LOG	copies/20 ng		Sample	Cq	quantity LOG	copies/20 ng			Sample	Cq	quantity LOG	copies/20 ng			Sample	Cq	quantity LOG	copies/20 ng			Sample	Cq	quantity LOG	copies/20 ng
1	16.218	7.34785	2.22768e+07		1	20.0945	6.14359	1.39183e+06	0.0624789	1	20.6353	5.77845	600407	0.026952	1	19.6344	5.83514	684140	0.0307108	1	21.176	5.50876	322668	0.0144845	1	22.6933	6.11846	1.3136e+06	0.0589673		1	18.8591	6.26496	1.84062e+06	0.0826246		1	18.5222	6.63363	4.30157e+06	0.193096		1	20.7485	6.00669	1.01551e+06	0.045586
2	16.6118	7.24277	1.74893e+07		2	20.731	5.96429	921068	0.0526646	2	19.9325	5.96916	931450	0.0532582	2	19.1587	5.97273	939147	0.0536983	2	19.9716	5.83108	677774	0.0387536	2	22.6248	6.13606	1.36791e+06	0.0782138		2	18.644	6.32229	2.10033e+06	0.120092		2	18.3693	6.67892	4.77443e+06	0.272991		2	20.0971	6.21755	1.65027e+06	0.0943585
3	17.169	7.0941	1.24194e+07		3	20.3164	6.08106	1.20521e+06	0.0970424	3	19.4974	6.08723	1.22243e+06	0.0984293	3	12.1367	8.00363	1.00839e+08	8.11949	3	11.8217	8.01217	1.02842e+08	8.28073	3	13.6138	8.45018	2.81955e+08	22.7028		3	17.0933	6.73562	5.44027e+06	0.438046		3	18.3345	6.68924	4.8892e+06	0.393674		3	21.5097	5.76031	575851	0.046367
4	17.8893	6.90191	7.97836e+06		4	19.3247	6.36044	2.29322e+06	0.287429	4	19.2795	6.14635	1.40072e+06	0.175565	4	11.9512	8.05725	1.14092e+08	14.3001	4	12.3988	7.85773	7.20654e+07	9.03261	4	14.1033	8.32448	2.11095e+08	26.4584		4	16.9986	6.76086	5.76587e+06	0.722688		4	20.0833	6.17111	1.48288e+06	0.185863		4	21.6711	5.70807	510587	0.0639965
5	17.3851	7.03644	1.08752e+07		5	15.4402	7.45472	2.84916e+07	2.61986	5	15.0023	7.307	2.02766e+07	1.86448	5	10.3215	8.52861	3.37765e+08	31.0583	5	10.0774	8.47898	3.01286e+08	27.704	5	11.7823	8.92055	8.32818e+08	76.5795		5	14.0281	7.55261	3.5695e+07	3.28224		5	17.9938	6.79017	6.16841e+06	0.567199		5	22.5141	5.43519	272392	0.025047
6	16.1799	7.35801	2.28042e+07		6	19.6916	6.25708	1.8075e+06	0.0792617	6	19.4217	6.10775	1.28158e+06	0.0561995	6	19.8312	5.77822	600089	0.0263149	6	21.1944	5.50383	319026	0.0139898	6	22.7877	6.09422	1.24229e+06	0.0544766		6	18.4168	6.38285	2.41462e+06	0.105885		6	20.8882	5.93261	856272	0.0375489		6	19.6383	6.36608	2.32315e+06	0.101874
7	16.3363	7.31627	2.07145e+07		7	20.1156	6.13764	1.37291e+06	0.0662776	7	19.9174	5.97325	940264	0.0453916	7	18.9204	6.04166	1.10067e+06	0.0531355	7	19.5945	5.93201	855087	0.0412797	7	21.2619	6.48606	3.0624e+06	0.147839		7	18.0078	6.49186	3.10358e+06	0.149827		7	22.9399	5.32476	211232	0.0101973		7	20.2777	6.15911	1.44249e+06	0.0696366
8	17.5357	6.99626	9.91419e+06		8	20.5964	6.00219	1.00505e+06	0.101375	8	20.0717	5.93139	853860	0.086125	8	24.9724	4.29131	19557.3	0.00197266	8	13.3842	7.59402	3.92664e+07	3.96063	8	15.8641	7.8723	7.45241e+07	7.51691		8	18.3918	6.38952	2.45201e+06	0.247323		8	18.5573	6.62323	4.19979e+06	0.423614		8	20.9457	5.94288	876751	0.088434
9	17.0092	7.13674	1.37007e+07		9	16.3802	7.18992	1.54852e+07	1.13025	9	16.9816	6.76989	5.88695e+06	0.429683	9	9.46248	8.77705	5.98477e+08	43.6823	9	10.6906	8.31487	2.06478e+08	15.0706	9	11.3663	9.02739	1.0651e+09	77.7403		9	14.2325	7.49814	3.14876e+07	2.29825		9	19.1142	6.45823	2.87229e+06	0.209646		9	31.9488	2.38118	240.535	1.75564e-05
10	17.5122	7.00253	1.00584e+07		10	15.0446	7.56618	3.68283e+07	3.66145	10	14.8725	7.3422	2.19885e+07	2.18609	10	11.063	8.31414	2.0613e+08	20.4933	10	10.929	8.25108	1.7827e+08	17.7235	10	11.7078	8.93969	8.70333e+08	86.528		10	12.8115	7.87689	7.5317e+07	7.48797		10	18.9757	6.49927	3.15694e+06	0.313861		10	24.967	4.64117	43769.7	0.00435156
11	16.6618	7.22942	1.69599e+07		11	20.7681	5.95381	899114	0.0530142	11	19.9989	5.95113	893565	0.052687	11	20.7358	5.5166	328552	0.0193723	11	22.5381	5.14422	139388	0.00821867	11	23.3882	5.94001	870992	0.051356		11	19.3325	6.13879	1.37654e+06	0.0811643		11	20.1709	6.14514	1.39682e+06	0.0823606		11	21.3366	5.81634	655156	0.0386298
12	21.3885	5.96828	929555		12	24.8385	4.80718	64147	0.0690082	12	24.2504	4.79746	62727.7	0.0674814	12	22.8318	4.91041	81359.5	0.0875251	12	23.6704	4.84119	69373.6	0.0746309	12	25.6538	5.35817	228123	0.245411		12	22.0708	5.40892	256399	0.27583		12	21.8388	5.65098	447692	0.48162		12	25.0213	4.62362	42035.8	0.0452214
13	17.5742	6.986	9.68277e+06		13	22.132	5.5696	371190	0.0383351	13	20.8242	5.72717	533546	0.0551026	13	14.5594	7.30292	2.00873e+07	2.07454	13	14.5247	7.28879	1.94443e+07	2.00813	13	16.9231	7.60032	3.98405e+07	4.11458		13	18.3201	6.40862	2.56223e+06	0.264617		13	18.6665	6.59087	3.89824e+06	0.402596		13	21.0893	5.89637	787720	0.0813528
14	18.902	6.63172	4.28268e+06		14	18.0445	6.7211	5.26133e+06	1.22851	14	18.2464	6.42668	2.67103e+06	0.623681	14	11.982	8.04835	1.11776e+08	26.0995	14	11.6911	8.04713	1.11464e+08	26.0266	14	12.9103	8.63087	4.27431e+08	99.8045		14	15.5672	7.14239	1.38801e+07	3.24099		14	24.5794	4.83901	69025.5	0.0161173		14	22.9636	5.28967	194836	0.045494
15	19.377	6.50497	3.19867e+06		15	16.4669	7.16551	1.4639e+07	4.57659	15	16.2524	6.96777	9.28465e+06	2.90266	15	12.568	7.87887	7.56601e+07	23.6536	15	12.0072	7.96253	9.17329e+07	28.6785	15	14.0497	8.33825	2.17898e+08	68.1214		15	14.6144	7.39635	2.49087e+07	7.78721		15	20.3806	6.08303	1.21067e+06	0.378492		15	24.3794	4.83138	67824.1	0.0212039
16	16.5416	7.2615	1.82599e+07		16	20.6673	5.98222	959879	0.0525675	16	20.0757	5.93028	851679	0.046642	16	20.5724	5.56385	366311	0.0200609	16	21.6177	5.39054	245774	0.0134597	16	23.629	5.87818	755400	0.0413693		16	29.1223	3.52942	3383.93	0.00018532	problem	16	19.8729	6.23343	1.71171e+06	0.0937413		16	20.6822	6.02818	1.06703e+06	0.0584357
17	17.1755	7.09238	1.23702e+07		17	22.1196	5.57311	374209	0.0302508	17	21.2327	5.61634	413370	0.0334165	17	21.2651	5.36351	230947	0.0186696	17	22.1275	5.25412	179522	0.0145124	17	23.9065	5.80691	641071	0.0518237		17	19.4788	6.09979	1.25832e+06	0.101722		17	20.8083	5.95631	904290	0.0731022		17	21.8932	5.63616	432671	0.0349768
18	27.4194	4.35913	22862.8		18	30.7107	3.15294	1422.14	0.0622032	18	30.2808	3.16109	1449.06	0.0633808	18	23.7434	4.64674	44334	1.93913	18	24.6038	4.59139	39029.3	1.70711	18	26.5126	5.13764	137289	6.00491	Problem	18	27.9481	3.84239	6956.53	0.304273		18	31.1081	2.90468	802.934	0.0351197		18	31.197	2.62453	421.24	0.0184247
19	17.8821	6.90383	8.01372e+06		19	22.6345	5.42805	267948	0.0334362	19	21.5619	5.52699	336502	0.0419907	19	20.0893	5.70358	505333	0.0630585	19	20.6162	5.65857	455581	0.0568501	19	22.7291	6.10928	1.28612e+06	0.160489		19	20.4251	5.84755	703971	0.0878458		19	21.1243	5.86267	728907	0.0909574		19	23.7368	5.03938	109491	0.013663
20	17.8821	6.90383	8.01372e+06		20	23.8892	5.07461	118743	0.0148175	20	22.7117	5.21499	164057	0.020472	20	19.3292	5.92341	838317	0.10461	20	19.8332	5.86813	738117	0.0921067	20	21.7184	6.36883	2.33793e+06	0.291741		20	21.9026	5.45374	284279	0.035474		20	24.0158	5.00598	101386	0.0126516		20	25.5131	4.46442	29135.6	0.00363572
Plaque 1				Plaque 2				Plaque 3
Well Position		Cq		Well Position	Echantillon	Cq		Well Position	Echantillon	Cq
A1	G1 gyrA	10.6094		A1	G1 alp	8.17301		A1	G1 ORF15	7.95573
A2	1	16.218		A2	1	19.6344		A2	1	18.8591
A3	9	17.0092		A3	9	9.46248		A3	9	14.2325
A4	17	17.1755		A4	17	21.2651		A4	17	19.4788
A5	5	15.4402		A5	G1 ORF17	8.24014		A5	G1 Fis	11.2606
A6	13	22.132		A6	5	10.0775		A6	5	17.9938
A7	G1 Int	10.3351		A7	13	14.5247		A7	13	18.6665
A8	1	20.6353		A8	G1 ORF16	8.05659		A8	G1 znt	13.0742
A9	9	16.9816		A9	1	22.6933		A9	1	20.7485
A10	17	21.2327		A10	9	11.3663		A10	9	31.9488
A11	G1 ORF19	8.68356		A11	17	23.9065		A11	17	21.8932
A12	Rien	Undetermined		A12		Undetermined		A12		Undetermined
B1	G3 gyrA	15.7334		B1	G3	19.1738		B1	G3	16.2944
B2	2	16.6118		B2	2	19.1587		B2	2	18.644
B3	10	17.5122		B3	10	11.063		B3	10	12.8115
B4	18	27.4194		B4	18	23.7434		B4	18	27.9481
B5	6	19.6916		B5	G3	15.3646		B5	G3	19.1297
B6	14	18.0445		B6	6	21.1944		B6	6	20.8882
B7	G3 int	16.0293		B7	14	11.6911		B7	14	24.5794
B8	2	19.9325		B8	G3	26.4429		B8	G3	18.359
B9	10	14.8725		B9	2	22.6248		B9	2	20.0971
B10	18	30.2808		B10	10	11.7078		B10	10	24.967
B11	G3 ORF19	16.3685		B11	18	26.5126		B11	18	31.197
B12	Rien	Undetermined		B12		Undetermined		B12		Undetermined
C1	G5 gyrA	25.7155		C1	G5	21.7128		C1	G5	23.6728
C2	3	17.169		C2	3	12.1366		C2	3	17.0933
C3	11	16.6618		C3	11	20.7358		C3	11	19.3325
C4	19	17.8821		C4	19	20.0893		C4	19	20.4251
C5	7	20.1156		C5	G5	23.0973		C5	G5	23.4112
C6	15	16.4669		C6	7	19.5944		C6	7	22.9399
C7	G5 int	24.849		C7	15	12.0072		C7	15	20.3806
C8	3	19.4974		C8	G5	23.3934		C8	G5	23.6351
C9	11	19.9989		C9	3	13.6138		C9	3	21.5097
C10	19	21.5619		C10	11	23.3882		C10	11	21.3366
C11	G5 ORF19	23.797		C11	19	22.7291		C11	19	23.7368
C12		Undetermined		C12		Undetermined		C12		Undetermined
D1	eau	33.7224		D1	eau	34.4615		D1	eau	35.8052
D2	4	17.8893		D2	4	11.9512		D2	4	16.9986
D3	12	21.3885		D3	12	22.8318		D3	12	22.0708
D4	20	Undetermined		D4	20	19.3292		D4	20	21.9026
D5	8	20.5964		D5	eau	33.4346		D5	eau	39.5729
D6	16	20.6673		D6	8	13.3842		D6	8	18.5573
D7	H20	Undetermined		D7	16	21.6177		D7	16	19.8729
D8	4	19.2795		D8	eau	36.9941		D8	eau	34.5865
D9	12	24.2504		D9	4	14.1033		D9	4	21.6711
D10	20	22.7117		D10	12	25.6538		D10	12	25.0213
D11	H20	36.9442		D11	20	21.7184		D11	20	25.5131
D12	Rien	Undetermined		D12		Undetermined		D12		Undetermined
E1	G1 gyrA	10.9848		E1	G1	8.03315		E1	G1	8.87665
E2	5	17.3851		E2	5	10.3215		E2	5	14.0281
E3	13	17.5742		E3	13	14.5594		E3	13	18.3201
E4	1	20.0945		E4	G1	8.10024		E4	G1	9.6686
E5	9	16.3802		E5	2	19.9716		E5	1	18.5222
E6	17	22.1196		E6	9	10.6906		E6	9	19.1142
E7	G1 int	10.5423		E7	17	22.1275		E7	17	20.8083
E8	5	15.0023		E8	G1	8.08948		E8	G1	9.83069
E9	13	20.8242		E9	5	11.7823		E9	5	22.5141
E10	G1 ORF19	8.74453		E10	13	16.9231		E10	13	21.0893
E11	rien	Undetermined		E11		Undetermined		E11		Undetermined
E12	rien	Undetermined		E12		Undetermined		E12		Undetermined
F1	G3 gyrA	16.2262		F1	G3	14.3961		F1	G3	16.6309
F2	6	16.1799		F2	6	19.8312		F2	6	18.4168
F3	14	18.902		F3	14	11.982		F3	14	15.5672
F4	2	20.731		F4	G3	15.6864		F4	G3	15.7197
F5	10	15.0446		F5	1	21.176		F5	2	18.3693
F6	18	30.7107		F6	10	10.929		F6	10	18.9757
F7	G3 int	16.1435		F7	18	24.6038		F7	18	31.1081
F8	6	19.4217		F8	G3	25.6795		F8	G3	17.1921
F9	14	18.2464		F9	6	22.7877		F9	6	19.6383
F10	G3 ORF19	16.097		F10	14	12.9103		F10	14	22.9636
F11	rien	Undetermined		F11		Undetermined		F11		Undetermined
F12	rien	Undetermined		F12		Undetermined		F12		Undetermined
G1	G5 gyrA	25.8615		G1	G5	22.154		G1	G5	23.1742
G2	7	16.3363		G2	7	18.9204		G2	7	18.0078
G3	15	19.377		G3	15	12.568		G3	15	14.6144
G4	3	20.3164		G4	G5	23.1359		G4	G5	24.52
G5	11	20.7681		G5	3	11.8217		G5	3	18.3345
G6	19	22.6345		G6	11	22.5381		G6	11	20.1709
G7	G5 int	24.4265		G7	19	20.6162		G7	19	21.1243
G8	7	19.9174		G8	G5	23.9037		G8	G5	23.9844
G9	15	16.2524		G9	7	21.2619		G9	7	20.2777
G10	G5 ORF19	23.1126		G10	15	14.0497		G10	15	24.3794
G11	rien	Undetermined		G11		Undetermined		G11		Undetermined
G12	rien	Undetermined		G12		Undetermined		G12		Undetermined
H1	eau	35.8466		H1	eau	36.0542		H1	eau	37.3958
H2	8	17.5357		H2	8	24.9724		H2	8	18.3918
H3	16	16.5416		H3	16	20.5724		H3	16	29.1223
H4	4	19.3247		H4	eau	34.557		H4	eau	37.7596
H5	12	24.8385		H5	4	12.3988		H5	4	20.0833
H6	20	23.8892		H6	12	23.6704		H6	12	21.8388
H7	H20	37.3473		H7	20	19.8332		H7	20	24.0158
H8	8	20.0717		H8	eau	Undetermined		H8	eau	39.0222
H9	16	20.0757		H9	8	15.8641		H9	8	20.9457
H10	H20	Undetermined		H10	16	23.629		H10	16	20.6822
H11	rien	Undetermined		H11		Undetermined		H11		Undetermined
H12	rien	Undetermined		H12		Undetermined		H12		Undetermined

[truncated: 5 more sheets: Supplementary Figure 6, Supplementary Figure 8, Supplementary Figure 10, Supplementary Figure 11, Supplementary Figure 12]
